# Supplementary material for: Transcriptome Profiling of Haloxylon persicum (Bunge ex Boiss and Buhse) an Endangered Plant Species under PEG-Induced Drought Stress
Source: Genes (Basel). 2020 Jun 10;11(6):640. doi: 10.3390/genes11060640 (PMC7349776; doi:10.3390/genes11060640)
Supplement: Supplementary file 1 [file genes-11-00640-s001.zip]

Archive with 8 entries (7 files):
- genes-807502-SI/
- genes-807502-SI/Supplementary table S1.docx
- genes-807502-SI/Supplementary table S2 .xlsx
- genes-807502-SI/Supplementary table S3.xlsx
- genes-807502-SI/Supplementary table s4.xlsx
- genes-807502-SI/Suppl_Figure 1.tif
- genes-807502-SI/Suppl_Figure 2.tif
- genes-807502-SI/Suppl_Figure 3.tif
