# Supplementary material for: Transcriptome Profiling of Haloxylon persicum (Bunge ex Boiss and Buhse) an Endangered Plant Species under PEG-Induced Drought Stress
Source: Genes (Basel). 2020 Jun 10;11(6):640. doi: 10.3390/genes11060640 (PMC7349776; doi:10.3390/genes11060640)
Supplement: Supplementary file 1 [file genes-11-00640-s001.zip › genes-807502-SI/Supplementary table S2 .xlsx]

## Sheet: ReadMe
Description of worksheets:
ReadMe	Current Sheet
Summary	Summary of Annotation
Annotation	Annotation of Control sample
Description of columns in the worksheets:
Transcript_ID (Query)	Assembled Transcript ID
Transcript_length	Length of Transcript
Protein ID(Subject ID)	Protein ID to which the Transcripts shows hit
Protein_Length	Length of Protein
% Identity	Percentage identity of the sequence
Alignment length (aa)	The number of amino acids mapped with predicted protein
Query_coverage	Percentage of predicted protein bases covered
Subject_coverage	Percentage of Proteins(aa) covered
Mismatches	Mismatches in the alignment
Gaps	Number of gaps in the aligned region
Q. start	Query (Transcripts) start
Q. end	Query (Transcripts) end
S. start	Subject (protein) start
S. end	Subject (protein) end
E-value	E-value of blast result
Protein Names	Protein names
Gene Name	Gene names
Organism Name	Organism which shows the best hit
Pathway	Pathway in which protein is involved
Gene Ontology (GO)	Gene Ontology Terms
Gene Ontology IDs	Gene Ontology IDs (BP, CC and MF)
GO_MF	Gene ontology molecular function
GO_BP	Gene ontology biological process
GO_CC	Gene ontology cellular component

## Sheet: Summary
1. The Transcripts were annotated against allVirideplanteprotein sequences (from Uniprot Protein Database).
2. Those Transcripts with more than 30% identity as cut off was taken for further analyis.
Transcript Annotation Summary	Transcripts
Total Transcripts	87522
Total Annotated Transcripts	46992
Total Unannotated Transcripts	40530

## Sheet: Annotation
Transcript_ID (Query)	Transcript_length	Protein ID(Subject ID)	Protein_Length	% Identity	Alignment length (aa)	Query_coverage	Subject_coverage	Mismatches	Gaps	Q. start	Q. end	S. start	S. end	E-value	Protein Names	Gene Name	Organism Name	Pathway	Gene Ontology (GO)	Gene Ontology IDs	GO_MF	GO_BP	GO_CC
Control_DN35729_c1_g2_i1	3242	tr|A0A0K9QPU1|A0A0K9QPU1_SPIOL	730	70.3	734	67.92	100	207	7	422	2602	1	730	2.5e-281	Uncharacterized protein	SOVF_155030	Spinacia oleracea (Spinach)	NA	NA	NA	NA	NA	NA
Control_DN30796_c0_g1_i1	780	tr|Q8L6W1|Q8L6W1_BETVU	567	94.4	90	34.62	15.87	5	0	146	415	478	567	1.2e-40	Exocellular acid invertase 1	exinv1	Beta vulgaris (Sugar beet)	NA	hydrolase activity, hydrolyzing O-glycosyl compounds [GO:0004553]; carbohydrate metabolic process [GO:0005975]	GO:0004553; GO:0005975	GO:0004553~hydrolase activity, hydrolyzing O-glycosyl compounds	GO:0005975~carbohydrate metabolic process	NA
Control_DN67673_c0_g1_i1	582	tr|A0A0J8C0P4|A0A0J8C0P4_BETVU	877	86.6	194	100	22.12	26	0	1	582	477	670	6.1e-98	Uncharacterized protein	BVRB_6g149670	Beta vulgaris subsp. vulgaris	NA	chromosome [GO:0005694]; nucleus [GO:0005634]; histone-lysine N-methyltransferase activity [GO:0018024]; zinc ion binding [GO:0008270]	GO:0005634; GO:0005694; GO:0008270; GO:0018024	GO:0008270~zinc ion binding;GO:0018024~histone-lysine N-methyltransferase activity	NA	GO:0005634~nucleus;GO:0005694~chromosome
Control_DN40077_c3_g1_i8	967	tr|A0A0K9QLT5|A0A0K9QLT5_SPIOL	274	83.5	249	77.25	90.88	39	2	152	895	27	274	3.2e-115	Uncharacterized protein	SOVF_164570	Spinacia oleracea (Spinach)	NA	arylformamidase activity [GO:0004061]; tryptophan catabolic process to kynurenine [GO:0019441]	GO:0004061; GO:0019441	GO:0004061~arylformamidase activity	GO:0019441~tryptophan catabolic process to kynurenine	NA
Control_DN38297_c1_g2_i1	4408	tr|A0A0J8F408|A0A0J8F408_BETVU	1102	87.9	1104	75.14	100	131	3	547	3855	1	1102	0	Cellulose synthase (EC 2.4.1.12)	BVRB_5g116100	Beta vulgaris subsp. vulgaris	PATHWAY: Glycan metabolism; plant cellulose biosynthesis. {ECO:0000256|RuleBase:RU361116}.	integral component of membrane [GO:0016021]; plasma membrane [GO:0005886]; cellulose synthase (UDP-forming) activity [GO:0016760]; zinc ion binding [GO:0008270]; cell wall organization [GO:0071555]; cellulose biosynthetic process [GO:0030244]	GO:0005886; GO:0008270; GO:0016021; GO:0016760; GO:0030244; GO:0071555	GO:0008270~zinc ion binding;GO:0016760~cellulose synthase (UDP-forming) activity	GO:0030244~cellulose biosynthetic process;GO:0071555~cell wall organization	GO:0005886~plasma membrane;GO:0016021~integral component of membrane
Control_DN89536_c0_g1_i1	311	tr|A0A0J8CMI4|A0A0J8CMI4_BETVU	356	79.6	103	99.36	28.93	21	0	3	311	250	352	9.3e-45	Uncharacterized protein	BVRB_4g085120	Beta vulgaris subsp. vulgaris	NA	NA	NA	NA	NA	NA
Control_DN36592_c1_g1_i11	1891	tr|A0A0J8CP98|A0A0J8CP98_BETVU	269	82.6	155	24.59	57.62	27	0	466	930	115	269	5.1e-69	Uncharacterized protein	BVRB_3g059210	Beta vulgaris subsp. vulgaris	NA	S-adenosylmethionine-dependent methyltransferase activity [GO:0008757]	GO:0008757	GO:0008757~S-adenosylmethionine-dependent methyltransferase activity	NA	NA
Control_DN36511_c0_g1_i1	2280	tr|Q94LA8|Q94LA8_ARATH	1459	37.4	115	15.13	7.88	61	3	1979	1662	978	1090	3.3e-06	Polyprotein, putative (Putative uncharacterized protein At1g44510)	T18F15.5 At1g44510	Arabidopsis thaliana (Mouse-ear cress)	NA	nucleic acid binding [GO:0003676]; DNA integration [GO:0015074]	GO:0003676; GO:0015074	GO:0003676~nucleic acid binding	GO:0015074~DNA integration	NA
Control_DN39955_c1_g1_i2	1862	tr|A0A0J8E360|A0A0J8E360_BETVU	474	79.8	476	76.69	100	89	4	104	1516	1	474	3.6e-208	Uncharacterized protein	BVRB_5g126250	Beta vulgaris subsp. vulgaris	NA	catalytic activity [GO:0003824]; pyridoxal phosphate binding [GO:0030170]; biosynthetic process [GO:0009058]	GO:0003824; GO:0009058; GO:0030170	GO:0003824~catalytic activity;GO:0030170~pyridoxal phosphate binding	GO:0009058~biosynthetic process	NA
Control_DN38436_c0_g5_i3	700	tr|A0A0K9QIN6|A0A0K9QIN6_SPIOL	291	76.7	150	64.29	51.55	23	2	130	546	30	178	1.5e-53	Uncharacterized protein	SOVF_175020	Spinacia oleracea (Spinach)	NA	integral component of membrane [GO:0016021]; mitochondrial membrane [GO:0031966]; mitochondrial transport [GO:0006839]	GO:0006839; GO:0016021; GO:0031966	NA	GO:0006839~mitochondrial transport	GO:0016021~integral component of membrane;GO:0031966~mitochondrial membrane
Control_DN32461_c0_g1_i1	1108	tr|A0A0K9QZP2|A0A0K9QZP2_SPIOL	216	87	216	58.48	100	28	0	67	714	1	216	2.1e-102	Ribosomal protein	SOVF_129770	Spinacia oleracea (Spinach)	NA	large ribosomal subunit [GO:0015934]; RNA binding [GO:0003723]; structural constituent of ribosome [GO:0003735]; translation [GO:0006412]	GO:0003723; GO:0003735; GO:0006412; GO:0015934	GO:0003723~RNA binding;GO:0003735~structural constituent of ribosome	GO:0006412~translation	GO:0015934~large ribosomal subunit
Control_DN39359_c1_g2_i23	2067	tr|W1P9X3|W1P9X3_AMBTC	276	78.9	38	5.52	13.77	8	0	1619	1732	41	78	2.7e-07	Uncharacterized protein	AMTR_s00078p00100600	Amborella trichopoda	NA	mitochondrial outer membrane [GO:0005741]; voltage-gated anion channel activity [GO:0008308]	GO:0005741; GO:0008308	GO:0008308~voltage-gated anion channel activity	NA	GO:0005741~mitochondrial outer membrane
Control_DN39486_c1_g1_i9	2034	tr|A0A0J8BTJ9|A0A0J8BTJ9_BETVU	606	81.5	422	62.24	69.64	78	0	2	1267	76	497	4.8e-198	Uncharacterized protein	BVRB_8g181240	Beta vulgaris subsp. vulgaris	NA	NA	NA	NA	NA	NA
Control_DN38413_c0_g1_i1	1459	tr|A0A0J8BH33|A0A0J8BH33_BETVU	299	76.6	304	62.51	100	58	4	145	1032	1	299	1.6e-123	Uncharacterized protein	BVRB_2g045910	Beta vulgaris subsp. vulgaris	NA	adenylate kinase activity [GO:0004017]; ATP binding [GO:0005524]	GO:0004017; GO:0005524	GO:0004017~adenylate kinase activity;GO:0005524~ATP binding	NA	NA
Control_DN37757_c0_g8_i1	565	tr|A0A0K9RBY2|A0A0K9RBY2_SPIOL	242	82.7	98	52.04	40.5	17	0	3	296	141	238	8.1e-39	Uncharacterized protein	SOVF_084550	Spinacia oleracea (Spinach)	NA	NA	NA	NA	NA	NA
Control_DN39742_c7_g1_i9	1589	tr|A0A0J8C594|A0A0J8C594_BETVU	577	85.9	163	30.77	28.25	22	1	816	1301	282	444	5.6e-77	Uncharacterized protein	BVRB_6g148580	Beta vulgaris subsp. vulgaris	NA	RNA binding [GO:0003723]; Group II intron splicing [GO:0000373]	GO:0000373; GO:0003723	GO:0003723~RNA binding	GO:0000373~Group II intron splicing	NA
Control_DN6638_c0_g2_i1	1797	tr|A0A0J8CHZ3|A0A0J8CHZ3_BETVU	386	76.5	341	56.93	88.34	76	2	247	1257	37	377	1.2e-144	Uncharacterized protein	BVRB_5g105650	Beta vulgaris subsp. vulgaris	NA	NA	NA	NA	NA	NA
Control_DN20895_c0_g1_i1	1505	tr|A0A0J8C449|A0A0J8C449_BETVU	476	65.2	457	91.1	96.01	152	4	1366	2	1	452	1.6e-166	Glycosyltransferase (EC 2.4.1.-)	BVRB_6g138350	Beta vulgaris subsp. vulgaris	NA	transferase activity, transferring hexosyl groups [GO:0016758]; metabolic process [GO:0008152]	GO:0008152; GO:0016758	GO:0016758~transferase activity, transferring hexosyl groups	GO:0008152~metabolic process	NA
Control_DN34313_c1_g1_i1	1337	tr|A0A0J8EKZ7|A0A0J8EKZ7_BETVU	292	71.9	221	49.59	75.68	60	2	416	1072	72	292	4.2e-86	Uncharacterized protein	BVRB_8g190440	Beta vulgaris subsp. vulgaris	NA	zinc ion binding [GO:0008270]	GO:0008270	GO:0008270~zinc ion binding	NA	NA
Control_DN39892_c0_g1_i1	3145	tr|A0A0K9RDI8|A0A0K9RDI8_SPIOL	775	90.7	775	73.93	100	71	1	274	2595	1	775	0	Uncharacterized protein	SOVF_079130	Spinacia oleracea (Spinach)	NA	integral component of membrane [GO:0016021]	GO:0016021	NA	NA	GO:0016021~integral component of membrane
Control_DN34802_c0_g1_i1	1161	tr|A0A0K9QZ44|A0A0K9QZ44_SPIOL	774	66.2	367	94.83	47.42	112	3	69	1157	1	359	1.3e-128	Uncharacterized protein	SOVF_124630	Spinacia oleracea (Spinach)	NA	integral component of membrane [GO:0016021]	GO:0016021	NA	NA	GO:0016021~integral component of membrane
Control_DN39880_c0_g8_i7	1560	tr|A0A0A0LJ40|A0A0A0LJ40_CUCSA	595	70.1	67	12.88	11.26	20	0	268	468	16	82	8.4e-17	Uncharacterized protein	Csa_2G249920	Cucumis sativus (Cucumber)	NA	membrane coat [GO:0030117]; structural molecule activity [GO:0005198]; intracellular protein transport [GO:0006886]; vesicle-mediated transport [GO:0016192]	GO:0005198; GO:0006886; GO:0016192; GO:0030117	GO:0005198~structural molecule activity	GO:0006886~intracellular protein transport;GO:0016192~vesicle-mediated transport	GO:0030117~membrane coat
Control_DN39236_c0_g2_i1	1601	tr|A0A0J8B4I7|A0A0J8B4I7_BETVU	381	56.9	299	56.03	78.48	107	9	100	948	89	381	2.6e-74	Uncharacterized protein	BVRB_002110	Beta vulgaris subsp. vulgaris	NA	NA	NA	NA	NA	NA
Control_DN38034_c0_g1_i3	5841	tr|A0A0J8C482|A0A0J8C482_BETVU	1699	72.3	1732	88.96	100	441	6	114	5309	7	1699	0	Uncharacterized protein	BVRB_6g138750	Beta vulgaris subsp. vulgaris	NA	ATP binding [GO:0005524]; ATP-dependent helicase activity [GO:0008026]; nucleic acid binding [GO:0003676]; zinc ion binding [GO:0008270]	GO:0003676; GO:0005524; GO:0008026; GO:0008270	GO:0003676~nucleic acid binding;GO:0005524~ATP binding;GO:0008026~ATP-dependent helicase activity;GO:0008270~zinc ion binding	NA	NA
Control_DN38806_c1_g1_i2	2057	tr|A0A0J8D2I3|A0A0J8D2I3_BETVU	420	77.5	306	44.63	72.86	63	4	661	1575	113	413	3.9e-123	Uncharacterized protein	BVRB_1g003640	Beta vulgaris subsp. vulgaris	NA	sequence-specific DNA binding [GO:0043565]; transcription factor activity, sequence-specific DNA binding [GO:0003700]	GO:0003700; GO:0043565	GO:0003700~sequence-specific DNA binding transcription factor activity;GO:0043565~sequence-specific DNA binding	NA	NA
Control_DN82050_c0_g1_i1	489	tr|A0A0J8C8Z9|A0A0J8C8Z9_BETVU	806	66.9	142	87.12	17.62	47	0	64	489	365	506	5.1e-53	Uncharacterized protein	BVRB_6g140050	Beta vulgaris subsp. vulgaris	NA	NA	NA	NA	NA	NA
Control_DN25210_c0_g3_i1	700	tr|A0A0J8FBF8|A0A0J8FBF8_BETVU	87	85.1	87	37.29	100	13	0	171	431	1	87	4e-35	Uncharacterized protein	BVRB_4g086000	Beta vulgaris subsp. vulgaris	NA	NA	NA	NA	NA	NA
Control_DN37443_c0_g1_i6	1905	tr|A0A0J8CGK0|A0A0J8CGK0_BETVU	463	76.4	330	51.97	71.27	76	1	490	1479	131	458	4e-146	Uncharacterized protein	BVRB_5g110880	Beta vulgaris subsp. vulgaris	NA	NA	NA	NA	NA	NA
Control_DN30893_c0_g1_i1	1581	tr|A0A0K9RM10|A0A0K9RM10_SPIOL	421	76.6	354	67.17	84.09	79	1	212	1273	65	414	4.3e-154	Uncharacterized protein	SOVF_051530	Spinacia oleracea (Spinach)	NA	NA	NA	NA	NA	NA
Control_DN27053_c0_g1_i1	1031	tr|A0A0J8CUK5|A0A0J8CUK5_BETVU	816	89.3	345	100	42.28	35	2	3	1031	151	495	2.4e-174	Uncharacterized protein	BVRB_3g057120	Beta vulgaris subsp. vulgaris	NA	ATP binding [GO:0005524]; protein kinase activity [GO:0004672]	GO:0004672; GO:0005524	GO:0004672~protein kinase activity;GO:0005524~ATP binding	NA	NA
Control_DN33808_c0_g1_i3	1309	tr|A0A0J8C9L7|A0A0J8C9L7_BETVU	312	84.8	290	66.46	92.95	44	0	165	1034	23	312	2e-141	Uncharacterized protein	BVRB_5g120330	Beta vulgaris subsp. vulgaris	NA	chloroplast [GO:0009507]; ATP binding [GO:0005524]; kinase activity [GO:0016301]	GO:0005524; GO:0009507; GO:0016301	GO:0005524~ATP binding;GO:0016301~kinase activity	NA	GO:0009507~chloroplast
Control_DN21090_c0_g1_i2	460	tr|A0A0J8EXG6|A0A0J8EXG6_BETVU	280	54.7	95	61.96	33.93	42	1	92	376	39	132	5e-18	Uncharacterized protein	BVRB_6g145240	Beta vulgaris subsp. vulgaris	NA	chloroplast [GO:0009507]	GO:0009507	NA	NA	GO:0009507~chloroplast
Control_DN35882_c0_g1_i2	803	tr|A0A0J8BK76|A0A0J8BK76_BETVU	476	58.7	104	38.85	21.85	40	1	1	303	321	424	1.2e-22	Uncharacterized protein	BVRB_9g210070	Beta vulgaris subsp. vulgaris	NA	NA	NA	NA	NA	NA
Control_DN7388_c0_g2_i1	803	tr|A0A0K9R6Q9|A0A0K9R6Q9_SPIOL	263	85.9	184	68.74	69.96	26	0	93	644	80	263	1e-82	Uncharacterized protein	SOVF_100580	Spinacia oleracea (Spinach)	NA	ATP binding [GO:0005524]; ATPase activity [GO:0016887]	GO:0005524; GO:0016887	GO:0005524~ATP binding;GO:0016887~ATPase activity	NA	NA
Control_DN36528_c0_g2_i6	1526	tr|A0A0J8E6B5|A0A0J8E6B5_BETVU	273	66.9	272	53.47	99.63	90	0	300	1115	1	272	9.4e-98	Uncharacterized protein	BVRB_3g069200	Beta vulgaris subsp. vulgaris	NA	integral component of membrane [GO:0016021]	GO:0016021	NA	NA	GO:0016021~integral component of membrane
Control_DN40403_c1_g5_i12	778	tr|A0A0J8BH35|A0A0J8BH35_BETVU	724	80.3	218	84.06	30.11	43	0	123	776	234	451	2e-88	Uncharacterized protein	BVRB_1g016560	Beta vulgaris subsp. vulgaris	NA	ATP binding [GO:0005524]; helicase activity [GO:0004386]; nucleic acid binding [GO:0003676]	GO:0003676; GO:0004386; GO:0005524	GO:0003676~nucleic acid binding;GO:0004386~helicase activity;GO:0005524~ATP binding	NA	NA
Control_DN12878_c0_g2_i1	370	tr|A5B7X7|A5B7X7_VITVI	1191	42.6	61	49.46	5.12	27	1	362	204	481	541	4.5e-06	Putative uncharacterized protein	VITISV_017631	Vitis vinifera (Grape)	NA	nucleic acid binding [GO:0003676]; DNA integration [GO:0015074]	GO:0003676; GO:0015074	GO:0003676~nucleic acid binding	GO:0015074~DNA integration	NA
Control_DN18357_c0_g1_i1	516	tr|A0A0J8CTZ1|A0A0J8CTZ1_BETVU	318	79.4	141	81.98	44.34	29	0	83	505	1	141	1.2e-57	Uncharacterized protein	BVRB_2g041240	Beta vulgaris subsp. vulgaris	NA	vacuole [GO:0005773]; calcium ion binding [GO:0005509]; calcium-dependent phospholipid binding [GO:0005544]; response to cold [GO:0009409]; response to heat [GO:0009408]; response to salt stress [GO:0009651]; response to water deprivation [GO:0009414]	GO:0005509; GO:0005544; GO:0005773; GO:0009408; GO:0009409; GO:0009414; GO:0009651	GO:0005509~calcium ion binding;GO:0005544~calcium-dependent phospholipid binding	GO:0009408~response to heat;GO:0009409~response to cold;GO:0009414~response to water deprivation;GO:0009651~response to salt stress	GO:0005773~vacuole
Control_DN40231_c2_g2_i9	1435	tr|V4SG74|V4SG74_9ROSI	373	72.9	59	12.33	15.82	16	0	930	1106	225	283	2.9e-16	Phospho-2-dehydro-3-deoxyheptonate aldolase (EC 2.5.1.54)	CICLE_v10025342mg	Citrus clementina	PATHWAY: Metabolic intermediate biosynthesis; chorismate biosynthesis; chorismate from D-erythrose 4-phosphate and phosphoenolpyruvate: step 1/7. {ECO:0000256|RuleBase:RU363071}.	chloroplast [GO:0009507]; 3-deoxy-7-phosphoheptulonate synthase activity [GO:0003849]; aromatic amino acid family biosynthetic process [GO:0009073]	GO:0003849; GO:0009073; GO:0009507	GO:0003849~3-deoxy-7-phosphoheptulonate synthase activity	GO:0009073~aromatic amino acid family biosynthetic process	GO:0009507~chloroplast
Control_DN40380_c0_g1_i2	1590	tr|A0A0J8B4K6|A0A0J8B4K6_BETVU	401	72.5	298	56.23	74.31	78	3	181	1062	1	298	5.7e-114	Uncharacterized protein	BVRB_015270	Beta vulgaris subsp. vulgaris	NA	ATP binding [GO:0005524]; protein kinase activity [GO:0004672]	GO:0004672; GO:0005524	GO:0004672~protein kinase activity;GO:0005524~ATP binding	NA	NA
Control_DN39318_c1_g1_i19	1973	tr|A0A0K9RGC9|A0A0K9RGC9_SPIOL	681	84.1	295	44.86	43.32	47	0	437	1321	228	522	2.4e-146	Beta-galactosidase (EC 3.2.1.23)	SOVF_074550	Spinacia oleracea (Spinach)	NA	beta-galactosidase activity [GO:0004565]; carbohydrate metabolic process [GO:0005975]	GO:0004565; GO:0005975	GO:0004565~beta-galactosidase activity	GO:0005975~carbohydrate metabolic process	NA
Control_DN37980_c8_g8_i1	1198	tr|A0A0J8FFK8|A0A0J8FFK8_BETVU	1068	84.2	183	45.83	17.13	29	0	2	550	840	1022	8.8e-83	Uncharacterized protein	BVRB_4g073800	Beta vulgaris subsp. vulgaris	NA	NA	NA	NA	NA	NA
Control_DN75335_c0_g1_i1	509	tr|A0A0D2PK00|A0A0D2PK00_GOSRA	1138	52.4	126	74.26	11.07	60	0	387	10	1	126	1.4e-29	Uncharacterized protein	B456_007G364100	Gossypium raimondii (New World cotton)	NA	ADP binding [GO:0043531]; defense response [GO:0006952]	GO:0006952; GO:0043531	GO:0043531~ADP binding	GO:0006952~defense response	NA
Control_DN63386_c0_g1_i1	325	tr|A0A0J8BHZ8|A0A0J8BHZ8_BETVU	630	61	41	37.85	6.51	16	0	203	325	4	44	6.8e-06	Uncharacterized protein	BVRB_9g218930	Beta vulgaris subsp. vulgaris	NA	NA	NA	NA	NA	NA
Control_DN40029_c2_g1_i13	827	tr|A0A0K9QMR0|A0A0K9QMR0_SPIOL	603	86	121	43.89	20.07	17	0	220	582	175	295	2.6e-54	Uncharacterized protein	SOVF_161390	Spinacia oleracea (Spinach)	NA	NA	NA	NA	NA	NA
Control_DN38827_c0_g5_i7	1557	tr|A0A0J8C2K1|A0A0J8C2K1_BETVU	823	65.7	373	71.87	45.32	108	4	278	1384	1	357	1.5e-130	Uncharacterized protein	BVRB_7g160290	Beta vulgaris subsp. vulgaris	NA	endoplasmic reticulum membrane [GO:0005789]; ATP binding [GO:0005524]; protein serine/threonine kinase activity [GO:0004674]; cellular response to iron ion [GO:0071281]; gibberellin biosynthetic process [GO:0009686]; protein autophosphorylation [GO:0046777]; regulation of post-embryonic root development [GO:2000069]; regulation of stem cell division [GO:2000035]; regulation of timing of transitio…	GO:0001666; GO:0004674; GO:0005524; GO:0005789; GO:0009686; GO:0009723; GO:0009744; GO:0009750; GO:0046777; GO:0048510; GO:0071281; GO:2000035; GO:2000069	GO:0004674~protein serine/threonine kinase activity;GO:0005524~ATP binding	GO:0001666~response to hypoxia;GO:0009686~gibberellin biosynthetic process;GO:0009723~response to ethylene;GO:0009744~response to sucrose;GO:0009750~response to fructose;GO:0046777~protein autophosphorylation;GO:0048510~regulation of timing of transition from vegetative to reproductive phase;GO:0071281~cellular response to iron ion;GO:2000035~regulation of stem cell division;GO:2000069~regulation…	GO:0005789~endoplasmic reticulum membrane
Control_DN32280_c0_g1_i2	322	tr|A0A022QBZ2|A0A022QBZ2_ERYGU	179	90	30	27.95	16.76	3	0	2	91	25	54	8e-07	Uncharacterized protein	MIMGU_mgv1a014769mg	Erythranthe guttata (Yellow monkey flower) (Mimulus guttatus)	NA	NA	NA	NA	NA	NA
Control_DN39486_c1_g1_i16	398	tr|A0A0K9RND9|A0A0K9RND9_SPIOL	673	73.7	57	42.96	8.47	15	0	172	342	616	672	1.6e-17	Uncharacterized protein	SOVF_046860	Spinacia oleracea (Spinach)	NA	NA	NA	NA	NA	NA
Control_DN34873_c0_g4_i2	6499	tr|A0A0K9QRU9|A0A0K9QRU9_SPIOL	1861	73.6	1352	62.41	72.65	349	5	1760	5797	502	1851	0	Uncharacterized protein	SOVF_147370	Spinacia oleracea (Spinach)	NA	nucleus [GO:0005634]; DNA binding [GO:0003677]; oxidoreductase activity, acting on paired donors, with incorporation or reduction of molecular oxygen, 2-oxoglutarate as one donor, and incorporation of one atom each of oxygen into both donors [GO:0016706]; zinc ion binding [GO:0008270]	GO:0003677; GO:0005634; GO:0008270; GO:0016706	GO:0003677~DNA binding;GO:0008270~zinc ion binding;GO:0016706~oxidoreductase activity, acting on paired donors, with incorporation or reduction of molecular oxygen, 2-oxoglutarate as one donor, and incorporation of one atom each of oxygen into both donors	NA	GO:0005634~nucleus
Control_DN21598_c0_g1_i2	2532	tr|A0A0K9RZ84|A0A0K9RZ84_SPIOL	532	85	500	59.24	93.98	71	3	232	1725	35	532	1.2e-243	Uncharacterized protein (Fragment)	SOVF_012630	Spinacia oleracea (Spinach)	NA	thiol-dependent ubiquitinyl hydrolase activity [GO:0036459]; protein deubiquitination [GO:0016579]; ubiquitin-dependent protein catabolic process [GO:0006511]	GO:0006511; GO:0016579; GO:0036459	GO:0036459~ubiquitinyl hydrolase activity	GO:0006511~ubiquitin-dependent protein catabolic process;GO:0016579~protein deubiquitination	NA
Control_DN31067_c1_g1_i1	384	tr|A0A0K9RAU5|A0A0K9RAU5_SPIOL	480	78.7	127	99.22	26.46	27	0	2	382	203	329	4.6e-54	Uncharacterized protein	SOVF_087710	Spinacia oleracea (Spinach)	NA	integral component of membrane [GO:0016021]; catalytic activity [GO:0003824]; metabolic process [GO:0008152]	GO:0003824; GO:0008152; GO:0016021	GO:0003824~catalytic activity	GO:0008152~metabolic process	GO:0016021~integral component of membrane
Control_DN37216_c0_g1_i2	1613	tr|A0A0K9RJH0|A0A0K9RJH0_SPIOL	261	65.7	265	49.29	100	71	8	199	984	6	253	9.7e-85	Uncharacterized protein	SOVF_060160	Spinacia oleracea (Spinach)	NA	NA	NA	NA	NA	NA
Control_DN36482_c0_g4_i1	336	tr|A0A0J8D4C9|A0A0J8D4C9_BETVU	837	86.8	38	33.93	4.54	5	0	22	135	324	361	2.1e-10	Beta-galactosidase (EC 3.2.1.23)	BVRB_1g006620	Beta vulgaris subsp. vulgaris	NA	plant-type cell wall [GO:0009505]; beta-galactosidase activity [GO:0004565]; carbohydrate binding [GO:0030246]; carbohydrate metabolic process [GO:0005975]	GO:0004565; GO:0005975; GO:0009505; GO:0030246	GO:0004565~beta-galactosidase activity;GO:0030246~carbohydrate binding	GO:0005975~carbohydrate metabolic process	GO:0009505~plant-type cell wall
Control_DN39746_c1_g1_i11	3207	tr|A0A0K9QFS8|A0A0K9QFS8_SPIOL	986	58.8	439	41.07	44.52	151	10	260	1576	275	683	8.5e-133	Uncharacterized protein	SOVF_189310	Spinacia oleracea (Spinach)	NA	U2AF [GO:0089701]; metal ion binding [GO:0046872]; nucleotide binding [GO:0000166]; RNA binding [GO:0003723]; mRNA splicing, via spliceosome [GO:0000398]	GO:0000166; GO:0000398; GO:0003723; GO:0046872; GO:0089701	GO:0000166~nucleotide binding;GO:0003723~RNA binding;GO:0046872~metal ion binding	GO:0000398~mRNA splicing, via spliceosome	GO:0089701~U2AF
Control_DN13689_c0_g1_i1	705	tr|C0JAP8|C0JAP8_ORYSJ	897	62.5	232	98.72	25.86	87	0	703	8	252	483	4.1e-80	Putative transposase	NA	Oryza sativa subsp. japonica (Rice)	NA	nucleic acid binding [GO:0003676]	GO:0003676	GO:0003676~nucleic acid binding	NA	NA
Control_DN24352_c0_g2_i1	392	tr|D7L7V8|D7L7V8_ARALL	126	98.2	56	42.86	44.44	1	0	1	168	71	126	4.8e-22	Histone H2B	ARALYDRAFT_478268	Arabidopsis lyrata subsp. lyrata (Lyre-leaved rock-cress)	NA	nucleosome [GO:0000786]; nucleus [GO:0005634]; DNA binding [GO:0003677]	GO:0000786; GO:0003677; GO:0005634	GO:0003677~DNA binding	NA	GO:0000786~nucleosome;GO:0005634~nucleus
Control_DN64829_c0_g1_i1	700	tr|A0A0K9QYJ3|A0A0K9QYJ3_SPIOL	498	81.8	231	99	46.39	42	0	6	698	262	492	5.4e-109	Uncharacterized protein	SOVF_133700	Spinacia oleracea (Spinach)	NA	integral component of membrane [GO:0016021]	GO:0016021	NA	NA	GO:0016021~integral component of membrane
Control_DN35364_c0_g1_i2	611	tr|A0A0K9RRN9|A0A0K9RRN9_SPIOL	248	93.5	46	22.59	18.55	3	0	371	508	1	46	4.3e-17	Uncharacterized protein	SOVF_036100	Spinacia oleracea (Spinach)	NA	NA	NA	NA	NA	NA
Control_DN38004_c0_g1_i5	737	tr|R0GN41|R0GN41_9BRAS	483	39.6	225	91.59	46.58	99	2	174	737	14	238	1.3e-39	Uncharacterized protein	CARUB_v10011125mg	Capsella rubella	NA	chloroplast [GO:0009507]; [ribulose-bisphosphate carboxylase]-lysine N-methyltransferase activity [GO:0030785]	GO:0009507; GO:0030785	GO:0030785~[ribulose-bisphosphate carboxylase]-lysine N-methyltransferase activity	NA	GO:0009507~chloroplast
Control_DN32839_c1_g2_i2	1550	tr|A0A0J8CND9|A0A0J8CND9_BETVU	598	43.8	448	86.71	74.92	232	11	2	1294	128	572	1.3e-81	Uncharacterized protein	BVRB_4g083170	Beta vulgaris subsp. vulgaris	NA	calcium-dependent phospholipid binding [GO:0005544]; negative regulation of cell death [GO:0060548]	GO:0005544; GO:0060548	GO:0005544~calcium-dependent phospholipid binding	GO:0060548~negative regulation of cell death	NA
Control_DN21111_c0_g3_i1	363	tr|A0A0J8BYF8|A0A0J8BYF8_BETVU	549	68.6	121	100	22.04	38	0	1	363	229	349	1.6e-40	Uncharacterized protein	BVRB_7g157090	Beta vulgaris subsp. vulgaris	NA	ATP binding [GO:0005524]; DNA binding [GO:0003677]; DNA topoisomerase type II (ATP-hydrolyzing) activity [GO:0003918]; DNA topological change [GO:0006265]	GO:0003677; GO:0003918; GO:0005524; GO:0006265	GO:0003677~DNA binding;GO:0003918~DNA topoisomerase type II (ATP-hydrolyzing) activity;GO:0005524~ATP binding	GO:0006265~DNA topological change	NA
Control_DN18380_c0_g1_i1	558	tr|A0A068UV38|A0A068UV38_COFCA	160	90.9	99	53.23	61.88	9	0	3	299	50	148	7.5e-45	Uncharacterized protein	GSCOC_T00035680001	Coffea canephora (Robusta coffee)	NA	ribosome [GO:0005840]; structural constituent of ribosome [GO:0003735]; translation [GO:0006412]	GO:0003735; GO:0005840; GO:0006412	GO:0003735~structural constituent of ribosome	GO:0006412~translation	GO:0005840~ribosome
Control_DN34667_c0_g1_i7	1701	tr|A0A0J8BNF2|A0A0J8BNF2_BETVU	376	65.5	328	57.85	87.23	108	2	112	1095	1	323	1.2e-109	Uncharacterized protein	BVRB_9g214910	Beta vulgaris subsp. vulgaris	NA	NA	NA	NA	NA	NA
Control_DN23162_c0_g2_i1	371	tr|A0A0J8D545|A0A0J8D545_BETVU	802	45.9	61	49.33	7.61	33	0	273	91	188	248	4.6e-06	Uncharacterized protein	BVRB_1g012950	Beta vulgaris subsp. vulgaris	NA	integral component of membrane [GO:0016021]; heme binding [GO:0020037]; iron ion binding [GO:0005506]; monooxygenase activity [GO:0004497]; oxidoreductase activity, acting on paired donors, with incorporation or reduction of molecular oxygen [GO:0016705]	GO:0004497; GO:0005506; GO:0016021; GO:0016705; GO:0020037	GO:0004497~monooxygenase activity;GO:0005506~iron ion binding;GO:0016705~oxidoreductase activity, acting on paired donors, with incorporation or reduction of molecular oxygen;GO:0020037~heme binding	NA	GO:0016021~integral component of membrane
Control_DN38560_c0_g2_i5	1908	tr|A0A0K9QXY4|A0A0K9QXY4_SPIOL	424	56.8	329	51.73	77.59	126	3	572	1546	108	424	4.2e-95	Uncharacterized protein	SOVF_128700	Spinacia oleracea (Spinach)	NA	nucleus [GO:0005634]; DNA binding [GO:0003677]; regulation of transcription, DNA-templated [GO:0006355]; transcription, DNA-templated [GO:0006351]	GO:0003677; GO:0005634; GO:0006351; GO:0006355	GO:0003677~DNA binding	GO:0006351~transcription, DNA-templated;GO:0006355~regulation of transcription, DNA-templated	GO:0005634~nucleus
Control_DN35163_c0_g2_i1	1457	tr|A0A126X364|A0A126X364_BASSC	923	93.8	225	46.33	24.38	14	0	1	675	561	785	2.6e-121	Putative LOV domain-containing protein	NA	Bassia scoparia (Summer cypress) (Kochia scoparia)	NA	intracellular [GO:0005622]; ATP binding [GO:0005524]; phosphorelay sensor kinase activity [GO:0000155]	GO:0000155; GO:0005524; GO:0005622	GO:0000155~phosphorelay sensor kinase activity;GO:0005524~ATP binding	NA	GO:0005622~intracellular
Control_DN36045_c0_g2_i1	577	tr|A0A0J8CTX4|A0A0J8CTX4_BETVU	1543	83.3	180	93.59	11.67	30	0	37	576	173	352	8.8e-81	Uncharacterized protein	BVRB_2g041080	Beta vulgaris subsp. vulgaris	NA	spliceosomal complex [GO:0005681]; mRNA splicing, via spliceosome [GO:0000398]	GO:0000398; GO:0005681	NA	GO:0000398~mRNA splicing, via spliceosome	GO:0005681~spliceosomal complex
Control_DN35793_c0_g1_i1	2778	tr|A0A0K9RUU3|A0A0K9RUU3_SPIOL	727	78.4	733	79.16	100	151	2	272	2470	2	727	0	Uncharacterized protein	SOVF_032020	Spinacia oleracea (Spinach)	NA	integral component of membrane [GO:0016021]; catalytic activity [GO:0003824]; metabolic process [GO:0008152]	GO:0003824; GO:0008152; GO:0016021	GO:0003824~catalytic activity	GO:0008152~metabolic process	GO:0016021~integral component of membrane
Control_DN88429_c0_g2_i1	481	tr|A0A0K9R032|A0A0K9R032_SPIOL	447	100	26	16.22	5.82	0	0	404	481	135	160	2e-06	Histone acetyltransferase (EC 2.3.1.48)	SOVF_121200	Spinacia oleracea (Spinach)	NA	nucleus [GO:0005634]; histone acetyltransferase activity [GO:0004402]; regulation of transcription, DNA-templated [GO:0006355]	GO:0004402; GO:0005634; GO:0006355	GO:0004402~histone acetyltransferase activity	GO:0006355~regulation of transcription, DNA-templated	GO:0005634~nucleus
Control_DN37344_c0_g1_i2	2144	tr|A0A0K9RK02|A0A0K9RK02_SPIOL	520	76.4	555	77.66	100	76	8	313	1950	1	509	4.2e-229	Uncharacterized protein	SOVF_057770	Spinacia oleracea (Spinach)	NA	integral component of membrane [GO:0016021]; ATP binding [GO:0005524]; protein kinase activity [GO:0004672]	GO:0004672; GO:0005524; GO:0016021	GO:0004672~protein kinase activity;GO:0005524~ATP binding	NA	GO:0016021~integral component of membrane
Control_DN31756_c0_g2_i4	1799	tr|A0A0K9REK8|A0A0K9REK8_SPIOL	522	36.1	205	34.19	39.27	110	7	1100	1681	313	507	5.3e-23	Uncharacterized protein	SOVF_081260	Spinacia oleracea (Spinach)	NA	NA	NA	NA	NA	NA
Control_DN37121_c0_g1_i6	477	tr|A0A0J8BP11|A0A0J8BP11_BETVU	268	64.4	73	45.91	27.24	26	0	22	240	195	267	2.7e-19	Uncharacterized protein	BVRB_8g196680	Beta vulgaris subsp. vulgaris	NA	NA	NA	NA	NA	NA
Control_DN2419_c0_g1_i1	563	tr|A0A0J8BBF0|A0A0J8BBF0_BETVU	813	87.3	102	54.35	12.55	13	0	308	3	387	488	2.6e-45	Uncharacterized protein	BVRB_6g155840	Beta vulgaris subsp. vulgaris	NA	integral component of membrane [GO:0016021]; transmembrane transport [GO:0055085]	GO:0016021; GO:0055085	NA	GO:0055085~transmembrane transport	GO:0016021~integral component of membrane
Control_DN8223_c0_g2_i1	1280	tr|A0A078I1U9|A0A078I1U9_BRANA	205	83.5	200	46.88	97.56	33	0	253	852	1	200	6.5e-92	BnaA03g11850D protein	BnaA03g11850D GSBRNA2T00075865001	Brassica napus (Rape)	NA	FMN binding [GO:0010181]; NAD(P)H dehydrogenase (quinone) activity [GO:0003955]	GO:0003955; GO:0010181	GO:0003955~NAD(P)H dehydrogenase (quinone) activity;GO:0010181~FMN binding	NA	NA
Control_DN53833_c0_g1_i1	376	tr|A0A0K9RZD5|A0A0K9RZD5_SPIOL	903	54.3	116	92.55	12.85	51	1	374	33	11	126	1.1e-28	Uncharacterized protein	SOVF_010660	Spinacia oleracea (Spinach)	NA	DNA binding [GO:0003677]	GO:0003677	GO:0003677~DNA binding	NA	NA
Control_DN26694_c0_g1_i1	771	tr|U5FN68|U5FN68_POPTR	209	77.7	112	43.58	53.59	23	1	264	593	98	209	3.6e-45	Uncharacterized protein	POPTR_0015s15410g	Populus trichocarpa (Western balsam poplar) (Populus balsamifera subsp. trichocarpa)	NA	electron carrier activity [GO:0009055]; heme binding [GO:0020037]	GO:0009055; GO:0020037	GO:0009055~electron carrier activity;GO:0020037~heme binding	NA	NA
Control_DN29039_c0_g2_i1	689	tr|A0A0K9QJI6|A0A0K9QJI6_SPIOL	1005	100	29	12.63	2.89	0	0	602	688	108	136	3.7e-09	Uncharacterized protein	SOVF_177160	Spinacia oleracea (Spinach)	NA	metabolic process [GO:0008152]	GO:0008152	NA	GO:0008152~metabolic process	NA
Control_DN33277_c0_g1_i1	1063	tr|B1N668|B1N668_SOLLC	1307	63.1	301	84.95	23.03	110	1	3	902	891	1191	1.7e-106	Copia LTR rider	LYC_68t000004 SUNLYC_67t000007	Solanum lycopersicum (Tomato) (Lycopersicon esculentum)	NA	nucleic acid binding [GO:0003676]; zinc ion binding [GO:0008270]; DNA integration [GO:0015074]	GO:0003676; GO:0008270; GO:0015074	GO:0003676~nucleic acid binding;GO:0008270~zinc ion binding	GO:0015074~DNA integration	NA
Control_DN35928_c0_g2_i2	2491	tr|A0A0K9QMW8|A0A0K9QMW8_SPIOL	859	65.4	771	92.85	89.76	220	7	181	2484	5	731	9.8e-278	Uncharacterized protein	SOVF_161360	Spinacia oleracea (Spinach)	NA	NA	NA	NA	NA	NA
Control_DN37929_c2_g1_i1	1707	tr|A0A0J8FVZ0|A0A0J8FVZ0_BETVU	335	91.7	180	31.63	53.73	15	0	406	945	1	180	7.1e-94	Uncharacterized protein	BVRB_1g008630	Beta vulgaris subsp. vulgaris	NA	cytoplasm [GO:0005737]; nucleus [GO:0005634]; ATP binding [GO:0005524]; protein serine/threonine kinase activity [GO:0004674]; response to karrikin [GO:0080167]; response to osmotic stress [GO:0006970]	GO:0004674; GO:0005524; GO:0005634; GO:0005737; GO:0006970; GO:0080167	GO:0004674~protein serine/threonine kinase activity;GO:0005524~ATP binding	GO:0006970~response to osmotic stress;GO:0080167~response to karrikin	GO:0005634~nucleus;GO:0005737~cytoplasm
Control_DN11628_c0_g2_i1	870	tr|A0A0K9QFN3|A0A0K9QFN3_SPIOL	560	65.7	242	83.45	43.21	76	5	9	728	323	559	4.4e-76	Uncharacterized protein	SOVF_184520	Spinacia oleracea (Spinach)	NA	NA	NA	NA	NA	NA
Control_DN40314_c0_g1_i5	8562	tr|A0A0K9RGW0|A0A0K9RGW0_SPIOL	1857	51.7	1736	60.83	93.48	728	28	1369	6372	165	1857	0	Uncharacterized protein	SOVF_073660	Spinacia oleracea (Spinach)	NA	NA	NA	NA	NA	NA
Control_DN35576_c0_g1_i1	4021	tr|A0A0J8F660|A0A0J8F660_BETVU	725	87.4	635	47.38	87.59	80	0	1434	3338	91	725	0	Uncharacterized protein	BVRB_5g107700	Beta vulgaris subsp. vulgaris	NA	lipid binding [GO:0008289]	GO:0008289	GO:0008289~lipid binding	NA	NA
Control_DN32542_c0_g1_i1	1465	tr|D7SHG6|D7SHG6_VITVI	457	67.1	213	43.62	46.61	70	0	725	1363	243	455	4.4e-76	Putative uncharacterized protein	VIT_17s0000g09510	Vitis vinifera (Grape)	NA	membrane [GO:0016020]; heme binding [GO:0020037]; iron ion binding [GO:0005506]; oxidoreductase activity, acting on paired donors, with incorporation or reduction of molecular oxygen, NAD(P)H as one donor, and incorporation of one atom of oxygen [GO:0016709]; secondary metabolite biosynthetic process [GO:0044550]	GO:0005506; GO:0016020; GO:0016709; GO:0020037; GO:0044550	GO:0005506~iron ion binding;GO:0016709~oxidoreductase activity, acting on paired donors, with incorporation or reduction of molecular oxygen, NAD(P)H as one donor, and incorporation of one atom of oxygen;GO:0020037~heme binding	GO:0044550~secondary metabolite biosynthetic process	GO:0016020~membrane
Control_DN34030_c0_g1_i4	2735	tr|A0A0J8F452|A0A0J8F452_BETVU	664	91.3	289	31.7	43.52	24	1	370	1236	1	288	6.7e-155	Uncharacterized protein	BVRB_5g116400	Beta vulgaris subsp. vulgaris	NA	ATP binding [GO:0005524]; protein kinase activity [GO:0004672]	GO:0004672; GO:0005524	GO:0004672~protein kinase activity;GO:0005524~ATP binding	NA	NA
Control_DN24330_c0_g2_i1	326	tr|A0A0J8CP12|A0A0J8CP12_BETVU	502	43.9	66	60.74	13.15	36	1	123	320	295	359	5.6e-08	Uncharacterized protein	BVRB_4g081400	Beta vulgaris subsp. vulgaris	NA	NA	NA	NA	NA	NA
Control_DN82333_c0_g1_i1	371	tr|I6UGP2|I6UGP2_BETVU	511	86.3	95	76.82	18.59	13	0	371	87	214	308	2.6e-41	Plasma membrane P450 CYP81B2-2	CYP81B2-2	Beta vulgaris (Sugar beet)	NA	heme binding [GO:0020037]; iron ion binding [GO:0005506]; monooxygenase activity [GO:0004497]; oxidoreductase activity, acting on paired donors, with incorporation or reduction of molecular oxygen [GO:0016705]	GO:0004497; GO:0005506; GO:0016705; GO:0020037	GO:0004497~monooxygenase activity;GO:0005506~iron ion binding;GO:0016705~oxidoreductase activity, acting on paired donors, with incorporation or reduction of molecular oxygen;GO:0020037~heme binding	NA	NA
Control_DN39530_c3_g4_i1	1944	tr|A0A0J8BPE1|A0A0J8BPE1_BETVU	477	47.6	143	22.07	29.98	69	2	1091	681	94	236	1.8e-24	Uncharacterized protein	BVRB_9g210070	Beta vulgaris subsp. vulgaris	NA	NA	NA	NA	NA	NA
Control_DN15930_c0_g1_i1	717	tr|A5AL35|A5AL35_VITVI	685	40	205	85.77	29.93	101	3	28	627	185	372	7e-35	Putative uncharacterized protein	VITISV_032464	Vitis vinifera (Grape)	NA	nucleic acid binding [GO:0003676]; DNA integration [GO:0015074]	GO:0003676; GO:0015074	GO:0003676~nucleic acid binding	GO:0015074~DNA integration	NA
Control_DN88399_c0_g1_i1	387	tr|A0A078DL17|A0A078DL17_BRANA	1093	87.4	87	67.44	7.96	10	1	3	263	1008	1093	2.1e-38	BnaA10g01360D protein	BnaA10g01360D GSBRNA2T00150430001	Brassica napus (Rape)	NA	integral component of membrane [GO:0016021]; cellulose synthase (UDP-forming) activity [GO:0016760]; cell wall organization [GO:0071555]; cellulose biosynthetic process [GO:0030244]	GO:0016021; GO:0016760; GO:0030244; GO:0071555	GO:0016760~cellulose synthase (UDP-forming) activity	GO:0030244~cellulose biosynthetic process;GO:0071555~cell wall organization	GO:0016021~integral component of membrane
Control_DN39821_c0_g1_i1	658	tr|A0A0K9RKT6|A0A0K9RKT6_SPIOL	438	60.7	140	63.83	31.96	22	3	1	408	328	438	2.4e-34	Uncharacterized protein	SOVF_055320	Spinacia oleracea (Spinach)	NA	ATP binding [GO:0005524]; protein serine/threonine kinase activity [GO:0004674]	GO:0004674; GO:0005524	GO:0004674~protein serine/threonine kinase activity;GO:0005524~ATP binding	NA	NA
Control_DN33987_c0_g1_i1	1562	tr|A0A0J8D6D5|A0A0J8D6D5_BETVU	324	61.5	327	62.8	100	105	4	42	974	1	322	2e-103	Uncharacterized protein	BVRB_1g008250	Beta vulgaris subsp. vulgaris	NA	phospholipid binding [GO:0005543]	GO:0005543	GO:0005543~phospholipid binding	NA	NA
Control_DN38660_c0_g1_i2	2166	tr|A0A0J8CPS0|A0A0J8CPS0_BETVU	498	75.7	255	35.32	51.2	44	2	735	1445	244	498	2.5e-104	Uncharacterized protein	BVRB_4g078300	Beta vulgaris subsp. vulgaris	NA	ATP binding [GO:0005524]; protein serine/threonine kinase activity [GO:0004674]	GO:0004674; GO:0005524	GO:0004674~protein serine/threonine kinase activity;GO:0005524~ATP binding	NA	NA
Control_DN40184_c0_g8_i1	1589	tr|A0A0J8C555|A0A0J8C555_BETVU	1276	83.6	445	84.02	34.87	73	0	67	1401	830	1274	1.1e-213	Uncharacterized protein	BVRB_6g139380	Beta vulgaris subsp. vulgaris	NA	NA	NA	NA	NA	NA
Control_DN21826_c0_g1_i1	1328	tr|A0A0J8CZG9|A0A0J8CZG9_BETVU	357	84	281	63.48	78.71	45	0	190	1032	77	357	2.4e-134	Hexosyltransferase (EC 2.4.1.-)	BVRB_2g030750	Beta vulgaris subsp. vulgaris	NA	Golgi membrane [GO:0000139]; integral component of membrane [GO:0016021]; galactosyltransferase activity [GO:0008378]; protein glycosylation [GO:0006486]	GO:0000139; GO:0006486; GO:0008378; GO:0016021	GO:0008378~galactosyltransferase activity	GO:0006486~protein glycosylation	GO:0000139~Golgi membrane;GO:0016021~integral component of membrane
Control_DN24819_c0_g2_i1	777	tr|A0A0J8CH82|A0A0J8CH82_BETVU	160	66.7	153	59.07	95.62	45	3	153	602	9	158	1.8e-52	Uncharacterized protein	BVRB_4g087040	Beta vulgaris subsp. vulgaris	NA	integral component of membrane [GO:0016021]; zinc ion binding [GO:0008270]	GO:0008270; GO:0016021	GO:0008270~zinc ion binding	NA	GO:0016021~integral component of membrane
Control_DN32790_c0_g1_i6	3810	tr|A0A0J8CME8|A0A0J8CME8_BETVU	754	74.6	493	38.82	65.38	119	4	1228	2706	178	664	6.4e-204	Uncharacterized protein	BVRB_4g085980	Beta vulgaris subsp. vulgaris	NA	NA	NA	NA	NA	NA
Control_DN35584_c0_g1_i6	1478	tr|A0A0J8B882|A0A0J8B882_BETVU	231	73.5	151	30.65	65.37	35	1	707	1144	36	186	2.8e-54	Uncharacterized protein	BVRB_5g126730	Beta vulgaris subsp. vulgaris	NA	NA	NA	NA	NA	NA
Control_DN18829_c0_g1_i1	553	tr|A0A0K9RRN8|A0A0K9RRN8_SPIOL	219	69.8	116	62.93	52.97	26	4	223	552	1	113	2.3e-33	Uncharacterized protein	SOVF_036010	Spinacia oleracea (Spinach)	NA	NA	NA	NA	NA	NA
Control_DN23149_c0_g2_i1	782	tr|A0A0K9RQ89|A0A0K9RQ89_SPIOL	265	76.9	143	54.86	53.96	22	1	58	486	134	265	3.5e-56	Uncharacterized protein	SOVF_047010	Spinacia oleracea (Spinach)	NA	endonuclease activity [GO:0004519]; DNA repair [GO:0006281]	GO:0004519; GO:0006281	GO:0004519~endonuclease activity	GO:0006281~DNA repair	NA
Control_DN39663_c1_g6_i9	510	tr|A0A0K9QZP4|A0A0K9QZP4_SPIOL	477	75.7	107	62.94	22.43	25	1	20	340	38	143	4.3e-39	Uncharacterized protein (Fragment)	SOVF_123260	Spinacia oleracea (Spinach)	NA	ATP binding [GO:0005524]; metal ion binding [GO:0046872]; protein folding [GO:0006457]; response to heat [GO:0009408]	GO:0005524; GO:0006457; GO:0009408; GO:0046872	GO:0005524~ATP binding;GO:0046872~metal ion binding	GO:0006457~protein folding;GO:0009408~response to heat	NA
Control_DN37737_c0_g1_i3	998	tr|A0A0J8CFN5|A0A0J8CFN5_BETVU	237	80.7	238	71.54	100	45	1	78	791	1	237	3.5e-101	Uncharacterized protein	BVRB_5g098100	Beta vulgaris subsp. vulgaris	NA	chloroplast stroma [GO:0009570]	GO:0009570	NA	NA	GO:0009570~chloroplast stroma
Control_DN34128_c0_g1_i6	1974	tr|A0A0K9R1H6|A0A0K9R1H6_SPIOL	773	67.4	328	49.85	42.43	98	3	311	1291	454	773	2.1e-113	Uncharacterized protein	SOVF_124310	Spinacia oleracea (Spinach)	NA	integral component of membrane [GO:0016021]; transmembrane transport [GO:0055085]	GO:0016021; GO:0055085	NA	GO:0055085~transmembrane transport	GO:0016021~integral component of membrane
Control_DN38209_c1_g4_i1	771	tr|A0A0K9RKQ5|A0A0K9RKQ5_SPIOL	268	72.1	43	16.73	16.04	12	0	493	621	68	110	1.4e-09	Uncharacterized protein	SOVF_055480	Spinacia oleracea (Spinach)	NA	NA	NA	NA	NA	NA
Control_DN6695_c0_g1_i1	459	tr|A0A0J8CFM7|A0A0J8CFM7_BETVU	300	92.5	40	26.14	13.33	3	0	6	125	261	300	3.3e-14	Uncharacterized protein	BVRB_5g102870	Beta vulgaris subsp. vulgaris	NA	cell [GO:0005623]; electron carrier activity [GO:0009055]; protein disulfide oxidoreductase activity [GO:0015035]; cell redox homeostasis [GO:0045454]	GO:0005623; GO:0009055; GO:0015035; GO:0045454	GO:0009055~electron carrier activity;GO:0015035~protein disulfide oxidoreductase activity	GO:0045454~cell redox homeostasis	GO:0005623~cell
Control_DN39633_c0_g3_i6	786	tr|A0A0J8BPP9|A0A0J8BPP9_BETVU	159	64.8	159	60.69	100	56	0	304	780	1	159	1.2e-51	Uncharacterized protein	BVRB_8g190930	Beta vulgaris subsp. vulgaris	NA	response to auxin [GO:0009733]	GO:0009733	NA	GO:0009733~response to auxin	NA
Control_DN10836_c0_g1_i1	1234	tr|A0A0J8E472|A0A0J8E472_BETVU	232	76.1	180	43.76	77.59	39	3	337	864	1	180	2.2e-68	Uncharacterized protein	BVRB_4g097350	Beta vulgaris subsp. vulgaris	NA	NA	NA	NA	NA	NA
Control_DN68415_c0_g1_i1	328	tr|A0A0K9RFN9|A0A0K9RFN9_SPIOL	1091	73.7	95	86.89	8.71	25	0	39	323	1	95	2.1e-31	Uncharacterized protein	SOVF_078380	Spinacia oleracea (Spinach)	NA	NA	NA	NA	NA	NA
Control_DN86645_c0_g1_i1	478	tr|A0A0J8ELF9|A0A0J8ELF9_BETVU	787	79.2	159	99.79	20.2	33	0	1	477	132	290	1.4e-71	Uncharacterized protein	BVRB_8g189550	Beta vulgaris subsp. vulgaris	NA	NA	NA	NA	NA	NA
Control_DN34344_c0_g1_i1	1624	tr|A0A0J8CM41|A0A0J8CM41_BETVU	365	86.6	351	64.84	96.16	47	0	95	1147	15	365	4.7e-172	Uncharacterized protein	BVRB_4g086340	Beta vulgaris subsp. vulgaris	NA	oxidoreductase activity [GO:0016491]	GO:0016491	GO:0016491~oxidoreductase activity	NA	NA
Control_DN39544_c1_g1_i1	1075	tr|A0A0J8BDT0|A0A0J8BDT0_BETVU	343	74.1	193	53.86	56.27	49	1	174	752	136	327	2.5e-73	Uncharacterized protein	BVRB_4g095620	Beta vulgaris subsp. vulgaris	NA	NA	NA	NA	NA	NA
Control_DN25596_c0_g1_i2	746	tr|A0A0J8CGU1|A0A0J8CGU1_BETVU	405	77.5	178	71.58	43.95	40	0	211	744	54	231	5.7e-72	Uncharacterized protein	BVRB_4g088660	Beta vulgaris subsp. vulgaris	NA	amino acid binding [GO:0016597]; aspartate carbamoyltransferase activity [GO:0004070]; 'de novo' pyrimidine nucleobase biosynthetic process [GO:0006207]; cellular amino acid metabolic process [GO:0006520]	GO:0004070; GO:0006207; GO:0006520; GO:0016597	GO:0004070~aspartate carbamoyltransferase activity;GO:0016597~amino acid binding	GO:0006207~'de novo' pyrimidine nucleobase biosynthetic process;GO:0006520~cellular amino acid metabolic process	NA
Control_DN38154_c0_g3_i9	570	tr|A0A0K9S2N6|A0A0K9S2N6_SPIOL	1344	65.3	49	25.79	3.65	17	0	2	148	367	415	1.7e-07	Uncharacterized protein	SOVF_000050	Spinacia oleracea (Spinach)	NA	ATP binding [GO:0005524]; DNA binding [GO:0003677]; hydrolase activity [GO:0016787]	GO:0003677; GO:0005524; GO:0016787	GO:0003677~DNA binding;GO:0005524~ATP binding;GO:0016787~hydrolase activity	NA	NA
Control_DN28418_c0_g1_i1	746	tr|A0A0K9RVN0|A0A0K9RVN0_SPIOL	168	66	50	20.11	29.76	17	0	451	302	109	158	1.1e-09	Uncharacterized protein	SOVF_024080	Spinacia oleracea (Spinach)	NA	NA	NA	NA	NA	NA
Control_DN27006_c0_g1_i1	428	tr|A0A0J8BEJ1|A0A0J8BEJ1_BETVU	664	79.6	103	72.2	15.51	20	1	2	307	562	664	1.3e-41	Uncharacterized protein	BVRB_2g045690	Beta vulgaris subsp. vulgaris	NA	integral component of membrane [GO:0016021]; ATP binding [GO:0005524]; protein kinase activity [GO:0004672]	GO:0004672; GO:0005524; GO:0016021	GO:0004672~protein kinase activity;GO:0005524~ATP binding	NA	GO:0016021~integral component of membrane
Control_DN26767_c0_g1_i1	1482	tr|A0A0J8D6S5|A0A0J8D6S5_BETVU	469	80.5	452	91.5	96.38	80	3	3	1358	26	469	2.8e-211	Uncharacterized protein	BVRB_1g000580	Beta vulgaris subsp. vulgaris	NA	integral component of membrane [GO:0016021]	GO:0016021	NA	NA	GO:0016021~integral component of membrane
Control_DN36043_c0_g1_i7	714	tr|A0A072VLZ2|A0A072VLZ2_MEDTR	380	75.6	45	18.91	11.84	11	0	430	564	214	258	5.3e-11	GDP-D-mannose-3,5-epimerase	MTR_1g080950	Medicago truncatula (Barrel medic) (Medicago tribuloides)	NA	GDP-mannose 3,5-epimerase activity [GO:0047918]; NAD binding [GO:0051287]	GO:0047918; GO:0051287	GO:0047918~GDP-mannose 3,5-epimerase activity;GO:0051287~NAD binding	NA	NA
Control_DN32764_c0_g1_i1	870	tr|A0A0K9S1T2|A0A0K9S1T2_SPIOL	106	80.9	110	37.93	100	17	1	112	441	1	106	3e-40	Uncharacterized protein	SOVF_003270	Spinacia oleracea (Spinach)	NA	ribosome [GO:0005840]; structural constituent of ribosome [GO:0003735]; translation [GO:0006412]	GO:0003735; GO:0005840; GO:0006412	GO:0003735~structural constituent of ribosome	GO:0006412~translation	GO:0005840~ribosome
Control_DN39625_c0_g2_i3	995	tr|A0A0J8FBJ7|A0A0J8FBJ7_BETVU	353	76.9	186	56.08	52.69	43	0	262	819	165	350	4.3e-75	Uncharacterized protein	BVRB_4g084970	Beta vulgaris subsp. vulgaris	NA	cytosol [GO:0005829]; NAD+ kinase activity [GO:0003951]; NADH kinase activity [GO:0042736]; NAD metabolic process [GO:0019674]; NADP biosynthetic process [GO:0006741]	GO:0003951; GO:0005829; GO:0006741; GO:0019674; GO:0042736	GO:0003951~NAD+ kinase activity;GO:0042736~NADH kinase activity	GO:0006741~NADP biosynthetic process;GO:0019674~NAD metabolic process	GO:0005829~cytosol
Control_DN38009_c2_g4_i6	1042	tr|A0A0J8CWR1|A0A0J8CWR1_BETVU	464	83.1	59	16.99	12.72	10	0	681	857	152	210	3.4e-22	Uncharacterized protein	BVRB_3g048100	Beta vulgaris subsp. vulgaris	NA	NA	NA	NA	NA	NA
Control_DN34625_c0_g1_i3	429	tr|A0A0K9R9E7|A0A0K9R9E7_SPIOL	450	81.7	126	88.11	28	22	1	51	428	206	330	2.9e-52	Uncharacterized protein	SOVF_096430	Spinacia oleracea (Spinach)	NA	metal ion binding [GO:0046872]; protein serine/threonine phosphatase activity [GO:0004722]	GO:0004722; GO:0046872	GO:0004722~protein serine/threonine phosphatase activity;GO:0046872~metal ion binding	NA	NA
Control_DN26362_c0_g1_i1	842	tr|A0A0J8EZY2|A0A0J8EZY2_BETVU	176	75.9	170	60.57	96.59	41	0	179	688	6	175	5.6e-76	Uncharacterized protein	BVRB_6g135300	Beta vulgaris subsp. vulgaris	NA	NA	NA	NA	NA	NA
Control_DN31918_c1_g1_i1	502	tr|A0A0K9Q8Z4|A0A0K9Q8Z4_SPIOL	342	76.2	80	47.81	23.39	19	0	261	500	81	160	4.2e-31	Uncharacterized protein	SOVF_206130	Spinacia oleracea (Spinach)	NA	NA	NA	NA	NA	NA
Control_DN1347_c0_g2_i1	534	tr|Q6L3N8|Q6L3N8_SOLDE	1333	72.5	178	100	13.35	49	0	1	534	924	1101	1.7e-70	Putative gag-pol polyprotein, identical	SDM1_42t00010	Solanum demissum (Wild potato)	NA	nucleic acid binding [GO:0003676]; DNA integration [GO:0015074]	GO:0003676; GO:0015074	GO:0003676~nucleic acid binding	GO:0015074~DNA integration	NA
Control_DN40320_c1_g2_i17	580	tr|A0A0J8BJA4|A0A0J8BJA4_BETVU	817	94.1	119	61.55	14.57	7	0	94	450	234	352	9.5e-59	V-type proton ATPase subunit a	BVRB_9g223320	Beta vulgaris subsp. vulgaris	NA	integral component of membrane [GO:0016021]; vacuolar proton-transporting V-type ATPase, V0 domain [GO:0000220]; hydrogen ion transmembrane transporter activity [GO:0015078]; ATP hydrolysis coupled proton transport [GO:0015991]	GO:0000220; GO:0015078; GO:0015991; GO:0016021	GO:0015078~hydrogen ion transmembrane transporter activity	GO:0015991~ATP hydrolysis coupled proton transport	GO:0000220~vacuolar proton-transporting V-type ATPase, V0 domain;GO:0016021~integral component of membrane
Control_DN36640_c0_g1_i6	580	tr|A0A0J8F5A5|A0A0J8F5A5_BETVU	387	84.1	44	22.76	11.37	6	1	82	213	345	387	7.9e-13	Rhomboid-like protein (EC 3.4.21.-)	BVRB_5g111760	Beta vulgaris subsp. vulgaris	NA	integral component of membrane [GO:0016021]; plasma membrane [GO:0005886]; plasmodesma [GO:0009506]; serine-type endopeptidase activity [GO:0004252]	GO:0004252; GO:0005886; GO:0009506; GO:0016021	GO:0004252~serine-type endopeptidase activity	NA	GO:0005886~plasma membrane;GO:0009506~plasmodesma;GO:0016021~integral component of membrane
Control_DN26869_c0_g1_i1	879	tr|A0A0J8BEY9|A0A0J8BEY9_BETVU	117	55.3	114	38.91	97.44	50	1	109	447	1	114	8.6e-27	Uncharacterized protein	BVRB_1g017840	Beta vulgaris subsp. vulgaris	NA	response to auxin [GO:0009733]	GO:0009733	NA	GO:0009733~response to auxin	NA
Control_DN38463_c0_g2_i13	3251	tr|A0A0K9QKA2|A0A0K9QKA2_SPIOL	1014	76	645	59.52	63.61	151	3	811	2736	371	1014	2.2e-282	Uncharacterized protein	SOVF_169740	Spinacia oleracea (Spinach)	NA	NA	NA	NA	NA	NA
Control_DN26315_c0_g2_i1	406	tr|A0A0K9RG33|A0A0K9RG33_SPIOL	377	52.6	97	71.67	25.73	17	1	1	291	310	377	2e-18	Uncharacterized protein	SOVF_070470	Spinacia oleracea (Spinach)	NA	NA	NA	NA	NA	NA
Control_DN2409_c0_g1_i1	521	tr|A0A0J8D1C9|A0A0J8D1C9_BETVU	617	63.1	84	48.37	13.61	28	2	270	518	82	163	6.6e-19	Uncharacterized protein	BVRB_1g009990	Beta vulgaris subsp. vulgaris	NA	regulation of transcription, DNA-templated [GO:0006355]	GO:0006355	NA	GO:0006355~regulation of transcription, DNA-templated	NA
Control_DN31531_c1_g3_i1	849	tr|A0A0J8B6H2|A0A0J8B6H2_BETVU	115	88.3	77	27.21	66.96	9	0	230	460	5	81	7.4e-36	Uncharacterized protein	BVRB_8g199400	Beta vulgaris subsp. vulgaris	NA	integral component of membrane [GO:0016021]	GO:0016021	NA	NA	GO:0016021~integral component of membrane
Control_DN12479_c0_g1_i1	1175	tr|A0A0K9RWS5|A0A0K9RWS5_SPIOL	330	96	322	82.21	97.58	13	0	106	1071	9	330	1.3e-176	Uncharacterized protein	SOVF_025430	Spinacia oleracea (Spinach)	NA	ATP binding [GO:0005524]; DNA binding [GO:0003677]; DNA replication [GO:0006260]	GO:0003677; GO:0005524; GO:0006260	GO:0003677~DNA binding;GO:0005524~ATP binding	GO:0006260~DNA replication	NA
Control_DN28710_c1_g1_i1	657	tr|A0A0J8CWT1|A0A0J8CWT1_BETVU	797	75.8	33	15.07	4.14	8	0	188	90	115	147	3.6e-06	Uncharacterized protein	BVRB_2g023720	Beta vulgaris subsp. vulgaris	NA	integral component of membrane [GO:0016021]; ATP binding [GO:0005524]; protein kinase activity [GO:0004672]	GO:0004672; GO:0005524; GO:0016021	GO:0004672~protein kinase activity;GO:0005524~ATP binding	NA	GO:0016021~integral component of membrane
Control_DN40724_c0_g1_i1	832	tr|A0A0K9QMA0|A0A0K9QMA0_SPIOL	178	81.5	168	60.58	94.38	30	1	186	689	10	176	2e-70	Uncharacterized protein	SOVF_168450	Spinacia oleracea (Spinach)	NA	integral component of membrane [GO:0016021]	GO:0016021	NA	NA	GO:0016021~integral component of membrane
Control_DN39830_c0_g2_i1	1319	tr|A0A0K9RXT9|A0A0K9RXT9_SPIOL	501	89	146	33.21	29.14	16	0	150	587	261	406	1.1e-70	Uncharacterized protein	SOVF_023120	Spinacia oleracea (Spinach)	NA	ubiquitin-protein transferase activator activity [GO:0097027]; positive regulation of ubiquitin protein ligase activity [GO:1904668]	GO:0097027; GO:1904668	GO:0097027~ubiquitin-protein transferase activator activity	NA	NA
Control_DN38530_c0_g1_i8	1854	tr|A0A0J8C0V6|A0A0J8C0V6_BETVU	398	71.2	243	39.32	61.06	41	1	160	888	185	398	1.3e-93	4-hydroxybenzoate polyprenyltransferase, mitochondrial (4-HB polyprenyltransferase) (EC 2.5.1.39) (Para-hydroxybenzoate--polyprenyltransferase) (PHB:PPT) (PHB:polyprenyltransferase)	BVRB_7g165920	Beta vulgaris subsp. vulgaris	PATHWAY: Cofactor biosynthesis; ubiquinone biosynthesis. {ECO:0000256|HAMAP-Rule:MF_03189}.	integral component of mitochondrial inner membrane [GO:0031305]; 4-hydroxybenzoate decaprenyltransferase activity [GO:0002083]; 4-hydroxybenzoate nonaprenyltransferase activity [GO:0047293]; isoprenoid biosynthetic process [GO:0008299]; ubiquinone biosynthetic process [GO:0006744]	GO:0002083; GO:0006744; GO:0008299; GO:0031305; GO:0047293	GO:0002083~4-hydroxybenzoate decaprenyltransferase activity;GO:0047293~4-hydroxybenzoate nonaprenyltransferase activity	GO:0006744~ubiquinone biosynthetic process;GO:0008299~isoprenoid biosynthetic process	GO:0031305~integral component of mitochondrial inner membrane
Control_DN14617_c0_g1_i1	1939	tr|A0A0J8BPC5|A0A0J8BPC5_BETVU	389	94.9	389	60.19	100	20	0	199	1365	1	389	9.8e-217	Uncharacterized protein	BVRB_9g210810	Beta vulgaris subsp. vulgaris	NA	catalytic activity [GO:0003824]; coenzyme binding [GO:0050662]	GO:0003824; GO:0050662	GO:0003824~catalytic activity;GO:0050662~coenzyme binding	NA	NA
Control_DN37810_c0_g1_i4	920	tr|A0A0K9RY54|A0A0K9RY54_SPIOL	135	75.6	135	44.02	100	33	0	106	510	1	135	1.4e-51	Uncharacterized protein	SOVF_015700	Spinacia oleracea (Spinach)	NA	integral component of membrane [GO:0016021]	GO:0016021	NA	NA	GO:0016021~integral component of membrane
Control_DN23385_c0_g1_i1	1559	tr|A0A0K9QYI7|A0A0K9QYI7_SPIOL	933	81.7	519	99.87	55.63	95	0	3	1559	362	880	9.2e-250	Glutamate receptor	SOVF_133200	Spinacia oleracea (Spinach)	NA	integral component of membrane [GO:0016021]; ionotropic glutamate receptor activity [GO:0004970]	GO:0004970; GO:0016021	GO:0004970~ionotropic glutamate receptor activity	NA	GO:0016021~integral component of membrane
Control_DN37406_c1_g5_i12	3034	tr|A0A0J8E2Y3|A0A0J8E2Y3_BETVU	621	93.5	308	30.45	49.6	20	0	1107	2030	194	501	2.1e-165	Uncharacterized protein	BVRB_5g126870	Beta vulgaris subsp. vulgaris	NA	integral component of membrane [GO:0016021]; amidase activity [GO:0004040]	GO:0004040; GO:0016021	GO:0004040~amidase activity	NA	GO:0016021~integral component of membrane
Control_DN36087_c1_g2_i3	1972	tr|A0A0J8D1P6|A0A0J8D1P6_BETVU	424	81.9	392	59.63	92.45	64	3	425	1585	35	424	1.4e-181	Uncharacterized protein	BVRB_1g007920	Beta vulgaris subsp. vulgaris	NA	DNA binding [GO:0003677]	GO:0003677	GO:0003677~DNA binding	NA	NA
Control_DN39944_c0_g2_i6	2073	tr|A0A0K9RST7|A0A0K9RST7_SPIOL	461	83.1	361	52.24	78.31	58	2	470	1552	104	461	9e-168	Uncharacterized protein	SOVF_038300	Spinacia oleracea (Spinach)	NA	NA	NA	NA	NA	NA
Control_DN37593_c0_g1_i3	627	tr|A0A0J8B7T7|A0A0J8B7T7_BETVU	276	78.4	148	70.81	53.62	31	1	87	527	28	175	2.3e-66	Uncharacterized protein	BVRB_7g179170	Beta vulgaris subsp. vulgaris	NA	carbonate dehydratase activity [GO:0004089]; zinc ion binding [GO:0008270]; one-carbon metabolic process [GO:0006730]	GO:0004089; GO:0006730; GO:0008270	GO:0004089~carbonate dehydratase activity;GO:0008270~zinc ion binding	GO:0006730~one-carbon metabolic process	NA
Control_DN40081_c0_g1_i6	1469	tr|A0A0K9RZV4|A0A0K9RZV4_SPIOL	974	92.7	150	30.63	15.4	11	0	456	905	531	680	7.7e-73	Uncharacterized protein (Fragment)	SOVF_010580	Spinacia oleracea (Spinach)	NA	nucleic acid binding [GO:0003676]; nucleotide binding [GO:0000166]	GO:0000166; GO:0003676	GO:0000166~nucleotide binding;GO:0003676~nucleic acid binding	NA	NA
Control_DN58865_c0_g1_i1	512	tr|J3S7K7|J3S7K7_BETVU	517	45.6	169	99.02	32.69	92	0	2	508	333	501	1.4e-42	Mariner transposase	NA	Beta vulgaris subsp. vulgaris	NA	NA	NA	NA	NA	NA
Control_DN35763_c0_g1_i4	1317	tr|A0A0K9QPG4|A0A0K9QPG4_SPIOL	277	81.1	180	41	64.98	24	1	448	987	46	215	2.2e-74	Uncharacterized protein	SOVF_156460	Spinacia oleracea (Spinach)	NA	NA	NA	NA	NA	NA
Control_DN34824_c1_g1_i3	2618	tr|A0A0J8B8M9|A0A0J8B8M9_BETVU	391	90.6	171	19.6	43.73	16	0	1607	2119	221	391	5e-91	Uncharacterized protein	BVRB_5g125130	Beta vulgaris subsp. vulgaris	NA	plasma membrane [GO:0005886]; plasmodesma [GO:0009506]; ATP binding [GO:0005524]; protein kinase activity [GO:0004672]	GO:0004672; GO:0005524; GO:0005886; GO:0009506	GO:0004672~protein kinase activity;GO:0005524~ATP binding	NA	GO:0005886~plasma membrane;GO:0009506~plasmodesma
Control_DN37002_c0_g1_i1	1255	tr|A0A0J8BW84|A0A0J8BW84_BETVU	270	84.8	270	64.54	100	41	0	197	1006	1	270	6.5e-129	Uncharacterized protein	BVRB_8g184830	Beta vulgaris subsp. vulgaris	NA	inositol monophosphate 1-phosphatase activity [GO:0008934]; inositol phosphate dephosphorylation [GO:0046855]; phosphatidylinositol phosphorylation [GO:0046854]	GO:0008934; GO:0046854; GO:0046855	GO:0008934~inositol monophosphate 1-phosphatase activity	GO:0046854~phosphatidylinositol phosphorylation;GO:0046855~inositol phosphate dephosphorylation	NA
Control_DN28758_c0_g1_i1	2459	tr|A0A0J8CUH6|A0A0J8CUH6_BETVU	650	82.9	654	79.79	100	108	2	227	2188	1	650	0	Uncharacterized protein	BVRB_2g039670	Beta vulgaris subsp. vulgaris	NA	exocyst [GO:0000145]; exocytosis [GO:0006887]	GO:0000145; GO:0006887	NA	GO:0006887~exocytosis	GO:0000145~exocyst
Control_DN34935_c0_g1_i2	2363	tr|A0A0K9REU9|A0A0K9REU9_SPIOL	509	84	175	22.22	34.38	28	0	1134	1658	335	509	3.7e-77	Uncharacterized protein	SOVF_074470	Spinacia oleracea (Spinach)	NA	integral component of membrane [GO:0016021]	GO:0016021	NA	NA	GO:0016021~integral component of membrane
Control_DN40429_c1_g1_i1	319	tr|A0A0J8BCU5|A0A0J8BCU5_BETVU	1625	76.2	42	39.5	2.58	10	0	28	153	650	691	2.9e-09	Uncharacterized protein	BVRB_2g047430	Beta vulgaris subsp. vulgaris	NA	NA	NA	NA	NA	NA
Control_DN39029_c0_g1_i1	385	tr|A0A0K9QFR6|A0A0K9QFR6_SPIOL	438	62.8	94	73.25	21.46	35	0	43	324	1	94	1.6e-25	Uncharacterized protein	SOVF_190640	Spinacia oleracea (Spinach)	NA	hydrolase activity [GO:0016787]	GO:0016787	GO:0016787~hydrolase activity	NA	NA
Control_DN40253_c0_g1_i5	585	tr|A0A0K9RBA2|A0A0K9RBA2_SPIOL	1370	86.3	51	26.15	3.72	7	0	431	583	1290	1340	3.1e-17	Uncharacterized protein	SOVF_086250	Spinacia oleracea (Spinach)	NA	2 iron, 2 sulfur cluster binding [GO:0051537]; electron carrier activity [GO:0009055]; flavin adenine dinucleotide binding [GO:0050660]; iron ion binding [GO:0005506]; oxidoreductase activity, acting on CH-OH group of donors [GO:0016614]	GO:0005506; GO:0009055; GO:0016614; GO:0050660; GO:0051537	GO:0005506~iron ion binding;GO:0009055~electron carrier activity;GO:0016614~oxidoreductase activity, acting on CH-OH group of donors;GO:0050660~flavin adenine dinucleotide binding;GO:0051537~2 iron, 2 sulfur cluster binding	NA	NA
Control_DN20557_c0_g2_i1	461	tr|A0A0J8FJA2|A0A0J8FJA2_BETVU	372	86.3	153	99.57	41.13	21	0	3	461	216	368	1.9e-73	Uncharacterized protein	BVRB_3g051440	Beta vulgaris subsp. vulgaris	NA	NA	NA	NA	NA	NA
Control_DN37614_c1_g1_i18	1085	tr|A0A0J8BRY4|A0A0J8BRY4_BETVU	247	94.9	98	27.1	39.68	5	0	533	826	81	178	2.6e-49	Uncharacterized protein	BVRB_8g183460	Beta vulgaris subsp. vulgaris	NA	zinc ion binding [GO:0008270]	GO:0008270	GO:0008270~zinc ion binding	NA	NA
Control_DN37947_c0_g1_i3	1440	tr|A0A0J8BUF8|A0A0J8BUF8_BETVU	510	84.2	222	46.25	43.53	19	2	821	1438	1	222	1.9e-95	Uncharacterized protein	BVRB_8g192200	Beta vulgaris subsp. vulgaris	NA	zinc ion binding [GO:0008270]	GO:0008270	GO:0008270~zinc ion binding	NA	NA
Control_DN31331_c0_g1_i10	1528	tr|A0A0K9R7B7|A0A0K9R7B7_SPIOL	249	59.7	149	29.25	59.84	46	2	274	699	1	142	5.3e-40	Uncharacterized protein	SOVF_096470	Spinacia oleracea (Spinach)	NA	NA	NA	NA	NA	NA
Control_DN38308_c2_g2_i1	1609	tr|A0A0K9R1F2|A0A0K9R1F2_SPIOL	448	76.8	448	83.53	100	104	0	83	1426	1	448	1.6e-201	Aminoacylase (EC 3.5.1.14) (N-acyl-L-amino-acid amidohydrolase)	SOVF_124420	Spinacia oleracea (Spinach)	NA	cytoplasm [GO:0005737]; aminoacylase activity [GO:0004046]; metal ion binding [GO:0046872]; metallopeptidase activity [GO:0008237]; cellular amino acid metabolic process [GO:0006520]	GO:0004046; GO:0005737; GO:0006520; GO:0008237; GO:0046872	GO:0004046~aminoacylase activity;GO:0008237~metallopeptidase activity;GO:0046872~metal ion binding	GO:0006520~cellular amino acid metabolic process	GO:0005737~cytoplasm
Control_DN37758_c0_g2_i1	1782	tr|A0A0J8CG23|A0A0J8CG23_BETVU	286	46.3	190	31.99	66.43	79	7	102	665	112	280	7e-28	Uncharacterized protein	BVRB_5g111470	Beta vulgaris subsp. vulgaris	NA	NA	NA	NA	NA	NA
Control_DN35892_c0_g1_i1	1424	tr|F4NCI4|F4NCI4_BETVU	1369	40.7	273	57.51	19.94	152	3	1154	351	1019	1286	5.6e-52	Uncharacterized protein	NA	Beta vulgaris subsp. vulgaris	NA	nucleic acid binding [GO:0003676]	GO:0003676	GO:0003676~nucleic acid binding	NA	NA
Control_DN25996_c0_g1_i1	1824	sp|P32260|CYSKP_SPIOL	383	80.6	355	58.39	92.69	68	1	220	1281	1	355	2e-155	Cysteine synthase, chloroplastic/chromoplastic (EC 2.5.1.47) (CSase B) (CS-B) (O-acetylserine (thiol)-lyase) (O-acetylserine sulfhydrylase) (OAS-TL B)	CYSK	Spinacia oleracea (Spinach)	PATHWAY: Amino-acid biosynthesis; L-cysteine biosynthesis; L-cysteine from L-serine: step 2/2.	chloroplast stroma [GO:0009570]; chromoplast [GO:0009509]; cysteine synthase activity [GO:0004124]; transferase activity [GO:0016740]; cysteine biosynthetic process from serine [GO:0006535]	GO:0004124; GO:0006535; GO:0009509; GO:0009570; GO:0016740	GO:0004124~cysteine synthase activity;GO:0016740~transferase activity	GO:0006535~cysteine biosynthetic process from serine	GO:0009509~chromoplast;GO:0009570~chloroplast stroma
Control_DN39060_c0_g6_i1	1530	tr|A0A0J8CEW8|A0A0J8CEW8_BETVU	1003	75	48	9.41	4.79	9	1	788	931	934	978	2.5e-10	Uncharacterized protein	BVRB_5g103000	Beta vulgaris subsp. vulgaris	NA	intracellular [GO:0005622]; intracellular protein transport [GO:0006886]	GO:0005622; GO:0006886	NA	GO:0006886~intracellular protein transport	GO:0005622~intracellular
Control_DN33401_c0_g2_i1	1960	tr|A0A0J8B8A6|A0A0J8B8A6_BETVU	452	82.4	455	69.64	100	72	3	219	1571	1	451	5.1e-229	Uncharacterized protein	BVRB_003040	Beta vulgaris subsp. vulgaris	NA	integral component of membrane [GO:0016021]; transferase activity, transferring glycosyl groups [GO:0016757]	GO:0016021; GO:0016757	GO:0016757~transferase activity, transferring glycosyl groups	NA	GO:0016021~integral component of membrane
Control_DN38023_c0_g4_i11	3430	tr|A0A0J8ENG4|A0A0J8ENG4_BETVU	980	84	945	82.65	96.43	114	2	144	2978	65	972	0	RNA cytidine acetyltransferase (EC 2.3.1.-) (18S rRNA cytosine acetyltransferase)	BVRB_8g181730	Beta vulgaris subsp. vulgaris	NA	nucleolus [GO:0005730]; ATP binding [GO:0005524]; N-acetyltransferase activity [GO:0008080]; ribosomal small subunit biogenesis [GO:0042274]; rRNA modification [GO:0000154]; tRNA acetylation [GO:0051391]	GO:0000154; GO:0005524; GO:0005730; GO:0008080; GO:0042274; GO:0051391	GO:0005524~ATP binding;GO:0008080~N-acetyltransferase activity	GO:0000154~rRNA modification;GO:0042274~ribosomal small subunit biogenesis;GO:0051391~tRNA acetylation	GO:0005730~nucleolus
Control_DN32271_c1_g3_i1	1668	tr|A0A0J8CBY5|A0A0J8CBY5_BETVU	160	95	160	28.78	100	8	0	239	718	1	160	1.5e-88	Uncharacterized protein	BVRB_6g127260	Beta vulgaris subsp. vulgaris	NA	ATP binding [GO:0005524]	GO:0005524	GO:0005524~ATP binding	NA	NA
Control_DN39552_c0_g2_i1	555	tr|A0A0K9QML4|A0A0K9QML4_SPIOL	280	90.2	41	22.16	14.64	4	0	197	319	54	94	1.1e-14	Uncharacterized protein	SOVF_168430	Spinacia oleracea (Spinach)	NA	NA	NA	NA	NA	NA
Control_DN34786_c2_g1_i6	1266	tr|A0A0K9R5T3|A0A0K9R5T3_SPIOL	1082	69	145	34.36	13.4	39	2	174	605	32	171	4.8e-47	Uncharacterized protein	SOVF_103330	Spinacia oleracea (Spinach)	NA	integral component of membrane [GO:0016021]	GO:0016021	NA	NA	GO:0016021~integral component of membrane
Control_DN38049_c0_g3_i9	585	tr|A0A0K9QX99|A0A0K9QX99_SPIOL	365	76.9	65	33.33	17.81	10	1	406	585	137	201	2.6e-19	Uncharacterized protein	SOVF_138120	Spinacia oleracea (Spinach)	NA	NA	NA	NA	NA	NA
Control_DN38947_c0_g1_i9	4186	tr|A0A0J8D706|A0A0J8D706_BETVU	1078	75.9	1024	73.39	94.99	227	5	331	3378	67	1078	0	DIS3-like exonuclease 2 (EC 3.1.13.-)	BVRB_1g000160	Beta vulgaris subsp. vulgaris	NA	P-body [GO:0000932]; 3'-5'-exoribonuclease activity [GO:0000175]; metal ion binding [GO:0046872]; RNA binding [GO:0003723]; nuclear-transcribed mRNA catabolic process, exonucleolytic, 3'-5' [GO:0034427]; polyuridylation-dependent mRNA catabolic process [GO:1990074]	GO:0000175; GO:0000932; GO:0003723; GO:0034427; GO:0046872; GO:1990074	GO:0000175~3'-5'-exoribonuclease activity;GO:0003723~RNA binding;GO:0046872~metal ion binding	GO:0034427~nuclear-transcribed mRNA catabolic process, exonucleolytic, 3'-5';GO:1990074~polyuridylation-dependent mRNA catabolic process	GO:0000932~cytoplasmic mRNA processing body
Control_DN39963_c0_g2_i10	2011	tr|A0A0K9R214|A0A0K9R214_SPIOL	532	73.9	464	69.22	87.22	102	3	140	1480	20	481	7.6e-188	Uncharacterized protein	SOVF_121020	Spinacia oleracea (Spinach)	NA	integral component of membrane [GO:0016021]; hydrolase activity, hydrolyzing O-glycosyl compounds [GO:0004553]; carbohydrate metabolic process [GO:0005975]	GO:0004553; GO:0005975; GO:0016021	GO:0004553~hydrolase activity, hydrolyzing O-glycosyl compounds	GO:0005975~carbohydrate metabolic process	GO:0016021~integral component of membrane
Control_DN34128_c0_g1_i1	2106	tr|A0A0K9R1H6|A0A0K9R1H6_SPIOL	773	60.2	244	34.76	31.57	88	3	695	1423	538	773	9.1e-67	Uncharacterized protein	SOVF_124310	Spinacia oleracea (Spinach)	NA	integral component of membrane [GO:0016021]; transmembrane transport [GO:0055085]	GO:0016021; GO:0055085	NA	GO:0055085~transmembrane transport	GO:0016021~integral component of membrane
Control_DN28148_c0_g1_i2	3997	tr|A0A0J8B5I2|A0A0J8B5I2_BETVU	886	47.5	705	52.91	79.57	333	11	396	2465	56	738	2.3e-151	Uncharacterized protein	BVRB_011910	Beta vulgaris subsp. vulgaris	NA	catalytic activity [GO:0003824]; DNA repair [GO:0006281]	GO:0003824; GO:0006281	GO:0003824~catalytic activity	GO:0006281~DNA repair	NA
Control_DN39308_c0_g4_i2	2809	tr|A0A0K9RTJ9|A0A0K9RTJ9_SPIOL	689	66.7	93	9.93	13.5	31	0	659	937	568	660	1.2e-26	Uncharacterized protein	SOVF_029850	Spinacia oleracea (Spinach)	NA	RNA polymerase I core factor complex [GO:0070860]; RNA polymerase I CORE element sequence-specific DNA binding [GO:0001164]; transcription factor activity, RNA polymerase I CORE element binding transcription factor recruiting [GO:0001187]	GO:0001164; GO:0001187; GO:0070860	GO:0001164~RNA polymerase I CORE element sequence-specific DNA binding;GO:0001187~RNA polymerase I CORE element sequence-specific DNA binding transcription factor recruiting transcription factor activity	NA	GO:0070860~RNA polymerase I core factor complex
Control_DN39640_c2_g2_i5	6783	tr|A0A0K9QS25|A0A0K9QS25_SPIOL	1242	64.3	656	29.01	52.82	180	4	5207	3246	639	1242	5.8e-224	Uncharacterized protein	SOVF_147630	Spinacia oleracea (Spinach)	NA	exocyst [GO:0000145]; exocytosis [GO:0006887]	GO:0000145; GO:0006887	NA	GO:0006887~exocytosis	GO:0000145~exocyst
Control_DN42884_c0_g1_i1	382	tr|A0A0K9S339|A0A0K9S339_SPIOL	304	86.8	91	71.47	29.93	12	0	109	381	1	91	1.1e-39	Secretory carrier-associated membrane protein (Secretory carrier membrane protein)	SOVF_000240	Spinacia oleracea (Spinach)	NA	integral component of membrane [GO:0016021]; plasma membrane [GO:0005886]; transport vesicle membrane [GO:0030658]; protein transport [GO:0015031]	GO:0005886; GO:0015031; GO:0016021; GO:0030658	NA	GO:0015031~protein transport	GO:0005886~plasma membrane;GO:0016021~integral component of membrane;GO:0030658~transport vesicle membrane
Control_DN38880_c2_g1_i6	784	tr|A0A0K9Q8G6|A0A0K9Q8G6_SPIOL	397	63.9	83	31.76	20.91	30	0	299	547	315	397	8.7e-23	Uncharacterized protein	SOVF_207960	Spinacia oleracea (Spinach)	NA	NA	NA	NA	NA	NA
Control_DN38425_c0_g1_i2	1352	tr|A0A0K9QYL3|A0A0K9QYL3_SPIOL	404	81.9	116	25.74	28.71	21	0	505	852	288	403	2.1e-48	Uncharacterized protein (Fragment)	SOVF_131910	Spinacia oleracea (Spinach)	NA	ATP binding [GO:0005524]; protein kinase activity [GO:0004672]	GO:0004672; GO:0005524	GO:0004672~protein kinase activity;GO:0005524~ATP binding	NA	NA
Control_DN36191_c0_g1_i1	1204	tr|E5GBG5|E5GBG5_CUCME	1038	53.6	332	82.72	31.98	135	9	4	987	152	468	2.2e-89	Ty1-copia retrotransposon protein	NA	Cucumis melo subsp. melo	NA	nucleic acid binding [GO:0003676]; zinc ion binding [GO:0008270]; DNA integration [GO:0015074]	GO:0003676; GO:0008270; GO:0015074	GO:0003676~nucleic acid binding;GO:0008270~zinc ion binding	GO:0015074~DNA integration	NA
Control_DN35218_c1_g3_i1	325	tr|A0A0K9RIR1|A0A0K9RIR1_SPIOL	1129	46.7	90	83.08	7.97	45	2	55	324	1	87	2.1e-10	Uncharacterized protein	SOVF_062070	Spinacia oleracea (Spinach)	NA	peroxisomal membrane [GO:0005778]; ATP binding [GO:0005524]; ATPase activity, coupled [GO:0042623]; protein targeting to peroxisome [GO:0006625]	GO:0005524; GO:0005778; GO:0006625; GO:0042623	GO:0005524~ATP binding;GO:0042623~ATPase activity, coupled	GO:0006625~protein targeting to peroxisome	GO:0005778~peroxisomal membrane
Control_DN38062_c0_g1_i5	2947	tr|A0A0K9RME1|A0A0K9RME1_SPIOL	672	85.9	661	67.29	98.36	64	2	478	2457	40	672	0	Uncharacterized protein	SOVF_050530	Spinacia oleracea (Spinach)	NA	zinc ion binding [GO:0008270]	GO:0008270	GO:0008270~zinc ion binding	NA	NA
Control_DN37123_c0_g1_i4	2379	tr|A0A0K9QJC4|A0A0K9QJC4_SPIOL	513	70.2	507	63.93	98.83	144	1	600	2099	5	511	5.6e-198	Uncharacterized protein	SOVF_177820	Spinacia oleracea (Spinach)	NA	double-stranded DNA binding [GO:0003690]; regulation of transcription, DNA-templated [GO:0006355]	GO:0003690; GO:0006355	GO:0003690~double-stranded DNA binding	GO:0006355~regulation of transcription, DNA-templated	NA
Control_DN36823_c0_g1_i1	3155	tr|A0A0J8FEY5|A0A0J8FEY5_BETVU	734	48.6	677	64.37	92.23	255	14	451	2445	38	633	1.3e-138	Uncharacterized protein	BVRB_4g071710	Beta vulgaris subsp. vulgaris	NA	DNA binding [GO:0003677]	GO:0003677	GO:0003677~DNA binding	NA	NA
Control_DN27908_c0_g1_i1	548	tr|A5AW34|A5AW34_VITVI	1114	62.4	109	59.67	9.78	41	0	497	171	380	488	5.9e-34	Putative uncharacterized protein	VITISV_028818	Vitis vinifera (Grape)	NA	nucleic acid binding [GO:0003676]; DNA integration [GO:0015074]	GO:0003676; GO:0015074	GO:0003676~nucleic acid binding	GO:0015074~DNA integration	NA
Control_DN46399_c0_g1_i1	444	tr|A0A0J8ET03|A0A0J8ET03_BETVU	422	45.9	157	100	37.2	72	3	1	444	201	353	6.9e-25	Uncharacterized protein	BVRB_7g160040	Beta vulgaris subsp. vulgaris	NA	nucleus [GO:0005634]; ATP binding [GO:0005524]; developmental process [GO:0032502]; regulation of transcription, DNA-templated [GO:0006355]; transcription, DNA-templated [GO:0006351]	GO:0005524; GO:0005634; GO:0006351; GO:0006355; GO:0032502	GO:0005524~ATP binding	GO:0006351~transcription, DNA-templated;GO:0006355~regulation of transcription, DNA-templated;GO:0032502~developmental process	GO:0005634~nucleus
Control_DN40169_c2_g1_i7	823	tr|A0A0J8CEL0|A0A0J8CEL0_BETVU	589	69.7	231	84.2	39.22	50	3	182	823	4	231	6e-83	Uncharacterized protein	BVRB_5g115640	Beta vulgaris subsp. vulgaris	NA	cytoplasm [GO:0005737]; arginine-tRNA ligase activity [GO:0004814]; ATP binding [GO:0005524]; arginyl-tRNA aminoacylation [GO:0006420]	GO:0004814; GO:0005524; GO:0005737; GO:0006420	GO:0004814~arginine-tRNA ligase activity;GO:0005524~ATP binding	GO:0006420~arginyl-tRNA aminoacylation	GO:0005737~cytoplasm
Control_DN40432_c2_g1_i20	2968	tr|K4B8G3|K4B8G3_SOLLC	995	54.8	946	95.62	95.08	353	11	145	2967	1	876	4.9e-284	Uncharacterized protein	NA	Solanum lycopersicum (Tomato) (Lycopersicon esculentum)	NA	integral component of membrane [GO:0016021]; plasma membrane [GO:0005886]; ATP binding [GO:0005524]; protein serine/threonine kinase activity [GO:0004674]	GO:0004674; GO:0005524; GO:0005886; GO:0016021	GO:0004674~protein serine/threonine kinase activity;GO:0005524~ATP binding	NA	GO:0005886~plasma membrane;GO:0016021~integral component of membrane
Control_DN49435_c0_g1_i1	399	tr|M1B1Z3|M1B1Z3_SOLTU	182	51.5	130	97.74	71.43	63	0	399	10	7	136	7.6e-31	Uncharacterized protein	NA	Solanum tuberosum (Potato)	NA	NA	NA	NA	NA	NA
Control_DN39069_c0_g3_i9	1585	tr|A0A0K9R848|A0A0K9R848_SPIOL	202	48.2	197	37.29	97.52	85	5	637	1197	11	200	1e-38	Uncharacterized protein	SOVF_102600	Spinacia oleracea (Spinach)	NA	NA	NA	NA	NA	NA
Control_DN75593_c0_g1_i1	435	tr|I1IAE6|I1IAE6_BRADI	723	33.6	137	94.48	18.95	90	1	3	413	388	523	5e-20	Uncharacterized protein	NA	Brachypodium distachyon (Purple false brome) (Trachynia distachya)	NA	nucleus [GO:0005634]; transcription factor activity, sequence-specific DNA binding [GO:0003700]; zinc ion binding [GO:0008270]; far-red light signaling pathway [GO:0010018]; positive regulation of circadian rhythm [GO:0042753]; positive regulation of transcription, DNA-templated [GO:0045893]; red, far-red light phototransduction [GO:0009585]	GO:0003700; GO:0005634; GO:0008270; GO:0009585; GO:0010018; GO:0042753; GO:0045893	GO:0003700~sequence-specific DNA binding transcription factor activity;GO:0008270~zinc ion binding	GO:0009585~red, far-red light phototransduction;GO:0010018~far-red light signaling pathway;GO:0042753~positive regulation of circadian rhythm;GO:0045893~positive regulation of transcription, DNA-templated	GO:0005634~nucleus
Control_DN37891_c7_g1_i1	2065	tr|A0A0J8BZK4|A0A0J8BZK4_BETVU	504	86	486	70.61	96.43	68	0	333	1790	19	504	3.3e-247	Uncharacterized protein	BVRB_7g175810	Beta vulgaris subsp. vulgaris	NA	heme binding [GO:0020037]; iron ion binding [GO:0005506]; monooxygenase activity [GO:0004497]; oxidoreductase activity, acting on paired donors, with incorporation or reduction of molecular oxygen [GO:0016705]	GO:0004497; GO:0005506; GO:0016705; GO:0020037	GO:0004497~monooxygenase activity;GO:0005506~iron ion binding;GO:0016705~oxidoreductase activity, acting on paired donors, with incorporation or reduction of molecular oxygen;GO:0020037~heme binding	NA	NA
Control_DN26093_c0_g1_i1	946	tr|A0A0J8DYI4|A0A0J8DYI4_BETVU	1643	90.6	310	98.31	18.87	25	1	2	919	1334	1643	1.2e-164	Uncharacterized protein	BVRB_003480	Beta vulgaris subsp. vulgaris	NA	UDP-glucose:glycoprotein glucosyltransferase activity [GO:0003980]; protein glycosylation [GO:0006486]	GO:0003980; GO:0006486	GO:0003980~UDP-glucose:glycoprotein glucosyltransferase activity	GO:0006486~protein glycosylation	NA
Control_DN39724_c0_g3_i7	4848	tr|A0A0K9S1P7|A0A0K9S1P7_SPIOL	1720	77.8	473	29.27	27.5	105	0	2041	3459	945	1417	4e-219	Uncharacterized protein	SOVF_002920	Spinacia oleracea (Spinach)	NA	NA	NA	NA	NA	NA
Control_DN32302_c0_g1_i2	1242	tr|A0A0J8BBI2|A0A0J8BBI2_BETVU	156	46.5	99	23.91	63.46	52	1	404	700	1	98	2.3e-17	Uncharacterized protein	BVRB_4g094000	Beta vulgaris subsp. vulgaris	NA	integral component of membrane [GO:0016021]	GO:0016021	NA	NA	GO:0016021~integral component of membrane
Control_DN38073_c0_g1_i1	526	tr|A0A0J8C769|A0A0J8C769_BETVU	538	97.3	75	42.78	13.94	2	0	165	389	328	402	7.8e-36	Uncharacterized protein	BVRB_6g143990	Beta vulgaris subsp. vulgaris	NA	pseudouridine synthase activity [GO:0009982]; RNA binding [GO:0003723]; pseudouridine synthesis [GO:0001522]; RNA processing [GO:0006396]	GO:0001522; GO:0003723; GO:0006396; GO:0009982	GO:0003723~RNA binding;GO:0009982~pseudouridine synthase activity	GO:0001522~pseudouridine synthesis;GO:0006396~RNA processing	NA
Control_DN23445_c0_g2_i1	321	tr|A0A0K9RQK0|A0A0K9RQK0_SPIOL	448	65.1	83	77.57	18.53	29	0	72	320	197	279	1.9e-21	Uncharacterized protein	SOVF_040540	Spinacia oleracea (Spinach)	NA	integral component of membrane [GO:0016021]	GO:0016021	NA	NA	GO:0016021~integral component of membrane
Control_DN33376_c0_g1_i1	803	tr|A0A0K9QU53|A0A0K9QU53_SPIOL	71	90.2	41	15.32	57.75	4	0	461	583	31	71	5.8e-14	Uncharacterized protein	SOVF_148050	Spinacia oleracea (Spinach)	NA	NA	NA	NA	NA	NA
Control_DN37205_c0_g1_i3	1133	tr|A0A0J8BNJ4|A0A0J8BNJ4_BETVU	167	78.4	167	44.22	100	36	0	276	776	1	167	4.6e-73	Uncharacterized protein	BVRB_8g194350	Beta vulgaris subsp. vulgaris	NA	NA	NA	NA	NA	NA
Control_DN36790_c1_g1_i9	955	tr|A0A0K9R5B4|A0A0K9R5B4_SPIOL	345	81.4	140	43.98	40.58	26	0	326	745	84	223	6e-58	Uncharacterized protein	SOVF_110620	Spinacia oleracea (Spinach)	NA	nucleic acid binding [GO:0003676]; nucleotide binding [GO:0000166]	GO:0000166; GO:0003676	GO:0000166~nucleotide binding;GO:0003676~nucleic acid binding	NA	NA
Control_DN17799_c0_g1_i2	736	tr|A0A0K9RH43|A0A0K9RH43_SPIOL	1093	73.8	244	99.46	22.32	64	0	1	732	48	291	4.5e-98	Uncharacterized protein	SOVF_073580	Spinacia oleracea (Spinach)	NA	NA	NA	NA	NA	NA
Control_DN38440_c0_g1_i12	855	tr|A0A0J8C5I9|A0A0J8C5I9_BETVU	238	45.3	137	48.07	57.56	67	1	131	517	59	195	2.3e-29	Uncharacterized protein	BVRB_6g137170	Beta vulgaris subsp. vulgaris	NA	NA	NA	NA	NA	NA
Control_DN40321_c1_g1_i1	372	tr|A0A0J8CKW5|A0A0J8CKW5_BETVU	1354	90.8	65	52.42	4.8	6	0	178	372	154	218	1.6e-27	Uncharacterized protein	BVRB_4g079630	Beta vulgaris subsp. vulgaris	NA	integral component of membrane [GO:0016021]; ATP binding [GO:0005524]; ATPase activity [GO:0016887]	GO:0005524; GO:0016021; GO:0016887	GO:0005524~ATP binding;GO:0016887~ATPase activity	NA	GO:0016021~integral component of membrane
Control_DN28018_c0_g2_i1	1517	tr|A0A0J8BSG0|A0A0J8BSG0_BETVU	313	45.3	333	65.85	100	156	6	268	1248	1	313	9.5e-58	Uncharacterized protein	BVRB_8g185460	Beta vulgaris subsp. vulgaris	NA	NA	NA	NA	NA	NA
Control_DN48258_c0_g1_i1	348	tr|A0A0J8C825|A0A0J8C825_BETVU	4123	72.5	40	34.48	0.97	11	0	120	1	3295	3334	6e-08	Uncharacterized protein	BVRB_6g127200	Beta vulgaris subsp. vulgaris	NA	NA	NA	NA	NA	NA
Control_DN12481_c0_g1_i1	396	tr|A0A0K9RF77|A0A0K9RF77_SPIOL	646	56.1	82	62.12	12.69	36	0	333	88	565	646	1.2e-17	Uncharacterized protein	SOVF_078670	Spinacia oleracea (Spinach)	NA	integral component of membrane [GO:0016021]; transmembrane transport [GO:0055085]	GO:0016021; GO:0055085	NA	GO:0055085~transmembrane transport	GO:0016021~integral component of membrane
Control_DN35171_c0_g1_i13	1625	tr|A0A0J8CD77|A0A0J8CD77_BETVU	4316	91.8	243	44.86	5.63	20	0	314	1042	1	243	3.7e-124	Uncharacterized protein	BVRB_5g105600	Beta vulgaris subsp. vulgaris	NA	NA	NA	NA	NA	NA
Control_DN55213_c0_g1_i1	516	tr|A0A0J8CJF2|A0A0J8CJF2_BETVU	878	67.5	120	69.77	13.67	39	0	2	361	759	878	4.7e-41	Uncharacterized protein	BVRB_4g076660	Beta vulgaris subsp. vulgaris	NA	NA	NA	NA	NA	NA
Control_DN33557_c0_g1_i2	1293	tr|A0A0K9R8K0|A0A0K9R8K0_SPIOL	858	84	430	99.77	50.12	68	1	3	1289	110	539	3.6e-207	Uncharacterized protein (Fragment)	SOVF_094270	Spinacia oleracea (Spinach)	NA	NA	NA	NA	NA	NA
Control_DN34123_c0_g1_i2	938	tr|A0A0K9REU2|A0A0K9REU2_SPIOL	556	55.2	96	30.7	17.27	43	0	265	552	106	201	5.5e-24	Uncharacterized protein	SOVF_079340	Spinacia oleracea (Spinach)	NA	NA	NA	NA	NA	NA
Control_DN19951_c0_g2_i1	904	tr|A0A0J8EM45|A0A0J8EM45_BETVU	420	48.7	304	100	72.38	145	6	3	902	109	405	1.9e-69	Uncharacterized protein	BVRB_8g186480	Beta vulgaris subsp. vulgaris	NA	NA	NA	NA	NA	NA
Control_DN34270_c0_g2_i1	1888	tr|A0A0K9REW7|A0A0K9REW7_SPIOL	421	65.2	431	68.49	100	137	5	291	1574	1	421	3.7e-144	Uncharacterized protein	SOVF_074510	Spinacia oleracea (Spinach)	NA	NA	NA	NA	NA	NA
Control_DN38494_c0_g8_i1	851	tr|A0A0J8FFU8|A0A0J8FFU8_BETVU	823	68.8	189	66.63	22.96	54	3	285	851	1	184	1.1e-60	Uncharacterized protein	BVRB_4g074680	Beta vulgaris subsp. vulgaris	NA	NA	NA	NA	NA	NA
Control_DN38981_c4_g2_i3	729	tr|A0A0J8CVX2|A0A0J8CVX2_BETVU	125	62.8	145	59.67	100	33	2	151	582	1	125	1.2e-42	Uncharacterized protein	BVRB_2g034930	Beta vulgaris subsp. vulgaris	NA	NA	NA	NA	NA	NA
Control_DN64419_c0_g1_i1	785	tr|A0A0J8BHQ3|A0A0J8BHQ3_BETVU	196	60.7	178	68.03	90.82	65	2	2	535	23	195	8.6e-55	Uncharacterized protein	BVRB_1g023080	Beta vulgaris subsp. vulgaris	NA	integral component of membrane [GO:0016021]; cellulose synthase (UDP-forming) activity [GO:0016760]; cellulose biosynthetic process [GO:0030244]	GO:0016021; GO:0016760; GO:0030244	GO:0016760~cellulose synthase (UDP-forming) activity	GO:0030244~cellulose biosynthetic process	GO:0016021~integral component of membrane
Control_DN20477_c0_g1_i1	541	tr|A0A0J8B892|A0A0J8B892_BETVU	130	81.9	72	39.93	55.38	13	0	5	220	22	93	1.2e-26	Uncharacterized protein	BVRB_001420	Beta vulgaris subsp. vulgaris	NA	NA	NA	NA	NA	NA
Control_DN39818_c2_g1_i10	772	tr|A0A0K9RT52|A0A0K9RT52_SPIOL	534	63.8	149	57.9	27.9	54	0	242	688	238	386	1.6e-45	Uncharacterized protein	SOVF_031820	Spinacia oleracea (Spinach)	NA	NA	NA	NA	NA	NA
Control_DN88295_c0_g1_i1	452	tr|A0A0J8D0I0|A0A0J8D0I0_BETVU	231	50	156	100	67.53	71	3	452	3	54	208	4.5e-32	Uncharacterized protein	BVRB_1g013080	Beta vulgaris subsp. vulgaris	NA	NA	NA	NA	NA	NA
Control_DN28679_c0_g1_i1	1295	tr|A0A0J8CGF0|A0A0J8CGF0_BETVU	227	72.9	229	53.05	100	56	2	79	753	1	227	1.7e-87	Uncharacterized protein	BVRB_5g111810	Beta vulgaris subsp. vulgaris	NA	NA	NA	NA	NA	NA
Control_DN28200_c0_g1_i3	1280	tr|A0A0J8CKB0|A0A0J8CKB0_BETVU	222	86	222	52.03	100	22	1	263	901	1	222	1.8e-105	Uncharacterized protein	BVRB_5g104310	Beta vulgaris subsp. vulgaris	NA	cytoplasm [GO:0005737]; inorganic diphosphatase activity [GO:0004427]; magnesium ion binding [GO:0000287]; phosphate-containing compound metabolic process [GO:0006796]	GO:0000287; GO:0004427; GO:0005737; GO:0006796	GO:0000287~magnesium ion binding;GO:0004427~inorganic diphosphatase activity	GO:0006796~phosphate-containing compound metabolic process	GO:0005737~cytoplasm
Control_DN37677_c3_g1_i1	1161	tr|U5DCK1|U5DCK1_AMBTC	298	93.8	97	25.06	32.55	6	0	89	379	1	97	7e-45	Uncharacterized protein	AMTR_s00066p00162800	Amborella trichopoda	NA	ribosome [GO:0005840]; 5S rRNA binding [GO:0008097]; structural constituent of ribosome [GO:0003735]; translation [GO:0006412]	GO:0003735; GO:0005840; GO:0006412; GO:0008097	GO:0003735~structural constituent of ribosome;GO:0008097~5S rRNA binding	GO:0006412~translation	GO:0005840~ribosome
Control_DN40344_c2_g1_i1	318	tr|A0A0K9QNJ8|A0A0K9QNJ8_SPIOL	341	85.9	85	80.19	24.93	12	0	5	259	241	325	3.4e-34	Uncharacterized protein (Fragment)	SOVF_159130	Spinacia oleracea (Spinach)	NA	nucleic acid binding [GO:0003676]; RNA-DNA hybrid ribonuclease activity [GO:0004523]	GO:0003676; GO:0004523	GO:0003676~nucleic acid binding;GO:0004523~RNA-DNA hybrid ribonuclease activity	NA	NA
Control_DN37393_c0_g1_i19	1184	tr|A0A0J8BHE1|A0A0J8BHE1_BETVU	626	87.2	39	9.88	6.23	5	0	1026	1142	380	418	2.2e-09	Uncharacterized protein	BVRB_9g217110	Beta vulgaris subsp. vulgaris	NA	integral component of membrane [GO:0016021]; intracellular [GO:0005622]; transporter activity [GO:0005215]	GO:0005215; GO:0005622; GO:0016021	GO:0005215~transporter activity	NA	GO:0005622~intracellular;GO:0016021~integral component of membrane
Control_DN40213_c0_g1_i11	788	tr|A0A0K9QHE9|A0A0K9QHE9_SPIOL	350	79.4	102	38.83	29.14	21	0	483	788	1	102	2.6e-43	RNA-dependent RNA polymerase (EC 2.7.7.48) (Fragment)	SOVF_178750	Spinacia oleracea (Spinach)	NA	RNA binding [GO:0003723]; RNA-directed 5'-3' RNA polymerase activity [GO:0003968]; gene silencing by RNA [GO:0031047]	GO:0003723; GO:0003968; GO:0031047	GO:0003723~RNA binding;GO:0003968~RNA-directed RNA polymerase activity	GO:0031047~gene silencing by RNA	NA
Control_DN6819_c0_g1_i1	514	tr|A0A0K9RJN6|A0A0K9RJN6_SPIOL	811	70.3	138	80.54	17.02	38	2	101	514	1	135	2.1e-49	Uncharacterized protein	SOVF_059080	Spinacia oleracea (Spinach)	NA	zinc ion binding [GO:0008270]	GO:0008270	GO:0008270~zinc ion binding	NA	NA
Control_DN39220_c1_g2_i1	720	tr|A0A0J8BMZ7|A0A0J8BMZ7_BETVU	386	96.1	76	31.67	19.69	3	0	3	230	305	380	1.1e-35	Uncharacterized protein	BVRB_9g213980	Beta vulgaris subsp. vulgaris	NA	NAD binding [GO:0051287]; oxidoreductase activity, acting on the CH-OH group of donors, NAD or NADP as acceptor [GO:0016616]	GO:0016616; GO:0051287	GO:0016616~oxidoreductase activity, acting on the CH-OH group of donors, NAD or NADP as acceptor;GO:0051287~NAD binding	NA	NA
Control_DN71043_c0_g1_i1	496	tr|A0A0D2UGG7|A0A0D2UGG7_GOSRA	999	45.4	174	100	17.42	84	3	7	495	435	608	1.1e-34	Uncharacterized protein	B456_010G175300	Gossypium raimondii (New World cotton)	NA	NA	NA	NA	NA	NA
Control_DN14561_c0_g1_i1	447	tr|A0A0J8FWY9|A0A0J8FWY9_BETVU	678	52.1	146	97.99	21.53	44	2	434	3	270	391	4.6e-29	Uncharacterized protein	BVRB_1g001970	Beta vulgaris subsp. vulgaris	NA	autophagosome [GO:0005776]; ATP binding [GO:0005524]; protein kinase activity [GO:0004672]; autophagy [GO:0006914]	GO:0004672; GO:0005524; GO:0005776; GO:0006914	GO:0004672~protein kinase activity;GO:0005524~ATP binding	GO:0006914~autophagy	GO:0005776~autophagic vacuole
Control_DN19442_c0_g1_i2	1336	tr|A0A0J8B5C2|A0A0J8B5C2_BETVU	437	62.4	388	87.13	88.79	126	4	2	1141	61	436	2.1e-133	Uncharacterized protein	BVRB_001010	Beta vulgaris subsp. vulgaris	NA	nucleus [GO:0005634]; DNA binding [GO:0003677]; regulation of transcription, DNA-templated [GO:0006355]; transcription, DNA-templated [GO:0006351]	GO:0003677; GO:0005634; GO:0006351; GO:0006355	GO:0003677~DNA binding	GO:0006351~transcription, DNA-templated;GO:0006355~regulation of transcription, DNA-templated	GO:0005634~nucleus
Control_DN35428_c0_g1_i1	1119	tr|A0A0J8BZV9|A0A0J8BZV9_BETVU	151	70.9	151	40.48	100	44	0	100	552	1	151	2.7e-57	Ferredoxin	BVRB_7g176080	Beta vulgaris subsp. vulgaris	NA	2 iron, 2 sulfur cluster binding [GO:0051537]; electron carrier activity [GO:0009055]; electron transport chain [GO:0022900]	GO:0009055; GO:0022900; GO:0051537	GO:0009055~electron carrier activity;GO:0051537~2 iron, 2 sulfur cluster binding	GO:0022900~electron transport chain	NA
Control_DN40149_c0_g1_i3	470	tr|A0A140DP51|A0A140DP51_9CARY	1165	74.4	78	49.79	6.7	20	0	1	234	357	434	2.3e-23	Na+/H+ antiporter	SOS1	Halogeton glomeratus	NA	integral component of membrane [GO:0016021]; solute:proton antiporter activity [GO:0015299]	GO:0015299; GO:0016021	GO:0015299~solute:proton antiporter activity	NA	GO:0016021~integral component of membrane
Control_DN38941_c0_g1_i1	529	tr|A0A1D2A5D6|A0A1D2A5D6_AUXPR	413	81.9	127	72.02	30.75	23	0	146	526	287	413	2.9e-54	Uncharacterized protein (Fragment)	g.100086	Auxenochlorella protothecoides (Green microalga) (Chlorella protothecoides)	NA	NA	NA	NA	NA	NA
Control_DN74321_c0_g1_i1	504	tr|A0A0J8CTQ9|A0A0J8CTQ9_BETVU	1171	84.5	168	100	14.35	26	0	1	504	104	271	4.7e-78	DNA-directed RNA polymerase subunit beta (EC 2.7.7.6)	BVRB_2g041880	Beta vulgaris subsp. vulgaris	NA	cytosol [GO:0005829]; nucleus [GO:0005634]; DNA binding [GO:0003677]; DNA-directed 5'-3' RNA polymerase activity [GO:0003899]; ribonucleoside binding [GO:0032549]; megagametogenesis [GO:0009561]; transcription, DNA-templated [GO:0006351]	GO:0003677; GO:0003899; GO:0005634; GO:0005829; GO:0006351; GO:0009561; GO:0032549	GO:0003677~DNA binding;GO:0003899~DNA-directed RNA polymerase activity;GO:0032549~ribonucleoside binding	GO:0006351~transcription, DNA-templated;GO:0009561~megagametogenesis	GO:0005634~nucleus;GO:0005829~cytosol
Control_DN38659_c0_g1_i15	1056	tr|A0A0J8EL70|A0A0J8EL70_BETVU	593	67.6	275	78.12	46.37	28	4	121	774	1	271	3.6e-88	Uncharacterized protein	BVRB_8g188620	Beta vulgaris subsp. vulgaris	NA	ATP binding [GO:0005524]; glycerone kinase activity [GO:0004371]; glycerol metabolic process [GO:0006071]	GO:0004371; GO:0005524; GO:0006071	GO:0004371~glycerone kinase activity;GO:0005524~ATP binding	GO:0006071~glycerol metabolic process	NA
Control_DN13729_c0_g2_i1	311	tr|A0A0J8BCZ0|A0A0J8BCZ0_BETVU	464	98.1	54	52.09	11.64	1	0	149	310	93	146	1.4e-24	Uncharacterized protein	BVRB_2g046500	Beta vulgaris subsp. vulgaris	NA	GTP binding [GO:0005525]; GTPase activity [GO:0003924]	GO:0003924; GO:0005525	GO:0003924~GTPase activity;GO:0005525~GTP binding	NA	NA
Control_DN34109_c0_g2_i2	1469	tr|A0A0J8FJ74|A0A0J8FJ74_BETVU	662	87.5	489	99.86	73.87	61	0	1	1467	73	561	6e-259	Uncharacterized protein	BVRB_3g051190	Beta vulgaris subsp. vulgaris	NA	integral component of membrane [GO:0016021]; plasma membrane [GO:0005886]; response to nematode [GO:0009624]; seed development [GO:0048316]; transmembrane transport [GO:0055085]	GO:0005886; GO:0009624; GO:0016021; GO:0048316; GO:0055085	NA	GO:0009624~response to nematode;GO:0048316~seed development;GO:0055085~transmembrane transport	GO:0005886~plasma membrane;GO:0016021~integral component of membrane
Control_DN39220_c1_g3_i4	1546	tr|A0A0J8BMZ7|A0A0J8BMZ7_BETVU	386	86	279	54.14	72.28	11	1	321	1157	136	386	1.3e-131	Uncharacterized protein	BVRB_9g213980	Beta vulgaris subsp. vulgaris	NA	NAD binding [GO:0051287]; oxidoreductase activity, acting on the CH-OH group of donors, NAD or NADP as acceptor [GO:0016616]	GO:0016616; GO:0051287	GO:0016616~oxidoreductase activity, acting on the CH-OH group of donors, NAD or NADP as acceptor;GO:0051287~NAD binding	NA	NA
Control_DN40395_c2_g13_i9	301	tr|A0A061EMC8|A0A061EMC8_THECC	251	69.2	39	38.87	15.54	12	0	177	293	181	219	8.7e-08	Aluminum induced protein with YGL and LRDR motifs isoform 1	TCM_020711	Theobroma cacao (Cacao) (Cocoa)	NA	NA	NA	NA	NA	NA
Control_DN36421_c0_g1_i1	513	tr|Q9ZS84|Q9ZS84_SOLLC	1542	39.1	133	77.78	8.63	76	3	74	466	53	182	1.2e-17	Polyprotein	NA	Solanum lycopersicum (Tomato) (Lycopersicon esculentum)	NA	nucleus [GO:0005634]; nucleic acid binding [GO:0003676]; DNA integration [GO:0015074]	GO:0003676; GO:0005634; GO:0015074	GO:0003676~nucleic acid binding	GO:0015074~DNA integration	GO:0005634~nucleus
Control_DN58037_c0_g1_i1	1288	tr|A0A0J8D1A7|A0A0J8D1A7_BETVU	299	87.4	285	66.38	95.32	35	1	99	953	16	299	7.6e-141	Uncharacterized protein	BVRB_1g011940	Beta vulgaris subsp. vulgaris	NA	cytoplasm [GO:0005737]; inorganic diphosphatase activity [GO:0004427]; magnesium ion binding [GO:0000287]; phosphate-containing compound metabolic process [GO:0006796]	GO:0000287; GO:0004427; GO:0005737; GO:0006796	GO:0000287~magnesium ion binding;GO:0004427~inorganic diphosphatase activity	GO:0006796~phosphate-containing compound metabolic process	GO:0005737~cytoplasm
Control_DN39867_c0_g1_i3	824	tr|A0A0K9RNB2|A0A0K9RNB2_SPIOL	391	90.9	33	12.01	8.44	3	0	100	198	86	118	1.1e-07	Uncharacterized protein	SOVF_053060	Spinacia oleracea (Spinach)	NA	phosphotransferase activity, alcohol group as acceptor [GO:0016773]	GO:0016773	GO:0016773~phosphotransferase activity, alcohol group as acceptor	NA	NA
Control_DN35310_c0_g1_i4	1080	tr|A0A0J8EC00|A0A0J8EC00_BETVU	289	74.7	237	65.83	82.01	60	0	2	712	53	289	9.6e-97	Uncharacterized protein	BVRB_9g218500	Beta vulgaris subsp. vulgaris	NA	NA	NA	NA	NA	NA
Control_DN39595_c0_g2_i5	936	tr|A0A0J8E843|A0A0J8E843_BETVU	242	67.1	152	48.72	62.81	48	1	215	670	1	150	5.3e-51	Uncharacterized protein	BVRB_2g046190	Beta vulgaris subsp. vulgaris	NA	integral component of membrane [GO:0016021]; trans-Golgi network [GO:0005802]; Golgi vesicle transport [GO:0048193]; intracellular protein transport [GO:0006886]	GO:0005802; GO:0006886; GO:0016021; GO:0048193	NA	GO:0006886~intracellular protein transport;GO:0048193~Golgi vesicle transport	GO:0005802~trans-Golgi network;GO:0016021~integral component of membrane
Control_DN46141_c0_g1_i1	344	tr|A0A0J8B9W3|A0A0J8B9W3_BETVU	677	83.3	114	99.42	16.84	17	2	6	341	216	329	1.1e-43	Uncharacterized protein	BVRB_8g201150	Beta vulgaris subsp. vulgaris	NA	integral component of membrane [GO:0016021]	GO:0016021	NA	NA	GO:0016021~integral component of membrane
Control_DN37079_c0_g1_i1	859	tr|A0A0K9QGM3|A0A0K9QGM3_SPIOL	518	76.7	73	25.49	14.09	16	1	451	666	70	142	9.6e-23	Uncharacterized protein	SOVF_181460	Spinacia oleracea (Spinach)	NA	NA	NA	NA	NA	NA
Control_DN39697_c0_g3_i15	1535	tr|A0A0K9RVQ6|A0A0K9RVQ6_SPIOL	558	69.6	319	62.35	57.17	93	1	198	1142	1	319	6.5e-115	Uncharacterized protein	SOVF_029430	Spinacia oleracea (Spinach)	NA	integral component of membrane [GO:0016021]	GO:0016021	NA	NA	GO:0016021~integral component of membrane
Control_DN29379_c1_g2_i1	582	tr|A0A0K9QMY8|A0A0K9QMY8_SPIOL	407	83.1	118	60.82	28.99	20	0	228	581	245	362	2.1e-50	Uncharacterized protein	SOVF_161200	Spinacia oleracea (Spinach)	NA	indole-3-glycerol-phosphate synthase activity [GO:0004425]; tryptophan metabolic process [GO:0006568]	GO:0004425; GO:0006568	GO:0004425~indole-3-glycerol-phosphate synthase activity	GO:0006568~tryptophan metabolic process	NA
Control_DN37637_c1_g1_i2	1240	tr|A0A0K9RU72|A0A0K9RU72_SPIOL	365	61.6	284	68.71	77.81	107	1	142	993	1	282	1e-94	Uncharacterized protein	SOVF_034520	Spinacia oleracea (Spinach)	NA	ADP binding [GO:0043531]	GO:0043531	GO:0043531~ADP binding	NA	NA
Control_DN38020_c4_g5_i3	2669	tr|M8A4Y0|M8A4Y0_TRIUA	1206	67.6	518	58.22	42.95	141	4	331	1875	587	1080	3.6e-201	Putative UDP-N-acetylglucosamine--peptide N-acetylglucosaminyltransferase SEC	TRIUR3_32333	Triticum urartu (Red wild einkorn) (Crithodium urartu)	NA	transferase activity, transferring glycosyl groups [GO:0016757]; protein O-linked glycosylation [GO:0006493]	GO:0006493; GO:0016757	GO:0016757~transferase activity, transferring glycosyl groups	GO:0006493~protein O-linked glycosylation	NA
Control_DN39610_c0_g4_i11	2528	tr|A0A0B2QXU5|A0A0B2QXU5_GLYSO	183	41.2	148	17.56	80.87	74	2	1422	1838	3	146	8.2e-22	Retrovirus-related Pol polyprotein from transposon TNT 1-94 (EC 3.1.13.-) (Fragment)	glysoja_043658	Glycine soja (Wild soybean)	NA	hydrolase activity [GO:0016787]	GO:0016787	GO:0016787~hydrolase activity	NA	NA
Control_DN1765_c0_g1_i1	403	tr|A0A0J8CYB3|A0A0J8CYB3_BETVU	646	78.3	92	68.49	14.24	20	0	1	276	541	632	1.6e-36	Uncharacterized protein	BVRB_2g028720	Beta vulgaris subsp. vulgaris	NA	NA	NA	NA	NA	NA
Control_DN21954_c0_g1_i1	505	tr|A5BXZ2|A5BXZ2_VITVI	821	73.2	164	97.43	19.98	44	0	14	505	480	643	4.5e-65	Putative uncharacterized protein	VITISV_016154	Vitis vinifera (Grape)	NA	ATP binding [GO:0005524]; protein serine/threonine kinase activity [GO:0004674]; recognition of pollen [GO:0048544]	GO:0004674; GO:0005524; GO:0048544	GO:0004674~protein serine/threonine kinase activity;GO:0005524~ATP binding	GO:0048544~recognition of pollen	NA
Control_DN37994_c0_g3_i4	2005	tr|A0A0J8B8L9|A0A0J8B8L9_BETVU	363	88.8	241	36.06	66.39	27	0	101	823	67	307	1.3e-115	Uncharacterized protein	BVRB_001570	Beta vulgaris subsp. vulgaris	NA	methylenetetrahydrofolate dehydrogenase (NADP+) activity [GO:0004488]; folic acid-containing compound biosynthetic process [GO:0009396]	GO:0004488; GO:0009396	GO:0004488~methylenetetrahydrofolate dehydrogenase (NADP+) activity	GO:0009396~folic acid-containing compound biosynthetic process	NA
Control_DN65222_c0_g1_i1	425	tr|A0A0J8B819|A0A0J8B819_BETVU	137	60.8	74	52.24	54.01	28	1	51	269	15	88	2.2e-20	Uncharacterized protein	BVRB_7g178060	Beta vulgaris subsp. vulgaris	NA	integral component of membrane [GO:0016021]	GO:0016021	NA	NA	GO:0016021~integral component of membrane
Control_DN38638_c2_g1_i3	491	tr|A0A0J8BB40|A0A0J8BB40_BETVU	1018	79.6	54	32.99	5.3	10	1	100	258	965	1018	3.9e-13	Uncharacterized protein	BVRB_7g178450	Beta vulgaris subsp. vulgaris	NA	NA	NA	NA	NA	NA
Control_DN26424_c0_g2_i2	755	tr|Q41386|Q41386_SPIOL	964	84.8	132	52.45	13.69	16	1	122	505	413	544	5.2e-57	Pullulanase	PULSPO SOVF_180960	Spinacia oleracea (Spinach)	NA	pullulanase activity [GO:0051060]; carbohydrate metabolic process [GO:0005975]	GO:0005975; GO:0051060	GO:0051060~pullulanase activity	GO:0005975~carbohydrate metabolic process	NA
Control_DN38311_c0_g1_i1	608	tr|A0A0K9R6V9|A0A0K9R6V9_SPIOL	242	80	80	39.47	33.06	16	0	80	319	159	238	2.7e-32	Uncharacterized protein	SOVF_099790	Spinacia oleracea (Spinach)	NA	NA	NA	NA	NA	NA
Control_DN40173_c0_g1_i8	1570	tr|A0A0K9QE56|A0A0K9QE56_SPIOL	1524	90.5	201	38.41	13.19	18	1	162	764	350	549	7.2e-101	Uncharacterized protein	SOVF_189230	Spinacia oleracea (Spinach)	NA	myosin complex [GO:0016459]; ATP binding [GO:0005524]; motor activity [GO:0003774]	GO:0003774; GO:0005524; GO:0016459	GO:0003774~motor activity;GO:0005524~ATP binding	NA	GO:0016459~myosin complex
Control_DN79896_c0_g1_i1	411	tr|A0A1D1Z8T5|A0A1D1Z8T5_9ARAE	635	90.5	105	76.64	16.54	10	0	3	317	172	276	6.5e-54	Laccase-17 (Fragment)	LAC17_0 g.70216	Anthurium amnicola	NA	apoplast [GO:0048046]; integral component of membrane [GO:0016021]; copper ion binding [GO:0005507]; hydroquinone:oxygen oxidoreductase activity [GO:0052716]; lignin catabolic process [GO:0046274]	GO:0005507; GO:0016021; GO:0046274; GO:0048046; GO:0052716	GO:0005507~copper ion binding;GO:0052716~hydroquinone:oxygen oxidoreductase activity	GO:0046274~lignin catabolic process	GO:0016021~integral component of membrane;GO:0048046~apoplast
Control_DN35580_c0_g1_i1	600	tr|A0A0J8BT49|A0A0J8BT49_BETVU	226	100	40	20	17.7	0	0	91	210	187	226	2.5e-14	Uncharacterized protein	BVRB_8g184120	Beta vulgaris subsp. vulgaris	NA	NA	NA	NA	NA	NA
Control_DN37198_c0_g1_i1	470	tr|A0A0J8BNN8|A0A0J8BNN8_BETVU	258	75.7	37	23.62	14.34	9	0	359	469	154	190	9.5e-09	Uncharacterized protein	BVRB_9g216210	Beta vulgaris subsp. vulgaris	NA	caffeoyl-CoA O-methyltransferase activity [GO:0042409]; coumarin biosynthetic process [GO:0009805]; response to cadmium ion [GO:0046686]	GO:0009805; GO:0042409; GO:0046686	GO:0042409~caffeoyl-CoA O-methyltransferase activity	GO:0009805~coumarin biosynthetic process;GO:0046686~response to cadmium ion	NA
Control_DN36616_c0_g3_i1	512	tr|Q0PEL5|Q0PEL5_BETVU	259	56.7	67	39.26	25.87	25	2	303	503	178	240	3.6e-09	Putative uncharacterized protein	NA	Beta vulgaris (Sugar beet)	NA	NA	NA	NA	NA	NA
Control_DN1576_c0_g1_i1	1653	tr|A0A0J8BAY5|A0A0J8BAY5_BETVU	414	83.4	415	75.32	100	68	1	219	1463	1	414	8.6e-206	Uncharacterized protein	BVRB_7g178260	Beta vulgaris subsp. vulgaris	NA	integral component of membrane [GO:0016021]	GO:0016021	NA	NA	GO:0016021~integral component of membrane
Control_DN35856_c2_g1_i1	1442	tr|A0A0J8CWE6|A0A0J8CWE6_BETVU	335	82.8	279	58.04	83.28	48	0	3	839	57	335	1e-130	Uncharacterized protein	BVRB_2g034510	Beta vulgaris subsp. vulgaris	NA	integral component of membrane [GO:0016021]; mitochondrial inner membrane [GO:0005743]; transporter activity [GO:0005215]; transmembrane transport [GO:0055085]	GO:0005215; GO:0005743; GO:0016021; GO:0055085	GO:0005215~transporter activity	GO:0055085~transmembrane transport	GO:0005743~mitochondrial inner membrane;GO:0016021~integral component of membrane
Control_DN38945_c2_g1_i4	603	tr|A0A0J8CL42|A0A0J8CL42_BETVU	266	91.9	37	18.41	13.91	3	0	116	226	24	60	4.8e-13	Uncharacterized protein	BVRB_4g088670	Beta vulgaris subsp. vulgaris	NA	ATP binding [GO:0005524]; small protein activating enzyme activity [GO:0008641]; transferase activity [GO:0016740]	GO:0005524; GO:0008641; GO:0016740	GO:0005524~ATP binding;GO:0008641~small protein activating enzyme activity;GO:0016740~transferase activity	NA	NA
Control_DN39738_c2_g5_i4	1586	tr|A0A0J8BEX7|A0A0J8BEX7_BETVU	370	83.6	61	11.54	16.49	10	0	974	1156	145	205	1.5e-21	Uncharacterized protein	BVRB_4g092100	Beta vulgaris subsp. vulgaris	NA	chromatin silencing complex [GO:0005677]; polar nucleus [GO:0043078]; histone methylation [GO:0016571]; regulation of endosperm development [GO:2000014]; regulation of gene expression by genetic imprinting [GO:0006349]; response to cold [GO:0009409]	GO:0005677; GO:0006349; GO:0009409; GO:0016571; GO:0043078; GO:2000014	NA	GO:0006349~regulation of gene expression by genetic imprinting;GO:0009409~response to cold;GO:0016571~histone methylation;GO:2000014~regulation of endosperm development	GO:0005677~chromatin silencing complex;GO:0043078~polar nucleus
Control_DN84278_c0_g1_i1	342	tr|A0A0K9QHB3|A0A0K9QHB3_SPIOL	1260	74.6	59	51.75	4.68	15	0	164	340	536	594	6.2e-18	Uncharacterized protein	SOVF_179300	Spinacia oleracea (Spinach)	NA	integral component of membrane [GO:0016021]; ATP binding [GO:0005524]; protein kinase activity [GO:0004672]	GO:0004672; GO:0005524; GO:0016021	GO:0004672~protein kinase activity;GO:0005524~ATP binding	NA	GO:0016021~integral component of membrane
Control_DN5174_c0_g1_i1	1530	tr|A0A0J8D7H9|A0A0J8D7H9_BETVU	939	80.1	417	81.76	44.41	83	0	12	1262	523	939	5.7e-204	Uncharacterized protein	BVRB_1g003330	Beta vulgaris subsp. vulgaris	NA	zinc ion binding [GO:0008270]	GO:0008270	GO:0008270~zinc ion binding	NA	NA
Control_DN67918_c0_g1_i1	497	tr|A0A0K9RCL5|A0A0K9RCL5_SPIOL	443	87.2	164	98.99	37.02	21	0	492	1	4	167	9.9e-81	Uncharacterized protein	SOVF_086510	Spinacia oleracea (Spinach)	NA	cytokinin dehydrogenase activity [GO:0019139]; flavin adenine dinucleotide binding [GO:0050660]; oxidoreductase activity, acting on CH-OH group of donors [GO:0016614]; cytokinin metabolic process [GO:0009690]	GO:0009690; GO:0016614; GO:0019139; GO:0050660	GO:0016614~oxidoreductase activity, acting on CH-OH group of donors;GO:0019139~cytokinin dehydrogenase activity;GO:0050660~flavin adenine dinucleotide binding	GO:0009690~cytokinin metabolic process	NA
Control_DN40249_c0_g1_i8	10499	tr|A0A0J8D442|A0A0J8D442_BETVU	3124	83.1	2973	84.95	95.17	492	3	1144	10047	157	3124	0	Uncharacterized protein	BVRB_1g005590	Beta vulgaris subsp. vulgaris	NA	NA	NA	NA	NA	NA
Control_DN21837_c0_g1_i1	1003	tr|A0A0K9QRD7|A0A0K9QRD7_SPIOL	1106	73.7	365	100	33	65	1	1	1002	111	475	7.4e-152	Uncharacterized protein	SOVF_150360	Spinacia oleracea (Spinach)	NA	ATP binding [GO:0005524]; protein kinase activity [GO:0004672]	GO:0004672; GO:0005524	GO:0004672~protein kinase activity;GO:0005524~ATP binding	NA	NA
Control_DN36119_c0_g2_i1	1961	tr|A0A0J8EDG8|A0A0J8EDG8_BETVU	479	73.1	480	73.43	100	102	6	388	1749	1	479	5.6e-196	Uncharacterized protein	BVRB_9g222620	Beta vulgaris subsp. vulgaris	NA	NA	NA	NA	NA	NA
Control_DN39745_c0_g1_i12	4481	tr|A0A0J8BKS5|A0A0J8BKS5_BETVU	581	74	327	21.89	56.28	78	1	151	1110	43	369	6.5e-139	Uncharacterized protein	BVRB_9g220030	Beta vulgaris subsp. vulgaris	NA	DNA (6-4) photolyase activity [GO:0003914]; response to UV [GO:0009411]	GO:0003914; GO:0009411	GO:0003914~DNA (6-4) photolyase activity	GO:0009411~response to UV	NA
Control_DN3759_c0_g1_i1	412	tr|A0A0J8B3E7|A0A0J8B3E7_BETVU	583	95.6	113	82.28	19.38	5	0	2	340	471	583	1.6e-55	Uncharacterized protein	BVRB_006340	Beta vulgaris subsp. vulgaris	NA	ATP binding [GO:0005524]; mismatched DNA binding [GO:0030983]; mismatch repair [GO:0006298]	GO:0005524; GO:0006298; GO:0030983	GO:0005524~ATP binding;GO:0030983~mismatched DNA binding	GO:0006298~mismatch repair	NA
Control_DN38993_c0_g8_i1	563	tr|A0A0K9R4W5|A0A0K9R4W5_SPIOL	855	85.2	54	28.77	6.32	7	1	118	276	130	183	8.7e-17	Beta-galactosidase (EC 3.2.1.23)	SOVF_106370	Spinacia oleracea (Spinach)	NA	beta-galactosidase activity [GO:0004565]; carbohydrate binding [GO:0030246]; carbohydrate metabolic process [GO:0005975]	GO:0004565; GO:0005975; GO:0030246	GO:0004565~beta-galactosidase activity;GO:0030246~carbohydrate binding	GO:0005975~carbohydrate metabolic process	NA
Control_DN35577_c2_g1_i1	1732	tr|A0A0K9QAJ7|A0A0K9QAJ7_SPIOL	351	90	351	60.8	100	35	0	111	1163	1	351	9.4e-187	Uncharacterized protein	SOVF_201130	Spinacia oleracea (Spinach)	NA	UDP-glucose 4-epimerase activity [GO:0003978]; galactose metabolic process [GO:0006012]	GO:0003978; GO:0006012	GO:0003978~UDP-glucose 4-epimerase activity	GO:0006012~galactose metabolic process	NA
Control_DN68811_c0_g1_i1	452	tr|A0A0J8BKA3|A0A0J8BKA3_BETVU	631	67.6	139	92.26	22.03	35	3	61	450	12	149	1.2e-40	Uncharacterized protein	BVRB_9g218310	Beta vulgaris subsp. vulgaris	NA	NA	NA	NA	NA	NA
Control_DN3711_c0_g1_i1	740	tr|F4NCH8|F4NCH8_BETVU	1365	42	88	35.68	6.45	51	0	118	381	1111	1198	7e-14	Uncharacterized protein	NA	Beta vulgaris subsp. vulgaris	NA	nucleic acid binding [GO:0003676]	GO:0003676	GO:0003676~nucleic acid binding	NA	NA
Control_DN39705_c1_g5_i6	785	tr|A0A0J8BK75|A0A0J8BK75_BETVU	488	78.2	101	38.6	20.7	21	1	308	610	18	117	5.1e-39	Uncharacterized protein	BVRB_9g210920	Beta vulgaris subsp. vulgaris	NA	integral component of membrane [GO:0016021]; plasma membrane [GO:0005886]; gamma-aminobutyric acid transmembrane transporter activity [GO:0015185]	GO:0005886; GO:0015185; GO:0016021	GO:0015185~gamma-aminobutyric acid transmembrane transporter activity	NA	GO:0005886~plasma membrane;GO:0016021~integral component of membrane
Control_DN18963_c0_g2_i1	357	tr|A0A0K9QDK7|A0A0K9QDK7_SPIOL	502	54.5	99	83.19	19.72	33	3	59	355	1	87	5.3e-20	Uncharacterized protein	SOVF_191080	Spinacia oleracea (Spinach)	NA	chloroplast [GO:0009507]; [ribulose-bisphosphate carboxylase]-lysine N-methyltransferase activity [GO:0030785]	GO:0009507; GO:0030785	GO:0030785~[ribulose-bisphosphate carboxylase]-lysine N-methyltransferase activity	NA	GO:0009507~chloroplast
Control_DN38741_c0_g1_i6	1339	tr|A0A0J8C0H3|A0A0J8C0H3_BETVU	328	69	332	74.38	100	91	4	167	1138	1	328	5.5e-118	Uncharacterized protein	BVRB_7g166480	Beta vulgaris subsp. vulgaris	NA	integral component of membrane [GO:0016021]	GO:0016021	NA	NA	GO:0016021~integral component of membrane
Control_DN40070_c1_g2_i1	753	tr|A0A0K9RKC7|A0A0K9RKC7_SPIOL	1164	70.8	161	64.14	13.83	47	0	271	753	405	565	3.7e-55	Uncharacterized protein	SOVF_062800	Spinacia oleracea (Spinach)	NA	ATP binding [GO:0005524]; nucleic acid binding [GO:0003676]	GO:0003676; GO:0005524	GO:0003676~nucleic acid binding;GO:0005524~ATP binding	NA	NA
Control_DN39336_c0_g1_i3	1733	tr|A0A1D5ZIJ5|A0A1D5ZIJ5_WHEAT	407	33.7	92	15.93	22.6	60	1	277	2	302	392	2.3e-07	Uncharacterized protein	NA	Triticum aestivum (Wheat)	NA	nucleic acid binding [GO:0003676]	GO:0003676	GO:0003676~nucleic acid binding	NA	NA
Control_DN39245_c1_g1_i5	3098	tr|A0A0K9QAW9|A0A0K9QAW9_SPIOL	556	72.4	569	55.1	100	121	2	1139	2845	24	556	4.4e-235	Uncharacterized protein (Fragment)	SOVF_205270	Spinacia oleracea (Spinach)	NA	integral component of membrane [GO:0016021]	GO:0016021	NA	NA	GO:0016021~integral component of membrane
Control_DN28671_c0_g1_i1	1866	tr|A0A0J8C8G4|A0A0J8C8G4_BETVU	334	61.8	204	32.8	61.08	63	4	926	1537	146	334	7.5e-57	Uncharacterized protein	BVRB_5g122100	Beta vulgaris subsp. vulgaris	NA	sequence-specific DNA binding [GO:0043565]; transcription factor activity, sequence-specific DNA binding [GO:0003700]	GO:0003700; GO:0043565	GO:0003700~sequence-specific DNA binding transcription factor activity;GO:0043565~sequence-specific DNA binding	NA	NA
Control_DN38812_c6_g1_i1	1024	tr|A0A0K9QNX2|A0A0K9QNX2_SPIOL	886	88.5	26	7.62	2.93	3	0	7	84	704	729	4.3e-06	Beta-galactosidase (EC 3.2.1.23)	SOVF_158190	Spinacia oleracea (Spinach)	NA	beta-galactosidase activity [GO:0004565]; carbohydrate binding [GO:0030246]; carbohydrate metabolic process [GO:0005975]	GO:0004565; GO:0005975; GO:0030246	GO:0004565~beta-galactosidase activity;GO:0030246~carbohydrate binding	GO:0005975~carbohydrate metabolic process	NA
Control_DN38899_c1_g2_i5	343	tr|A0A0J8CS43|A0A0J8CS43_BETVU	560	72	50	43.73	8.93	14	0	192	341	293	342	2.5e-11	Uncharacterized protein	BVRB_3g065930	Beta vulgaris subsp. vulgaris	NA	NA	NA	NA	NA	NA
Control_DN16021_c0_g1_i1	859	tr|A0A0J8EVH3|A0A0J8EVH3_BETVU	1049	93	142	49.59	13.54	10	0	2	427	851	992	9.4e-71	Uncharacterized protein	BVRB_6g155230	Beta vulgaris subsp. vulgaris	NA	intracellular [GO:0005622]; intracellular protein transport [GO:0006886]	GO:0005622; GO:0006886	NA	GO:0006886~intracellular protein transport	GO:0005622~intracellular
Control_DN30618_c0_g3_i4	2358	tr|A0A0J8BPB4|A0A0J8BPB4_BETVU	493	81	410	52.16	83.16	71	1	375	1583	8	417	2.6e-187	Uncharacterized protein	BVRB_9g210710	Beta vulgaris subsp. vulgaris	NA	integral component of membrane [GO:0016021]; aspartic-type endopeptidase activity [GO:0004190]	GO:0004190; GO:0016021	GO:0004190~aspartic-type endopeptidase activity	NA	GO:0016021~integral component of membrane
Control_DN25026_c0_g1_i1	1796	tr|A0A0K9QZP3|A0A0K9QZP3_SPIOL	427	57.2	395	65.98	92.51	136	4	150	1274	21	402	5.7e-118	Uncharacterized protein (Fragment)	SOVF_123010	Spinacia oleracea (Spinach)	NA	single-stranded DNA binding [GO:0003697]	GO:0003697	GO:0003697~single-stranded DNA binding	NA	NA
Control_DN13949_c0_g1_i1	304	tr|A0A0K9QYJ8|A0A0K9QYJ8_SPIOL	335	85.5	69	68.09	20.6	10	0	3	209	233	301	1.7e-27	Uncharacterized protein	SOVF_127000	Spinacia oleracea (Spinach)	NA	peptidyl-prolyl cis-trans isomerase activity [GO:0003755]; protein folding [GO:0006457]	GO:0003755; GO:0006457	GO:0003755~peptidyl-prolyl cis-trans isomerase activity	GO:0006457~protein folding	NA
Control_DN39517_c0_g7_i19	1445	tr|A0A0J8B8S9|A0A0J8B8S9_BETVU	494	65.8	111	23.04	22.47	35	2	224	550	242	351	8.8e-29	Uncharacterized protein	BVRB_6g155810	Beta vulgaris subsp. vulgaris	NA	integral component of membrane [GO:0016021]	GO:0016021	NA	NA	GO:0016021~integral component of membrane
Control_DN35576_c0_g1_i5	3371	tr|A0A0J8F660|A0A0J8F660_BETVU	725	88.9	674	59.98	92.97	71	1	432	2441	9	682	0	Uncharacterized protein	BVRB_5g107700	Beta vulgaris subsp. vulgaris	NA	lipid binding [GO:0008289]	GO:0008289	GO:0008289~lipid binding	NA	NA
Control_DN33069_c2_g1_i1	1832	tr|A0A0J8CXJ3|A0A0J8CXJ3_BETVU	284	43.7	327	53.55	100	137	8	390	1361	1	283	1.5e-57	Uncharacterized protein	BVRB_2g026030	Beta vulgaris subsp. vulgaris	NA	zinc ion binding [GO:0008270]	GO:0008270	GO:0008270~zinc ion binding	NA	NA
Control_DN33399_c0_g1_i3	1640	tr|A0A0J8B8S6|A0A0J8B8S6_BETVU	430	77.5	432	79.02	100	93	1	83	1378	1	428	1.1e-184	Uncharacterized protein	BVRB_5g124390	Beta vulgaris subsp. vulgaris	NA	small protein activating enzyme activity [GO:0008641]	GO:0008641	GO:0008641~small protein activating enzyme activity	NA	NA
Control_DN24504_c0_g2_i1	1598	tr|A0A0J8BJA7|A0A0J8BJA7_BETVU	501	81	415	77.91	82.83	79	0	205	1449	87	501	1.4e-192	Uncharacterized protein	BVRB_1g019640	Beta vulgaris subsp. vulgaris	NA	heme binding [GO:0020037]; iron ion binding [GO:0005506]; oxidoreductase activity, acting on paired donors, with incorporation or reduction of molecular oxygen [GO:0016705]	GO:0005506; GO:0016705; GO:0020037	GO:0005506~iron ion binding;GO:0016705~oxidoreductase activity, acting on paired donors, with incorporation or reduction of molecular oxygen;GO:0020037~heme binding	NA	NA
Control_DN33569_c1_g1_i1	1297	tr|A0A0E0GLL3|A0A0E0GLL3_ORYNI	405	48.1	133	30.76	32.84	54	2	997	599	163	280	5.9e-24	Uncharacterized protein	NA	Oryza nivara (Indian wild rice)	NA	ATP binding [GO:0005524]; ATPase activity [GO:0016887]	GO:0005524; GO:0016887	GO:0005524~ATP binding;GO:0016887~ATPase activity	NA	NA
Control_DN30876_c0_g1_i4	2133	tr|A0A0K9R9E9|A0A0K9R9E9_SPIOL	562	93.1	404	56.82	71.89	23	1	718	1929	164	562	4.8e-217	Uncharacterized protein	SOVF_092150	Spinacia oleracea (Spinach)	NA	nucleus [GO:0005634]; nucleotide binding [GO:0000166]; RNA binding [GO:0003723]; mRNA processing [GO:0006397]	GO:0000166; GO:0003723; GO:0005634; GO:0006397	GO:0000166~nucleotide binding;GO:0003723~RNA binding	GO:0006397~mRNA processing	GO:0005634~nucleus
Control_DN15902_c0_g2_i1	392	tr|A0A0J8FVI5|A0A0J8FVI5_BETVU	498	84.5	129	98.72	25.9	20	0	5	391	331	459	1.2e-57	Uncharacterized protein	BVRB_1g007380	Beta vulgaris subsp. vulgaris	NA	jasmonyl-Ile conjugate hydrolase activity [GO:1990206]; jasmonic acid metabolic process [GO:0009694]; regulation of systemic acquired resistance [GO:0010112]; response to jasmonic acid [GO:0009753]	GO:0009694; GO:0009753; GO:0010112; GO:1990206	GO:1990206~jasmonyl-Ile conjugate hydrolase activity	GO:0009694~jasmonic acid metabolic process;GO:0009753~response to jasmonic acid;GO:0010112~regulation of systemic acquired resistance	NA
Control_DN31603_c0_g1_i2	1099	tr|A0A0J8F906|A0A0J8F906_BETVU	172	81.4	172	46.95	100	32	0	83	598	1	172	2.4e-79	Uncharacterized protein	BVRB_5g103100	Beta vulgaris subsp. vulgaris	NA	NA	NA	NA	NA	NA
Control_DN36304_c0_g2_i1	542	tr|A0A0J8C4D4|A0A0J8C4D4_BETVU	578	76.2	164	90.77	28.37	33	2	48	521	1	164	3.3e-61	Uncharacterized protein	BVRB_6g139220	Beta vulgaris subsp. vulgaris	NA	chloroplast [GO:0009507]; oxidoreductase activity [GO:0016491]	GO:0009507; GO:0016491	GO:0016491~oxidoreductase activity	NA	GO:0009507~chloroplast
Control_DN40234_c0_g5_i14	1701	tr|A0A0K9R332|A0A0K9R332_SPIOL	336	85.7	175	30.86	52.08	25	0	318	842	28	202	2e-80	Uncharacterized protein	SOVF_112280	Spinacia oleracea (Spinach)	NA	integral component of membrane [GO:0016021]; transport [GO:0006810]	GO:0006810; GO:0016021	NA	GO:0006810~transport	GO:0016021~integral component of membrane
Control_DN82092_c0_g1_i1	435	tr|A0A0D2NX38|A0A0D2NX38_GOSRA	1161	91.8	49	33.79	4.22	4	0	435	289	384	432	1.2e-18	Uncharacterized protein	B456_006G226300	Gossypium raimondii (New World cotton)	NA	ATP binding [GO:0005524]; kinase activity [GO:0016301]; starch binding [GO:2001070]	GO:0005524; GO:0016301; GO:2001070	GO:0005524~ATP binding;GO:0016301~kinase activity;GO:2001070~starch binding	NA	NA
Control_DN19832_c0_g1_i1	1816	tr|A0A0J8D199|A0A0J8D199_BETVU	711	73.1	566	93.5	79.61	149	1	115	1812	2	564	2.5e-230	Uncharacterized protein	BVRB_1g011860	Beta vulgaris subsp. vulgaris	NA	GPI-anchor transamidase complex [GO:0042765]	GO:0042765	NA	NA	GO:0042765~GPI-anchor transamidase complex
Control_DN40144_c4_g2_i9	1532	tr|A0A0J8CUS1|A0A0J8CUS1_BETVU	639	92.9	198	38.77	30.99	14	0	232	825	208	405	6.8e-104	Uncharacterized protein	BVRB_3g057690	Beta vulgaris subsp. vulgaris	NA	mitochondrial inner membrane [GO:0005743]; electron-transferring-flavoprotein dehydrogenase activity [GO:0004174]; iron-sulfur cluster binding [GO:0051536]; metal ion binding [GO:0046872]; leucine catabolic process [GO:0006552]; response to absence of light [GO:0009646]	GO:0004174; GO:0005743; GO:0006552; GO:0009646; GO:0046872; GO:0051536	GO:0004174~electron-transferring-flavoprotein dehydrogenase activity;GO:0046872~metal ion binding;GO:0051536~iron-sulfur cluster binding	GO:0006552~leucine catabolic process;GO:0009646~response to absence of light	GO:0005743~mitochondrial inner membrane
Control_DN26402_c0_g2_i1	650	tr|A0A0K9QZU0|A0A0K9QZU0_SPIOL	2984	75.5	216	99.69	7.24	53	0	3	650	1488	1703	2.4e-87	Uncharacterized protein	SOVF_127240	Spinacia oleracea (Spinach)	NA	NA	NA	NA	NA	NA
Control_DN40101_c0_g2_i1	2900	tr|A0A0K9RU64|A0A0K9RU64_SPIOL	1039	85.4	762	78.83	73.34	111	0	387	2672	278	1039	0	Uncharacterized protein	SOVF_033990	Spinacia oleracea (Spinach)	NA	integral component of membrane [GO:0016021]; serine-type endopeptidase activity [GO:0004252]	GO:0004252; GO:0016021	GO:0004252~serine-type endopeptidase activity	NA	GO:0016021~integral component of membrane
Control_DN68955_c0_g1_i1	301	tr|A0A0J8BRH3|A0A0J8BRH3_BETVU	1174	72.7	99	98.67	8.43	27	0	3	299	138	236	1.7e-35	Uncharacterized protein	BVRB_9g202710	Beta vulgaris subsp. vulgaris	NA	integral component of membrane [GO:0016021]; ATP binding [GO:0005524]; protein kinase activity [GO:0004672]	GO:0004672; GO:0005524; GO:0016021	GO:0004672~protein kinase activity;GO:0005524~ATP binding	NA	GO:0016021~integral component of membrane
Control_DN72970_c0_g1_i1	1303	tr|A0A0K9R4L4|A0A0K9R4L4_SPIOL	225	93.1	87	20.03	38.67	6	0	518	778	139	225	2.5e-38	Uncharacterized protein	SOVF_114060	Spinacia oleracea (Spinach)	NA	eukaryotic translation elongation factor 1 complex [GO:0005853]; translation elongation factor activity [GO:0003746]	GO:0003746; GO:0005853	GO:0003746~translation elongation factor activity	NA	GO:0005853~eukaryotic translation elongation factor 1 complex
Control_DN39074_c0_g1_i3	4161	tr|A0A0J8CFC7|A0A0J8CFC7_BETVU	1145	58	1173	84.57	100	448	16	276	3755	1	1141	0	Uncharacterized protein	BVRB_5g104220	Beta vulgaris subsp. vulgaris	NA	zinc ion binding [GO:0008270]	GO:0008270	GO:0008270~zinc ion binding	NA	NA
Control_DN37507_c0_g3_i1	335	tr|A0A0J8CP66|A0A0J8CP66_BETVU	204	89.7	39	34.93	19.12	4	0	184	300	34	72	1.9e-11	Uncharacterized protein	BVRB_4g076700	Beta vulgaris subsp. vulgaris	NA	nucleic acid binding [GO:0003676]; zinc ion binding [GO:0008270]	GO:0003676; GO:0008270	GO:0003676~nucleic acid binding;GO:0008270~zinc ion binding	NA	NA
Control_DN38375_c0_g1_i4	1115	tr|A0A0C9S443|A0A0C9S443_9SPER	354	84.8	33	8.88	9.32	5	0	1016	1114	5	37	3.3e-07	TSA: Wollemia nobilis Ref_Wollemi_Transcript_14295_1320 transcribed RNA sequence	NA	Wollemia nobilis	NA	cell [GO:0005623]; phosphoadenylyl-sulfate reductase (thioredoxin) activity [GO:0004604]; cell redox homeostasis [GO:0045454]; cysteine biosynthetic process [GO:0019344]; sulfate reduction [GO:0019419]	GO:0004604; GO:0005623; GO:0019344; GO:0019419; GO:0045454	GO:0004604~phosphoadenylyl-sulfate reductase (thioredoxin) activity	GO:0019344~cysteine biosynthetic process;GO:0019419~sulfate reduction;GO:0045454~cell redox homeostasis	GO:0005623~cell
Control_DN19687_c0_g1_i1	477	tr|A0A0K9R9Z4|A0A0K9R9Z4_SPIOL	187	47.1	68	42.77	36.36	34	1	2	205	41	106	4.1e-07	1,2-dihydroxy-3-keto-5-methylthiopentene dioxygenase (EC 1.13.11.54) (Acireductone dioxygenase (Fe(2+)-requiring)) (ARD) (Fe-ARD)	SOVF_089640	Spinacia oleracea (Spinach)	PATHWAY: Amino-acid biosynthesis; L-methionine biosynthesis via salvage pathway; L-methionine from S-methyl-5-thio-alpha-D-ribose 1-phosphate: step 5/6. {ECO:0000256|HAMAP-Rule:MF_03154, ECO:0000256|SAAS:SAAS00003708}.	cytoplasm [GO:0005737]; nucleus [GO:0005634]; acireductone dioxygenase [iron(II)-requiring] activity [GO:0010309]; iron ion binding [GO:0005506]; L-methionine salvage from methylthioadenosine [GO:0019509]	GO:0005506; GO:0005634; GO:0005737; GO:0010309; GO:0019509	GO:0005506~iron ion binding;GO:0010309~acireductone dioxygenase [iron(II)-requiring] activity	GO:0019509~L-methionine biosynthetic process from methylthioadenosine	GO:0005634~nucleus;GO:0005737~cytoplasm
Control_DN36451_c0_g2_i4	1648	tr|A0A0J8CN70|A0A0J8CN70_BETVU	292	80	185	33.68	63.36	33	1	495	1049	112	292	1.9e-75	Uncharacterized protein	BVRB_3g063060	Beta vulgaris subsp. vulgaris	NA	integral component of membrane [GO:0016021]; serine-type endopeptidase activity [GO:0004252]	GO:0004252; GO:0016021	GO:0004252~serine-type endopeptidase activity	NA	GO:0016021~integral component of membrane
Control_DN3940_c0_g1_i1	410	tr|A0A0K9QTK1|A0A0K9QTK1_SPIOL	198	82	111	81.22	56.06	20	0	70	402	1	111	2.1e-44	Uncharacterized protein	SOVF_142870	Spinacia oleracea (Spinach)	NA	NA	NA	NA	NA	NA
Control_DN35727_c0_g1_i9	316	tr|A0A0J8D7N4|A0A0J8D7N4_BETVU	310	82.3	62	58.86	20	11	0	3	188	84	145	3.4e-26	S-acyltransferase (EC 2.3.1.225) (Palmitoyltransferase)	BVRB_1g002370	Beta vulgaris subsp. vulgaris	NA	integral component of membrane [GO:0016021]; protein-cysteine S-palmitoyltransferase activity [GO:0019706]; zinc ion binding [GO:0008270]	GO:0008270; GO:0016021; GO:0019706	GO:0008270~zinc ion binding;GO:0019706~protein-cysteine S-palmitoyltransferase activity	NA	GO:0016021~integral component of membrane
Control_DN38573_c1_g1_i2	1671	tr|A0A0K9QK47|A0A0K9QK47_SPIOL	429	75.6	430	77.2	100	88	3	86	1327	1	429	6.8e-174	Uncharacterized protein	SOVF_170370	Spinacia oleracea (Spinach)	NA	transferase activity [GO:0016740]; isoprenoid biosynthetic process [GO:0008299]	GO:0008299; GO:0016740	GO:0016740~transferase activity	GO:0008299~isoprenoid biosynthetic process	NA
Control_DN55187_c0_g1_i1	421	tr|A0A0B2NNT8|A0A0B2NNT8_GLYSO	883	58.9	56	39.9	6.34	23	0	123	290	285	340	6.3e-12	ATP-dependent zinc metalloprotease FtsH (EC 3.4.24.-)	glysoja_030778	Glycine soja (Wild soybean)	NA	ATP binding [GO:0005524]; metalloendopeptidase activity [GO:0004222]	GO:0004222; GO:0005524	GO:0004222~metalloendopeptidase activity;GO:0005524~ATP binding	NA	NA
Control_DN29296_c0_g1_i1	893	tr|A0A0K9RY82|A0A0K9RY82_SPIOL	549	52	171	57.45	31.15	77	3	52	549	108	278	6e-36	Uncharacterized protein	SOVF_021870	Spinacia oleracea (Spinach)	NA	NA	NA	NA	NA	NA
Control_DN78201_c0_g1_i1	525	tr|A0A0J8BI98|A0A0J8BI98_BETVU	354	70.5	88	50.29	24.86	25	1	268	5	11	97	3.2e-29	Sulfotransferase (EC 2.8.2.-)	BVRB_1g016640	Beta vulgaris subsp. vulgaris	NA	sulfotransferase activity [GO:0008146]	GO:0008146	GO:0008146~sulfotransferase activity	NA	NA
Control_DN39428_c0_g3_i6	913	tr|A0A0J8BUC0|A0A0J8BUC0_BETVU	492	80.3	152	49.95	30.89	30	0	364	819	1	152	3.9e-67	Uncharacterized protein	BVRB_7g172980	Beta vulgaris subsp. vulgaris	NA	plasma membrane [GO:0005886]; plasmodesma [GO:0009506]; ATP binding [GO:0005524]; protein kinase activity [GO:0004672]	GO:0004672; GO:0005524; GO:0005886; GO:0009506	GO:0004672~protein kinase activity;GO:0005524~ATP binding	NA	GO:0005886~plasma membrane;GO:0009506~plasmodesma
Control_DN54070_c0_g1_i1	316	tr|A0A0J8BBR7|A0A0J8BBR7_BETVU	1244	82.9	105	99.68	8.44	18	0	2	316	629	733	8e-44	Uncharacterized protein	BVRB_4g093130	Beta vulgaris subsp. vulgaris	NA	myosin complex [GO:0016459]; ATP binding [GO:0005524]; motor activity [GO:0003774]	GO:0003774; GO:0005524; GO:0016459	GO:0003774~motor activity;GO:0005524~ATP binding	NA	GO:0016459~myosin complex
Control_DN38262_c0_g1_i12	3550	tr|A0A0K9RIV6|A0A0K9RIV6_SPIOL	204	82.9	205	17.32	100	34	1	191	805	1	204	8.6e-94	Uncharacterized protein	SOVF_061610	Spinacia oleracea (Spinach)	NA	integral component of membrane [GO:0016021]	GO:0016021	NA	NA	GO:0016021~integral component of membrane
Control_DN39965_c1_g3_i1	683	tr|A0A0K9QV03|A0A0K9QV03_SPIOL	5409	92.6	54	23.72	1	4	0	153	314	5356	5409	4.9e-22	Midasin	SOVF_143350	Spinacia oleracea (Spinach)	NA	nucleus [GO:0005634]; ATP binding [GO:0005524]; ATPase activity [GO:0016887]; ribosomal large subunit assembly [GO:0000027]	GO:0000027; GO:0005524; GO:0005634; GO:0016887	GO:0005524~ATP binding;GO:0016887~ATPase activity	GO:0000027~ribosomal large subunit assembly	GO:0005634~nucleus
Control_DN39553_c1_g4_i9	2065	tr|A0A0K9RP18|A0A0K9RP18_SPIOL	242	39.2	79	11.48	32.64	48	0	747	983	8	86	2.3e-06	Uncharacterized protein	SOVF_045340	Spinacia oleracea (Spinach)	NA	cysteine-type peptidase activity [GO:0008234]	GO:0008234	GO:0008234~cysteine-type peptidase activity	NA	NA
Control_DN40375_c1_g3_i2	873	tr|A0A0J8BPC6|A0A0J8BPC6_BETVU	1272	72.6	113	38.83	8.88	31	0	55	393	215	327	1.7e-35	Uncharacterized protein	BVRB_8g197930	Beta vulgaris subsp. vulgaris	NA	integral component of membrane [GO:0016021]; ATP binding [GO:0005524]; ATPase activity, coupled to transmembrane movement of substances [GO:0042626]	GO:0005524; GO:0016021; GO:0042626	GO:0005524~ATP binding;GO:0042626~ATPase activity, coupled to transmembrane movement of substances	NA	GO:0016021~integral component of membrane
Control_DN32122_c0_g2_i1	980	tr|A0A0J8E105|A0A0J8E105_BETVU	325	89	118	36.12	36.31	13	0	257	610	208	325	2.9e-52	Uncharacterized protein	BVRB_8g199680	Beta vulgaris subsp. vulgaris	NA	cytosol [GO:0005829]; oxidoreductase activity [GO:0016491]	GO:0005829; GO:0016491	GO:0016491~oxidoreductase activity	NA	GO:0005829~cytosol
Control_DN33688_c0_g1_i1	653	tr|A0A0J8CZ40|A0A0J8CZ40_BETVU	352	82.9	41	18.84	11.65	7	0	382	504	244	284	1.3e-11	Uncharacterized protein	BVRB_2g038530	Beta vulgaris subsp. vulgaris	NA	chloroplast envelope [GO:0009941]; catalytic activity [GO:0003824]	GO:0003824; GO:0009941	GO:0003824~catalytic activity	NA	GO:0009941~chloroplast envelope
Control_DN24804_c0_g1_i2	307	tr|A0A0J8BKK2|A0A0J8BKK2_BETVU	474	63.6	44	43	9.28	14	1	307	182	378	421	1.5e-07	Uncharacterized protein	BVRB_9g215070	Beta vulgaris subsp. vulgaris	NA	integral component of membrane [GO:0016021]; ATP binding [GO:0005524]; protein serine/threonine kinase activity [GO:0004674]	GO:0004674; GO:0005524; GO:0016021	GO:0004674~protein serine/threonine kinase activity;GO:0005524~ATP binding	NA	GO:0016021~integral component of membrane
Control_DN40353_c0_g1_i1	1115	tr|A0A0K9QBG5|A0A0K9QBG5_SPIOL	245	54	137	36.86	55.92	63	0	580	990	109	245	3.6e-38	Uncharacterized protein	SOVF_204870	Spinacia oleracea (Spinach)	NA	NA	NA	NA	NA	NA
Control_DN34483_c0_g1_i5	640	tr|A0A0K9QE35|A0A0K9QE35_SPIOL	393	73.3	75	35.16	19.08	18	1	145	369	17	89	8.4e-24	Uncharacterized protein	SOVF_189480	Spinacia oleracea (Spinach)	NA	protein serine/threonine phosphatase activity [GO:0004722]	GO:0004722	GO:0004722~protein serine/threonine phosphatase activity	NA	NA
Control_DN39737_c3_g6_i2	1741	tr|A0A0K9R850|A0A0K9R850_SPIOL	349	80.1	347	59.79	99.43	58	4	289	1296	1	347	2.4e-158	Uncharacterized protein	SOVF_096170	Spinacia oleracea (Spinach)	NA	hydrolase activity [GO:0016787]; metabolic process [GO:0008152]	GO:0008152; GO:0016787	GO:0016787~hydrolase activity	GO:0008152~metabolic process	NA
Control_DN26536_c0_g1_i2	1957	tr|A5CBQ0|A5CBQ0_VITVI	498	60.8	479	73.43	96.18	185	3	115	1548	21	497	2.5e-167	Putative uncharacterized protein	VIT_18s0001g13820 VITISV_032274	Vitis vinifera (Grape)	NA	membrane [GO:0016020]; heme binding [GO:0020037]; iron ion binding [GO:0005506]; oxidoreductase activity, acting on paired donors, with incorporation or reduction of molecular oxygen, NAD(P)H as one donor, and incorporation of one atom of oxygen [GO:0016709]; secondary metabolite biosynthetic process [GO:0044550]	GO:0005506; GO:0016020; GO:0016709; GO:0020037; GO:0044550	GO:0005506~iron ion binding;GO:0016709~oxidoreductase activity, acting on paired donors, with incorporation or reduction of molecular oxygen, NAD(P)H as one donor, and incorporation of one atom of oxygen;GO:0020037~heme binding	GO:0044550~secondary metabolite biosynthetic process	GO:0016020~membrane
Control_DN36346_c0_g2_i1	874	tr|A0A0K9RKL1|A0A0K9RKL1_SPIOL	408	49.8	263	90.27	64.46	118	6	95	874	1	252	2.9e-59	Uncharacterized protein	SOVF_055940	Spinacia oleracea (Spinach)	NA	NA	NA	NA	NA	NA
Control_DN34853_c0_g1_i4	522	tr|A0A0J8FTI9|A0A0J8FTI9_BETVU	133	60.3	126	72.41	94.74	38	5	82	435	1	122	1e-27	Uncharacterized protein	BVRB_2g030970	Beta vulgaris subsp. vulgaris	NA	NA	NA	NA	NA	NA
Control_DN37547_c0_g3_i4	3029	tr|A0A0J8D117|A0A0J8D117_BETVU	438	58.2	438	43.38	100	167	9	544	1845	1	426	4.6e-136	Uncharacterized protein	BVRB_2g033810	Beta vulgaris subsp. vulgaris	NA	NA	NA	NA	NA	NA
Control_DN39520_c3_g1_i2	531	tr|A0A0K9RBY5|A0A0K9RBY5_SPIOL	978	73.8	61	34.46	6.24	9	4	161	340	1	55	1.5e-13	Uncharacterized protein	SOVF_083930	Spinacia oleracea (Spinach)	NA	integral component of membrane [GO:0016021]; ATP binding [GO:0005524]; hydrolase activity [GO:0016787]; metal ion binding [GO:0046872]	GO:0005524; GO:0016021; GO:0016787; GO:0046872	GO:0005524~ATP binding;GO:0016787~hydrolase activity;GO:0046872~metal ion binding	NA	GO:0016021~integral component of membrane
Control_DN40403_c1_g5_i14	1306	tr|A0A0J8BH35|A0A0J8BH35_BETVU	724	87.2	156	35.83	21.55	19	1	840	1304	296	451	9.6e-67	Uncharacterized protein	BVRB_1g016560	Beta vulgaris subsp. vulgaris	NA	ATP binding [GO:0005524]; helicase activity [GO:0004386]; nucleic acid binding [GO:0003676]	GO:0003676; GO:0004386; GO:0005524	GO:0003676~nucleic acid binding;GO:0004386~helicase activity;GO:0005524~ATP binding	NA	NA
Control_DN13783_c0_g1_i1	503	tr|A0A0K9S2T2|A0A0K9S2T2_SPIOL	2142	56.2	153	91.25	7.14	64	2	35	484	68	220	2.3e-40	Uncharacterized protein	SOVF_006490	Spinacia oleracea (Spinach)	NA	nucleus [GO:0005634]; peptidase activity [GO:0008233]	GO:0005634; GO:0008233	GO:0008233~peptidase activity	NA	GO:0005634~nucleus
Control_DN22886_c0_g2_i1	479	tr|A0A0K9RQ33|A0A0K9RQ33_SPIOL	479	79.9	159	99.58	33.19	32	0	1	477	87	245	4.2e-68	Protein DETOXIFICATION (Multidrug and toxic compound extrusion protein)	SOVF_041520	Spinacia oleracea (Spinach)	NA	integral component of membrane [GO:0016021]; antiporter activity [GO:0015297]; drug transmembrane transporter activity [GO:0015238]	GO:0015238; GO:0015297; GO:0016021	GO:0015238~drug transmembrane transporter activity;GO:0015297~antiporter activity	NA	GO:0016021~integral component of membrane
Control_DN33254_c0_g1_i2	1210	tr|A0A0K9RT25|A0A0K9RT25_SPIOL	326	54.6	194	48.1	59.51	77	3	281	850	1	187	1.5e-45	Uncharacterized protein	SOVF_038340	Spinacia oleracea (Spinach)	NA	chorismate mutase activity [GO:0004106]; aromatic amino acid family biosynthetic process [GO:0009073]; chorismate metabolic process [GO:0046417]	GO:0004106; GO:0009073; GO:0046417	GO:0004106~chorismate mutase activity	GO:0009073~aromatic amino acid family biosynthetic process;GO:0046417~chorismate metabolic process	NA
Control_DN38142_c0_g2_i2	1868	tr|A0A0K9QW74|A0A0K9QW74_SPIOL	401	60.3	383	61.51	95.51	138	7	105	1235	17	391	4.1e-119	Uncharacterized protein	SOVF_141410	Spinacia oleracea (Spinach)	NA	NA	NA	NA	NA	NA
Control_DN33725_c0_g1_i1	1391	tr|A0A0J8CW26|A0A0J8CW26_BETVU	931	87.2	164	35.37	17.62	21	0	898	1389	333	496	1.2e-83	Uncharacterized protein	BVRB_3g053140	Beta vulgaris subsp. vulgaris	NA	carbohydrate binding [GO:0030246]; hydrolase activity, hydrolyzing O-glycosyl compounds [GO:0004553]; carbohydrate metabolic process [GO:0005975]	GO:0004553; GO:0005975; GO:0030246	GO:0004553~hydrolase activity, hydrolyzing O-glycosyl compounds;GO:0030246~carbohydrate binding	GO:0005975~carbohydrate metabolic process	NA
Control_DN38647_c2_g2_i15	1715	tr|A0A0K9QLZ3|A0A0K9QLZ3_SPIOL	959	83.3	84	14.69	8.76	14	0	1215	1466	101	184	1.2e-29	Uncharacterized protein	SOVF_163780	Spinacia oleracea (Spinach)	NA	phosphoenolpyruvate carboxylase activity [GO:0008964]; carbon fixation [GO:0015977]; tricarboxylic acid cycle [GO:0006099]	GO:0006099; GO:0008964; GO:0015977	GO:0008964~phosphoenolpyruvate carboxylase activity	GO:0006099~tricarboxylic acid cycle;GO:0015977~carbon fixation	NA
Control_DN39742_c7_g1_i11	595	tr|A0A0J8C594|A0A0J8C594_BETVU	577	90.9	44	22.18	7.63	4	0	371	502	236	279	3.8e-18	Uncharacterized protein	BVRB_6g148580	Beta vulgaris subsp. vulgaris	NA	RNA binding [GO:0003723]; Group II intron splicing [GO:0000373]	GO:0000373; GO:0003723	GO:0003723~RNA binding	GO:0000373~Group II intron splicing	NA
Control_DN27486_c0_g1_i1	1441	tr|A0A0J8D109|A0A0J8D109_BETVU	850	53.4	238	49.55	28	107	3	424	1125	611	848	2.1e-59	Uncharacterized protein	BVRB_1g011020	Beta vulgaris subsp. vulgaris	NA	NA	NA	NA	NA	NA
Control_DN38226_c0_g1_i6	3874	tr|A0A0J8E5S1|A0A0J8E5S1_BETVU	912	72.5	466	36.09	51.1	124	3	1895	3283	436	900	3.5e-181	Formin-like protein	BVRB_4g092240	Beta vulgaris subsp. vulgaris	NA	cell wall [GO:0005618]; integral component of membrane [GO:0016021]; phragmoplast [GO:0009524]; actin filament polymerization [GO:0030041]; actin nucleation [GO:0045010]; endosperm development [GO:0009960]; seed morphogenesis [GO:0048317]	GO:0005618; GO:0009524; GO:0009960; GO:0016021; GO:0030041; GO:0045010; GO:0048317	NA	GO:0009960~endosperm development;GO:0030041~actin filament polymerization;GO:0045010~actin nucleation;GO:0048317~seed morphogenesis	GO:0005618~cell wall;GO:0009524~phragmoplast;GO:0016021~integral component of membrane
Control_DN38428_c0_g1_i14	1465	tr|K4Q463|K4Q463_BETVU	797	35.6	239	48.94	29.99	106	7	83	670	88	321	1.1e-26	Uncharacterized protein	NA	Beta vulgaris (Sugar beet)	NA	integral component of membrane [GO:0016021]	GO:0016021	NA	NA	GO:0016021~integral component of membrane
Control_DN35348_c0_g2_i2	1964	tr|A0A0J8FVJ4|A0A0J8FVJ4_BETVU	488	60.3	496	75.76	100	180	6	178	1638	1	488	3.5e-145	Uncharacterized protein	BVRB_1g007570	Beta vulgaris subsp. vulgaris	NA	NA	NA	NA	NA	NA
Control_DN37056_c0_g2_i2	883	tr|A0A0K9RUD0|A0A0K9RUD0_SPIOL	377	78.1	192	65.23	50.93	42	0	2	577	82	273	2.1e-81	Uncharacterized protein	SOVF_027600	Spinacia oleracea (Spinach)	NA	3'(2'),5'-bisphosphate nucleotidase activity [GO:0008441]; phosphatidylinositol phosphorylation [GO:0046854]; sulfur compound metabolic process [GO:0006790]	GO:0006790; GO:0008441; GO:0046854	GO:0008441~3'(2'),5'-bisphosphate nucleotidase activity	GO:0006790~sulfur compound metabolic process;GO:0046854~phosphatidylinositol phosphorylation	NA
Control_DN39258_c0_g2_i7	436	tr|A0A0J8FB87|A0A0J8FB87_BETVU	170	67.2	119	81.88	70	38	1	82	435	52	170	6.1e-42	Uncharacterized protein	BVRB_4g086730	Beta vulgaris subsp. vulgaris	NA	NA	NA	NA	NA	NA
Control_DN38002_c1_g1_i1	3146	tr|A0A0J8CRA3|A0A0J8CRA3_BETVU	626	65	620	59.12	99.04	186	4	960	2765	7	613	8.7e-231	Uncharacterized protein	BVRB_3g052840	Beta vulgaris subsp. vulgaris	NA	NA	NA	NA	NA	NA
Control_DN37083_c0_g1_i13	2781	tr|D7MRG5|D7MRG5_ARALL	284	68.6	35	3.78	12.32	11	0	1809	1913	192	226	2.4e-06	Predicted protein (Fragment)	ARALYDRAFT_683977	Arabidopsis lyrata subsp. lyrata (Lyre-leaved rock-cress)	NA	core TFIIH complex [GO:0000439]; nucleotide-excision repair [GO:0006289]; transcription, DNA-templated [GO:0006351]	GO:0000439; GO:0006289; GO:0006351	NA	GO:0006289~nucleotide-excision repair;GO:0006351~transcription, DNA-templated	GO:0000439~core TFIIH complex
Control_DN27812_c0_g2_i1	1413	tr|A0A0K9QTF5|A0A0K9QTF5_SPIOL	5400	75.4	309	65.61	5.72	73	1	203	1120	1	309	3.5e-139	Midasin	SOVF_143350	Spinacia oleracea (Spinach)	NA	nucleus [GO:0005634]; ATP binding [GO:0005524]; ATPase activity [GO:0016887]; ribosomal large subunit assembly [GO:0000027]	GO:0000027; GO:0005524; GO:0005634; GO:0016887	GO:0005524~ATP binding;GO:0016887~ATPase activity	GO:0000027~ribosomal large subunit assembly	GO:0005634~nucleus
Control_DN37934_c0_g4_i5	475	tr|A0A0K9R8Q7|A0A0K9R8Q7_SPIOL	369	68.1	116	73.26	31.44	32	2	115	459	84	195	6.2e-32	Uncharacterized protein	SOVF_094130	Spinacia oleracea (Spinach)	NA	integral component of membrane [GO:0016021]	GO:0016021	NA	NA	GO:0016021~integral component of membrane
Control_DN37141_c0_g1_i1	694	tr|A0A022RAI8|A0A022RAI8_ERYGU	253	50	72	31.12	28.46	34	1	59	268	182	253	2.2e-09	Uncharacterized protein	MIMGU_mgv1a012342mg	Erythranthe guttata (Yellow monkey flower) (Mimulus guttatus)	NA	nucleic acid binding [GO:0003676]	GO:0003676	GO:0003676~nucleic acid binding	NA	NA
Control_DN25656_c0_g1_i1	950	tr|A0A0K9RNX9|A0A0K9RNX9_SPIOL	106	86.2	29	9.16	27.36	4	0	863	949	37	65	6.9e-06	Small ubiquitin-related modifier (SUMO)	SOVF_045610	Spinacia oleracea (Spinach)	NA	nucleus [GO:0005634]; protein sumoylation [GO:0016925]	GO:0005634; GO:0016925	NA	GO:0016925~protein sumoylation	GO:0005634~nucleus
Control_DN39352_c0_g2_i10	2233	tr|A0A0J8CYA2|A0A0J8CYA2_BETVU	472	74.9	406	54.55	86.02	77	2	371	1588	1	381	1.9e-171	Uncharacterized protein	BVRB_2g027150	Beta vulgaris subsp. vulgaris	NA	sequence-specific DNA binding [GO:0043565]; transcription initiation from RNA polymerase II promoter [GO:0006367]	GO:0006367; GO:0043565	GO:0043565~sequence-specific DNA binding	GO:0006367~transcription initiation from RNA polymerase II promoter	NA
Control_DN3788_c0_g2_i1	730	tr|A0A0K9R725|A0A0K9R725_SPIOL	934	70	243	99.86	26.02	70	2	1	729	94	333	2e-90	Uncharacterized protein (Fragment)	SOVF_099440	Spinacia oleracea (Spinach)	NA	integral component of membrane [GO:0016021]; ATP binding [GO:0005524]; ATPase activity, coupled to transmembrane movement of substances [GO:0042626]	GO:0005524; GO:0016021; GO:0042626	GO:0005524~ATP binding;GO:0042626~ATPase activity, coupled to transmembrane movement of substances	NA	GO:0016021~integral component of membrane
Control_DN24828_c0_g1_i1	1252	tr|A0A0J8EL18|A0A0J8EL18_BETVU	335	76.5	268	64.22	80	59	2	47	841	1	267	7.7e-114	Uncharacterized protein	BVRB_8g189900	Beta vulgaris subsp. vulgaris	NA	mitochondrion [GO:0005739]; acyl-[acyl-carrier-protein]-UDP-N-acetylglucosamine O-acyltransferase activity [GO:0008780]; lipid biosynthetic process [GO:0008610]; lipid X metabolic process [GO:2001289]	GO:0005739; GO:0008610; GO:0008780; GO:2001289	GO:0008780~acyl-[acyl-carrier-protein]-UDP-N-acetylglucosamine O-acyltransferase activity	GO:0008610~lipid biosynthetic process;GO:2001289~lipid X metabolic process	GO:0005739~mitochondrion
Control_DN40374_c0_g1_i11	1648	tr|A0A0K9RIR1|A0A0K9RIR1_SPIOL	1129	68.7	533	97.03	47.21	156	7	1	1581	41	568	1.7e-193	Uncharacterized protein	SOVF_062070	Spinacia oleracea (Spinach)	NA	peroxisomal membrane [GO:0005778]; ATP binding [GO:0005524]; ATPase activity, coupled [GO:0042623]; protein targeting to peroxisome [GO:0006625]	GO:0005524; GO:0005778; GO:0006625; GO:0042623	GO:0005524~ATP binding;GO:0042623~ATPase activity, coupled	GO:0006625~protein targeting to peroxisome	GO:0005778~peroxisomal membrane
Control_DN25122_c0_g1_i2	373	tr|A0A0J8FHK3|A0A0J8FHK3_BETVU	334	67.8	59	47.45	17.66	6	4	190	351	1	51	1.7e-08	Uncharacterized protein	BVRB_3g060900	Beta vulgaris subsp. vulgaris	NA	NA	NA	NA	NA	NA
Control_DN37241_c1_g1_i14	2742	tr|A0A0K9QCL1|A0A0K9QCL1_SPIOL	536	80.7	161	17.61	30.04	31	0	1559	2041	321	481	2.8e-68	Uncharacterized protein	SOVF_194390	Spinacia oleracea (Spinach)	NA	integral component of membrane [GO:0016021]; hydrolase activity, hydrolyzing O-glycosyl compounds [GO:0004553]; actin filament organization [GO:0007015]; carbohydrate metabolic process [GO:0005975]	GO:0004553; GO:0005975; GO:0007015; GO:0016021	GO:0004553~hydrolase activity, hydrolyzing O-glycosyl compounds	GO:0005975~carbohydrate metabolic process;GO:0007015~actin filament organization	GO:0016021~integral component of membrane
Control_DN36647_c0_g3_i1	1292	tr|A0A0K9R249|A0A0K9R249_SPIOL	520	83.2	197	45.74	37.88	32	1	206	796	325	520	5.7e-88	Uncharacterized protein	SOVF_115430	Spinacia oleracea (Spinach)	NA	NA	NA	NA	NA	NA
Control_DN29831_c0_g2_i1	674	tr|A0A0J8CZ54|A0A0J8CZ54_BETVU	133	74.7	87	38.72	65.41	22	0	413	673	8	94	2.7e-33	Uncharacterized protein	BVRB_2g038640	Beta vulgaris subsp. vulgaris	NA	cytosol [GO:0005829]; nucleus [GO:0005634]; plasma membrane [GO:0005886]; plastid [GO:0009536]; protein disulfide oxidoreductase activity [GO:0015035]; cell communication [GO:0007154]; cell redox homeostasis [GO:0045454]; glycerol ether metabolic process [GO:0006662]	GO:0005634; GO:0005829; GO:0005886; GO:0006662; GO:0007154; GO:0009536; GO:0015035; GO:0045454	GO:0015035~protein disulfide oxidoreductase activity	GO:0006662~glycerol ether metabolic process;GO:0007154~cell communication;GO:0045454~cell redox homeostasis	GO:0005634~nucleus;GO:0005829~cytosol;GO:0005886~plasma membrane;GO:0009536~plastid
Control_DN39517_c0_g5_i3	868	tr|A0A0J8C8Z7|A0A0J8C8Z7_BETVU	405	62.5	192	66.36	47.41	33	3	172	636	29	218	3.4e-52	Uncharacterized protein	BVRB_5g122670	Beta vulgaris subsp. vulgaris	NA	cytoplasm [GO:0005737]; translation release factor activity, codon specific [GO:0016149]	GO:0005737; GO:0016149	GO:0016149~translation release factor activity, codon specific	NA	GO:0005737~cytoplasm
Control_DN39887_c0_g2_i3	321	tr|A0A0K9RJK3|A0A0K9RJK3_SPIOL	1949	89.7	29	27.1	1.49	3	0	233	319	1618	1646	6.1e-07	Uncharacterized protein	SOVF_059500	Spinacia oleracea (Spinach)	NA	DNA replication-independent nucleosome assembly [GO:0006336]	GO:0006336	NA	GO:0006336~DNA replication-independent nucleosome assembly	NA
Control_DN39515_c0_g1_i21	1134	tr|A0A0J8CPX0|A0A0J8CPX0_BETVU	361	92.4	157	41.53	43.49	12	0	224	694	43	199	1.2e-84	Histone-lysine N-methyltransferase (EC 2.1.1.43)	BVRB_3g059570	Beta vulgaris subsp. vulgaris	NA	nucleus [GO:0005634]; histone-lysine N-methyltransferase activity [GO:0018024]	GO:0005634; GO:0018024	GO:0018024~histone-lysine N-methyltransferase activity	NA	GO:0005634~nucleus
Control_DN39122_c3_g11_i3	649	tr|A0A0K9RJ70|A0A0K9RJ70_SPIOL	645	59.4	96	44.38	14.88	35	1	358	645	367	458	6.5e-24	Uncharacterized protein	SOVF_060900	Spinacia oleracea (Spinach)	NA	nucleus [GO:0005634]; phosphorelay signal transduction system [GO:0000160]	GO:0000160; GO:0005634	NA	GO:0000160~phosphorelay signal transduction system	GO:0005634~nucleus
Control_DN4375_c0_g1_i1	329	tr|A0A126X0J6|A0A126X0J6_ATRRS	597	62.2	82	74.77	13.74	26	1	1	246	35	111	8.7e-17	Putative LOV domain-containing protein	NA	Atriplex rosea (Arage) (Tumbling saltweed)	NA	NA	NA	NA	NA	NA
Control_DN39002_c0_g1_i5	453	tr|Q59IV5|Q59IV5_MESCR	306	95.3	85	56.29	27.78	4	0	198	452	148	232	1.1e-38	Plastidic phosphate translocator-like protein2	PTL2	Mesembryanthemum crystallinum (Common ice plant) (Cryophytum crystallinum)	NA	integral component of membrane [GO:0016021]	GO:0016021	NA	NA	GO:0016021~integral component of membrane
Control_DN38379_c1_g1_i4	1795	tr|A0A0J8BZS6|A0A0J8BZS6_BETVU	392	71.4	49	8.19	12.5	14	0	595	741	273	321	5.5e-12	Patatin (EC 3.1.1.-)	BVRB_7g176470	Beta vulgaris subsp. vulgaris	NA	hydrolase activity [GO:0016787]; lipid catabolic process [GO:0016042]	GO:0016042; GO:0016787	GO:0016787~hydrolase activity	GO:0016042~lipid catabolic process	NA
Control_DN87677_c0_g1_i1	673	tr|A0A0J8CPT0|A0A0J8CPT0_BETVU	622	62.1	224	99.85	36.01	82	1	1	672	96	316	2.1e-70	Uncharacterized protein	BVRB_4g078380	Beta vulgaris subsp. vulgaris	NA	DNA binding [GO:0003677]; zinc ion binding [GO:0008270]	GO:0003677; GO:0008270	GO:0003677~DNA binding;GO:0008270~zinc ion binding	NA	NA
Control_DN88344_c0_g1_i1	357	tr|A0A0K9QND6|A0A0K9QND6_SPIOL	610	61.7	60	50.42	9.84	20	1	186	356	6	65	5.3e-12	Uncharacterized protein	SOVF_159810	Spinacia oleracea (Spinach)	NA	NA	NA	NA	NA	NA
Control_DN36316_c0_g1_i4	1637	tr|A0A0K9QKB1|A0A0K9QKB1_SPIOL	211	88.9	108	19.79	51.18	12	0	733	1056	81	188	1.9e-48	Uncharacterized protein	SOVF_168980	Spinacia oleracea (Spinach)	NA	integral component of membrane [GO:0016021]	GO:0016021	NA	NA	GO:0016021~integral component of membrane
Control_DN51023_c0_g1_i1	382	tr|A0A0K9R725|A0A0K9R725_SPIOL	934	65.9	129	100	13.81	39	3	2	379	645	771	2e-36	Uncharacterized protein (Fragment)	SOVF_099440	Spinacia oleracea (Spinach)	NA	integral component of membrane [GO:0016021]; ATP binding [GO:0005524]; ATPase activity, coupled to transmembrane movement of substances [GO:0042626]	GO:0005524; GO:0016021; GO:0042626	GO:0005524~ATP binding;GO:0042626~ATPase activity, coupled to transmembrane movement of substances	NA	GO:0016021~integral component of membrane
Control_DN38760_c0_g2_i6	2129	tr|A0A0K9S297|A0A0K9S297_SPIOL	436	94.3	423	59.61	97.02	24	0	192	1460	1	423	1.5e-226	Uncharacterized protein	SOVF_002950	Spinacia oleracea (Spinach)	NA	cytoplasm [GO:0005737]; translation release factor activity, codon specific [GO:0016149]	GO:0005737; GO:0016149	GO:0016149~translation release factor activity, codon specific	NA	GO:0005737~cytoplasm
Control_DN39012_c0_g1_i4	355	tr|A0A0J8D2S5|A0A0J8D2S5_BETVU	515	52.6	95	80.28	18.45	42	2	70	348	359	452	1.6e-19	Uncharacterized protein	BVRB_1g000810	Beta vulgaris subsp. vulgaris	NA	NA	NA	NA	NA	NA
Control_DN50143_c0_g1_i1	433	tr|A0A0J8B5C5|A0A0J8B5C5_BETVU	413	79.3	82	56.81	19.85	17	0	3	248	332	413	1.6e-31	Uncharacterized protein	BVRB_013340	Beta vulgaris subsp. vulgaris	NA	integral component of membrane [GO:0016021]; nucleoside transmembrane transporter activity [GO:0005337]	GO:0005337; GO:0016021	GO:0005337~nucleoside transmembrane transporter activity	NA	GO:0016021~integral component of membrane
Control_DN31146_c0_g1_i1	2379	tr|A0A0K9RK45|A0A0K9RK45_SPIOL	599	79.6	583	73.52	97.33	108	2	217	1932	12	594	1e-268	Uncharacterized protein	SOVF_063310	Spinacia oleracea (Spinach)	NA	NA	NA	NA	NA	NA
Control_DN39881_c0_g1_i1	1647	tr|A0A0K9QTM7|A0A0K9QTM7_SPIOL	426	78.5	437	79.6	100	79	4	91	1389	1	426	3e-190	Uncharacterized protein	SOVF_142140	Spinacia oleracea (Spinach)	NA	NA	NA	NA	NA	NA
Control_DN36942_c0_g2_i3	1955	tr|A0A0K9RRG6|A0A0K9RRG6_SPIOL	476	60.5	473	72.58	99.37	178	4	69	1469	7	476	3.6e-158	Uncharacterized protein	SOVF_037440	Spinacia oleracea (Spinach)	NA	protein homooligomerization [GO:0051260]	GO:0051260	NA	GO:0051260~protein homooligomerization	NA
Control_DN8851_c0_g1_i1	349	tr|A0A0J8CTM0|A0A0J8CTM0_BETVU	1223	41.7	120	100	9.81	60	3	10	348	39	155	1.4e-17	Uncharacterized protein	BVRB_2g041390	Beta vulgaris subsp. vulgaris	NA	ADP binding [GO:0043531]; defense response [GO:0006952]	GO:0006952; GO:0043531	GO:0043531~ADP binding	GO:0006952~defense response	NA
Control_DN33226_c0_g1_i6	500	tr|A0A0J8BPN2|A0A0J8BPN2_BETVU	286	72	75	45	26.22	21	0	98	322	1	75	1.2e-22	2-methoxy-6-polyprenyl-1,4-benzoquinol methylase, mitochondrial (EC 2.1.1.201) (Ubiquinone biosynthesis methyltransferase COQ5)	COQ5 BVRB_9g209330	Beta vulgaris subsp. vulgaris	PATHWAY: Cofactor biosynthesis; ubiquinone biosynthesis. {ECO:0000256|HAMAP-Rule:MF_03191}.	extrinsic component of mitochondrial inner membrane [GO:0031314]; 2-octaprenyl-6-methoxy-1,4-benzoquinone methylase activity [GO:0102005]; 2-polyprenyl-6-methoxy-1,4-benzoquinone methyltransferase activity [GO:0008425]; ubiquinone biosynthetic process [GO:0006744]	GO:0006744; GO:0008425; GO:0031314; GO:0102005	GO:0008425~2-polyprenyl-6-methoxy-1,4-benzoquinone methyltransferase activity	GO:0006744~ubiquinone biosynthetic process	GO:0031314~extrinsic component of mitochondrial inner membrane
Control_DN39450_c1_g1_i8	3172	tr|A0A0K9QVR2|A0A0K9QVR2_SPIOL	920	85.1	929	87.86	100	113	2	154	2934	1	906	0	Uncharacterized protein	SOVF_140920	Spinacia oleracea (Spinach)	NA	Golgi membrane [GO:0000139]; protein transporter activity [GO:0008565]; intracellular protein transport [GO:0006886]; vesicle fusion with Golgi apparatus [GO:0048280]	GO:0000139; GO:0006886; GO:0008565; GO:0048280	GO:0008565~protein transporter activity	GO:0006886~intracellular protein transport;GO:0048280~vesicle fusion with Golgi apparatus	GO:0000139~Golgi membrane
Control_DN40400_c4_g1_i3	655	tr|A0A0J8D2S5|A0A0J8D2S5_BETVU	515	49	147	67.33	28.54	66	4	3	431	370	511	2.5e-23	Uncharacterized protein	BVRB_1g000810	Beta vulgaris subsp. vulgaris	NA	NA	NA	NA	NA	NA
Control_DN39967_c0_g2_i8	2607	tr|A0A0K9S2M5|A0A0K9S2M5_SPIOL	624	71	283	32.57	45.35	76	3	1032	1868	168	448	8.2e-102	Uncharacterized protein	SOVF_007010	Spinacia oleracea (Spinach)	NA	N-acetyltransferase activity [GO:0008080]	GO:0008080	GO:0008080~N-acetyltransferase activity	NA	NA
Control_DN35961_c1_g1_i4	7357	tr|A0A0J8EEL3|A0A0J8EEL3_BETVU	1882	76.8	1841	75.07	97.82	425	2	821	6343	44	1882	0	Uncharacterized protein	BVRB_9g214150	Beta vulgaris subsp. vulgaris	NA	plasma membrane [GO:0005886]; ubiquitin-protein transferase activity [GO:0004842]; DNA endoreduplication [GO:0042023]; trichome branching [GO:0010091]	GO:0004842; GO:0005886; GO:0010091; GO:0042023	GO:0004842~ubiquitin-protein transferase activity	GO:0010091~trichome branching;GO:0042023~DNA endoreduplication	GO:0005886~plasma membrane
Control_DN32731_c0_g4_i1	1226	tr|A0A0J8B6I6|A0A0J8B6I6_BETVU	262	61.9	270	66.07	100	80	4	176	940	1	262	1.4e-80	Peptidylprolyl isomerase (EC 5.2.1.8)	BVRB_007700	Beta vulgaris subsp. vulgaris	NA	peptidyl-prolyl cis-trans isomerase activity [GO:0003755]	GO:0003755	GO:0003755~peptidyl-prolyl cis-trans isomerase activity	NA	NA
Control_DN36510_c0_g1_i5	1245	tr|A0A0J8CK25|A0A0J8CK25_BETVU	323	84.6	91	21.93	28.17	14	0	507	779	233	323	4.9e-36	Uncharacterized protein	BVRB_4g078590	Beta vulgaris subsp. vulgaris	NA	NA	NA	NA	NA	NA
Control_DN31663_c0_g1_i1	1779	tr|A0A0K9QEB8|A0A0K9QEB8_SPIOL	451	62.6	449	75.72	99.56	157	6	156	1493	11	451	2.5e-158	Uncharacterized protein	SOVF_194020	Spinacia oleracea (Spinach)	NA	transferase activity, transferring acyl groups other than amino-acyl groups [GO:0016747]	GO:0016747	GO:0016747~transferase activity, transferring acyl groups other than amino-acyl groups	NA	NA
Control_DN54388_c0_g1_i1	388	tr|A0A067LG86|A0A067LG86_JATCU	919	47.6	82	63.4	8.92	43	0	142	387	407	488	3e-16	Uncharacterized protein	JCGZ_16862	Jatropha curcas (Barbados nut)	NA	ADP binding [GO:0043531]; defense response [GO:0006952]	GO:0006952; GO:0043531	GO:0043531~ADP binding	GO:0006952~defense response	NA
Control_DN25872_c0_g2_i1	663	tr|A0A0K9RN15|A0A0K9RN15_SPIOL	228	75	140	63.35	61.4	32	1	100	510	1	140	2.4e-58	Uncharacterized protein	SOVF_047770	Spinacia oleracea (Spinach)	NA	membrane [GO:0016020]; oxidoreductase activity, acting on NAD(P)H, quinone or similar compound as acceptor [GO:0016655]	GO:0016020; GO:0016655	GO:0016655~oxidoreductase activity, acting on NAD(P)H, quinone or similar compound as acceptor	NA	GO:0016020~membrane
Control_DN34848_c1_g1_i1	3079	tr|A0A0J8FIL0|A0A0J8FIL0_BETVU	843	73.1	490	47.74	58.13	131	1	732	2198	183	672	1.5e-195	Uncharacterized protein	BVRB_3g057020	Beta vulgaris subsp. vulgaris	NA	mediator complex [GO:0016592]; DNA binding [GO:0003677]; defense response to fungus [GO:0050832]; jasmonic acid mediated signaling pathway [GO:0009867]; positive regulation of defense response [GO:0031349]; positive regulation of flower development [GO:0009911]; positive regulation of transcription, DNA-templated [GO:0045893]; red, far-red light phototransduction [GO:0009585]; response to far red…	GO:0003677; GO:0009585; GO:0009867; GO:0009911; GO:0010114; GO:0010218; GO:0016592; GO:0031349; GO:0045893; GO:0050832	GO:0003677~DNA binding	GO:0009585~red, far-red light phototransduction;GO:0009867~jasmonic acid mediated signaling pathway;GO:0009911~positive regulation of flower development;GO:0010114~response to red light;GO:0010218~response to far red light;GO:0031349~positive regulation of defense response;GO:0045893~positive regulation of transcription, DNA-templated;GO:0050832~defense response to fungus	GO:0016592~mediator complex
Control_DN40183_c0_g2_i8	3132	tr|A0A0K9RGH4|A0A0K9RGH4_SPIOL	813	73.8	820	78.54	100	175	5	351	2714	1	812	0	Uncharacterized protein	SOVF_075110	Spinacia oleracea (Spinach)	NA	NA	NA	NA	NA	NA
Control_DN29018_c0_g1_i1	715	tr|A0A0J8BPG0|A0A0J8BPG0_BETVU	396	82.9	158	66.29	39.9	22	2	85	552	242	396	3.1e-67	Uncharacterized protein	BVRB_8g196840	Beta vulgaris subsp. vulgaris	NA	NA	NA	NA	NA	NA
Control_DN37640_c0_g1_i3	403	tr|A0A0J8EMM5|A0A0J8EMM5_BETVU	1200	63.4	101	75.19	8.42	32	1	110	397	833	933	6.7e-27	DNA-directed RNA polymerase subunit beta (EC 2.7.7.6)	BVRB_8g183220	Beta vulgaris subsp. vulgaris	NA	cytosol [GO:0005829]; DNA-directed RNA polymerase II, core complex [GO:0005665]; plasmodesma [GO:0009506]; DNA binding [GO:0003677]; DNA-directed 5'-3' RNA polymerase activity [GO:0003899]; ribonucleoside binding [GO:0032549]; transcription, DNA-templated [GO:0006351]	GO:0003677; GO:0003899; GO:0005665; GO:0005829; GO:0006351; GO:0009506; GO:0032549	GO:0003677~DNA binding;GO:0003899~DNA-directed RNA polymerase activity;GO:0032549~ribonucleoside binding	GO:0006351~transcription, DNA-templated	GO:0005665~DNA-directed RNA polymerase II, core complex;GO:0005829~cytosol;GO:0009506~plasmodesma
Control_DN31352_c0_g1_i1	1432	tr|A0A0K9R521|A0A0K9R521_SPIOL	236	66.4	226	47.35	95.76	74	2	336	1010	12	236	1.6e-83	Uncharacterized protein	SOVF_112360	Spinacia oleracea (Spinach)	NA	DNA-directed RNA polymerase III complex [GO:0005666]; DNA-directed 5'-3' RNA polymerase activity [GO:0003899]; regulation of transcription from RNA polymerase III promoter [GO:0006359]	GO:0003899; GO:0005666; GO:0006359	GO:0003899~DNA-directed RNA polymerase activity	GO:0006359~regulation of transcription from RNA polymerase III promoter	GO:0005666~DNA-directed RNA polymerase III complex
Control_DN38698_c0_g3_i3	3479	tr|A0A0K9QF32|A0A0K9QF32_SPIOL	393	76.1	389	33.54	98.98	93	0	457	1623	4	392	4.4e-175	Uncharacterized protein	SOVF_186190	Spinacia oleracea (Spinach)	NA	NA	NA	NA	NA	NA
Control_DN38106_c0_g2_i1	1035	tr|A0A0J8B3U4|A0A0J8B3U4_BETVU	313	64.8	182	52.75	58.15	52	3	379	921	6	176	7.2e-57	Uncharacterized protein	BVRB_006010	Beta vulgaris subsp. vulgaris	NA	nucleus [GO:0005634]; DNA binding [GO:0003677]; transcription factor activity, sequence-specific DNA binding [GO:0003700]; transcription, DNA-templated [GO:0006351]	GO:0003677; GO:0003700; GO:0005634; GO:0006351	GO:0003677~DNA binding;GO:0003700~sequence-specific DNA binding transcription factor activity	GO:0006351~transcription, DNA-templated	GO:0005634~nucleus
Control_DN40040_c3_g2_i2	1367	tr|A0A0J8EM17|A0A0J8EM17_BETVU	504	71.8	259	56.84	51.39	61	1	298	1074	256	502	4.5e-107	Uncharacterized protein	BVRB_8g187200	Beta vulgaris subsp. vulgaris	NA	integral component of membrane [GO:0016021]	GO:0016021	NA	NA	GO:0016021~integral component of membrane
Control_DN30451_c0_g1_i1	2745	tr|A0A0J8FE83|A0A0J8FE83_BETVU	510	78.9	470	51.37	92.16	96	2	566	1975	1	467	1.8e-208	Uncharacterized protein	BVRB_4g079620	Beta vulgaris subsp. vulgaris	NA	integral component of membrane [GO:0016021]; ATP binding [GO:0005524]; protein kinase activity [GO:0004672]	GO:0004672; GO:0005524; GO:0016021	GO:0004672~protein kinase activity;GO:0005524~ATP binding	NA	GO:0016021~integral component of membrane
Control_DN38673_c0_g1_i3	1778	tr|A0A061EGC7|A0A061EGC7_THECC	665	74.3	378	63.78	56.84	97	0	285	1418	288	665	1.5e-158	ATP binding,valine-tRNA ligase isoform 4	TCM_019154	Theobroma cacao (Cacao) (Cocoa)	NA	cytoplasm [GO:0005737]; aminoacyl-tRNA editing activity [GO:0002161]; ATP binding [GO:0005524]; valine-tRNA ligase activity [GO:0004832]; valyl-tRNA aminoacylation [GO:0006438]	GO:0002161; GO:0004832; GO:0005524; GO:0005737; GO:0006438	GO:0002161~aminoacyl-tRNA editing activity;GO:0004832~valine-tRNA ligase activity;GO:0005524~ATP binding	GO:0006438~valyl-tRNA aminoacylation	GO:0005737~cytoplasm
Control_DN33596_c0_g1_i5	715	tr|A0A0K9RSK1|A0A0K9RSK1_SPIOL	336	62.2	82	34.41	24.4	30	1	211	456	5	85	6.3e-20	Uncharacterized protein	SOVF_039080	Spinacia oleracea (Spinach)	NA	NA	NA	NA	NA	NA
Control_DN266_c0_g1_i1	473	tr|A0A0J8BU60|A0A0J8BU60_BETVU	324	85.7	154	97.67	47.53	22	0	10	471	8	161	1.3e-69	60S acidic ribosomal protein P0	BVRB_7g172440	Beta vulgaris subsp. vulgaris	NA	ribosome [GO:0005840]; ribosome biogenesis [GO:0042254]	GO:0005840; GO:0042254	NA	GO:0042254~ribosome biogenesis	GO:0005840~ribosome
Control_DN35996_c0_g2_i1	1276	tr|A0A0J8C5A6|A0A0J8C5A6_BETVU	287	74.6	307	72.18	100	57	3	48	968	2	287	3.6e-119	Uncharacterized protein	BVRB_6g139900	Beta vulgaris subsp. vulgaris	NA	sequence-specific DNA binding [GO:0043565]	GO:0043565	GO:0043565~sequence-specific DNA binding	NA	NA
Control_DN23835_c1_g1_i1	347	tr|A0A0J8CFF1|A0A0J8CFF1_BETVU	544	85.9	99	85.59	18.2	11	2	59	346	1	99	2.2e-42	Uncharacterized protein	BVRB_5g113960	Beta vulgaris subsp. vulgaris	NA	membrane [GO:0016020]; hydrolase activity, acting on glycosyl bonds [GO:0016798]	GO:0016020; GO:0016798	GO:0016798~hydrolase activity, acting on glycosyl bonds	NA	GO:0016020~membrane
Control_DN39680_c4_g10_i1	4009	tr|A0A0J8BN40|A0A0J8BN40_BETVU	1144	78.1	1006	75.28	87.94	211	1	618	3635	146	1142	0	Uncharacterized protein	BVRB_9g213850	Beta vulgaris subsp. vulgaris	NA	cytosol [GO:0005829]	GO:0005829	NA	NA	GO:0005829~cytosol
Control_DN8201_c0_g2_i1	606	tr|A0A0J8C8K3|A0A0J8C8K3_BETVU	256	75.9	145	71.78	56.64	31	1	423	1	69	213	3.5e-56	Uncharacterized protein	BVRB_5g121490	Beta vulgaris subsp. vulgaris	NA	NA	NA	NA	NA	NA
Control_DN40089_c2_g1_i1	1675	tr|A0A0J8ENW9|A0A0J8ENW9_BETVU	317	80.6	103	18.45	32.49	20	0	594	902	126	228	6.2e-42	Uncharacterized protein	BVRB_7g168740	Beta vulgaris subsp. vulgaris	NA	chloroplast stroma [GO:0009570]; chloroplast thylakoid [GO:0009534]; protein complex [GO:0043234]; FMN binding [GO:0010181]; oxidoreductase activity [GO:0016491]; photosynthetic electron transport chain [GO:0009767]; positive regulation of heme biosynthetic process [GO:0070455]; post-embryonic development [GO:0009791]; tetrapyrrole biosynthetic process [GO:0033014]	GO:0009534; GO:0009570; GO:0009767; GO:0009791; GO:0010181; GO:0016491; GO:0033014; GO:0043234; GO:0070455	GO:0010181~FMN binding;GO:0016491~oxidoreductase activity	GO:0009767~photosynthetic electron transport chain;GO:0009791~post-embryonic development;GO:0033014~tetrapyrrole biosynthetic process;GO:0070455~positive regulation of heme biosynthetic process	GO:0009534~chloroplast thylakoid;GO:0009570~chloroplast stroma;GO:0043234~protein complex
Control_DN6648_c0_g2_i1	733	tr|A0A0J8CJE5|A0A0J8CJE5_BETVU	63	79.4	63	25.78	100	13	0	160	348	1	63	4.9e-20	Cytochrome c oxidase subunit 5C	BVRB_4g080550	Beta vulgaris subsp. vulgaris	NA	integral component of membrane [GO:0016021]; mitochondrial respiratory chain [GO:0005746]	GO:0005746; GO:0016021	NA	NA	GO:0005746~mitochondrial respiratory chain;GO:0016021~integral component of membrane
Control_DN36819_c0_g2_i4	2088	tr|A0A0K9QYN9|A0A0K9QYN9_SPIOL	424	76.6	457	65.66	100	61	4	451	1782	1	424	9.3e-181	Uncharacterized protein	SOVF_125890	Spinacia oleracea (Spinach)	NA	transferase activity, transferring alkyl or aryl (other than methyl) groups [GO:0016765]; isoprenoid biosynthetic process [GO:0008299]; photosynthesis [GO:0015979]	GO:0008299; GO:0015979; GO:0016765	GO:0016765~transferase activity, transferring alkyl or aryl (other than methyl) groups	GO:0008299~isoprenoid biosynthetic process;GO:0015979~photosynthesis	NA
Control_DN36406_c0_g3_i2	692	tr|A0A0J8F6U9|A0A0J8F6U9_BETVU	158	59.5	84	36.42	53.16	31	1	326	577	1	81	8.8e-19	Uncharacterized protein	BVRB_5g106140	Beta vulgaris subsp. vulgaris	NA	NA	NA	NA	NA	NA
Control_DN20420_c0_g2_i1	573	tr|A0A0J8BM36|A0A0J8BM36_BETVU	1933	58.3	139	72.77	7.19	58	0	148	564	863	1001	3e-36	Uncharacterized protein	BVRB_9g204040	Beta vulgaris subsp. vulgaris	NA	1,3-beta-D-glucan synthase complex [GO:0000148]; integral component of membrane [GO:0016021]; 1,3-beta-D-glucan synthase activity [GO:0003843]; (1->3)-beta-D-glucan biosynthetic process [GO:0006075]	GO:0000148; GO:0003843; GO:0006075; GO:0016021	GO:0003843~1,3-beta-D-glucan synthase activity	GO:0006075~(1->3)-beta-D-glucan biosynthetic process	GO:0000148~1,3-beta-D-glucan synthase complex;GO:0016021~integral component of membrane
Control_DN36164_c1_g1_i1	2058	tr|A0A0K9RGJ5|A0A0K9RGJ5_SPIOL	571	60.5	570	83.09	99.82	202	8	204	1850	1	568	4e-184	Uncharacterized protein	SOVF_074830	Spinacia oleracea (Spinach)	NA	NA	NA	NA	NA	NA
Control_DN38257_c1_g1_i8	1050	tr|A0A0J8BWP8|A0A0J8BWP8_BETVU	173	79.2	72	20.57	41.62	14	1	69	284	1	71	1.9e-25	Uncharacterized protein	BVRB_7g168250	Beta vulgaris subsp. vulgaris	NA	integral component of membrane [GO:0016021]	GO:0016021	NA	NA	GO:0016021~integral component of membrane
Control_DN35365_c0_g2_i1	980	tr|A0A0J8D2K2|A0A0J8D2K2_BETVU	537	62.6	190	58.16	35.38	70	1	413	979	79	268	3.7e-55	Uncharacterized protein	BVRB_1g000200	Beta vulgaris subsp. vulgaris	NA	integral component of membrane [GO:0016021]	GO:0016021	NA	NA	GO:0016021~integral component of membrane
Control_DN77855_c0_g1_i1	314	tr|A0A0J8CR41|A0A0J8CR41_BETVU	594	84.8	46	43.95	7.74	7	0	1	138	549	594	1e-14	Uncharacterized protein	BVRB_3g054090	Beta vulgaris subsp. vulgaris	NA	oxidoreductase activity, acting on the aldehyde or oxo group of donors, NAD or NADP as acceptor [GO:0016620]	GO:0016620	GO:0016620~oxidoreductase activity, acting on the aldehyde or oxo group of donors, NAD or NADP as acceptor	NA	NA
Control_DN38834_c0_g1_i6	1052	tr|Q20CF1|Q20CF1_BETVU	265	79.2	120	34.22	45.28	25	0	80	439	15	134	4.3e-49	2-phytyl-1,4-beta-naphthoquinone methyltransferase, chloroplastic (EC 2.1.1.329) (Demethylphylloquinone methyltransferase) (Menaquinone biosynthesis methyltransferase ubiE-like protein)	MENG	Beta vulgaris (Sugar beet)	NA	chloroplast [GO:0009507]; 2-phytyl-1,4-naphthoquinone methyltransferase activity [GO:0052624]; phylloquinone biosynthetic process [GO:0042372]	GO:0009507; GO:0042372; GO:0052624	GO:0052624~2-phytyl-1,4-naphthoquinone methyltransferase activity	GO:0042372~phylloquinone biosynthetic process	GO:0009507~chloroplast
Control_DN35604_c1_g7_i6	3434	tr|G7IY63|G7IY63_MEDTR	410	89.6	77	6.73	18.78	8	0	2753	2983	326	402	4.8e-33	Phosphoribulokinase/uridine kinase	MTR_3g061030	Medicago truncatula (Barrel medic) (Medicago tribuloides)	NA	ATP binding [GO:0005524]; kinase activity [GO:0016301]; nucleoside metabolic process [GO:0009116]	GO:0005524; GO:0009116; GO:0016301	GO:0005524~ATP binding;GO:0016301~kinase activity	GO:0009116~nucleoside metabolic process	NA
Control_DN40385_c3_g3_i3	491	tr|A0A166EGP4|A0A166EGP4_DAUCA	208	71.4	70	42.77	33.65	20	0	57	266	78	147	1.6e-19	Peptidyl-prolyl cis-trans isomerase (PPIase) (EC 5.2.1.8)	DCAR_007378	Daucus carota subsp. sativus	NA	peptidyl-prolyl cis-trans isomerase activity [GO:0003755]; protein folding [GO:0006457]	GO:0003755; GO:0006457	GO:0003755~peptidyl-prolyl cis-trans isomerase activity	GO:0006457~protein folding	NA
Control_DN33605_c0_g1_i1	1540	tr|A0A0J8BPJ7|A0A0J8BPJ7_BETVU	700	78.9	346	67.4	49.43	65	1	10	1047	363	700	3.6e-145	Uncharacterized protein	BVRB_8g197260	Beta vulgaris subsp. vulgaris	NA	integral component of membrane [GO:0016021]; Golgi organization [GO:0007030]	GO:0007030; GO:0016021	NA	GO:0007030~Golgi organization	GO:0016021~integral component of membrane
Control_DN39366_c0_g1_i16	1845	tr|A0A0J8BLB3|A0A0J8BLB3_BETVU	459	87.6	370	60.16	80.61	46	0	377	1486	85	454	3.7e-189	Uncharacterized protein	BVRB_9g207050	Beta vulgaris subsp. vulgaris	NA	NA	NA	NA	NA	NA
Control_DN39367_c1_g1_i1	483	tr|A0A0K9R810|A0A0K9R810_SPIOL	323	62.5	48	29.81	14.86	13	1	294	437	7	49	2.8e-08	Mitochondrial GTPase 1	SOVF_096100	Spinacia oleracea (Spinach)	NA	mitochondrial inner membrane [GO:0005743]; GTP binding [GO:0005525]	GO:0005525; GO:0005743	GO:0005525~GTP binding	NA	GO:0005743~mitochondrial inner membrane
Control_DN35438_c0_g1_i8	1254	tr|A0A0J8C686|A0A0J8C686_BETVU	320	77.2	312	74.64	97.5	69	2	148	1080	1	311	2.8e-124	Uncharacterized protein	BVRB_6g151490	Beta vulgaris subsp. vulgaris	NA	3-oxoacyl-[acyl-carrier-protein] reductase (NADPH) activity [GO:0004316]; NAD binding [GO:0051287]; fatty acid biosynthetic process [GO:0006633]	GO:0004316; GO:0006633; GO:0051287	GO:0004316~3-oxoacyl-[acyl-carrier-protein] reductase (NADPH) activity;GO:0051287~NAD binding	GO:0006633~fatty acid biosynthetic process	NA
Control_DN40371_c0_g3_i7	4561	tr|A0A0J8BHK2|A0A0J8BHK2_BETVU	3466	63.4	1557	100	44.92	492	12	78	4559	1	1542	0	Uncharacterized protein	BVRB_1g023160	Beta vulgaris subsp. vulgaris	NA	NA	NA	NA	NA	NA
Control_DN38301_c0_g7_i4	950	tr|A0A0J8BJC4|A0A0J8BJC4_BETVU	1270	88	100	31.58	7.87	12	0	385	684	907	1006	6e-42	Uncharacterized protein	BVRB_9g223520	Beta vulgaris subsp. vulgaris	NA	integral component of membrane [GO:0016021]	GO:0016021	NA	NA	GO:0016021~integral component of membrane
Control_DN37914_c1_g3_i7	642	tr|A0A0K9RH38|A0A0K9RH38_SPIOL	572	58	88	41.12	15.38	30	2	378	641	55	135	2e-17	Uncharacterized protein	SOVF_073600	Spinacia oleracea (Spinach)	NA	NA	NA	NA	NA	NA
Control_DN23299_c0_g2_i1	924	tr|A0A0J8CMC7|A0A0J8CMC7_BETVU	298	49.7	153	49.68	51.34	50	3	1	423	161	298	2.5e-29	Uncharacterized protein	BVRB_4g085800	Beta vulgaris subsp. vulgaris	NA	chloroplast [GO:0009507]	GO:0009507	NA	NA	GO:0009507~chloroplast
Control_DN35869_c0_g1_i7	2594	tr|A0A0J8EMB0|A0A0J8EMB0_BETVU	989	83.6	501	57.94	50.66	53	2	945	2447	518	989	2.3e-245	Uncharacterized protein	BVRB_8g185660	Beta vulgaris subsp. vulgaris	NA	chloroplast stroma [GO:0009570]; mitochondrion [GO:0005739]; aminoacyl-tRNA editing activity [GO:0002161]; ATP binding [GO:0005524]; leucine-tRNA ligase activity [GO:0004823]; embryo development ending in seed dormancy [GO:0009793]; leucyl-tRNA aminoacylation [GO:0006429]	GO:0002161; GO:0004823; GO:0005524; GO:0005739; GO:0006429; GO:0009570; GO:0009793	GO:0002161~aminoacyl-tRNA editing activity;GO:0004823~leucine-tRNA ligase activity;GO:0005524~ATP binding	GO:0006429~leucyl-tRNA aminoacylation;GO:0009793~embryo development ending in seed dormancy	GO:0005739~mitochondrion;GO:0009570~chloroplast stroma
Control_DN40130_c2_g18_i7	4179	tr|A0A0K9S209|A0A0K9S209_SPIOL	1069	88	518	37.19	48.46	62	0	1	1554	217	734	3.8e-266	Uncharacterized protein	SOVF_008400	Spinacia oleracea (Spinach)	NA	cytoplasm [GO:0005737]; arginine-tRNA ligase activity [GO:0004814]; ATP binding [GO:0005524]; glycine-tRNA ligase activity [GO:0004820]; arginyl-tRNA aminoacylation [GO:0006420]; glycyl-tRNA aminoacylation [GO:0006426]	GO:0004814; GO:0004820; GO:0005524; GO:0005737; GO:0006420; GO:0006426	GO:0004814~arginine-tRNA ligase activity;GO:0004820~glycine-tRNA ligase activity;GO:0005524~ATP binding	GO:0006420~arginyl-tRNA aminoacylation;GO:0006426~glycyl-tRNA aminoacylation	GO:0005737~cytoplasm
Control_DN66247_c0_g1_i1	521	tr|A0A0K9RX07|A0A0K9RX07_SPIOL	1152	59	173	99.62	15.02	69	2	2	520	614	784	3.4e-47	Uncharacterized protein	SOVF_019380	Spinacia oleracea (Spinach)	NA	NA	NA	NA	NA	NA
Control_DN6724_c0_g2_i1	630	tr|A0A0J8D375|A0A0J8D375_BETVU	370	87.7	73	34.76	19.73	9	0	409	191	291	363	4.8e-32	Uncharacterized protein	BVRB_2g028760	Beta vulgaris subsp. vulgaris	NA	hydrolase activity, acting on ester bonds [GO:0016788]	GO:0016788	GO:0016788~hydrolase activity, acting on ester bonds	NA	NA
Control_DN31723_c0_g1_i1	1967	tr|A0A0K9RN91|A0A0K9RN91_SPIOL	422	75.8	425	64.82	100	90	4	390	1634	1	422	8.2e-179	Uncharacterized protein	SOVF_047360	Spinacia oleracea (Spinach)	NA	NA	NA	NA	NA	NA
Control_DN38850_c3_g1_i1	3643	tr|A0A0K9R190|A0A0K9R190_SPIOL	989	75.9	1006	82.84	100	184	6	507	3401	1	989	0	Uncharacterized protein	SOVF_123860	Spinacia oleracea (Spinach)	NA	NAD+ kinase activity [GO:0003951]; NAD metabolic process [GO:0019674]; NADP biosynthetic process [GO:0006741]	GO:0003951; GO:0006741; GO:0019674	GO:0003951~NAD+ kinase activity	GO:0006741~NADP biosynthetic process;GO:0019674~NAD metabolic process	NA
Control_DN39576_c0_g4_i6	1725	tr|A0A0J8FWM4|A0A0J8FWM4_BETVU	575	89	200	34.78	34.78	22	0	561	1160	134	333	2.7e-101	Uncharacterized protein	BVRB_1g000750	Beta vulgaris subsp. vulgaris	NA	integral component of membrane [GO:0016021]	GO:0016021	NA	NA	GO:0016021~integral component of membrane
Control_DN39767_c0_g1_i4	2071	tr|A0A0D9W1Q7|A0A0D9W1Q7_9ORYZ	455	58.9	443	64.17	97.36	175	2	433	1761	14	449	1.1e-144	Uncharacterized protein	NA	Leersia perrieri	NA	amidase activity [GO:0004040]	GO:0004040	GO:0004040~amidase activity	NA	NA
Control_DN26183_c0_g1_i1	515	tr|A0A0J8CLT2|A0A0J8CLT2_BETVU	1406	73.4	139	80.97	9.89	37	0	95	511	1062	1200	1.4e-53	Uncharacterized protein	BVRB_4g074820	Beta vulgaris subsp. vulgaris	NA	ATP binding [GO:0005524]; ribonuclease III activity [GO:0004525]; RNA binding [GO:0003723]; maintenance of DNA methylation [GO:0010216]; production of ta-siRNAs involved in RNA interference [GO:0010267]; RNA virus induced gene silencing [GO:0051214]	GO:0003723; GO:0004525; GO:0005524; GO:0010216; GO:0010267; GO:0051214	GO:0003723~RNA binding;GO:0004525~ribonuclease III activity;GO:0005524~ATP binding	GO:0010216~maintenance of DNA methylation;GO:0010267~production of ta-siRNAs involved in RNA interference;GO:0051214~RNA virus induced gene silencing	NA
Control_DN31282_c0_g2_i1	882	tr|A0A0K9QZW2|A0A0K9QZW2_SPIOL	159	87.7	154	52.38	96.86	18	1	153	614	7	159	1e-72	Uncharacterized protein	SOVF_122640	Spinacia oleracea (Spinach)	NA	NA	NA	NA	NA	NA
Control_DN39272_c0_g1_i3	2276	tr|A0A0J8D1H7|A0A0J8D1H7_BETVU	519	95.7	492	64.85	94.8	21	0	218	1693	27	518	1e-281	Eukaryotic translation initiation factor 3 subunit L (eIF3l)	BVRB_2g031930	Beta vulgaris subsp. vulgaris	NA	eukaryotic 43S preinitiation complex [GO:0016282]; eukaryotic 48S preinitiation complex [GO:0033290]; eukaryotic translation initiation factor 3 complex [GO:0005852]; translation initiation factor activity [GO:0003743]; formation of translation preinitiation complex [GO:0001731]; regulation of translational initiation [GO:0006446]	GO:0001731; GO:0003743; GO:0005852; GO:0006446; GO:0016282; GO:0033290	GO:0003743~translation initiation factor activity	GO:0001731~formation of translation preinitiation complex;GO:0006446~regulation of translational initiation	GO:0005852~eukaryotic translation initiation factor 3 complex;GO:0016282~eukaryotic 43S preinitiation complex;GO:0033290~eukaryotic 48S preinitiation complex
Control_DN24667_c0_g1_i2	554	tr|A0A0K9QUK4|A0A0K9QUK4_SPIOL	800	71.4	42	22.74	5.25	12	0	186	311	126	167	3e-09	Uncharacterized protein	SOVF_146920	Spinacia oleracea (Spinach)	NA	serine-type endopeptidase activity [GO:0004252]; serine-type exopeptidase activity [GO:0070008]	GO:0004252; GO:0070008	GO:0004252~serine-type endopeptidase activity;GO:0070008~serine-type exopeptidase activity	NA	NA
Control_DN32027_c0_g1_i3	867	tr|A0A0J8CEY6|A0A0J8CEY6_BETVU	247	84	181	62.63	73.28	29	0	175	717	1	181	2.6e-84	Uncharacterized protein	BVRB_5g100460	Beta vulgaris subsp. vulgaris	NA	NA	NA	NA	NA	NA
Control_DN32757_c0_g1_i2	1111	tr|M0ZZG5|M0ZZG5_SOLTU	198	78.4	88	23.76	44.44	19	0	502	765	1	88	1.4e-34	Uncharacterized protein	NA	Solanum tuberosum (Potato)	NA	cell [GO:0005623]; cell redox homeostasis [GO:0045454]	GO:0005623; GO:0045454	NA	GO:0045454~cell redox homeostasis	GO:0005623~cell
Control_DN38445_c4_g5_i5	2714	tr|A0A0J8BKX9|A0A0J8BKX9_BETVU	257	49.2	59	6.52	22.96	27	1	1339	1506	168	226	1.8e-06	Uncharacterized protein	BVRB_9g207890	Beta vulgaris subsp. vulgaris	NA	NA	NA	NA	NA	NA
Control_DN34368_c0_g1_i5	1736	tr|A0A0J8BR36|A0A0J8BR36_BETVU	422	57.5	424	73.27	100	167	5	113	1357	1	420	2.9e-127	Uncharacterized protein	BVRB_9g205200	Beta vulgaris subsp. vulgaris	NA	zinc ion binding [GO:0008270]	GO:0008270	GO:0008270~zinc ion binding	NA	NA
Control_DN31469_c0_g1_i1	484	tr|A0A0K9QX78|A0A0K9QX78_SPIOL	412	81.8	44	27.27	10.68	8	0	352	483	368	411	1.7e-13	Uncharacterized protein	SOVF_136440	Spinacia oleracea (Spinach)	NA	NA	NA	NA	NA	NA
Control_DN26382_c0_g2_i1	334	tr|A0A0J8EKA4|A0A0J8EKA4_BETVU	188	69.1	110	98.8	58.51	33	1	3	332	50	158	3.5e-34	Uncharacterized protein	BVRB_8g190970	Beta vulgaris subsp. vulgaris	NA	NA	NA	NA	NA	NA
Control_DN40188_c1_g1_i5	1862	tr|A0A0J8B777|A0A0J8B777_BETVU	429	82.2	259	41.73	60.37	45	1	253	1026	1	259	3.2e-116	Uncharacterized protein	BVRB_006170	Beta vulgaris subsp. vulgaris	NA	core TFIIH complex [GO:0000439]; zinc ion binding [GO:0008270]; nucleotide-excision repair [GO:0006289]; transcription, DNA-templated [GO:0006351]	GO:0000439; GO:0006289; GO:0006351; GO:0008270	GO:0008270~zinc ion binding	GO:0006289~nucleotide-excision repair;GO:0006351~transcription, DNA-templated	GO:0000439~core TFIIH complex
Control_DN38228_c1_g2_i2	1915	tr|A0A0J8C706|A0A0J8C706_BETVU	435	87.8	255	39.95	58.62	31	0	216	980	7	261	3.1e-130	Uncharacterized protein	BVRB_6g146300	Beta vulgaris subsp. vulgaris	NA	response to lithium ion [GO:0010226]; response to salt stress [GO:0009651]	GO:0009651; GO:0010226	NA	GO:0009651~response to salt stress;GO:0010226~response to lithium ion	NA
Control_DN33951_c0_g1_i2	978	tr|A0A0J8BYZ8|A0A0J8BYZ8_BETVU	257	75.1	233	71.47	90.66	58	0	129	827	24	256	4.2e-99	Uncharacterized protein	BVRB_7g173250	Beta vulgaris subsp. vulgaris	NA	oxidoreductase activity [GO:0016491]	GO:0016491	GO:0016491~oxidoreductase activity	NA	NA
Control_DN37057_c0_g1_i3	2038	tr|A0A0K9RRI1|A0A0K9RRI1_SPIOL	271	91.3	115	16.93	42.44	2	1	117	461	1	107	2.3e-51	Uncharacterized protein	SOVF_036620	Spinacia oleracea (Spinach)	NA	nucleic acid binding [GO:0003676]; nucleotide binding [GO:0000166]	GO:0000166; GO:0003676	GO:0000166~nucleotide binding;GO:0003676~nucleic acid binding	NA	NA
Control_DN40022_c0_g4_i1	328	tr|A0A0J8BE46|A0A0J8BE46_BETVU	1629	93.5	92	84.15	5.65	6	0	16	291	658	749	1.1e-40	Uncharacterized protein	BVRB_2g047330	Beta vulgaris subsp. vulgaris	NA	ATP binding [GO:0005524]; protein kinase activity [GO:0004672]; zinc ion binding [GO:0008270]	GO:0004672; GO:0005524; GO:0008270	GO:0004672~protein kinase activity;GO:0005524~ATP binding;GO:0008270~zinc ion binding	NA	NA
Control_DN38922_c8_g4_i1	583	tr|A0A0J8CSF9|A0A0J8CSF9_BETVU	215	86	43	22.13	20	6	0	1	129	163	205	5e-15	ER lumen protein-retaining receptor	BVRB_3g049990	Beta vulgaris subsp. vulgaris	NA	endoplasmic reticulum membrane [GO:0005789]; integral component of membrane [GO:0016021]; ER retention sequence binding [GO:0046923]; protein retention in ER lumen [GO:0006621]; protein transport [GO:0015031]	GO:0005789; GO:0006621; GO:0015031; GO:0016021; GO:0046923	GO:0046923~ER retention sequence binding	GO:0006621~protein retention in ER lumen;GO:0015031~protein transport	GO:0005789~endoplasmic reticulum membrane;GO:0016021~integral component of membrane
Control_DN39917_c0_g2_i5	3495	tr|A0A0J8ED95|A0A0J8ED95_BETVU	765	77.6	451	38.71	58.95	100	1	1610	2962	315	764	2.2e-187	Uncharacterized protein	BVRB_9g222260	Beta vulgaris subsp. vulgaris	NA	integral component of membrane [GO:0016021]; solute:proton antiporter activity [GO:0015299]; potassium ion transport [GO:0006813]	GO:0006813; GO:0015299; GO:0016021	GO:0015299~solute:proton antiporter activity	GO:0006813~potassium ion transport	GO:0016021~integral component of membrane
Control_DN38009_c1_g6_i2	1027	tr|A0A0J8CR38|A0A0J8CR38_BETVU	282	77.5	80	23.37	28.37	18	0	327	566	203	282	2e-27	Uncharacterized protein	BVRB_3g052070	Beta vulgaris subsp. vulgaris	NA	nucleus [GO:0005634]	GO:0005634	NA	NA	GO:0005634~nucleus
Control_DN29938_c0_g1_i2	828	tr|A0A0J8EAS7|A0A0J8EAS7_BETVU	513	85.5	221	80.07	43.08	32	0	1	663	293	513	7.6e-110	Uncharacterized protein	BVRB_1g019660	Beta vulgaris subsp. vulgaris	NA	integral component of membrane [GO:0016021]; heme binding [GO:0020037]; iron ion binding [GO:0005506]; monooxygenase activity [GO:0004497]; oxidoreductase activity, acting on paired donors, with incorporation or reduction of molecular oxygen [GO:0016705]	GO:0004497; GO:0005506; GO:0016021; GO:0016705; GO:0020037	GO:0004497~monooxygenase activity;GO:0005506~iron ion binding;GO:0016705~oxidoreductase activity, acting on paired donors, with incorporation or reduction of molecular oxygen;GO:0020037~heme binding	NA	GO:0016021~integral component of membrane
Control_DN39886_c2_g4_i2	7011	tr|A0A0J8CM00|A0A0J8CM00_BETVU	920	78.2	650	27.81	70.65	140	2	4749	6695	272	920	3e-292	Uncharacterized protein	BVRB_4g087600	Beta vulgaris subsp. vulgaris	NA	NA	NA	NA	NA	NA
Control_DN27172_c0_g1_i1	739	tr|A0A0K9QXR7|A0A0K9QXR7_SPIOL	437	79.6	49	19.89	11.21	10	0	460	606	143	191	1.3e-15	Uncharacterized protein	SOVF_134700	Spinacia oleracea (Spinach)	NA	NA	NA	NA	NA	NA
Control_DN33347_c0_g2_i5	2242	tr|A0A0J8CTM4|A0A0J8CTM4_BETVU	364	87.1	318	42.55	87.36	37	2	402	1355	51	364	2.2e-159	Uncharacterized protein	BVRB_2g044120	Beta vulgaris subsp. vulgaris	NA	metal ion binding [GO:0046872]; protein serine/threonine phosphatase activity [GO:0004722]	GO:0004722; GO:0046872	GO:0004722~protein serine/threonine phosphatase activity;GO:0046872~metal ion binding	NA	NA
Control_DN34956_c0_g1_i12	2005	tr|A0A0K9QBB5|A0A0K9QBB5_SPIOL	493	70.1	412	61.65	83.57	111	3	571	1770	81	492	6e-161	Uncharacterized protein	SOVF_205550	Spinacia oleracea (Spinach)	NA	integral component of membrane [GO:0016021]; transmembrane transport [GO:0055085]	GO:0016021; GO:0055085	NA	GO:0055085~transmembrane transport	GO:0016021~integral component of membrane
Control_DN40032_c0_g5_i7	737	tr|A0A0K9Q7N6|A0A0K9Q7N6_SPIOL	533	71.2	59	24.02	11.07	17	0	361	537	240	298	1.8e-17	Uncharacterized protein (Fragment)	SOVF_211090	Spinacia oleracea (Spinach)	NA	NA	NA	NA	NA	NA
Control_DN17661_c0_g1_i1	603	tr|A0A0J8CZN1|A0A0J8CZN1_BETVU	487	71.1	121	60.2	24.85	34	1	239	601	1	120	3.9e-39	Protein DETOXIFICATION (Multidrug and toxic compound extrusion protein)	BVRB_1g013330	Beta vulgaris subsp. vulgaris	NA	integral component of membrane [GO:0016021]; vacuolar membrane [GO:0005774]; antiporter activity [GO:0015297]; drug transmembrane transporter activity [GO:0015238]	GO:0005774; GO:0015238; GO:0015297; GO:0016021	GO:0015238~drug transmembrane transporter activity;GO:0015297~antiporter activity	NA	GO:0005774~vacuolar membrane;GO:0016021~integral component of membrane
Control_DN36371_c2_g2_i2	1963	tr|A0A0J8B363|A0A0J8B363_BETVU	346	79.7	345	52.73	99.71	70	0	352	1386	1	345	4.5e-153	Probable magnesium transporter	BVRB_008310	Beta vulgaris subsp. vulgaris	NA	early endosome [GO:0005769]; integral component of membrane [GO:0016021]; plasma membrane [GO:0005886]; magnesium ion transmembrane transporter activity [GO:0015095]	GO:0005769; GO:0005886; GO:0015095; GO:0016021	GO:0015095~magnesium ion transmembrane transporter activity	NA	GO:0005769~early endosome;GO:0005886~plasma membrane;GO:0016021~integral component of membrane
Control_DN68202_c0_g1_i1	539	tr|I1IAF1|I1IAF1_BRADI	104	51.6	64	35.62	61.54	31	0	539	348	41	104	4.4e-10	Uncharacterized protein	BRADI_3g45500	Brachypodium distachyon (Purple false brome) (Trachynia distachya)	NA	nucleosome [GO:0000786]; nucleus [GO:0005634]; DNA binding [GO:0003677]	GO:0000786; GO:0003677; GO:0005634	GO:0003677~DNA binding	NA	GO:0000786~nucleosome;GO:0005634~nucleus
Control_DN38530_c0_g1_i5	1767	tr|A0A0J8C0V6|A0A0J8C0V6_BETVU	398	82.7	214	36.33	53.77	37	0	160	801	185	398	1.2e-99	4-hydroxybenzoate polyprenyltransferase, mitochondrial (4-HB polyprenyltransferase) (EC 2.5.1.39) (Para-hydroxybenzoate--polyprenyltransferase) (PHB:PPT) (PHB:polyprenyltransferase)	BVRB_7g165920	Beta vulgaris subsp. vulgaris	PATHWAY: Cofactor biosynthesis; ubiquinone biosynthesis. {ECO:0000256|HAMAP-Rule:MF_03189}.	integral component of mitochondrial inner membrane [GO:0031305]; 4-hydroxybenzoate decaprenyltransferase activity [GO:0002083]; 4-hydroxybenzoate nonaprenyltransferase activity [GO:0047293]; isoprenoid biosynthetic process [GO:0008299]; ubiquinone biosynthetic process [GO:0006744]	GO:0002083; GO:0006744; GO:0008299; GO:0031305; GO:0047293	GO:0002083~4-hydroxybenzoate decaprenyltransferase activity;GO:0047293~4-hydroxybenzoate nonaprenyltransferase activity	GO:0006744~ubiquinone biosynthetic process;GO:0008299~isoprenoid biosynthetic process	GO:0031305~integral component of mitochondrial inner membrane
Control_DN29464_c0_g2_i1	358	tr|A0A0J8B6W7|A0A0J8B6W7_BETVU	636	52.8	123	100	19.34	46	2	1	333	135	257	3.8e-26	Uncharacterized protein	BVRB_005700	Beta vulgaris subsp. vulgaris	NA	zinc ion binding [GO:0008270]	GO:0008270	GO:0008270~zinc ion binding	NA	NA
Control_DN26656_c0_g6_i1	1690	tr|A0A0J8F1V9|A0A0J8F1V9_BETVU	517	36.7	518	91.95	100	243	21	269	1690	16	492	2.1e-61	Uncharacterized protein	BVRB_6g130640	Beta vulgaris subsp. vulgaris	NA	NA	NA	NA	NA	NA
Control_DN37980_c7_g3_i2	1330	tr|A0A0K9QZD0|A0A0K9QZD0_SPIOL	335	75.9	319	71.95	95.22	77	0	91	1047	9	327	1.3e-143	Uncharacterized protein	SOVF_130830	Spinacia oleracea (Spinach)	NA	catalytic activity [GO:0003824]; coenzyme binding [GO:0050662]	GO:0003824; GO:0050662	GO:0003824~catalytic activity;GO:0050662~coenzyme binding	NA	NA
Control_DN35927_c0_g1_i1	1704	tr|A0A0J8BVQ3|A0A0J8BVQ3_BETVU	397	48.9	370	65.14	93.2	145	11	267	1307	12	360	1.2e-80	Uncharacterized protein	BVRB_8g186570	Beta vulgaris subsp. vulgaris	NA	NA	NA	NA	NA	NA
Control_DN33758_c0_g3_i8	1137	tr|A0A0K9S3E2|A0A0K9S3E2_SPIOL	296	96.5	171	45.12	57.77	6	0	616	1128	27	197	7.3e-103	Uncharacterized protein	SOVF_004200	Spinacia oleracea (Spinach)	NA	nucleic acid binding [GO:0003676]; zinc ion binding [GO:0008270]	GO:0003676; GO:0008270	GO:0003676~nucleic acid binding;GO:0008270~zinc ion binding	NA	NA
Control_DN31313_c0_g1_i3	677	tr|K4AT14|K4AT14_SOLLC	320	82.7	75	33.23	23.44	13	0	2	226	246	320	1.1e-29	Uncharacterized protein	NA	Solanum lycopersicum (Tomato) (Lycopersicon esculentum)	NA	chloroplast envelope [GO:0009941]; chloroplast organization [GO:0009658]	GO:0009658; GO:0009941	NA	GO:0009658~chloroplast organization	GO:0009941~chloroplast envelope
Control_DN37418_c0_g1_i2	1775	tr|A0A0K9S1U5|A0A0K9S1U5_SPIOL	220	82.3	220	37.18	100	39	0	329	988	1	220	1.5e-99	Uncharacterized protein	SOVF_008900	Spinacia oleracea (Spinach)	NA	hydrolase activity [GO:0016787]	GO:0016787	GO:0016787~hydrolase activity	NA	NA
Control_DN28412_c0_g1_i1	1701	tr|A0A0J8BI96|A0A0J8BI96_BETVU	395	70.9	399	70.37	100	108	3	124	1320	1	391	7.1e-163	Uncharacterized protein	BVRB_9g219930	Beta vulgaris subsp. vulgaris	NA	NA	NA	NA	NA	NA
Control_DN21678_c0_g1_i1	1395	tr|A0A0J8B6I9|A0A0J8B6I9_BETVU	945	74.6	461	99.14	48.78	91	1	91	1395	2	462	5.6e-182	Uncharacterized protein	BVRB_7g180730	Beta vulgaris subsp. vulgaris	NA	DNA binding [GO:0003677]	GO:0003677	GO:0003677~DNA binding	NA	NA
Control_DN78590_c0_g1_i1	406	tr|A0A0J8CX06|A0A0J8CX06_BETVU	2133	66.4	134	99.01	6.28	45	0	5	406	1382	1515	1.8e-43	Uncharacterized protein	BVRB_2g031660	Beta vulgaris subsp. vulgaris	NA	ATP binding [GO:0005524]; DNA binding [GO:0003677]; DNA-directed DNA polymerase activity [GO:0003887]; cell division [GO:0051301]; DNA-dependent DNA replication [GO:0006261]; intrachromosomal DNA recombination [GO:1990067]; meristem structural organization [GO:0009933]; photomorphogenesis [GO:0009640]; regulation of adaxial/abaxial pattern formation [GO:2000011]; regulation of cell cycle G2/M pha…	GO:0003677; GO:0003887; GO:0005524; GO:0006261; GO:0009640; GO:0009933; GO:0010468; GO:0051301; GO:1902749; GO:1990067; GO:2000011	GO:0003677~DNA binding;GO:0003887~DNA-directed DNA polymerase activity;GO:0005524~ATP binding	GO:0006261~DNA-dependent DNA replication;GO:0009640~photomorphogenesis;GO:0009933~meristem structural organization;GO:0010468~regulation of gene expression;GO:0051301~cell division;GO:1902749~regulation of cell cycle G2/M phase transition;GO:1990067~intrachromosomal DNA recombination;GO:2000011~regulation of adaxial/abaxial pattern formation	NA
Control_DN38494_c0_g9_i1	374	tr|A0A0J8CQF1|A0A0J8CQF1_BETVU	286	86.2	29	23.26	10.14	4	0	5	91	1	29	9.3e-07	Uncharacterized protein	BVRB_4g075880	Beta vulgaris subsp. vulgaris	NA	nucleic acid binding [GO:0003676]; nucleotide binding [GO:0000166]	GO:0000166; GO:0003676	GO:0000166~nucleotide binding;GO:0003676~nucleic acid binding	NA	NA
Control_DN31226_c0_g2_i2	825	tr|A0A0J8FD65|A0A0J8FD65_BETVU	1933	71	231	84	11.95	62	2	105	797	152	377	9e-87	DNA polymerase (EC 2.7.7.7)	BVRB_4g081340	Beta vulgaris subsp. vulgaris	NA	3'-5' exonuclease activity [GO:0008408]; DNA binding [GO:0003677]; DNA-directed DNA polymerase activity [GO:0003887]; nucleotide binding [GO:0000166]; DNA replication [GO:0006260]	GO:0000166; GO:0003677; GO:0003887; GO:0006260; GO:0008408	GO:0000166~nucleotide binding;GO:0003677~DNA binding;GO:0003887~DNA-directed DNA polymerase activity;GO:0008408~3'-5' exonuclease activity	GO:0006260~DNA replication	NA
Control_DN11433_c0_g1_i1	404	tr|A2I5F1|A2I5F1_BETVU	1399	66.1	115	85.4	8.22	27	1	399	55	542	644	9.9e-39	Transposon-like protein	NA	Beta vulgaris (Sugar beet)	NA	NA	NA	NA	NA	NA
Control_DN1602_c0_g1_i1	307	tr|A0A0J8C661|A0A0J8C661_BETVU	696	62.7	102	99.67	14.66	12	1	2	307	194	269	1.7e-30	Uncharacterized protein	BVRB_6g148300	Beta vulgaris subsp. vulgaris	NA	Golgi apparatus [GO:0005794]; transferase activity, transferring glycosyl groups [GO:0016757]; cell wall biogenesis [GO:0042546]	GO:0005794; GO:0016757; GO:0042546	GO:0016757~transferase activity, transferring glycosyl groups	GO:0042546~cell wall biogenesis	GO:0005794~Golgi apparatus
Control_DN37222_c2_g1_i1	450	tr|M1AHC5|M1AHC5_SOLTU	312	73	37	24.67	11.86	10	0	119	229	276	312	2.2e-07	Uncharacterized protein	NA	Solanum tuberosum (Potato)	NA	integral component of membrane [GO:0016021]; positive regulation of carotenoid biosynthetic process [GO:1904143]; protein stabilization [GO:0050821]	GO:0016021; GO:0050821; GO:1904143	NA	GO:0050821~protein stabilization	GO:0016021~integral component of membrane
Control_DN31973_c0_g1_i1	1019	tr|S8DKZ5|S8DKZ5_9LAMI	173	86.1	101	29.74	58.38	14	0	612	914	38	138	4.7e-45	Uncharacterized protein (Fragment)	M569_11255	Genlisea aurea	NA	nucleus [GO:0005634]; chromatin assembly or disassembly [GO:0006333]	GO:0005634; GO:0006333	NA	GO:0006333~chromatin assembly or disassembly	GO:0005634~nucleus
Control_DN20095_c0_g1_i1	907	tr|A0A0J8E5R6|A0A0J8E5R6_BETVU	234	69.7	238	78.72	100	68	3	64	777	1	234	1.3e-83	Uncharacterized protein	BVRB_4g092210	Beta vulgaris subsp. vulgaris	NA	chloroplast thylakoid membrane [GO:0009535]; extrinsic component of membrane [GO:0019898]; nitrite reductase complex [NAD(P)H] [GO:0009344]; photosystem II oxygen evolving complex [GO:0009654]; calcium ion binding [GO:0005509]; electron transporter, transferring electrons within the cyclic electron transport pathway of photosynthesis activity [GO:0045156]; photosynthetic electron transport chain …	GO:0005509; GO:0009344; GO:0009535; GO:0009654; GO:0009767; GO:0019898; GO:0045156	GO:0005509~calcium ion binding;GO:0045156~electron transporter, transferring electrons within the cyclic electron transport pathway of photosynthesis activity	GO:0009767~photosynthetic electron transport chain	GO:0009344~nitrite reductase complex [NAD(P)H];GO:0009535~chloroplast thylakoid membrane;GO:0009654~photosystem II oxygen evolving complex;GO:0019898~extrinsic component of membrane
Control_DN40264_c0_g3_i9	1014	tr|A0A0J8CXG2|A0A0J8CXG2_BETVU	596	86.9	160	47.34	26.85	20	1	220	699	20	178	1.3e-74	Uncharacterized protein	BVRB_2g042810	Beta vulgaris subsp. vulgaris	NA	ATP binding [GO:0005524]	GO:0005524	GO:0005524~ATP binding	NA	NA
Control_DN39816_c0_g1_i2	574	tr|A0A0J8BNZ1|A0A0J8BNZ1_BETVU	482	91.3	126	65.85	26.14	11	0	196	573	48	173	4.8e-63	Uncharacterized protein	BVRB_8g196390	Beta vulgaris subsp. vulgaris	NA	chloroplast [GO:0009507]; ATP binding [GO:0005524]	GO:0005524; GO:0009507	GO:0005524~ATP binding	NA	GO:0009507~chloroplast
Control_DN87707_c0_g1_i1	370	tr|A0A0J8CSK6|A0A0J8CSK6_BETVU	286	74.6	67	54.32	23.43	8	2	52	225	101	167	6.6e-21	Xyloglucan endotransglucosylase/hydrolase (EC 2.4.1.207)	BVRB_3g065230	Beta vulgaris subsp. vulgaris	NA	apoplast [GO:0048046]; cell wall [GO:0005618]; hydrolase activity, hydrolyzing O-glycosyl compounds [GO:0004553]; xyloglucan:xyloglucosyl transferase activity [GO:0016762]; cell wall biogenesis [GO:0042546]; cell wall organization [GO:0071555]; xyloglucan metabolic process [GO:0010411]	GO:0004553; GO:0005618; GO:0010411; GO:0016762; GO:0042546; GO:0048046; GO:0071555	GO:0004553~hydrolase activity, hydrolyzing O-glycosyl compounds;GO:0016762~xyloglucan:xyloglucosyl transferase activity	GO:0010411~xyloglucan metabolic process;GO:0042546~cell wall biogenesis;GO:0071555~cell wall organization	GO:0005618~cell wall;GO:0048046~apoplast
Control_DN28943_c0_g1_i1	470	tr|A0A0K9RG46|A0A0K9RG46_SPIOL	627	71.2	125	79.79	19.94	34	2	96	470	7	129	1.3e-42	Uncharacterized protein	SOVF_070500	Spinacia oleracea (Spinach)	NA	NA	NA	NA	NA	NA
Control_DN38520_c2_g1_i2	3239	tr|A0A0J8BUA5|A0A0J8BUA5_BETVU	182	69.2	185	17.13	100	53	2	329	880	1	182	2e-65	Uncharacterized protein	BVRB_8g192260	Beta vulgaris subsp. vulgaris	NA	integral component of membrane [GO:0016021]; zinc ion binding [GO:0008270]	GO:0008270; GO:0016021	GO:0008270~zinc ion binding	NA	GO:0016021~integral component of membrane
Control_DN38890_c0_g3_i12	3019	tr|A0A0J8B5J3|A0A0J8B5J3_BETVU	328	75.3	328	32.59	100	77	3	1176	2159	4	327	2e-131	Uncharacterized protein	BVRB_012730	Beta vulgaris subsp. vulgaris	NA	NA	NA	NA	NA	NA
Control_DN32273_c0_g1_i11	846	tr|A0A0K9QWS8|A0A0K9QWS8_SPIOL	352	73.4	177	62.77	50.28	46	1	171	701	18	193	1e-69	Pectinesterase (EC 3.1.1.11)	SOVF_132430	Spinacia oleracea (Spinach)	PATHWAY: Glycan metabolism; pectin degradation; 2-dehydro-3-deoxy-D-gluconate from pectin: step 1/5. {ECO:0000256|RuleBase:RU000589}.	cell wall [GO:0005618]; integral component of membrane [GO:0016021]; aspartyl esterase activity [GO:0045330]; pectinesterase activity [GO:0030599]; cell wall modification [GO:0042545]; pectin catabolic process [GO:0045490]	GO:0005618; GO:0016021; GO:0030599; GO:0042545; GO:0045330; GO:0045490	GO:0030599~pectinesterase activity;GO:0045330~aspartyl esterase activity	GO:0042545~cell wall modification;GO:0045490~pectin catabolic process	GO:0005618~cell wall;GO:0016021~integral component of membrane
Control_DN18204_c0_g1_i1	1465	tr|A0A0J8EM69|A0A0J8EM69_BETVU	318	83.6	318	65.12	100	52	0	164	1117	1	318	2.8e-155	Uncharacterized protein	BVRB_8g185300	Beta vulgaris subsp. vulgaris	NA	metal ion binding [GO:0046872]; oxidoreductase activity [GO:0016491]	GO:0016491; GO:0046872	GO:0016491~oxidoreductase activity;GO:0046872~metal ion binding	NA	NA
Control_DN36410_c0_g1_i2	2160	tr|Q6RSN7|Q6RSN7_9CARY	359	91.4	350	48.61	97.49	28	1	598	1641	10	359	1.4e-179	Fructose-bisphosphate aldolase (EC 4.1.2.13)	NA	Salicornia herbacea	PATHWAY: Carbohydrate degradation; glycolysis; D-glyceraldehyde 3-phosphate and glycerone phosphate from D-glucose: step 4/4. {ECO:0000256|SAAS:SAAS00336717}.	fructose-bisphosphate aldolase activity [GO:0004332]; glycolytic process [GO:0006096]	GO:0004332; GO:0006096	GO:0004332~fructose-bisphosphate aldolase activity	GO:0006096~glycolytic process	NA
Control_DN39985_c0_g2_i13	3332	tr|A0A0K9RVC2|A0A0K9RVC2_SPIOL	1301	62.3	1097	98.77	84.32	277	13	250	3330	1	1030	0	Uncharacterized protein	SOVF_024210	Spinacia oleracea (Spinach)	NA	integral component of membrane [GO:0016021]; transporter activity [GO:0005215]	GO:0005215; GO:0016021	GO:0005215~transporter activity	NA	GO:0016021~integral component of membrane
Control_DN38295_c0_g1_i12	1123	tr|A0A0K9R2L7|A0A0K9R2L7_SPIOL	326	63.8	323	86.29	99.08	96	5	64	984	1	318	2.9e-104	Uncharacterized protein	SOVF_113640	Spinacia oleracea (Spinach)	NA	nucleic acid binding [GO:0003676]; nucleotide binding [GO:0000166]	GO:0000166; GO:0003676	GO:0000166~nucleotide binding;GO:0003676~nucleic acid binding	NA	NA
Control_DN39399_c0_g1_i5	2209	tr|A0A0K9R1H1|A0A0K9R1H1_SPIOL	579	76.6	522	70.89	90.16	122	0	365	1930	1	522	2.9e-233	Uncharacterized protein	SOVF_124050	Spinacia oleracea (Spinach)	NA	integral component of membrane [GO:0016021]	GO:0016021	NA	NA	GO:0016021~integral component of membrane
Control_DN38091_c0_g4_i3	2320	tr|A0A0J8CTS1|A0A0J8CTS1_BETVU	479	88.3	257	33.23	53.65	30	0	884	1654	222	478	1.4e-124	Uncharacterized protein	BVRB_2g040520	Beta vulgaris subsp. vulgaris	NA	oxidoreductase activity [GO:0016491]	GO:0016491	GO:0016491~oxidoreductase activity	NA	NA
Control_DN10292_c0_g1_i1	897	tr|A0A0J8CQA1|A0A0J8CQA1_BETVU	141	97.1	137	45.82	97.16	4	0	385	795	1	137	8.1e-73	Uncharacterized protein	BVRB_4g079960	Beta vulgaris subsp. vulgaris	NA	TRAPP complex [GO:0030008]; transport [GO:0006810]	GO:0006810; GO:0030008	NA	GO:0006810~transport	GO:0030008~TRAPP complex
Control_DN39599_c1_g1_i2	2127	tr|A0A0J8C830|A0A0J8C830_BETVU	476	83.2	477	67.28	100	79	1	437	1867	1	476	7.4e-234	Uncharacterized protein	BVRB_6g128390	Beta vulgaris subsp. vulgaris	NA	amino acid binding [GO:0016597]; metabolic process [GO:0008152]	GO:0008152; GO:0016597	GO:0016597~amino acid binding	GO:0008152~metabolic process	NA
Control_DN39995_c0_g2_i3	1416	tr|A0A0J8C4S6|A0A0J8C4S6_BETVU	755	74.7	376	79.66	49.8	93	1	287	1414	1	374	7.5e-158	Uncharacterized protein	BVRB_6g153450	Beta vulgaris subsp. vulgaris	NA	integral component of membrane [GO:0016021]; plasma membrane [GO:0005886]	GO:0005886; GO:0016021	NA	NA	GO:0005886~plasma membrane;GO:0016021~integral component of membrane
Control_DN33255_c0_g1_i1	851	tr|A0A0J8CLZ9|A0A0J8CLZ9_BETVU	1162	65.7	283	99.76	24.35	93	2	4	849	89	368	4.9e-96	Uncharacterized protein	BVRB_4g087530	Beta vulgaris subsp. vulgaris	NA	ADP binding [GO:0043531]; defense response [GO:0006952]	GO:0006952; GO:0043531	GO:0043531~ADP binding	GO:0006952~defense response	NA
Control_DN40246_c2_g1_i3	1614	tr|F6KWJ3|F6KWJ3_9ROSI	492	54.7	455	84.57	92.48	162	8	157	1521	54	464	3e-134	Ent-kaurenoic acid oxidase	KAO	Castanea mollissima (Chinese chestnut)	NA	heme binding [GO:0020037]; iron ion binding [GO:0005506]; monooxygenase activity [GO:0004497]; oxidoreductase activity, acting on paired donors, with incorporation or reduction of molecular oxygen [GO:0016705]	GO:0004497; GO:0005506; GO:0016705; GO:0020037	GO:0004497~monooxygenase activity;GO:0005506~iron ion binding;GO:0016705~oxidoreductase activity, acting on paired donors, with incorporation or reduction of molecular oxygen;GO:0020037~heme binding	NA	NA
Control_DN39783_c1_g1_i7	2249	tr|A0A0J8CV68|A0A0J8CV68_BETVU	557	89	454	60.56	81.51	50	0	542	1903	82	535	8.9e-238	Uncharacterized protein	BVRB_2g037790	Beta vulgaris subsp. vulgaris	NA	cytoplasm [GO:0005737]; ATP binding [GO:0005524]; methionine-tRNA ligase activity [GO:0004825]; methionyl-tRNA aminoacylation [GO:0006431]	GO:0004825; GO:0005524; GO:0005737; GO:0006431	GO:0004825~methionine-tRNA ligase activity;GO:0005524~ATP binding	GO:0006431~methionyl-tRNA aminoacylation	GO:0005737~cytoplasm
Control_DN33863_c0_g3_i3	1105	tr|A0A0V0HVQ3|A0A0V0HVQ3_SOLCH	259	75.8	248	67.33	95.75	60	0	149	892	1	248	1.4e-103	Putative L-ascorbate peroxidase 2, cytosolic-like	NA	Solanum chacoense (Chaco potato)	NA	heme binding [GO:0020037]; peroxidase activity [GO:0004601]; response to oxidative stress [GO:0006979]	GO:0004601; GO:0006979; GO:0020037	GO:0004601~peroxidase activity;GO:0020037~heme binding	GO:0006979~response to oxidative stress	NA
Control_DN40819_c0_g1_i1	313	tr|A0A0J8EPY7|A0A0J8EPY7_BETVU	1034	78.8	104	99.68	10.06	21	1	1	312	892	994	9.1e-40	RING-type E3 ubiquitin transferase (EC 2.3.2.27)	BVRB_7g171960	Beta vulgaris subsp. vulgaris	PATHWAY: Protein modification; protein ubiquitination. {ECO:0000256|SAAS:SAAS00512800}.	ubiquitin-protein transferase activity [GO:0004842]	GO:0004842	GO:0004842~ubiquitin-protein transferase activity	NA	NA
Control_DN30078_c0_g1_i1	577	tr|A0A0J8CCT2|A0A0J8CCT2_BETVU	184	63.9	108	56.15	58.7	33	2	576	268	65	171	1.4e-30	Uncharacterized protein	BVRB_6g127530	Beta vulgaris subsp. vulgaris	NA	embryo development ending in seed dormancy [GO:0009793]	GO:0009793	NA	GO:0009793~embryo development ending in seed dormancy	NA
Control_DN37875_c1_g13_i1	1740	tr|A0A0J8CK72|A0A0J8CK72_BETVU	353	59.7	340	58.62	96.32	79	7	60	929	19	350	9.1e-97	Uncharacterized protein	BVRB_5g104210	Beta vulgaris subsp. vulgaris	NA	nucleic acid binding [GO:0003676]; nucleotide binding [GO:0000166]	GO:0000166; GO:0003676	GO:0000166~nucleotide binding;GO:0003676~nucleic acid binding	NA	NA
Control_DN34001_c2_g1_i1	473	tr|A0A0K9QSE5|A0A0K9QSE5_SPIOL	564	76.7	73	46.3	12.94	16	1	2	220	482	553	2.6e-22	Uncharacterized protein	SOVF_147050	Spinacia oleracea (Spinach)	NA	RNA binding [GO:0003723]	GO:0003723	GO:0003723~RNA binding	NA	NA
Control_DN75004_c0_g1_i1	480	tr|A0A0K9RMC6|A0A0K9RMC6_SPIOL	328	76.3	156	97.5	47.56	37	0	11	478	67	222	2.4e-60	Uncharacterized protein	SOVF_056240	Spinacia oleracea (Spinach)	NA	NA	NA	NA	NA	NA
Control_DN29849_c0_g1_i2	1110	tr|A0A0J8D740|A0A0J8D740_BETVU	822	83.3	150	40.54	18.25	25	0	404	853	640	789	2.2e-72	Uncharacterized protein	BVRB_1g000250	Beta vulgaris subsp. vulgaris	NA	ATP binding [GO:0005524]; protein serine/threonine kinase activity [GO:0004674]; protein serine/threonine/tyrosine kinase activity [GO:0004712]; chromosome separation [GO:0051304]; mitotic cell cycle checkpoint [GO:0007093]; protein autophosphorylation [GO:0046777]	GO:0004674; GO:0004712; GO:0005524; GO:0007093; GO:0046777; GO:0051304	GO:0004674~protein serine/threonine kinase activity;GO:0004712~protein serine/threonine/tyrosine kinase activity;GO:0005524~ATP binding	GO:0007093~mitotic cell cycle checkpoint;GO:0046777~protein autophosphorylation;GO:0051304~chromosome separation	NA
Control_DN37958_c0_g1_i9	2359	tr|A0A0J8D1J9|A0A0J8D1J9_BETVU	482	81.3	241	30.65	50	45	0	1227	1949	242	482	4.2e-113	Uncharacterized protein	BVRB_1g000260	Beta vulgaris subsp. vulgaris	NA	NA	NA	NA	NA	NA
Control_DN22274_c0_g1_i1	1028	tr|A0A0J8CI97|A0A0J8CI97_BETVU	330	71.1	273	79.67	82.73	78	1	206	1024	32	303	6.3e-114	Uncharacterized protein	BVRB_5g104950	Beta vulgaris subsp. vulgaris	NA	strictosidine synthase activity [GO:0016844]; biosynthetic process [GO:0009058]	GO:0009058; GO:0016844	GO:0016844~strictosidine synthase activity	GO:0009058~biosynthetic process	NA
Control_DN36719_c3_g2_i3	712	tr|A0A0J8F978|A0A0J8F978_BETVU	404	71.6	67	28.23	16.58	18	1	414	611	113	179	1.6e-15	Uncharacterized protein	BVRB_5g103670	Beta vulgaris subsp. vulgaris	NA	metal ion binding [GO:0046872]	GO:0046872	GO:0046872~metal ion binding	NA	NA
Control_DN39734_c1_g1_i2	1711	tr|A0A0K9QEE2|A0A0K9QEE2_SPIOL	277	50	266	46.64	96.03	133	0	279	1076	2	267	1.8e-76	Uncharacterized protein (Fragment)	SOVF_188530	Spinacia oleracea (Spinach)	NA	NA	NA	NA	NA	NA
Control_DN39444_c0_g1_i2	2521	tr|A0A0J8C1T8|A0A0J8C1T8_BETVU	607	82	606	72.11	99.84	106	2	318	2126	2	607	2.8e-288	Uncharacterized protein	BVRB_7g162800	Beta vulgaris subsp. vulgaris	NA	THO complex [GO:0000347]; defense response to fungus [GO:0050832]; ethylene-activated signaling pathway [GO:0009873]; mRNA export from nucleus [GO:0006406]; production of ta-siRNAs involved in RNA interference [GO:0010267]	GO:0000347; GO:0006406; GO:0009873; GO:0010267; GO:0050832	NA	GO:0006406~mRNA export from nucleus;GO:0009873~ethylene-activated signaling pathway;GO:0010267~production of ta-siRNAs involved in RNA interference;GO:0050832~defense response to fungus	GO:0000347~THO complex
Control_DN39787_c0_g3_i2	560	tr|A0A0J8B3V8|A0A0J8B3V8_BETVU	579	84	75	40.18	12.95	12	0	240	464	392	466	1.2e-31	Uncharacterized protein	BVRB_005940	Beta vulgaris subsp. vulgaris	NA	integral component of membrane [GO:0016021]; plasma membrane [GO:0005886]; metal ion binding [GO:0046872]; protein serine/threonine phosphatase activity [GO:0004722]; regulation of meristem structural organization [GO:0009934]; signal transduction [GO:0007165]	GO:0004722; GO:0005886; GO:0007165; GO:0009934; GO:0016021; GO:0046872	GO:0004722~protein serine/threonine phosphatase activity;GO:0046872~metal ion binding	GO:0007165~signal transduction;GO:0009934~regulation of meristem structural organization	GO:0005886~plasma membrane;GO:0016021~integral component of membrane
Control_DN8021_c0_g1_i1	601	tr|A0A0R0EGD5|A0A0R0EGD5_SOYBN	472	64.8	125	62.4	26.48	44	0	2	376	348	472	3.3e-38	Uncharacterized protein	GLYMA_20G250000	Glycine max (Soybean) (Glycine hispida)	NA	NA	NA	NA	NA	NA
Control_DN34735_c0_g2_i4	1097	tr|A0A0K9RKA7|A0A0K9RKA7_SPIOL	168	69.8	172	47.04	100	48	1	181	696	1	168	8.4e-56	Uncharacterized protein	SOVF_056940	Spinacia oleracea (Spinach)	NA	NA	NA	NA	NA	NA
Control_DN60700_c0_g1_i1	514	tr|A0A0J8FPA6|A0A0J8FPA6_BETVU	760	75	68	39.69	8.95	16	1	237	34	1	67	1.1e-21	Terpene cyclase/mutase family member (EC 5.4.99.-)	BVRB_2g035990	Beta vulgaris subsp. vulgaris	NA	intramolecular transferase activity [GO:0016866]	GO:0016866	GO:0016866~intramolecular transferase activity	NA	NA
Control_DN38821_c1_g3_i3	1258	tr|A0A1D1XNP1|A0A1D1XNP1_9ARAE	285	40	70	16.69	24.56	41	1	718	924	4	73	1.4e-06	RNA-directed RNA polymerase L (Fragment)	L_20 g.128687	Anthurium amnicola	NA	RNA-directed 5'-3' RNA polymerase activity [GO:0003968]	GO:0003968	GO:0003968~RNA-directed RNA polymerase activity	NA	NA
Control_DN34940_c0_g1_i2	1487	tr|A0A0K9Q6J9|A0A0K9Q6J9_SPIOL	146	62.6	123	24.82	84.25	43	1	166	534	1	120	1.7e-35	Uncharacterized protein (Fragment)	SOVF_216750	Spinacia oleracea (Spinach)	NA	DNA binding [GO:0003677]	GO:0003677	GO:0003677~DNA binding	NA	NA
Control_DN39907_c0_g1_i4	1595	tr|A0A0K9R9S2|A0A0K9R9S2_SPIOL	812	74.4	234	44.01	28.82	54	2	423	1118	9	238	1.2e-95	Uncharacterized protein	SOVF_095500	Spinacia oleracea (Spinach)	NA	NA	NA	NA	NA	NA
Control_DN39063_c0_g1_i4	1893	tr|A0A0K9RU04|A0A0K9RU04_SPIOL	184	70.8	185	29.32	100	52	2	454	1005	1	184	5.1e-69	Uncharacterized protein	SOVF_029290	Spinacia oleracea (Spinach)	NA	thiol-dependent ubiquitin-specific protease activity [GO:0004843]; protein deubiquitination [GO:0016579]	GO:0004843; GO:0016579	GO:0004843~ubiquitin-specific protease activity	GO:0016579~protein deubiquitination	NA
Control_DN40322_c1_g1_i4	1145	tr|A0A126WVQ7|A0A126WVQ7_SIMCH	613	97.7	44	11.53	7.18	1	0	1012	1143	81	124	1e-16	Putative LOV domain-containing protein	NA	Simmondsia chinensis (Jojoba) (Buxus chinensis)	NA	NA	NA	NA	NA	NA
Control_DN37155_c0_g1_i1	1140	tr|A0A0K9QL50|A0A0K9QL50_SPIOL	428	57.1	140	36.84	32.71	54	3	394	801	291	428	2.2e-30	Uncharacterized protein	SOVF_173130	Spinacia oleracea (Spinach)	NA	membrane [GO:0016020]	GO:0016020	NA	NA	GO:0016020~membrane
Control_DN36872_c0_g2_i1	2506	tr|A0A0J8E459|A0A0J8E459_BETVU	486	89	484	57.94	99.59	51	1	465	1910	1	484	3.2e-252	Uncharacterized protein	BVRB_5g123240	Beta vulgaris subsp. vulgaris	NA	ATP binding [GO:0005524]; protein kinase activity [GO:0004672]	GO:0004672; GO:0005524	GO:0004672~protein kinase activity;GO:0005524~ATP binding	NA	NA
Control_DN38725_c1_g1_i1	2354	tr|A0A166GR47|A0A166GR47_DAUCA	245	63.7	168	21.41	68.57	61	0	594	1097	2	169	5.8e-54	Uncharacterized protein	DCAR_001904	Daucus carota subsp. sativus	NA	NA	NA	NA	NA	NA
Control_DN34244_c0_g1_i2	1930	tr|A0A0K9RHG8|A0A0K9RHG8_SPIOL	536	89.4	406	63.11	75.75	28	3	197	1381	1	402	9.5e-204	Uncharacterized protein	SOVF_065980	Spinacia oleracea (Spinach)	NA	ATP binding [GO:0005524]; biotin carboxylase activity [GO:0004075]; metal ion binding [GO:0046872]	GO:0004075; GO:0005524; GO:0046872	GO:0004075~biotin carboxylase activity;GO:0005524~ATP binding;GO:0046872~metal ion binding	NA	NA
Control_DN32900_c0_g1_i2	1312	tr|A0A0K9RLE1|A0A0K9RLE1_SPIOL	324	77.7	309	70.66	95.37	64	3	188	1108	1	306	1.9e-126	Uncharacterized protein	SOVF_053440	Spinacia oleracea (Spinach)	NA	aminoacyl-tRNA editing activity [GO:0002161]	GO:0002161	GO:0002161~aminoacyl-tRNA editing activity	NA	NA
Control_DN22510_c0_g1_i1	1248	tr|A0A059SPX5|A0A059SPX5_9CARY	237	93.9	49	11.78	20.68	3	0	492	638	144	192	8.4e-20	Abscisic acid stress ripening-related protein	ASR	Suaeda liaotungensis	NA	response to stress [GO:0006950]	GO:0006950	NA	GO:0006950~response to stress	NA
Control_DN66771_c0_g1_i1	603	tr|A0A0J8BUJ1|A0A0J8BUJ1_BETVU	264	90.2	132	65.67	50	13	0	3	398	133	264	6e-72	Uncharacterized protein	BVRB_8g189930	Beta vulgaris subsp. vulgaris	NA	chitin binding [GO:0008061]; chitinase activity [GO:0004568]; carbohydrate metabolic process [GO:0005975]; cell wall macromolecule catabolic process [GO:0016998]; chitin catabolic process [GO:0006032]	GO:0004568; GO:0005975; GO:0006032; GO:0008061; GO:0016998	GO:0004568~chitinase activity;GO:0008061~chitin binding	GO:0005975~carbohydrate metabolic process;GO:0006032~chitin catabolic process;GO:0016998~cell wall macromolecule catabolic process	NA
Control_DN38535_c0_g1_i4	2703	tr|A0A0K9QEF8|A0A0K9QEF8_SPIOL	817	78.9	489	54.27	59.85	101	2	641	2101	326	814	3.6e-217	Uncharacterized protein	SOVF_188460	Spinacia oleracea (Spinach)	NA	cytoplasm [GO:0005737]; GTPase activator activity [GO:0005096]	GO:0005096; GO:0005737	GO:0005096~GTPase activator activity	NA	GO:0005737~cytoplasm
Control_DN40275_c1_g3_i7	3505	tr|A0A0K9QN47|A0A0K9QN47_SPIOL	1655	73.3	101	8.64	6.1	27	0	1147	1449	132	232	1.5e-34	Uncharacterized protein	SOVF_166360	Spinacia oleracea (Spinach)	NA	ATP binding [GO:0005524]; zinc ion binding [GO:0008270]	GO:0005524; GO:0008270	GO:0005524~ATP binding;GO:0008270~zinc ion binding	NA	NA
Control_DN37453_c0_g1_i1	1106	tr|A0A0J8CT56|A0A0J8CT56_BETVU	245	81.2	208	56.42	84.9	35	1	206	829	42	245	3.1e-90	Uncharacterized protein	BVRB_2g042690	Beta vulgaris subsp. vulgaris	NA	cytosol [GO:0005829]	GO:0005829	NA	NA	GO:0005829~cytosol
Control_DN38778_c0_g6_i3	1450	tr|A0A0J8FD15|A0A0J8FD15_BETVU	378	92	313	64.76	82.8	25	0	290	1228	7	319	8.8e-162	Protein pelota homolog (EC 3.1.-.-)	BVRB_4g080930	Beta vulgaris subsp. vulgaris	NA	cytoplasm [GO:0005737]; nucleus [GO:0005634]; endonuclease activity [GO:0004519]; metal ion binding [GO:0046872]; nuclear-transcribed mRNA catabolic process, no-go decay [GO:0070966]; nuclear-transcribed mRNA catabolic process, non-stop decay [GO:0070481]; RNA surveillance [GO:0071025]	GO:0004519; GO:0005634; GO:0005737; GO:0046872; GO:0070481; GO:0070966; GO:0071025	GO:0004519~endonuclease activity;GO:0046872~metal ion binding	GO:0070481~nuclear-transcribed mRNA catabolic process, non-stop decay;GO:0070966~nuclear-transcribed mRNA catabolic process, no-go decay;GO:0071025~RNA surveillance	GO:0005634~nucleus;GO:0005737~cytoplasm
Control_DN33753_c0_g3_i2	1742	tr|A0A0J8CIQ7|A0A0J8CIQ7_BETVU	186	84.6	182	31.34	97.85	28	0	765	1310	5	186	4.4e-83	Uncharacterized protein	BVRB_4g082360	Beta vulgaris subsp. vulgaris	NA	cytosol [GO:0005829]; guanosine deaminase activity [GO:0047974]; zinc ion binding [GO:0008270]; purine nucleoside catabolic process [GO:0006152]	GO:0005829; GO:0006152; GO:0008270; GO:0047974	GO:0008270~zinc ion binding;GO:0047974~guanosine deaminase activity	GO:0006152~purine nucleoside catabolic process	GO:0005829~cytosol
Control_DN21255_c0_g1_i1	1477	tr|A0A0J8CF34|A0A0J8CF34_BETVU	386	63.8	390	79.21	100	128	6	44	1189	1	385	1.3e-123	Uncharacterized protein	BVRB_5g114210	Beta vulgaris subsp. vulgaris	NA	mRNA 3'-end processing [GO:0031124]	GO:0031124	NA	GO:0031124~mRNA 3'-end processing	NA
Control_DN39709_c1_g2_i2	1948	tr|A0A0J8F0K9|A0A0J8F0K9_BETVU	624	95.2	356	54.83	57.05	17	0	2	1069	269	624	3.3e-196	Uncharacterized protein	BVRB_6g137650	Beta vulgaris subsp. vulgaris	NA	nucleus [GO:0005634]; nucleotide binding [GO:0000166]; RNA binding [GO:0003723]; defense response to bacterium [GO:0042742]; mRNA processing [GO:0006397]	GO:0000166; GO:0003723; GO:0005634; GO:0006397; GO:0042742	GO:0000166~nucleotide binding;GO:0003723~RNA binding	GO:0006397~mRNA processing;GO:0042742~defense response to bacterium	GO:0005634~nucleus
Control_DN38213_c0_g1_i2	2473	tr|A0A0J8CZI3|A0A0J8CZI3_BETVU	385	87.4	175	21.23	45.45	22	0	1503	2027	201	375	2e-81	Uncharacterized protein	BVRB_1g014370	Beta vulgaris subsp. vulgaris	NA	metal ion binding [GO:0046872]; protein serine/threonine phosphatase activity [GO:0004722]	GO:0004722; GO:0046872	GO:0004722~protein serine/threonine phosphatase activity;GO:0046872~metal ion binding	NA	NA
Control_DN38721_c0_g4_i2	2044	tr|A0A0J8BGQ6|A0A0J8BGQ6_BETVU	361	86.4	361	52.98	100	49	0	126	1208	1	361	1.2e-175	Uncharacterized protein	BVRB_2g047210	Beta vulgaris subsp. vulgaris	NA	3-dehydroquinate synthase activity [GO:0003856]; oxidoreductase activity [GO:0016491]; aromatic amino acid family biosynthetic process [GO:0009073]	GO:0003856; GO:0009073; GO:0016491	GO:0003856~3-dehydroquinate synthase activity;GO:0016491~oxidoreductase activity	GO:0009073~aromatic amino acid family biosynthetic process	NA
Control_DN36284_c0_g1_i1	1612	tr|A0A0K9QXH8|A0A0K9QXH8_SPIOL	284	80.9	278	51.74	97.89	52	1	216	1049	8	284	1.6e-132	Uncharacterized protein	SOVF_135490	Spinacia oleracea (Spinach)	NA	integral component of membrane [GO:0016021]; metal ion binding [GO:0046872]	GO:0016021; GO:0046872	GO:0046872~metal ion binding	NA	GO:0016021~integral component of membrane
Control_DN34238_c1_g2_i3	1533	tr|A0A0K9RC28|A0A0K9RC28_SPIOL	189	84.9	172	33.66	91.01	26	0	409	924	1	172	1.2e-84	Uncharacterized protein	SOVF_088030	Spinacia oleracea (Spinach)	NA	integral component of membrane [GO:0016021]	GO:0016021	NA	NA	GO:0016021~integral component of membrane
Control_DN35140_c1_g1_i3	1397	tr|A0A0J8B3Q2|A0A0J8B3Q2_BETVU	513	90.7	118	25.34	23	11	0	794	1147	395	512	1.3e-58	Uncharacterized protein	BVRB_006600	Beta vulgaris subsp. vulgaris	NA	chloroplast stroma [GO:0009570]; 3-isopropylmalate dehydratase activity [GO:0003861]; 4 iron, 4 sulfur cluster binding [GO:0051539]; intramolecular transferase activity, transferring hydroxy groups [GO:0050486]; cellular amino acid biosynthetic process [GO:0008652]; glucosinolate biosynthetic process [GO:0019761]; response to cadmium ion [GO:0046686]	GO:0003861; GO:0008652; GO:0009570; GO:0019761; GO:0046686; GO:0050486; GO:0051539	GO:0003861~3-isopropylmalate dehydratase activity;GO:0050486~intramolecular transferase activity, transferring hydroxy groups;GO:0051539~4 iron, 4 sulfur cluster binding	GO:0008652~cellular amino acid biosynthetic process;GO:0019761~glucosinolate biosynthetic process;GO:0046686~response to cadmium ion	GO:0009570~chloroplast stroma
Control_DN29414_c0_g1_i1	804	tr|A0A0J8CDA6|A0A0J8CDA6_BETVU	527	63.8	232	86.57	44.02	66	4	732	55	20	239	2.3e-71	Uncharacterized protein	BVRB_5g121500	Beta vulgaris subsp. vulgaris	NA	flavin adenine dinucleotide binding [GO:0050660]; oxidoreductase activity, acting on CH-OH group of donors [GO:0016614]	GO:0016614; GO:0050660	GO:0016614~oxidoreductase activity, acting on CH-OH group of donors;GO:0050660~flavin adenine dinucleotide binding	NA	NA
Control_DN33289_c0_g1_i1	1989	tr|A0A0K9R3A7|A0A0K9R3A7_SPIOL	441	76.8	413	62.29	93.65	95	1	279	1514	1	413	2.5e-175	Uncharacterized protein	SOVF_117060	Spinacia oleracea (Spinach)	NA	integral component of membrane [GO:0016021]	GO:0016021	NA	NA	GO:0016021~integral component of membrane
Control_DN37406_c1_g5_i13	1710	tr|A0A0J8E2Y3|A0A0J8E2Y3_BETVU	621	94.2	139	24.39	22.38	8	0	284	700	228	366	4.9e-71	Uncharacterized protein	BVRB_5g126870	Beta vulgaris subsp. vulgaris	NA	integral component of membrane [GO:0016021]; amidase activity [GO:0004040]	GO:0004040; GO:0016021	GO:0004040~amidase activity	NA	GO:0016021~integral component of membrane
Control_DN29399_c0_g1_i2	953	tr|A0A0J8BUM8|A0A0J8BUM8_BETVU	94	95.7	94	29.59	100	4	0	335	616	1	94	5.8e-45	Ubiquitin-like protein ATG12	BVRB_7g170070	Beta vulgaris subsp. vulgaris	NA	cytoplasm [GO:0005737]; autophagosome assembly [GO:0000045]	GO:0000045; GO:0005737	NA	GO:0000045~autophagic vacuole assembly	GO:0005737~cytoplasm
Control_DN29681_c0_g1_i1	675	tr|A0A0J8BZK8|A0A0J8BZK8_BETVU	84	96.4	84	37.33	100	3	0	210	461	1	84	3.1e-37	Uncharacterized protein	BVRB_6g152850	Beta vulgaris subsp. vulgaris	NA	plasma membrane [GO:0005886]; SCAR complex [GO:0031209]; actin filament organization [GO:0007015]; protein oligomerization [GO:0051259]; trichome morphogenesis [GO:0010090]	GO:0005886; GO:0007015; GO:0010090; GO:0031209; GO:0051259	NA	GO:0007015~actin filament organization;GO:0010090~trichome morphogenesis;GO:0051259~protein oligomerization	GO:0005886~plasma membrane;GO:0031209~SCAR complex
Control_DN73030_c0_g1_i1	752	tr|A0A0K9R0Y8|A0A0K9R0Y8_SPIOL	105	90.1	91	36.3	86.67	8	1	337	606	1	91	2.1e-42	Uncharacterized protein	SOVF_119170	Spinacia oleracea (Spinach)	NA	NA	NA	NA	NA	NA
Control_DN14832_c0_g1_i1	952	tr|A0A199VC79|A0A199VC79_ANACO	851	31.2	93	29.31	10.93	63	1	569	847	67	158	9e-06	Putative ribonuclease H protein	ACMD2_09571	Ananas comosus (Pineapple) (Ananas ananas)	NA	nucleic acid binding [GO:0003676]; RNA-DNA hybrid ribonuclease activity [GO:0004523]	GO:0003676; GO:0004523	GO:0003676~nucleic acid binding;GO:0004523~RNA-DNA hybrid ribonuclease activity	NA	NA
Control_DN38296_c0_g2_i8	857	tr|A0A0J8CNE0|A0A0J8CNE0_BETVU	516	80.7	140	49.01	27.13	27	0	23	442	1	140	1.3e-59	Uncharacterized protein	BVRB_4g083140	Beta vulgaris subsp. vulgaris	NA	3-dehydroquinate dehydratase activity [GO:0003855]; shikimate 3-dehydrogenase (NADP+) activity [GO:0004764]	GO:0003855; GO:0004764	GO:0003855~3-dehydroquinate dehydratase activity;GO:0004764~shikimate 3-dehydrogenase (NADP+) activity	NA	NA
Control_DN36324_c5_g1_i6	3674	tr|A0A0J8BGK5|A0A0J8BGK5_BETVU	348	84.7	222	18.13	63.79	34	0	393	1058	15	236	2.2e-108	Uncharacterized protein	BVRB_2g047710	Beta vulgaris subsp. vulgaris	NA	integral component of membrane [GO:0016021]	GO:0016021	NA	NA	GO:0016021~integral component of membrane
Control_DN30098_c0_g1_i1	1024	tr|U5GHL1|U5GHL1_POPTR	371	68.7	339	99.32	91.37	106	0	6	1022	24	362	2.8e-130	Uncharacterized protein	POPTR_0004s02800g	Populus trichocarpa (Western balsam poplar) (Populus balsamifera subsp. trichocarpa)	NA	plasma membrane [GO:0005886]; ATP binding [GO:0005524]; protein serine/threonine kinase activity [GO:0004674]; protein phosphorylation [GO:0006468]	GO:0004674; GO:0005524; GO:0005886; GO:0006468	GO:0004674~protein serine/threonine kinase activity;GO:0005524~ATP binding	GO:0006468~protein phosphorylation	GO:0005886~plasma membrane
Control_DN39009_c1_g1_i3	558	tr|A0A0J8F1P7|A0A0J8F1P7_BETVU	671	51	145	77.96	21.61	64	2	118	552	82	219	3.3e-32	Uncharacterized protein	BVRB_6g129820	Beta vulgaris subsp. vulgaris	NA	integral component of membrane [GO:0016021]	GO:0016021	NA	NA	GO:0016021~integral component of membrane
Control_DN38404_c0_g3_i3	1593	tr|A0A0D3A171|A0A0D3A171_BRAOL	372	67.3	370	69.68	99.46	81	4	102	1100	6	372	1.1e-141	Uncharacterized protein	NA	Brassica oleracea var. oleracea	NA	integral component of membrane [GO:0016021]; response to hormone [GO:0009725]; response to sucrose [GO:0009744]	GO:0009725; GO:0009744; GO:0016021	NA	GO:0009725~response to hormone;GO:0009744~response to sucrose	GO:0016021~integral component of membrane
Control_DN90170_c0_g1_i1	328	tr|A0A0J8B6Q9|A0A0J8B6Q9_BETVU	780	81.9	94	85.98	12.05	17	0	285	4	412	505	3.4e-37	Uncharacterized protein	BVRB_8g200960	Beta vulgaris subsp. vulgaris	NA	serine-type endopeptidase activity [GO:0004252]	GO:0004252	GO:0004252~serine-type endopeptidase activity	NA	NA
Control_DN38570_c2_g1_i7	3339	tr|A0A0J8CJR7|A0A0J8CJR7_BETVU	1105	69.8	761	68.37	68.87	221	3	704	2983	353	1105	7.2e-292	Uncharacterized protein	BVRB_5g102820	Beta vulgaris subsp. vulgaris	NA	integral component of membrane [GO:0016021]; vesicle-mediated transport [GO:0016192]	GO:0016021; GO:0016192	NA	GO:0016192~vesicle-mediated transport	GO:0016021~integral component of membrane
Control_DN10197_c0_g1_i1	607	tr|A0A0K9QT38|A0A0K9QT38_SPIOL	457	66.1	127	62.77	27.79	41	1	3	377	325	451	4.9e-42	Uncharacterized protein	SOVF_144470	Spinacia oleracea (Spinach)	NA	NA	NA	NA	NA	NA
Control_DN21759_c0_g1_i1	2227	tr|A0A0K9RSJ3|A0A0K9RSJ3_SPIOL	508	80.8	506	68.16	99.61	82	2	73	1545	3	508	4.7e-239	Uncharacterized protein	SOVF_033800	Spinacia oleracea (Spinach)	NA	aminopeptidase activity [GO:0004177]; manganese ion binding [GO:0030145]	GO:0004177; GO:0030145	GO:0004177~aminopeptidase activity;GO:0030145~manganese ion binding	NA	NA
Control_DN31978_c0_g1_i6	2156	tr|A0A0J8CDP7|A0A0J8CDP7_BETVU	1515	77.3	634	88.22	41.85	143	1	125	2026	883	1515	5.5e-269	Uncharacterized protein	BVRB_5g120790	Beta vulgaris subsp. vulgaris	NA	myosin complex [GO:0016459]; vacuole [GO:0005773]; ATP binding [GO:0005524]; motor activity [GO:0003774]	GO:0003774; GO:0005524; GO:0005773; GO:0016459	GO:0003774~motor activity;GO:0005524~ATP binding	NA	GO:0005773~vacuole;GO:0016459~myosin complex
Control_DN39516_c0_g1_i10	2054	tr|A0A0K9QW81|A0A0K9QW81_SPIOL	553	86.5	363	53.02	65.64	48	1	652	1740	192	553	2.9e-174	Glutamyl-tRNA(Gln) amidotransferase subunit A, chloroplastic/mitochondrial (Glu-AdT subunit A) (EC 6.3.5.7)	GATA SOVF_141270	Spinacia oleracea (Spinach)	NA	chloroplast stroma [GO:0009570]; glutamyl-tRNA(Gln) amidotransferase complex [GO:0030956]; mitochondrion [GO:0005739]; amidase activity [GO:0004040]; ATP binding [GO:0005524]; glutaminyl-tRNA synthase (glutamine-hydrolyzing) activity [GO:0050567]; glutaminyl-tRNAGln biosynthesis via transamidation [GO:0070681]; mitochondrial translation [GO:0032543]	GO:0004040; GO:0005524; GO:0005739; GO:0009570; GO:0030956; GO:0032543; GO:0050567; GO:0070681	GO:0004040~amidase activity;GO:0005524~ATP binding;GO:0050567~glutaminyl-tRNA synthase (glutamine-hydrolyzing) activity	GO:0032543~mitochondrial translation;GO:0070681~glutaminyl-tRNAGln biosynthesis via transamidation	GO:0005739~mitochondrion;GO:0009570~chloroplast stroma;GO:0030956~glutamyl-tRNA(Gln) amidotransferase complex
Control_DN40127_c2_g1_i21	1331	tr|A0A0J8C0P4|A0A0J8C0P4_BETVU	877	85.7	35	7.89	3.99	5	0	406	510	404	438	1.1e-09	Uncharacterized protein	BVRB_6g149670	Beta vulgaris subsp. vulgaris	NA	chromosome [GO:0005694]; nucleus [GO:0005634]; histone-lysine N-methyltransferase activity [GO:0018024]; zinc ion binding [GO:0008270]	GO:0005634; GO:0005694; GO:0008270; GO:0018024	GO:0008270~zinc ion binding;GO:0018024~histone-lysine N-methyltransferase activity	NA	GO:0005634~nucleus;GO:0005694~chromosome
Control_DN32837_c0_g1_i1	952	tr|A0A0J8B5Z1|A0A0J8B5Z1_BETVU	427	76.5	221	69.64	51.76	51	1	1	660	206	426	8.2e-92	Uncharacterized protein	BVRB_9g225210	Beta vulgaris subsp. vulgaris	NA	NA	NA	NA	NA	NA
Control_DN34267_c0_g1_i3	1138	tr|A5BMK4|A5BMK4_VITVI	484	46	274	72.23	56.61	127	4	142	957	19	273	4.2e-58	Putative uncharacterized protein	VITISV_028959	Vitis vinifera (Grape)	NA	NA	NA	NA	NA	NA
Control_DN23392_c0_g1_i1	512	tr|A0A0J8B7U5|A0A0J8B7U5_BETVU	1390	93.6	109	63.87	7.84	7	0	131	457	1278	1386	1.9e-50	Uncharacterized protein	BVRB_003010	Beta vulgaris subsp. vulgaris	NA	integral component of membrane [GO:0016021]; ATP binding [GO:0005524]; ATPase activity, coupled to transmembrane movement of substances [GO:0042626]	GO:0005524; GO:0016021; GO:0042626	GO:0005524~ATP binding;GO:0042626~ATPase activity, coupled to transmembrane movement of substances	NA	GO:0016021~integral component of membrane
Control_DN34525_c0_g1_i2	1096	tr|A0A0J8CRV9|A0A0J8CRV9_BETVU	194	98.5	194	53.1	100	3	0	172	753	1	194	1.6e-102	Uncharacterized protein	BVRB_4g075390	Beta vulgaris subsp. vulgaris	NA	TRAPP complex [GO:0030008]; Golgi vesicle transport [GO:0048193]	GO:0030008; GO:0048193	NA	GO:0048193~Golgi vesicle transport	GO:0030008~TRAPP complex
Control_DN36973_c0_g1_i1	2029	tr|A0A0J8CAY9|A0A0J8CAY9_BETVU	508	71.5	471	69.64	92.72	126	3	556	1962	44	508	2.1e-185	Uncharacterized protein	BVRB_5g112890	Beta vulgaris subsp. vulgaris	NA	integral component of membrane [GO:0016021]; substrate-specific transmembrane transporter activity [GO:0022891]	GO:0016021; GO:0022891	GO:0022891~substrate-specific transmembrane transporter activity	NA	GO:0016021~integral component of membrane
Control_DN39843_c1_g3_i4	2267	tr|A0A0J8BDI2|A0A0J8BDI2_BETVU	165	87.5	40	5.29	24.24	5	0	574	693	126	165	1.4e-12	Uncharacterized protein	BVRB_3g067010	Beta vulgaris subsp. vulgaris	NA	NA	NA	NA	NA	NA
Control_DN1201_c0_g1_i1	351	tr|A0A0J8CZ27|A0A0J8CZ27_BETVU	560	83.9	93	79.49	16.61	14	1	73	351	1	92	8.1e-37	Uncharacterized protein	BVRB_2g040780	Beta vulgaris subsp. vulgaris	NA	NA	NA	NA	NA	NA
Control_DN21540_c0_g1_i1	663	tr|A0A0K9RL92|A0A0K9RL92_SPIOL	702	70.5	190	85.97	27.07	56	0	89	658	158	347	3.1e-74	Uncharacterized protein	SOVF_053950	Spinacia oleracea (Spinach)	NA	zinc ion binding [GO:0008270]	GO:0008270	GO:0008270~zinc ion binding	NA	NA
Control_DN36716_c0_g1_i2	520	tr|A0A0K9QL74|A0A0K9QL74_SPIOL	188	91.5	47	27.12	25	4	0	116	256	142	188	4.4e-15	Uncharacterized protein	SOVF_166540	Spinacia oleracea (Spinach)	NA	NA	NA	NA	NA	NA
Control_DN38337_c0_g1_i1	2479	tr|A0A0K9RSJ1|A0A0K9RSJ1_SPIOL	649	42.9	643	77.81	99.08	295	13	414	2282	56	646	6.2e-123	Uncharacterized protein	SOVF_040220	Spinacia oleracea (Spinach)	NA	peroxisome [GO:0005777]; nucleic acid binding [GO:0003676]; zinc ion binding [GO:0008270]; regulation of gene expression [GO:0010468]	GO:0003676; GO:0005777; GO:0008270; GO:0010468	GO:0003676~nucleic acid binding;GO:0008270~zinc ion binding	GO:0010468~regulation of gene expression	GO:0005777~peroxisome
Control_DN36251_c0_g2_i3	1551	tr|A0A0K9RPW8|A0A0K9RPW8_SPIOL	454	44.4	99	19.15	21.81	37	3	265	507	28	126	8e-12	Uncharacterized protein	SOVF_042450	Spinacia oleracea (Spinach)	NA	NA	NA	NA	NA	NA
Control_DN38929_c0_g1_i2	819	tr|A0A0J8C178|A0A0J8C178_BETVU	329	69.3	75	27.47	22.8	22	1	595	819	120	193	1.9e-20	Uncharacterized protein	BVRB_6g148570	Beta vulgaris subsp. vulgaris	NA	integral component of membrane [GO:0016021]	GO:0016021	NA	NA	GO:0016021~integral component of membrane
Control_DN2227_c0_g1_i1	1209	tr|A0A0K9QWA4|A0A0K9QWA4_SPIOL	241	77.6	192	47.64	79.67	42	1	156	728	50	241	1.8e-80	Uncharacterized protein (Fragment)	SOVF_141050	Spinacia oleracea (Spinach)	NA	ribosome [GO:0005840]; structural constituent of ribosome [GO:0003735]; translation [GO:0006412]	GO:0003735; GO:0005840; GO:0006412	GO:0003735~structural constituent of ribosome	GO:0006412~translation	GO:0005840~ribosome
Control_DN36397_c0_g1_i4	476	tr|D8QRZ2|D8QRZ2_SELML	489	36.1	97	61.13	19.84	32	3	1	219	359	449	6.3e-08	Putative uncharacterized protein	SELMODRAFT_77537	Selaginella moellendorffii (Spikemoss)	NA	poly(ADP-ribose) glycohydrolase activity [GO:0004649]; carbohydrate metabolic process [GO:0005975]	GO:0004649; GO:0005975	GO:0004649~poly(ADP-ribose) glycohydrolase activity	GO:0005975~carbohydrate metabolic process	NA
Control_DN40077_c3_g1_i6	1356	tr|A0A0K9QLT5|A0A0K9QLT5_SPIOL	274	77.5	249	55.09	90.88	54	2	142	885	27	274	2.7e-104	Uncharacterized protein	SOVF_164570	Spinacia oleracea (Spinach)	NA	arylformamidase activity [GO:0004061]; tryptophan catabolic process to kynurenine [GO:0019441]	GO:0004061; GO:0019441	GO:0004061~arylformamidase activity	GO:0019441~tryptophan catabolic process to kynurenine	NA
Control_DN30656_c0_g3_i2	609	tr|A0A0J8CFH3|A0A0J8CFH3_BETVU	89	79	62	30.54	69.66	13	0	70	255	28	89	2.4e-20	Uncharacterized protein	BVRB_5g104320	Beta vulgaris subsp. vulgaris	NA	mitochondrion [GO:0005739]; metal ion binding [GO:0046872]; protein transport [GO:0015031]	GO:0005739; GO:0015031; GO:0046872	GO:0046872~metal ion binding	GO:0015031~protein transport	GO:0005739~mitochondrion
Control_DN37989_c1_g3_i5	1138	tr|A0A0K9RCI1|A0A0K9RCI1_SPIOL	406	85.9	85	22.41	20.94	12	0	3	257	41	125	2.7e-33	Uncharacterized protein	SOVF_082360	Spinacia oleracea (Spinach)	NA	FAD binding [GO:0071949]; oxidoreductase activity [GO:0016491]	GO:0016491; GO:0071949	GO:0016491~oxidoreductase activity;GO:0071949~FAD binding	NA	NA
Control_DN37802_c3_g2_i1	1882	tr|A0A0K9RBP2|A0A0K9RBP2_SPIOL	223	84.6	156	24.87	69.96	21	2	808	1269	69	223	7.3e-68	Uncharacterized protein	SOVF_084680	Spinacia oleracea (Spinach)	NA	NA	NA	NA	NA	NA
Control_DN37474_c0_g1_i2	1985	tr|A0A0J8CCZ8|A0A0J8CCZ8_BETVU	388	69.3	388	58.64	100	111	2	513	1652	1	388	2.7e-153	Uncharacterized protein	BVRB_6g128090	Beta vulgaris subsp. vulgaris	NA	nucleus [GO:0005634]; histone acetyltransferase activity [GO:0004402]; transcription cofactor activity [GO:0003712]; zinc ion binding [GO:0008270]; regulation of transcription, DNA-templated [GO:0006355]	GO:0003712; GO:0004402; GO:0005634; GO:0006355; GO:0008270	GO:0003712~transcription cofactor activity;GO:0004402~histone acetyltransferase activity;GO:0008270~zinc ion binding	GO:0006355~regulation of transcription, DNA-templated	GO:0005634~nucleus
Control_DN58765_c0_g1_i1	692	tr|A0A0J8BCM2|A0A0J8BCM2_BETVU	439	92.4	145	62.86	33.03	11	0	3	437	295	439	3e-75	Uncharacterized protein	BVRB_5g123880	Beta vulgaris subsp. vulgaris	NA	NA	NA	NA	NA	NA
Control_DN40109_c0_g1_i1	2634	tr|A0A0J8BTB6|A0A0J8BTB6_BETVU	426	91.5	426	48.52	100	34	1	383	1654	1	426	2.9e-227	Uncharacterized protein	BVRB_8g196990	Beta vulgaris subsp. vulgaris	NA	ATP binding [GO:0005524]; protein serine/threonine kinase activity [GO:0004674]	GO:0004674; GO:0005524	GO:0004674~protein serine/threonine kinase activity;GO:0005524~ATP binding	NA	NA
Control_DN35864_c0_g1_i4	2320	tr|A0A0K9RW62|A0A0K9RW62_SPIOL	559	80.4	562	72.67	100	101	1	14	1699	1	553	1.1e-267	Uncharacterized protein	SOVF_027580	Spinacia oleracea (Spinach)	NA	NA	NA	NA	NA	NA
Control_DN29456_c0_g1_i1	1774	tr|A0A0J8BIV8|A0A0J8BIV8_BETVU	310	79.7	310	52.42	100	62	1	266	1192	1	310	3.4e-139	Uncharacterized protein	BVRB_9g213900	Beta vulgaris subsp. vulgaris	NA	NA	NA	NA	NA	NA
Control_DN38063_c0_g2_i3	960	tr|A0A0K9R569|A0A0K9R569_SPIOL	788	64.3	230	71.88	29.19	68	1	27	674	391	620	1.9e-75	Uncharacterized protein	SOVF_111670	Spinacia oleracea (Spinach)	NA	ATP binding [GO:0005524]	GO:0005524	GO:0005524~ATP binding	NA	NA
Control_DN39003_c0_g1_i2	1678	tr|A0A0K9QDI1|A0A0K9QDI1_SPIOL	776	49	359	64.18	46.26	152	7	316	1353	436	776	2.7e-77	Uncharacterized protein	SOVF_196710	Spinacia oleracea (Spinach)	NA	zinc ion binding [GO:0008270]	GO:0008270	GO:0008270~zinc ion binding	NA	NA
Control_DN21873_c0_g1_i1	1504	tr|A0A0J8FCW6|A0A0J8FCW6_BETVU	998	84.6	501	99.93	50.2	77	0	1	1503	173	673	2.5e-244	Uncharacterized protein	BVRB_4g080500	Beta vulgaris subsp. vulgaris	NA	NA	NA	NA	NA	NA
Control_DN30299_c0_g2_i1	2594	tr|A0A0J8D3Q1|A0A0J8D3Q1_BETVU	641	83.5	641	74.13	100	106	0	306	2228	1	641	0	Uncharacterized protein	BVRB_2g030340	Beta vulgaris subsp. vulgaris	NA	NA	NA	NA	NA	NA
Control_DN39963_c0_g2_i16	1963	tr|A0A0K9QEX3|A0A0K9QEX3_SPIOL	451	58.9	380	58.07	84.26	130	2	1	1140	90	443	2e-124	Uncharacterized protein	SOVF_193680	Spinacia oleracea (Spinach)	NA	hydrolase activity, hydrolyzing O-glycosyl compounds [GO:0004553]; carbohydrate metabolic process [GO:0005975]	GO:0004553; GO:0005975	GO:0004553~hydrolase activity, hydrolyzing O-glycosyl compounds	GO:0005975~carbohydrate metabolic process	NA
Control_DN34579_c2_g1_i2	2094	tr|A0A0K9RCZ4|A0A0K9RCZ4_SPIOL	497	66.5	487	69.77	97.99	157	4	288	1730	6	492	1.6e-188	Glycosyltransferase (EC 2.4.1.-)	SOVF_086920	Spinacia oleracea (Spinach)	NA	transferase activity, transferring hexosyl groups [GO:0016758]; metabolic process [GO:0008152]	GO:0008152; GO:0016758	GO:0016758~transferase activity, transferring hexosyl groups	GO:0008152~metabolic process	NA
Control_DN38319_c0_g1_i3	1157	tr|A0A0J8C2A9|A0A0J8C2A9_BETVU	496	66.7	66	17.11	13.31	20	2	874	683	37	102	1.9e-13	Uncharacterized protein	BVRB_7g161100	Beta vulgaris subsp. vulgaris	NA	cytoplasm [GO:0005737]; nuclear envelope [GO:0005635]; plasma membrane [GO:0005886]; ATP binding [GO:0005524]; nucleic acid binding [GO:0003676]; RNA-dependent ATPase activity [GO:0008186]; poly(A)+ mRNA export from nucleus [GO:0016973]; response to abscisic acid [GO:0009737]; response to cold [GO:0009409]; response to heat [GO:0009408]	GO:0003676; GO:0005524; GO:0005635; GO:0005737; GO:0005886; GO:0008186; GO:0009408; GO:0009409; GO:0009737; GO:0016973	GO:0003676~nucleic acid binding;GO:0005524~ATP binding;GO:0008186~RNA-dependent ATPase activity	GO:0009408~response to heat;GO:0009409~response to cold;GO:0009737~response to abscisic acid;GO:0016973~poly(A)+ mRNA export from nucleus	GO:0005635~nuclear envelope;GO:0005737~cytoplasm;GO:0005886~plasma membrane
Control_DN39065_c0_g1_i6	438	tr|A0A0K9QGL2|A0A0K9QGL2_SPIOL	453	97.9	48	32.88	10.6	1	0	290	433	86	133	1.1e-19	Uncharacterized protein	SOVF_181160	Spinacia oleracea (Spinach)	NA	NA	NA	NA	NA	NA
Control_DN28798_c0_g1_i1	1992	tr|F6HQ75|F6HQ75_VITVI	436	64.9	413	62.2	94.72	142	2	122	1354	24	435	3.1e-149	Putative uncharacterized protein	VIT_07s0104g00180	Vitis vinifera (Grape)	NA	aspartic-type endopeptidase activity [GO:0004190]; protein catabolic process [GO:0030163]; proteolysis [GO:0006508]	GO:0004190; GO:0006508; GO:0030163	GO:0004190~aspartic-type endopeptidase activity	GO:0006508~proteolysis;GO:0030163~protein catabolic process	NA
Control_DN38304_c0_g2_i1	428	tr|A0A0K9QCV4|A0A0K9QCV4_SPIOL	297	78	59	41.36	19.87	13	0	166	342	210	268	1.3e-20	Uncharacterized protein (Fragment)	SOVF_193670	Spinacia oleracea (Spinach)	NA	integral component of membrane [GO:0016021]; methylenetetrahydrofolate dehydrogenase (NADP+) activity [GO:0004488]; folic acid-containing compound biosynthetic process [GO:0009396]	GO:0004488; GO:0009396; GO:0016021	GO:0004488~methylenetetrahydrofolate dehydrogenase (NADP+) activity	GO:0009396~folic acid-containing compound biosynthetic process	GO:0016021~integral component of membrane
Control_DN26185_c0_g2_i2	821	tr|A0A078GBN4|A0A078GBN4_BRANA	113	61.3	62	22.66	54.87	22	1	159	338	52	113	3.6e-11	BnaA08g05890D protein	BnaA08g05890D GSBRNA2T00021080001	Brassica napus (Rape)	NA	transcription corepressor activity [GO:0003714]	GO:0003714	GO:0003714~transcription corepressor activity	NA	NA
Control_DN38100_c0_g1_i10	955	tr|A0A0J8CG47|A0A0J8CG47_BETVU	347	76.7	227	71.31	65.42	50	1	274	954	38	261	3.7e-100	Uncharacterized protein	BVRB_4g088390	Beta vulgaris subsp. vulgaris	NA	NA	NA	NA	NA	NA
Control_DN44946_c0_g1_i1	479	tr|A0A0J8B9V2|A0A0J8B9V2_BETVU	393	96.2	80	50.1	20.36	3	0	3	242	314	393	2e-38	Uncharacterized protein	BVRB_8g199560	Beta vulgaris subsp. vulgaris	NA	3'(2'),5'-bisphosphate nucleotidase activity [GO:0008441]; phosphatidylinositol phosphorylation [GO:0046854]; sulfur compound metabolic process [GO:0006790]	GO:0006790; GO:0008441; GO:0046854	GO:0008441~3'(2'),5'-bisphosphate nucleotidase activity	GO:0006790~sulfur compound metabolic process;GO:0046854~phosphatidylinositol phosphorylation	NA
Control_DN39971_c2_g1_i2	5832	tr|A0A0K9RSP1|A0A0K9RSP1_SPIOL	1627	53.6	1116	57.41	68.59	419	24	2587	5832	1	1051	9.3e-295	Uncharacterized protein	SOVF_038720	Spinacia oleracea (Spinach)	NA	RNA binding [GO:0003723]	GO:0003723	GO:0003723~RNA binding	NA	NA
Control_DN37920_c1_g4_i1	2297	tr|A0A0K9QWS6|A0A0K9QWS6_SPIOL	1076	96.8	346	45.19	32.16	8	1	425	1453	592	937	7.3e-195	Uncharacterized protein	SOVF_132590	Spinacia oleracea (Spinach)	NA	nucleic acid binding [GO:0003676]	GO:0003676	GO:0003676~nucleic acid binding	NA	NA
Control_DN22509_c0_g2_i1	750	tr|F6HCI9|F6HCI9_VITVI	1425	60.4	111	44.4	7.79	13	2	591	259	1290	1369	9.9e-24	Putative uncharacterized protein	VIT_11s0118g00790	Vitis vinifera (Grape)	NA	cytoplasm [GO:0005737]; ATP binding [GO:0005524]; protein kinase activity [GO:0004672]; signal transducer activity [GO:0004871]; intracellular signal transduction [GO:0035556]; protein phosphorylation [GO:0006468]	GO:0004672; GO:0004871; GO:0005524; GO:0005737; GO:0006468; GO:0035556	GO:0004672~protein kinase activity;GO:0004871~signal transducer activity;GO:0005524~ATP binding	GO:0006468~protein phosphorylation;GO:0035556~intracellular signal transduction	GO:0005737~cytoplasm
Control_DN24504_c0_g3_i1	666	tr|A0A0J8BJA7|A0A0J8BJA7_BETVU	501	91.4	128	57.66	25.55	11	0	134	517	374	501	3.9e-64	Uncharacterized protein	BVRB_1g019640	Beta vulgaris subsp. vulgaris	NA	heme binding [GO:0020037]; iron ion binding [GO:0005506]; oxidoreductase activity, acting on paired donors, with incorporation or reduction of molecular oxygen [GO:0016705]	GO:0005506; GO:0016705; GO:0020037	GO:0005506~iron ion binding;GO:0016705~oxidoreductase activity, acting on paired donors, with incorporation or reduction of molecular oxygen;GO:0020037~heme binding	NA	NA
Control_DN35542_c1_g3_i5	2499	tr|A0A0K9RR70|A0A0K9RR70_SPIOL	748	40	170	20.41	22.73	92	4	583	1071	9	175	9.2e-26	Uncharacterized protein	SOVF_042880	Spinacia oleracea (Spinach)	NA	integral component of membrane [GO:0016021]; cellular response to salicylic acid stimulus [GO:0071446]; regulation of defense response [GO:0031347]; regulation of salicylic acid mediated signaling pathway [GO:2000031]	GO:0016021; GO:0031347; GO:0071446; GO:2000031	NA	GO:0031347~regulation of defense response;GO:0071446~cellular response to salicylic acid stimulus;GO:2000031~regulation of salicylic acid mediated signaling pathway	GO:0016021~integral component of membrane
Control_DN39194_c0_g2_i6	811	tr|A0A0J8CGP0|A0A0J8CGP0_BETVU	676	74.4	238	88.04	35.21	30	1	2	715	181	387	5.7e-86	Uncharacterized protein	BVRB_4g090040	Beta vulgaris subsp. vulgaris	NA	integral component of membrane [GO:0016021]; flavin adenine dinucleotide binding [GO:0050660]; oxidoreductase activity, acting on CH-OH group of donors [GO:0016614]	GO:0016021; GO:0016614; GO:0050660	GO:0016614~oxidoreductase activity, acting on CH-OH group of donors;GO:0050660~flavin adenine dinucleotide binding	NA	GO:0016021~integral component of membrane
Control_DN20802_c0_g1_i1	1329	tr|A0A0K9RZ73|A0A0K9RZ73_SPIOL	323	91	324	73.14	100	28	1	140	1111	1	323	3.6e-170	Uncharacterized protein	SOVF_018630	Spinacia oleracea (Spinach)	NA	NA	NA	NA	NA	NA
Control_DN35163_c0_g2_i9	1509	tr|A0A126X364|A0A126X364_BASSC	923	92.3	363	72.17	39.33	28	0	1	1089	561	923	3.8e-200	Putative LOV domain-containing protein	NA	Bassia scoparia (Summer cypress) (Kochia scoparia)	NA	intracellular [GO:0005622]; ATP binding [GO:0005524]; phosphorelay sensor kinase activity [GO:0000155]	GO:0000155; GO:0005524; GO:0005622	GO:0000155~phosphorelay sensor kinase activity;GO:0005524~ATP binding	NA	GO:0005622~intracellular
Control_DN33419_c0_g1_i4	1011	tr|A0A0J8D0C6|A0A0J8D0C6_BETVU	416	90.2	143	42.43	34.38	14	0	296	724	274	416	1.2e-72	Uncharacterized protein	BVRB_2g036720	Beta vulgaris subsp. vulgaris	NA	cytosol [GO:0005829]; negative regulation of gluconeogenesis [GO:0045721]	GO:0005829; GO:0045721	NA	GO:0045721~negative regulation of gluconeogenesis	GO:0005829~cytosol
Control_DN39515_c0_g1_i18	785	tr|F6HE89|F6HE89_VITVI	454	57.5	193	73.76	42.51	45	5	223	783	198	359	2.7e-48	Histone-lysine N-methyltransferase (EC 2.1.1.43)	VIT_16s0039g00740	Vitis vinifera (Grape)	NA	endoplasmic reticulum [GO:0005783]; nucleus [GO:0005634]; plasmodesma [GO:0009506]; histone-lysine N-methyltransferase activity [GO:0018024]	GO:0005634; GO:0005783; GO:0009506; GO:0018024	GO:0018024~histone-lysine N-methyltransferase activity	NA	GO:0005634~nucleus;GO:0005783~endoplasmic reticulum;GO:0009506~plasmodesma
Control_DN37873_c3_g1_i3	1016	tr|A0A0K9QUX8|A0A0K9QUX8_SPIOL	202	57.9	95	28.05	47.03	40	0	369	653	107	201	1.9e-25	Uncharacterized protein	SOVF_143740	Spinacia oleracea (Spinach)	NA	zinc ion binding [GO:0008270]	GO:0008270	GO:0008270~zinc ion binding	NA	NA
Control_DN18025_c0_g1_i1	596	tr|Q1H8M5|Q1H8M5_BETVU	76	63	54	27.18	71.05	18	1	328	489	25	76	3.2e-09	Phytosulfokine-alpha peptide	psk	Beta vulgaris (Sugar beet)	NA	extracellular region [GO:0005576]; cell proliferation [GO:0008283]	GO:0005576; GO:0008283	NA	GO:0008283~cell proliferation	GO:0005576~extracellular region
Control_DN35622_c1_g1_i1	1239	tr|A0A0J8BBP6|A0A0J8BBP6_BETVU	234	78.2	142	34.38	60.68	31	0	133	558	1	142	1.4e-59	Uncharacterized protein	BVRB_4g093450	Beta vulgaris subsp. vulgaris	NA	NA	NA	NA	NA	NA
Control_DN38321_c0_g1_i5	2932	tr|A0A0J8BCQ3|A0A0J8BCQ3_BETVU	559	93	416	42.56	74.42	29	0	809	2056	1	416	6.4e-228	Mitogen-activated protein kinase (EC 2.7.11.24)	BVRB_5g124150	Beta vulgaris subsp. vulgaris	NA	intracellular [GO:0005622]; ATP binding [GO:0005524]; MAP kinase activity [GO:0004707]	GO:0004707; GO:0005524; GO:0005622	GO:0004707~MAP kinase activity;GO:0005524~ATP binding	NA	GO:0005622~intracellular
Control_DN39378_c0_g3_i2	935	tr|A0A166E538|A0A166E538_DAUCA	423	77.1	48	15.4	11.35	11	0	707	850	215	262	2.3e-14	Uncharacterized protein	DCAR_006943	Daucus carota subsp. sativus	NA	integral component of membrane [GO:0016021]; ATP binding [GO:0005524]; protein kinase activity [GO:0004672]	GO:0004672; GO:0005524; GO:0016021	GO:0004672~protein kinase activity;GO:0005524~ATP binding	NA	GO:0016021~integral component of membrane
Control_DN39137_c1_g1_i2	2781	tr|A0A0J8D1J4|A0A0J8D1J4_BETVU	698	76.8	699	75.4	100	133	4	310	2322	1	698	5e-307	Uncharacterized protein	BVRB_2g031970	Beta vulgaris subsp. vulgaris	NA	intracellular [GO:0005622]; intracellular protein transport [GO:0006886]	GO:0005622; GO:0006886	NA	GO:0006886~intracellular protein transport	GO:0005622~intracellular
Control_DN38328_c0_g2_i8	1498	tr|A0A0K9R082|A0A0K9R082_SPIOL	640	88.7	309	61.88	48.28	33	1	218	1144	1	307	1.8e-149	Uncharacterized protein	SOVF_128400	Spinacia oleracea (Spinach)	NA	response to stress [GO:0006950]	GO:0006950	NA	GO:0006950~response to stress	NA
Control_DN60160_c0_g1_i1	514	tr|A0A0J8B4H9|A0A0J8B4H9_BETVU	537	75.9	58	33.85	10.8	14	0	336	509	258	315	7.2e-18	Uncharacterized protein	BVRB_002010	Beta vulgaris subsp. vulgaris	NA	NA	NA	NA	NA	NA
Control_DN37011_c0_g1_i6	3677	tr|A0A0K9R6N2|A0A0K9R6N2_SPIOL	883	65	494	40.3	55.95	166	2	179	1651	1	490	2.2e-177	Uncharacterized protein	SOVF_107210	Spinacia oleracea (Spinach)	NA	ATP binding [GO:0005524]; zinc ion binding [GO:0008270]	GO:0005524; GO:0008270	GO:0005524~ATP binding;GO:0008270~zinc ion binding	NA	NA
Control_DN729_c0_g1_i1	1125	tr|A0A0J8CUD1|A0A0J8CUD1_BETVU	294	70.3	273	72.8	92.86	76	3	53	859	21	292	6.7e-101	Uncharacterized protein	BVRB_3g058900	Beta vulgaris subsp. vulgaris	NA	DNA binding [GO:0003677]	GO:0003677	GO:0003677~DNA binding	NA	NA
Control_DN39671_c1_g7_i1	352	tr|A0A0D3FRD0|A0A0D3FRD0_9ORYZ	175	93.5	31	26.42	17.71	2	0	259	351	6	36	3.2e-09	Actin-related protein 2/3 complex subunit 4	NA	Oryza barthii	NA	Arp2/3 protein complex [GO:0005885]; cytoplasm [GO:0005737]; actin filament polymerization [GO:0030041]; Arp2/3 complex-mediated actin nucleation [GO:0034314]	GO:0005737; GO:0005885; GO:0030041; GO:0034314	NA	GO:0030041~actin filament polymerization;GO:0034314~Arp2/3 complex-mediated actin nucleation	GO:0005737~cytoplasm;GO:0005885~Arp2/3 protein complex
Control_DN40237_c0_g6_i7	592	tr|A0A0B0PSG7|A0A0B0PSG7_GOSAR	372	70.7	41	20.78	11.02	12	0	122	244	296	336	4.3e-06	RNA-binding 24	F383_12877	Gossypium arboreum (Tree cotton) (Gossypium nanking)	NA	nucleic acid binding [GO:0003676]; nucleotide binding [GO:0000166]	GO:0000166; GO:0003676	GO:0000166~nucleotide binding;GO:0003676~nucleic acid binding	NA	NA
Control_DN29305_c0_g1_i1	455	tr|A0A0K9RQW7|A0A0K9RQW7_SPIOL	445	57	79	52.09	17.75	17	4	224	454	1	64	2e-11	Uncharacterized protein	SOVF_045310	Spinacia oleracea (Spinach)	NA	NA	NA	NA	NA	NA
Control_DN40027_c0_g1_i1	8384	tr|A0A0J8BES7|A0A0J8BES7_BETVU	2190	65.1	1780	63.69	81.28	525	27	2469	7760	492	2190	0	Uncharacterized protein	BVRB_4g091960	Beta vulgaris subsp. vulgaris	NA	mRNA binding [GO:0003729]; seed development [GO:0048316]	GO:0003729; GO:0048316	GO:0003729~mRNA binding	GO:0048316~seed development	NA
Control_DN39671_c1_g1_i1	530	tr|B6UFY0|B6UFY0_MAIZE	173	97.8	46	26.04	26.59	1	0	391	528	5	50	8.8e-19	Actin-related protein 2/3 complex subunit 4	NA	Zea mays (Maize)	NA	Arp2/3 protein complex [GO:0005885]; cytoplasm [GO:0005737]; actin filament polymerization [GO:0030041]; Arp2/3 complex-mediated actin nucleation [GO:0034314]	GO:0005737; GO:0005885; GO:0030041; GO:0034314	NA	GO:0030041~actin filament polymerization;GO:0034314~Arp2/3 complex-mediated actin nucleation	GO:0005737~cytoplasm;GO:0005885~Arp2/3 protein complex
Control_DN20283_c0_g1_i1	1272	tr|A0A0J8E6H2|A0A0J8E6H2_BETVU	189	83.4	163	38.44	86.24	26	1	510	998	28	189	1.3e-71	Dirigent protein	BVRB_3g068800	Beta vulgaris subsp. vulgaris	NA	apoplast [GO:0048046]	GO:0048046	NA	NA	GO:0048046~apoplast
Control_DN12083_c0_g1_i1	337	tr|A0A0J8C742|A0A0J8C742_BETVU	198	85.3	102	90.8	51.52	15	0	3	308	97	198	1.1e-43	Uncharacterized protein	BVRB_6g145510	Beta vulgaris subsp. vulgaris	NA	catalytic activity [GO:0003824]; coenzyme binding [GO:0050662]	GO:0003824; GO:0050662	GO:0003824~catalytic activity;GO:0050662~coenzyme binding	NA	NA
Control_DN37000_c0_g1_i6	1671	tr|A0A0J8B8Y6|A0A0J8B8Y6_BETVU	248	73.1	186	33.39	75	49	1	452	1009	1	185	7e-70	Uncharacterized protein	BVRB_000160	Beta vulgaris subsp. vulgaris	NA	cytosol [GO:0005829]; nucleolus [GO:0005730]; mRNA binding [GO:0003729]; nucleotide binding [GO:0000166]	GO:0000166; GO:0003729; GO:0005730; GO:0005829	GO:0000166~nucleotide binding;GO:0003729~mRNA binding	NA	GO:0005730~nucleolus;GO:0005829~cytosol
Control_DN34196_c0_g1_i1	798	tr|A0A0K9R6W2|A0A0K9R6W2_SPIOL	235	95	100	37.59	42.55	5	0	169	468	124	223	6.8e-47	Uncharacterized protein	SOVF_099920	Spinacia oleracea (Spinach)	NA	integral component of membrane [GO:0016021]	GO:0016021	NA	NA	GO:0016021~integral component of membrane
Control_DN81800_c0_g1_i1	360	tr|A0A0K9R5G0|A0A0K9R5G0_SPIOL	282	89.9	119	99.17	42.2	12	0	2	358	124	242	3.4e-59	Uncharacterized protein	SOVF_110020	Spinacia oleracea (Spinach)	NA	cellular response to nitrogen levels [GO:0043562]; response to sucrose [GO:0009744]	GO:0009744; GO:0043562	NA	GO:0009744~response to sucrose;GO:0043562~cellular response to nitrogen levels	NA
Control_DN39471_c2_g3_i5	1614	tr|A0A067GJJ6|A0A067GJJ6_CITSI	243	63.3	147	27.32	60.49	52	2	449	883	42	188	8.6e-41	Uncharacterized protein (Fragment)	CISIN_1g0081081mg	Citrus sinensis (Sweet orange) (Citrus aurantium var. sinensis)	NA	ATP binding [GO:0005524]; protein serine/threonine kinase activity [GO:0004674]	GO:0004674; GO:0005524	GO:0004674~protein serine/threonine kinase activity;GO:0005524~ATP binding	NA	NA
Control_DN36647_c0_g3_i4	1659	tr|A0A0J8BEQ6|A0A0J8BEQ6_BETVU	506	66.8	319	57.69	63.04	97	4	4	945	68	382	3.6e-111	Uncharacterized protein	BVRB_2g045420	Beta vulgaris subsp. vulgaris	NA	NA	NA	NA	NA	NA
Control_DN33199_c0_g1_i1	1509	tr|A0A0K9QQK1|A0A0K9QQK1_SPIOL	769	71.8	71	14.12	9.23	20	0	1077	865	613	683	3.7e-22	Uncharacterized protein	SOVF_152520	Spinacia oleracea (Spinach)	NA	serine-type endopeptidase activity [GO:0004252]	GO:0004252	GO:0004252~serine-type endopeptidase activity	NA	NA
Control_DN40126_c1_g1_i16	303	tr|A0A0J8CEN5|A0A0J8CEN5_BETVU	964	98.2	56	55.45	5.81	1	0	44	211	620	675	2.3e-24	Uncharacterized protein	BVRB_5g115890	Beta vulgaris subsp. vulgaris	NA	nucleus [GO:0005634]; protein import into nucleus [GO:0006606]; regulation of RNA splicing [GO:0043484]	GO:0005634; GO:0006606; GO:0043484	NA	GO:0006606~protein import into nucleus;GO:0043484~regulation of RNA splicing	GO:0005634~nucleus
Control_DN34394_c1_g2_i2	549	tr|A0A0J8BW44|A0A0J8BW44_BETVU	191	88	50	27.32	26.18	4	1	152	301	110	157	2.1e-15	Uncharacterized protein	BVRB_7g166440	Beta vulgaris subsp. vulgaris	NA	cell [GO:0005623]; electron carrier activity [GO:0009055]; protein disulfide oxidoreductase activity [GO:0015035]; cell redox homeostasis [GO:0045454]	GO:0005623; GO:0009055; GO:0015035; GO:0045454	GO:0009055~electron carrier activity;GO:0015035~protein disulfide oxidoreductase activity	GO:0045454~cell redox homeostasis	GO:0005623~cell
Control_DN39614_c5_g29_i1	2236	tr|A0A0J8D0D8|A0A0J8D0D8_BETVU	457	78.4	74	9.93	16.19	16	0	959	1180	210	283	6.3e-26	Uncharacterized protein	BVRB_1g011970	Beta vulgaris subsp. vulgaris	NA	nucleus [GO:0005634]; DNA binding [GO:0003677]; transcription factor activity, sequence-specific DNA binding [GO:0003700]; transcription, DNA-templated [GO:0006351]	GO:0003677; GO:0003700; GO:0005634; GO:0006351	GO:0003677~DNA binding;GO:0003700~sequence-specific DNA binding transcription factor activity	GO:0006351~transcription, DNA-templated	GO:0005634~nucleus
Control_DN39643_c1_g6_i2	1010	tr|A0A0J8EBL3|A0A0J8EBL3_BETVU	524	83.1	296	87.92	56.49	48	1	123	1004	1	296	3.2e-142	Glucose-1-phosphate adenylyltransferase (EC 2.7.7.27) (ADP-glucose pyrophosphorylase)	BVRB_9g217200	Beta vulgaris subsp. vulgaris	PATHWAY: Glycan biosynthesis; starch biosynthesis. {ECO:0000256|RuleBase:RU362093}.	chloroplast [GO:0009507]; ATP binding [GO:0005524]; glucose-1-phosphate adenylyltransferase activity [GO:0008878]; glycogen biosynthetic process [GO:0005978]; starch biosynthetic process [GO:0019252]	GO:0005524; GO:0005978; GO:0008878; GO:0009507; GO:0019252	GO:0005524~ATP binding;GO:0008878~glucose-1-phosphate adenylyltransferase activity	GO:0005978~glycogen biosynthetic process;GO:0019252~starch biosynthetic process	GO:0009507~chloroplast
Control_DN39432_c4_g1_i4	784	tr|A0A0K9QMM3|A0A0K9QMM3_SPIOL	497	88.1	59	22.58	11.87	7	0	319	495	369	427	2.3e-23	Uncharacterized protein	SOVF_168330	Spinacia oleracea (Spinach)	NA	integral component of membrane [GO:0016021]; iron ion transmembrane transporter activity [GO:0005381]	GO:0005381; GO:0016021	GO:0005381~iron ion transmembrane transporter activity	NA	GO:0016021~integral component of membrane
Control_DN36695_c4_g2_i1	2813	tr|A0A0J8F8Z3|A0A0J8F8Z3_BETVU	770	88.4	724	77.21	94.03	79	3	173	2341	51	770	0	Uncharacterized protein	BVRB_5g103010	Beta vulgaris subsp. vulgaris	NA	ATP binding [GO:0005524]; ATP-dependent DNA helicase activity [GO:0004003]; DNA binding [GO:0003677]; nucleotide-excision repair [GO:0006289]; transcription initiation from RNA polymerase II promoter [GO:0006367]	GO:0003677; GO:0004003; GO:0005524; GO:0006289; GO:0006367	GO:0003677~DNA binding;GO:0004003~ATP-dependent DNA helicase activity;GO:0005524~ATP binding	GO:0006289~nucleotide-excision repair;GO:0006367~transcription initiation from RNA polymerase II promoter	NA
Control_DN31880_c0_g1_i1	2208	tr|A0A0J8E4B4|A0A0J8E4B4_BETVU	486	79.3	343	46.6	70.58	69	2	485	1513	1	341	1.1e-150	Uncharacterized protein	BVRB_4g097060	Beta vulgaris subsp. vulgaris	NA	NA	NA	NA	NA	NA
Control_DN36177_c0_g1_i2	2345	tr|A0A0K9S4L0|A0A0K9S4L0_SPIOL	530	52.1	582	74.46	100	227	6	210	1955	1	530	2.3e-143	Uncharacterized protein	SOVF_000260	Spinacia oleracea (Spinach)	NA	NA	NA	NA	NA	NA
Control_DN14870_c0_g2_i1	668	tr|A0A0J8C3D2|A0A0J8C3D2_BETVU	336	82.4	199	89.37	59.23	35	0	37	633	138	336	1.6e-94	Uncharacterized protein	BVRB_6g142220	Beta vulgaris subsp. vulgaris	NA	integral component of membrane [GO:0016021]	GO:0016021	NA	NA	GO:0016021~integral component of membrane
Control_DN30089_c0_g1_i1	359	tr|A0A0K9RBX1|A0A0K9RBX1_SPIOL	158	51.4	70	58.5	44.3	32	1	84	293	1	68	1.1e-07	Uncharacterized protein	SOVF_090080	Spinacia oleracea (Spinach)	NA	integral component of membrane [GO:0016021]	GO:0016021	NA	NA	GO:0016021~integral component of membrane
Control_DN39468_c0_g3_i5	2903	tr|A0A0K9R8T5|A0A0K9R8T5_SPIOL	713	74.3	338	34.93	47.41	84	3	1485	2492	376	712	7.4e-136	Uncharacterized protein	SOVF_092950	Spinacia oleracea (Spinach)	NA	NA	NA	NA	NA	NA
Control_DN38215_c0_g4_i1	690	tr|A0A199URC2|A0A199URC2_ANACO	278	80.6	67	29.13	24.1	13	0	217	417	86	152	6.5e-22	Putative plastid-lipid-associated protein 6, chloroplastic	ACMD2_00373	Ananas comosus (Pineapple) (Ananas ananas)	NA	NA	NA	NA	NA	NA
Control_DN34943_c0_g1_i7	2663	tr|A0A0K9RQB8|A0A0K9RQB8_SPIOL	634	81.1	333	37.51	52.52	63	0	312	1310	1	333	4.3e-154	Uncharacterized protein	SOVF_040850	Spinacia oleracea (Spinach)	NA	oxidoreductase activity [GO:0016491]; zinc ion binding [GO:0008270]	GO:0008270; GO:0016491	GO:0008270~zinc ion binding;GO:0016491~oxidoreductase activity	NA	NA
Control_DN33093_c0_g2_i5	1062	tr|A0A0J8CT26|A0A0J8CT26_BETVU	139	75	124	35.03	89.21	30	1	380	748	12	135	1.9e-44	Uncharacterized protein	BVRB_3g062090	Beta vulgaris subsp. vulgaris	NA	NA	NA	NA	NA	NA
Control_DN40259_c1_g8_i1	317	tr|A0A0J8D1B2|A0A0J8D1B2_BETVU	655	66.3	98	92.74	14.96	33	0	15	308	318	415	5.8e-26	Uncharacterized protein	BVRB_1g009870	Beta vulgaris subsp. vulgaris	NA	ATP binding [GO:0005524]; protein folding [GO:0006457]	GO:0005524; GO:0006457	GO:0005524~ATP binding	GO:0006457~protein folding	NA
Control_DN39496_c0_g2_i3	1311	tr|A0A0K9QXF7|A0A0K9QXF7_SPIOL	273	85	147	33.64	53.85	22	0	43	483	1	147	9.7e-67	Uncharacterized protein	SOVF_135700	Spinacia oleracea (Spinach)	NA	NA	NA	NA	NA	NA
Control_DN39077_c1_g2_i6	1456	tr|A0A0K9QLT5|A0A0K9QLT5_SPIOL	274	79.9	224	46.15	81.75	43	2	337	1008	53	274	9e-98	Uncharacterized protein	SOVF_164570	Spinacia oleracea (Spinach)	NA	arylformamidase activity [GO:0004061]; tryptophan catabolic process to kynurenine [GO:0019441]	GO:0004061; GO:0019441	GO:0004061~arylformamidase activity	GO:0019441~tryptophan catabolic process to kynurenine	NA
Control_DN36424_c8_g3_i1	338	tr|M5WC21|M5WC21_PRUPE	232	100	112	99.41	48.28	0	0	1	336	47	158	7.5e-56	Uncharacterized protein	PRUPE_ppa009116mg	Prunus persica (Peach) (Amygdalus persica)	NA	cytoplasm [GO:0005737]	GO:0005737	NA	NA	GO:0005737~cytoplasm
Control_DN39869_c1_g1_i4	853	tr|A0A0J8BMF8|A0A0J8BMF8_BETVU	378	94.9	98	34.47	25.93	5	0	352	645	84	181	1.4e-45	Uncharacterized protein	BVRB_9g203850	Beta vulgaris subsp. vulgaris	NA	chloroplast envelope [GO:0009941]; chloroplast thylakoid membrane [GO:0009535]; plastoglobule [GO:0010287]; oxidoreductase activity [GO:0016491]	GO:0009535; GO:0009941; GO:0010287; GO:0016491	GO:0016491~oxidoreductase activity	NA	GO:0009535~chloroplast thylakoid membrane;GO:0009941~chloroplast envelope;GO:0010287~plastoglobule
Control_DN39979_c3_g1_i4	1628	tr|A0A0K9QCM0|A0A0K9QCM0_SPIOL	975	89.1	402	74.08	41.23	44	0	194	1399	60	461	3.5e-215	Uncharacterized protein	SOVF_201220	Spinacia oleracea (Spinach)	NA	metal ion binding [GO:0046872]; metalloendopeptidase activity [GO:0004222]	GO:0004222; GO:0046872	GO:0004222~metalloendopeptidase activity;GO:0046872~metal ion binding	NA	NA
Control_DN7511_c0_g1_i1	368	tr|A0A0K9QC81|A0A0K9QC81_SPIOL	374	65.6	122	99.46	32.62	41	1	3	368	81	201	3.4e-38	Uncharacterized protein (Fragment)	SOVF_201010	Spinacia oleracea (Spinach)	NA	NA	NA	NA	NA	NA
Control_DN34809_c1_g2_i1	517	tr|A0A0J8CQE5|A0A0J8CQE5_BETVU	434	79	62	35.98	14.29	13	0	82	267	373	434	1.7e-22	Uncharacterized protein	BVRB_3g057720	Beta vulgaris subsp. vulgaris	NA	SCF ubiquitin ligase complex [GO:0019005]	GO:0019005	NA	NA	GO:0019005~SCF ubiquitin ligase complex
Control_DN45484_c0_g1_i1	645	tr|A0A0K9RKH7|A0A0K9RKH7_SPIOL	464	77.7	103	47.91	22.2	23	0	1	309	362	464	1.9e-44	Uncharacterized protein	SOVF_061670	Spinacia oleracea (Spinach)	NA	hydrolase activity, hydrolyzing O-glycosyl compounds [GO:0004553]; carbohydrate metabolic process [GO:0005975]	GO:0004553; GO:0005975	GO:0004553~hydrolase activity, hydrolyzing O-glycosyl compounds	GO:0005975~carbohydrate metabolic process	NA
Control_DN36938_c0_g1_i3	2307	tr|A0A0K9QZN1|A0A0K9QZN1_SPIOL	595	87.3	496	64.5	83.36	57	4	88	1560	1	495	1.4e-246	Uncharacterized protein	SOVF_129870	Spinacia oleracea (Spinach)	NA	transferase activity, transferring glycosyl groups [GO:0016757]; metabolic process [GO:0008152]	GO:0008152; GO:0016757	GO:0016757~transferase activity, transferring glycosyl groups	GO:0008152~metabolic process	NA
Control_DN37463_c0_g1_i7	964	tr|A0A0K9QTR5|A0A0K9QTR5_SPIOL	555	69.5	246	76.56	44.32	71	1	116	853	3	244	1.7e-92	Uncharacterized protein	SOVF_148960	Spinacia oleracea (Spinach)	NA	nucleic acid binding [GO:0003676]; nucleotide binding [GO:0000166]	GO:0000166; GO:0003676	GO:0000166~nucleotide binding;GO:0003676~nucleic acid binding	NA	NA
Control_DN35530_c0_g2_i9	1208	tr|A0A0J8CYE2|A0A0J8CYE2_BETVU	423	81.3	123	30.55	29.08	23	0	840	1208	107	229	5.4e-56	Uncharacterized protein	BVRB_2g028960	Beta vulgaris subsp. vulgaris	NA	NA	NA	NA	NA	NA
Control_DN37748_c0_g1_i1	3650	tr|A0A0J8BC07|A0A0J8BC07_BETVU	1003	78.7	995	81.78	99.2	193	9	413	3358	5	993	0	Uncharacterized protein	BVRB_5g125870	Beta vulgaris subsp. vulgaris	NA	nucleus [GO:0005634]; DNA binding [GO:0003677]; regulation of transcription, DNA-templated [GO:0006355]; transcription, DNA-templated [GO:0006351]	GO:0003677; GO:0005634; GO:0006351; GO:0006355	GO:0003677~DNA binding	GO:0006351~transcription, DNA-templated;GO:0006355~regulation of transcription, DNA-templated	GO:0005634~nucleus
Control_DN38713_c3_g4_i8	2386	tr|A0A022QCN1|A0A022QCN1_ERYGU	679	82.2	45	5.66	6.63	8	0	1315	1449	191	235	2.6e-17	Uncharacterized protein	MIMGU_mgv1a002403mg	Erythranthe guttata (Yellow monkey flower) (Mimulus guttatus)	NA	serine-type peptidase activity [GO:0008236]	GO:0008236	GO:0008236~serine-type peptidase activity	NA	NA
Control_DN32941_c0_g1_i1	1109	tr|A0A0J8EYY4|A0A0J8EYY4_BETVU	602	43.4	83	22.45	13.79	46	1	460	708	279	360	7e-10	Uncharacterized protein	BVRB_6g141330	Beta vulgaris subsp. vulgaris	NA	NA	NA	NA	NA	NA
Control_DN32837_c0_g1_i2	739	tr|A0A0J8B5Z1|A0A0J8B5Z1_BETVU	427	55.7	212	86.06	49.65	91	2	109	738	1	211	4.6e-58	Uncharacterized protein	BVRB_9g225210	Beta vulgaris subsp. vulgaris	NA	NA	NA	NA	NA	NA
Control_DN39307_c0_g3_i2	352	tr|A0A0J8CSN5|A0A0J8CSN5_BETVU	807	48.4	126	100	15.61	54	2	1	345	525	650	7.6e-19	Uncharacterized protein	BVRB_2g042670	Beta vulgaris subsp. vulgaris	NA	NA	NA	NA	NA	NA
Control_DN17899_c0_g2_i1	654	tr|A0A0J8BJ41|A0A0J8BJ41_BETVU	120	48.7	117	53.67	97.5	50	3	63	383	3	119	7.5e-20	Uncharacterized protein	BVRB_9g214670	Beta vulgaris subsp. vulgaris	NA	integral component of membrane [GO:0016021]	GO:0016021	NA	NA	GO:0016021~integral component of membrane
Control_DN36241_c0_g1_i4	1425	tr|A0A0J8BY32|A0A0J8BY32_BETVU	280	79.8	267	56.21	95.36	48	1	124	906	13	279	5.9e-110	Uncharacterized protein	BVRB_7g162930	Beta vulgaris subsp. vulgaris	NA	chloroplast envelope [GO:0009941]	GO:0009941	NA	NA	GO:0009941~chloroplast envelope
Control_DN37564_c0_g1_i1	1753	tr|A0A0J8BKL5|A0A0J8BKL5_BETVU	435	80.5	328	56.13	75.4	62	1	3	980	108	435	6.2e-154	Uncharacterized protein	BVRB_9g215310	Beta vulgaris subsp. vulgaris	NA	ATP binding [GO:0005524]; metal ion binding [GO:0046872]; protein folding [GO:0006457]; response to heat [GO:0009408]	GO:0005524; GO:0006457; GO:0009408; GO:0046872	GO:0005524~ATP binding;GO:0046872~metal ion binding	GO:0006457~protein folding;GO:0009408~response to heat	NA
Control_DN34147_c0_g1_i4	1710	tr|A0A0J8EAB1|A0A0J8EAB1_BETVU	455	67	361	63.33	79.34	103	2	194	1231	96	455	2e-144	Uncharacterized protein	BVRB_1g018330	Beta vulgaris subsp. vulgaris	NA	serine-type carboxypeptidase activity [GO:0004185]	GO:0004185	GO:0004185~serine-type carboxypeptidase activity	NA	NA
Control_DN31693_c0_g1_i1	1594	tr|A0A0K9RAE3|A0A0K9RAE3_SPIOL	256	81.8	148	27.85	57.81	27	0	292	735	109	256	1.3e-60	Uncharacterized protein	SOVF_095400	Spinacia oleracea (Spinach)	NA	lyase activity [GO:0016829]; metabolic process [GO:0008152]	GO:0008152; GO:0016829	GO:0016829~lyase activity	GO:0008152~metabolic process	NA
Control_DN38590_c0_g1_i2	3977	tr|A0A0J8D1C8|A0A0J8D1C8_BETVU	1440	86.4	493	37.19	34.24	67	0	1830	3308	790	1282	2.8e-258	Uncharacterized protein	BVRB_2g032970	Beta vulgaris subsp. vulgaris	NA	integral component of membrane [GO:0016021]	GO:0016021	NA	NA	GO:0016021~integral component of membrane
Control_DN28123_c0_g2_i1	578	tr|A0A0J8D6A8|A0A0J8D6A8_BETVU	458	41.6	161	83.56	35.15	93	1	3	485	197	356	2.8e-34	Uncharacterized protein	BVRB_1g009330	Beta vulgaris subsp. vulgaris	NA	NA	NA	NA	NA	NA
Control_DN40416_c0_g1_i6	919	tr|A0A0J8BJ26|A0A0J8BJ26_BETVU	1373	41.9	172	56.15	12.53	77	4	229	708	36	196	1.6e-20	Uncharacterized protein	BVRB_1g018540	Beta vulgaris subsp. vulgaris	NA	Golgi membrane [GO:0000139]; COPII vesicle coating [GO:0048208]	GO:0000139; GO:0048208	NA	GO:0048208~COPII vesicle coating	GO:0000139~Golgi membrane
Control_DN37536_c1_g11_i11	3608	tr|A0A0J8CT40|A0A0J8CT40_BETVU	974	87.2	690	57.37	70.84	88	0	1125	3194	285	974	0	Non-lysosomal glucosylceramidase (NLGase) (EC 3.2.1.45)	BVRB_2g044000	Beta vulgaris subsp. vulgaris	NA	membrane [GO:0016020]; glucosylceramidase activity [GO:0004348]; glucosylceramide catabolic process [GO:0006680]	GO:0004348; GO:0006680; GO:0016020	GO:0004348~glucosylceramidase activity	GO:0006680~glucosylceramide catabolic process	GO:0016020~membrane
Control_DN37762_c1_g1_i5	751	tr|A0A0J8CWT5|A0A0J8CWT5_BETVU	265	72.6	62	24.77	23.4	15	1	544	723	121	182	9.3e-14	Uncharacterized protein	BVRB_3g050510	Beta vulgaris subsp. vulgaris	NA	integral component of membrane [GO:0016021]	GO:0016021	NA	NA	GO:0016021~integral component of membrane
Control_DN32293_c0_g1_i3	1051	tr|A0A0K9RXD9|A0A0K9RXD9_SPIOL	1191	74.5	220	62.8	18.47	56	0	303	962	891	1110	1.7e-90	Uncharacterized protein	SOVF_024000	Spinacia oleracea (Spinach)	NA	NA	NA	NA	NA	NA
Control_DN21986_c0_g1_i1	1500	tr|D0FY60|D0FY60_BETVU	582	88.3	360	72	61.86	42	0	3	1082	222	581	2.6e-185	Cysteinyl tRNA synthetase	cysRS	Beta vulgaris (Sugar beet)	NA	cytoplasm [GO:0005737]; ATP binding [GO:0005524]; cysteine-tRNA ligase activity [GO:0004817]; cysteinyl-tRNA aminoacylation [GO:0006423]	GO:0004817; GO:0005524; GO:0005737; GO:0006423	GO:0004817~cysteine-tRNA ligase activity;GO:0005524~ATP binding	GO:0006423~cysteinyl-tRNA aminoacylation	GO:0005737~cytoplasm
Control_DN37012_c0_g1_i4	1575	tr|K4AIU3|K4AIU3_SETIT	264	90.4	146	27.81	55.3	13	1	159	593	48	193	1.5e-66	Uncharacterized protein	SETIT_038805mg	Setaria italica (Foxtail millet) (Panicum italicum)	NA	DNA binding [GO:0003677]; DNA-templated transcription, initiation [GO:0006352]	GO:0003677; GO:0006352	GO:0003677~DNA binding	GO:0006352~DNA-templated transcription, initiation	NA
Control_DN39088_c0_g1_i10	1767	tr|A0A0J8CLA7|A0A0J8CLA7_BETVU	234	86.9	191	32.43	81.62	25	0	258	830	1	191	4.2e-89	Uncharacterized protein	BVRB_4g089310	Beta vulgaris subsp. vulgaris	NA	integral component of membrane [GO:0016021]	GO:0016021	NA	NA	GO:0016021~integral component of membrane
Control_DN33151_c0_g1_i1	2638	tr|A0A0K9RDD3|A0A0K9RDD3_SPIOL	638	56.8	611	69.48	95.77	188	12	502	2271	83	638	1.4e-165	Uncharacterized protein	SOVF_079000	Spinacia oleracea (Spinach)	NA	ATP binding [GO:0005524]; protein kinase activity [GO:0004672]	GO:0004672; GO:0005524	GO:0004672~protein kinase activity;GO:0005524~ATP binding	NA	NA
Control_DN10054_c0_g1_i1	373	tr|A0A061GN57|A0A061GN57_THECC	689	75.9	87	69.97	12.63	21	0	3	263	417	503	4.1e-31	Cysteine-rich RLK 29, putative isoform 1	TCM_030086	Theobroma cacao (Cacao) (Cocoa)	NA	integral component of membrane [GO:0016021]; ATP binding [GO:0005524]; protein kinase activity [GO:0004672]	GO:0004672; GO:0005524; GO:0016021	GO:0004672~protein kinase activity;GO:0005524~ATP binding	NA	GO:0016021~integral component of membrane
Control_DN36222_c0_g2_i1	376	tr|A0A0K9QIZ4|A0A0K9QIZ4_SPIOL	599	65.6	125	99.73	20.87	42	1	2	373	105	229	2.1e-38	Uncharacterized protein	SOVF_173910	Spinacia oleracea (Spinach)	NA	NA	NA	NA	NA	NA
Control_DN6046_c0_g1_i1	446	tr|A0A0J8C7U4|A0A0J8C7U4_BETVU	801	83.8	142	95.52	17.73	23	0	1	426	436	577	5.2e-65	Uncharacterized protein	BVRB_6g144160	Beta vulgaris subsp. vulgaris	NA	integral component of membrane [GO:0016021]; cation transmembrane transporter activity [GO:0008324]; potassium ion transport [GO:0006813]	GO:0006813; GO:0008324; GO:0016021	GO:0008324~cation transmembrane transporter activity	GO:0006813~potassium ion transport	GO:0016021~integral component of membrane
Control_DN33997_c0_g1_i1	2445	tr|A0A0J8E4D7|A0A0J8E4D7_BETVU	744	84.1	667	81.84	89.65	104	2	1	1998	79	744	0	Uncharacterized protein	BVRB_4g096720	Beta vulgaris subsp. vulgaris	NA	plasma membrane [GO:0005886]; ATP binding [GO:0005524]; protein kinase activity [GO:0004672]	GO:0004672; GO:0005524; GO:0005886	GO:0004672~protein kinase activity;GO:0005524~ATP binding	NA	GO:0005886~plasma membrane
Control_DN28133_c1_g2_i1	772	tr|A0A0K9RJV2|A0A0K9RJV2_SPIOL	1537	94.9	257	99.87	16.72	13	0	2	772	1189	1445	7.5e-144	Cytosine-specific methyltransferase (EC 2.1.1.37)	SOVF_058430	Spinacia oleracea (Spinach)	NA	chromatin binding [GO:0003682]; DNA (cytosine-5-)-methyltransferase activity [GO:0003886]	GO:0003682; GO:0003886	GO:0003682~chromatin binding;GO:0003886~DNA (cytosine-5-)-methyltransferase activity	NA	NA
Control_DN39676_c0_g7_i2	612	tr|A0A0K9R3D4|A0A0K9R3D4_SPIOL	334	75.7	70	34.31	20.96	17	0	113	322	199	268	4.4e-22	Uncharacterized protein	SOVF_115890	Spinacia oleracea (Spinach)	NA	intracellular [GO:0005622]; transporter activity [GO:0005215]	GO:0005215; GO:0005622	GO:0005215~transporter activity	NA	GO:0005622~intracellular
Control_DN39278_c0_g1_i4	903	tr|A0A0J8CRI7|A0A0J8CRI7_BETVU	402	73.9	207	68.77	51.49	52	2	148	762	38	244	2.8e-81	Uncharacterized protein	BVRB_4g073980	Beta vulgaris subsp. vulgaris	NA	hydroxymethylglutaryl-CoA lyase activity [GO:0004419]	GO:0004419	GO:0004419~hydroxymethylglutaryl-CoA lyase activity	NA	NA
Control_DN17086_c0_g1_i1	314	tr|A0A0J8BA25|A0A0J8BA25_BETVU	367	86.5	104	99.36	28.34	14	0	3	314	6	109	1.8e-43	Uncharacterized protein	BVRB_8g200370	Beta vulgaris subsp. vulgaris	NA	deaminase activity [GO:0019239]	GO:0019239	GO:0019239~deaminase activity	NA	NA
Control_DN6618_c0_g1_i1	929	tr|A0A0J8E9X1|A0A0J8E9X1_BETVU	197	70	200	64.59	100	57	1	89	688	1	197	1.2e-71	Uncharacterized protein	BVRB_1g017300	Beta vulgaris subsp. vulgaris	NA	proton-transporting ATP synthase complex, catalytic core F(1) [GO:0045261]; proton-transporting ATP synthase activity, rotational mechanism [GO:0046933]; ATP synthesis coupled proton transport [GO:0015986]	GO:0015986; GO:0045261; GO:0046933	GO:0046933~proton-transporting ATP synthase activity, rotational mechanism	GO:0015986~ATP synthesis coupled proton transport	GO:0045261~proton-transporting ATP synthase complex, catalytic core F(1)
Control_DN32898_c0_g1_i2	1051	tr|A0A0J8BUX7|A0A0J8BUX7_BETVU	284	75.4	126	35.97	44.37	31	0	144	521	142	267	3.3e-49	Uncharacterized protein	BVRB_7g175120	Beta vulgaris subsp. vulgaris	NA	catalytic activity [GO:0003824]	GO:0003824	GO:0003824~catalytic activity	NA	NA
Control_DN87602_c0_g1_i1	385	tr|F4NCJ4|F4NCJ4_BETVU	1357	68.8	128	99.74	9.43	40	0	2	385	557	684	1.8e-45	Uncharacterized protein	NA	Beta vulgaris subsp. vulgaris	NA	nucleic acid binding [GO:0003676]	GO:0003676	GO:0003676~nucleic acid binding	NA	NA
Control_DN70919_c0_g1_i1	534	tr|A0A0J8BZ74|A0A0J8BZ74_BETVU	308	83.8	111	62.36	36.04	18	0	2	334	198	308	5.7e-50	Uncharacterized protein	BVRB_7g174500	Beta vulgaris subsp. vulgaris	NA	nucleus [GO:0005634]; DNA binding [GO:0003677]	GO:0003677; GO:0005634	GO:0003677~DNA binding	NA	GO:0005634~nucleus
Control_DN13204_c0_g1_i1	871	tr|M5WDN1|M5WDN1_PRUPE	949	49.4	160	55.11	16.86	77	2	469	2	422	581	5.3e-37	Uncharacterized protein	PRUPE_ppa023172mg	Prunus persica (Peach) (Amygdalus persica)	NA	nucleic acid binding [GO:0003676]; zinc ion binding [GO:0008270]	GO:0003676; GO:0008270	GO:0003676~nucleic acid binding;GO:0008270~zinc ion binding	NA	NA
Control_DN81657_c0_g1_i1	377	tr|A0A1D1ZI21|A0A1D1ZI21_9ARAE	555	52	50	39.79	9.01	24	0	1	150	501	550	9.3e-07	ATP synthase subunit alpha	blw g.41809	Anthurium amnicola	NA	proton-transporting ATP synthase complex, catalytic core F(1) [GO:0045261]; ATP binding [GO:0005524]; proton-transporting ATP synthase activity, rotational mechanism [GO:0046933]; ATP synthesis coupled proton transport [GO:0015986]	GO:0005524; GO:0015986; GO:0045261; GO:0046933	GO:0005524~ATP binding;GO:0046933~proton-transporting ATP synthase activity, rotational mechanism	GO:0015986~ATP synthesis coupled proton transport	GO:0045261~proton-transporting ATP synthase complex, catalytic core F(1)
Control_DN37414_c2_g1_i5	464	tr|A0A0J8C5Z4|A0A0J8C5Z4_BETVU	478	71.4	168	100	35.15	6	2	1	462	237	376	1.5e-54	Uncharacterized protein	BVRB_6g132750	Beta vulgaris subsp. vulgaris	NA	mitochondrion [GO:0005739]; oxidoreductase activity, acting on the aldehyde or oxo group of donors, disulfide as acceptor [GO:0016624]	GO:0005739; GO:0016624	GO:0016624~oxidoreductase activity, acting on the aldehyde or oxo group of donors, disulfide as acceptor	NA	GO:0005739~mitochondrion
Control_DN38323_c0_g1_i11	1091	tr|A0A0J8EBM3|A0A0J8EBM3_BETVU	480	64.6	209	57.47	43.54	62	3	728	129	1	206	1.2e-65	Uncharacterized protein	BVRB_9g217290	Beta vulgaris subsp. vulgaris	NA	NA	NA	NA	NA	NA
Control_DN39868_c0_g6_i9	1021	tr|A0A0K9R298|A0A0K9R298_SPIOL	1624	91.8	147	43.19	9.05	12	0	579	1019	1069	1215	8e-69	Uncharacterized protein	SOVF_112630	Spinacia oleracea (Spinach)	NA	integral component of membrane [GO:0016021]; ATP binding [GO:0005524]; ATPase activity, coupled to transmembrane movement of substances [GO:0042626]	GO:0005524; GO:0016021; GO:0042626	GO:0005524~ATP binding;GO:0042626~ATPase activity, coupled to transmembrane movement of substances	NA	GO:0016021~integral component of membrane
Control_DN34574_c0_g3_i1	474	tr|A0A1B1SHT3|A0A1B1SHT3_9CARY	290	98.5	68	43.04	23.45	1	0	3	206	187	254	2.3e-31	NAC4	NA	Haloxylon ammodendron	NA	nucleus [GO:0005634]; DNA binding [GO:0003677]; regulation of transcription, DNA-templated [GO:0006355]; transcription, DNA-templated [GO:0006351]	GO:0003677; GO:0005634; GO:0006351; GO:0006355	GO:0003677~DNA binding	GO:0006351~transcription, DNA-templated;GO:0006355~regulation of transcription, DNA-templated	GO:0005634~nucleus
Control_DN38528_c0_g2_i7	3016	tr|A0A0J8BRW6|A0A0J8BRW6_BETVU	647	84.6	149	14.82	23.03	23	0	1814	2260	220	368	5.3e-68	Endoglucanase (EC 3.2.1.4)	BVRB_9g203190	Beta vulgaris subsp. vulgaris	NA	cellulase activity [GO:0008810]; cellulose catabolic process [GO:0030245]	GO:0008810; GO:0030245	GO:0008810~cellulase activity	GO:0030245~cellulose catabolic process	NA
Control_DN20346_c0_g1_i2	421	tr|A0A0J8FXG3|A0A0J8FXG3_BETVU	245	63.7	102	72.68	41.63	36	1	5	307	138	239	4.5e-26	Uncharacterized protein	BVRB_1g003600	Beta vulgaris subsp. vulgaris	NA	integral component of membrane [GO:0016021]	GO:0016021	NA	NA	GO:0016021~integral component of membrane
Control_DN14289_c0_g1_i1	496	tr|A0A0J8CJ96|A0A0J8CJ96_BETVU	846	89.5	105	63.51	12.41	11	0	181	495	1	105	2.9e-48	Phospholipase D (EC 3.1.4.4)	BVRB_5g101220	Beta vulgaris subsp. vulgaris	NA	membrane [GO:0016020]; calcium ion binding [GO:0005509]; N-acylphosphatidylethanolamine-specific phospholipase D activity [GO:0070290]; phospholipase D activity [GO:0004630]; lipid catabolic process [GO:0016042]; phosphatidylcholine metabolic process [GO:0046470]	GO:0004630; GO:0005509; GO:0016020; GO:0016042; GO:0046470; GO:0070290	GO:0004630~phospholipase D activity;GO:0005509~calcium ion binding;GO:0070290~N-acylphosphatidylethanolamine-specific phospholipase D activity	GO:0016042~lipid catabolic process;GO:0046470~phosphatidylcholine metabolic process	GO:0016020~membrane
Control_DN36386_c0_g1_i8	1482	tr|A0A0K9RA75|A0A0K9RA75_SPIOL	634	74.9	363	73.48	57.26	75	2	109	1188	1	350	7.1e-151	Uncharacterized protein	SOVF_089200	Spinacia oleracea (Spinach)	NA	glycopeptide alpha-N-acetylgalactosaminidase activity [GO:0033926]	GO:0033926	GO:0033926~glycopeptide alpha-N-acetylgalactosaminidase activity	NA	NA
Control_DN20775_c0_g1_i1	1785	tr|A0A0J8FKQ4|A0A0J8FKQ4_BETVU	436	81.6	440	73.95	100	76	2	291	1607	1	436	1.5e-200	Glycosyltransferase (EC 2.4.2.-)	BVRB_3g051080	Beta vulgaris subsp. vulgaris	NA	Golgi membrane [GO:0000139]; integral component of membrane [GO:0016021]; transferase activity, transferring glycosyl groups [GO:0016757]; cell wall organization [GO:0071555]	GO:0000139; GO:0016021; GO:0016757; GO:0071555	GO:0016757~transferase activity, transferring glycosyl groups	GO:0071555~cell wall organization	GO:0000139~Golgi membrane;GO:0016021~integral component of membrane
Control_DN37238_c0_g1_i18	2225	tr|A0A0K9QXS3|A0A0K9QXS3_SPIOL	523	72.8	523	70.52	100	141	1	105	1670	1	523	3.9e-209	Uncharacterized protein	SOVF_128860	Spinacia oleracea (Spinach)	NA	GTP binding [GO:0005525]	GO:0005525	GO:0005525~GTP binding	NA	NA
Control_DN35579_c0_g1_i7	2084	tr|A0A0J8B2M9|A0A0J8B2M9_BETVU	558	88.5	288	41.46	51.61	33	0	451	1314	20	307	5.7e-146	Uncharacterized protein	BVRB_008970	Beta vulgaris subsp. vulgaris	NA	phosphotransferase activity, alcohol group as acceptor [GO:0016773]; carbohydrate metabolic process [GO:0005975]	GO:0005975; GO:0016773	GO:0016773~phosphotransferase activity, alcohol group as acceptor	GO:0005975~carbohydrate metabolic process	NA
Control_DN85755_c0_g1_i1	347	tr|A0A0J8E393|A0A0J8E393_BETVU	769	93	115	99.42	14.95	8	0	3	347	61	175	5.9e-56	Uncharacterized protein	BVRB_5g126110	Beta vulgaris subsp. vulgaris	NA	mismatch repair complex [GO:0032300]; ATP binding [GO:0005524]; mismatched DNA binding [GO:0030983]; mismatch repair [GO:0006298]	GO:0005524; GO:0006298; GO:0030983; GO:0032300	GO:0005524~ATP binding;GO:0030983~mismatched DNA binding	GO:0006298~mismatch repair	GO:0032300~mismatch repair complex
Control_DN38674_c2_g1_i7	1226	tr|A0A0J8BWA0|A0A0J8BWA0_BETVU	496	85	40	9.79	8.06	6	0	752	633	396	435	3.4e-13	Uncharacterized protein	BVRB_7g175440	Beta vulgaris subsp. vulgaris	NA	NA	NA	NA	NA	NA
Control_DN34766_c0_g1_i1	1454	tr|Q1W2L0|Q1W2L0_SALBI	198	86.4	198	40.85	100	26	1	275	865	1	198	9.3e-95	Putative CPF 0172 family protein	UPF1	Salicornia bigelovii (Dwarf glasswort)	NA	NA	NA	NA	NA	NA
Control_DN21825_c0_g2_i1	309	tr|A0A0J8B9Z0|A0A0J8B9Z0_BETVU	375	76.2	80	77.67	21.33	19	0	70	309	225	304	5.5e-29	Uncharacterized protein	BVRB_8g200740	Beta vulgaris subsp. vulgaris	NA	chloroplast stroma [GO:0009570]; carbohydrate phosphatase activity [GO:0019203]; polysaccharide binding [GO:0030247]; protein tyrosine/serine/threonine phosphatase activity [GO:0008138]; circadian rhythm [GO:0007623]; starch catabolic process [GO:0005983]	GO:0005983; GO:0007623; GO:0008138; GO:0009570; GO:0019203; GO:0030247	GO:0008138~protein tyrosine/serine/threonine phosphatase activity;GO:0019203~carbohydrate phosphatase activity;GO:0030247~polysaccharide binding	GO:0005983~starch catabolic process;GO:0007623~circadian rhythm	GO:0009570~chloroplast stroma
Control_DN81831_c0_g1_i1	1290	tr|F4NCG1|F4NCG1_BETVU	1110	41.7	240	55.81	21.62	140	0	1150	431	556	795	1.3e-52	Uncharacterized protein	NA	Beta vulgaris subsp. vulgaris	NA	NA	NA	NA	NA	NA
Control_DN37127_c0_g4_i2	1133	tr|A0A0J8BKI2|A0A0J8BKI2_BETVU	502	74.7	178	47.13	35.46	45	0	57	590	311	488	7.8e-65	Uncharacterized protein	BVRB_9g219260	Beta vulgaris subsp. vulgaris	NA	ATP binding [GO:0005524]; metal ion binding [GO:0046872]; protein folding [GO:0006457]; response to heat [GO:0009408]	GO:0005524; GO:0006457; GO:0009408; GO:0046872	GO:0005524~ATP binding;GO:0046872~metal ion binding	GO:0006457~protein folding;GO:0009408~response to heat	NA
Control_DN36168_c0_g1_i4	1743	tr|A0A0J8FRX1|A0A0J8FRX1_BETVU	424	75.1	221	38.04	52.12	30	1	826	1488	229	424	2.5e-86	Uncharacterized protein	BVRB_2g026280	Beta vulgaris subsp. vulgaris	NA	integral component of membrane [GO:0016021]; hydrolase activity [GO:0016787]; metabolic process [GO:0008152]	GO:0008152; GO:0016021; GO:0016787	GO:0016787~hydrolase activity	GO:0008152~metabolic process	GO:0016021~integral component of membrane
Control_DN25766_c0_g1_i1	471	tr|A0A0K9QVT1|A0A0K9QVT1_SPIOL	260	88.6	35	22.29	13.46	4	0	62	166	226	260	5.4e-12	Uncharacterized protein	SOVF_140800	Spinacia oleracea (Spinach)	NA	nucleic acid binding [GO:0003676]	GO:0003676	GO:0003676~nucleic acid binding	NA	NA
Control_DN84484_c0_g1_i1	902	tr|A0A0K9QU00|A0A0K9QU00_SPIOL	319	71.4	234	77.83	73.35	63	2	213	902	1	234	2.8e-97	Uncharacterized protein	SOVF_141720	Spinacia oleracea (Spinach)	NA	hydrolase activity [GO:0016787]; metabolic process [GO:0008152]	GO:0008152; GO:0016787	GO:0016787~hydrolase activity	GO:0008152~metabolic process	NA
Control_DN39213_c0_g3_i10	1387	tr|A0A0J8ETD3|A0A0J8ETD3_BETVU	491	81.8	384	83.06	78.21	70	0	19	1170	1	384	2e-187	Glycosyltransferase (EC 2.4.1.-)	BVRB_7g161150	Beta vulgaris subsp. vulgaris	NA	transferase activity, transferring hexosyl groups [GO:0016758]; metabolic process [GO:0008152]	GO:0008152; GO:0016758	GO:0016758~transferase activity, transferring hexosyl groups	GO:0008152~metabolic process	NA
Control_DN30235_c0_g2_i2	2326	tr|A0A0K9QZK8|A0A0K9QZK8_SPIOL	863	55.1	566	73	65.59	241	4	154	1824	1	562	5.9e-160	Uncharacterized protein	SOVF_129990	Spinacia oleracea (Spinach)	NA	ATP binding [GO:0005524]; protein kinase activity [GO:0004672]; ubiquitin-protein transferase activity [GO:0004842]	GO:0004672; GO:0004842; GO:0005524	GO:0004672~protein kinase activity;GO:0004842~ubiquitin-protein transferase activity;GO:0005524~ATP binding	NA	NA
Control_DN35634_c0_g2_i1	1872	tr|A0A0J8CQV9|A0A0J8CQV9_BETVU	481	69.1	476	76.28	98.96	146	1	168	1592	6	481	4.3e-185	Glycosyltransferase (EC 2.4.1.-)	BVRB_3g053060	Beta vulgaris subsp. vulgaris	NA	transferase activity, transferring hexosyl groups [GO:0016758]; metabolic process [GO:0008152]	GO:0008152; GO:0016758	GO:0016758~transferase activity, transferring hexosyl groups	GO:0008152~metabolic process	NA
Control_DN38436_c0_g5_i18	1360	tr|A0A0K9QIN6|A0A0K9QIN6_SPIOL	291	72.9	85	18.75	29.21	12	1	130	351	30	114	1.9e-25	Uncharacterized protein	SOVF_175020	Spinacia oleracea (Spinach)	NA	integral component of membrane [GO:0016021]; mitochondrial membrane [GO:0031966]; mitochondrial transport [GO:0006839]	GO:0006839; GO:0016021; GO:0031966	NA	GO:0006839~mitochondrial transport	GO:0016021~integral component of membrane;GO:0031966~mitochondrial membrane
Control_DN86504_c0_g1_i1	331	tr|A0A0J8CL64|A0A0J8CL64_BETVU	647	69.1	68	61.63	10.51	17	1	126	329	1	64	2.1e-15	Peptidylprolyl isomerase (EC 5.2.1.8)	BVRB_4g088920	Beta vulgaris subsp. vulgaris	NA	cytosol [GO:0005829]; endoplasmic reticulum [GO:0005783]; integral component of membrane [GO:0016021]; peptidyl-prolyl cis-trans isomerase activity [GO:0003755]; cell differentiation [GO:0030154]; embryo development ending in seed dormancy [GO:0009793]; embryonic pattern specification [GO:0009880]; establishment of cell polarity [GO:0030010]; lateral root development [GO:0048527]; response to cyt…	GO:0003755; GO:0005783; GO:0005829; GO:0009735; GO:0009793; GO:0009826; GO:0009880; GO:0016021; GO:0030010; GO:0030154; GO:0042761; GO:0048527	GO:0003755~peptidyl-prolyl cis-trans isomerase activity	GO:0009735~response to cytokinin;GO:0009793~embryo development ending in seed dormancy;GO:0009826~unidimensional cell growth;GO:0009880~embryonic pattern specification;GO:0030010~establishment of cell polarity;GO:0030154~cell differentiation;GO:0042761~very long-chain fatty acid biosynthetic process;GO:0048527~lateral root development	GO:0005783~endoplasmic reticulum;GO:0005829~cytosol;GO:0016021~integral component of membrane
Control_DN40333_c4_g6_i1	377	tr|M1B0R2|M1B0R2_SOLTU	447	84.6	39	31.03	8.72	6	0	53	169	157	195	8.2e-11	Lipoxygenase (EC 1.13.11.-)	NA	Solanum tuberosum (Potato)	PATHWAY: Lipid metabolism; oxylipin biosynthesis. {ECO:0000256|RuleBase:RU003975}.	metal ion binding [GO:0046872]; oxidoreductase activity, acting on single donors with incorporation of molecular oxygen, incorporation of two atoms of oxygen [GO:0016702]; oxylipin biosynthetic process [GO:0031408]	GO:0016702; GO:0031408; GO:0046872	GO:0016702~oxidoreductase activity, acting on single donors with incorporation of molecular oxygen, incorporation of two atoms of oxygen;GO:0046872~metal ion binding	GO:0031408~oxylipin biosynthetic process	NA
Control_DN30226_c0_g1_i5	1491	tr|A0A0K9RVN6|A0A0K9RVN6_SPIOL	363	77.6	272	54.73	74.93	59	1	145	954	1	272	8.3e-115	Uncharacterized protein	SOVF_028950	Spinacia oleracea (Spinach)	NA	NA	NA	NA	NA	NA
Control_DN34935_c0_g1_i1	2289	tr|A0A0K9REU9|A0A0K9REU9_SPIOL	509	63.6	376	49.28	73.87	120	4	21	1124	6	372	2.1e-125	Uncharacterized protein	SOVF_074470	Spinacia oleracea (Spinach)	NA	integral component of membrane [GO:0016021]	GO:0016021	NA	NA	GO:0016021~integral component of membrane
Control_DN35744_c1_g1_i1	2855	tr|A0A0K9QIT0|A0A0K9QIT0_SPIOL	582	85.8	583	61.26	100	81	2	825	2570	1	582	1.7e-297	Uncharacterized protein	SOVF_174420	Spinacia oleracea (Spinach)	NA	NA	NA	NA	NA	NA
Control_DN37902_c4_g4_i9	1822	tr|A0A0J8BIK8|A0A0J8BIK8_BETVU	247	87.9	247	40.67	100	30	0	176	916	1	247	6.3e-117	Uncharacterized protein	BVRB_1g017680	Beta vulgaris subsp. vulgaris	NA	NA	NA	NA	NA	NA
Control_DN39291_c0_g1_i2	1095	tr|A0A0J8EP18|A0A0J8EP18_BETVU	378	71.4	175	47.95	46.3	49	1	140	661	40	214	1.1e-63	Uncharacterized protein	BVRB_7g169310	Beta vulgaris subsp. vulgaris	NA	hydrolase activity, acting on ester bonds [GO:0016788]	GO:0016788	GO:0016788~hydrolase activity, acting on ester bonds	NA	NA
Control_DN37767_c3_g1_i1	1076	tr|A0A0J8BGK5|A0A0J8BGK5_BETVU	348	92.3	26	7.25	7.47	2	0	13	90	112	137	1.6e-06	Uncharacterized protein	BVRB_2g047710	Beta vulgaris subsp. vulgaris	NA	integral component of membrane [GO:0016021]	GO:0016021	NA	NA	GO:0016021~integral component of membrane
Control_DN23666_c0_g1_i1	511	tr|A0A0J8C9K9|A0A0J8C9K9_BETVU	1221	85.2	142	83.37	11.63	21	0	1	426	98	239	7.1e-66	Uncharacterized protein	BVRB_5g115450	Beta vulgaris subsp. vulgaris	NA	zinc ion binding [GO:0008270]	GO:0008270	GO:0008270~zinc ion binding	NA	NA
Control_DN39811_c3_g3_i10	1202	tr|A0A0J8BHB9|A0A0J8BHB9_BETVU	749	91.9	74	18.47	9.88	6	0	687	908	229	302	7.8e-31	Uncharacterized protein	BVRB_2g045260	Beta vulgaris subsp. vulgaris	NA	integral component of membrane [GO:0016021]; voltage-gated potassium channel activity [GO:0005249]	GO:0005249; GO:0016021	GO:0005249~voltage-gated potassium channel activity	NA	GO:0016021~integral component of membrane
Control_DN5045_c0_g1_i1	669	tr|M0RRH3|M0RRH3_MUSAM	675	45.3	86	38.57	12.74	47	0	4	261	364	449	7.7e-12	Uncharacterized protein	NA	Musa acuminata subsp. malaccensis (Wild banana) (Musa malaccensis)	NA	integral component of membrane [GO:0016021]; voltage-gated potassium channel activity [GO:0005249]	GO:0005249; GO:0016021	GO:0005249~voltage-gated potassium channel activity	NA	GO:0016021~integral component of membrane
Control_DN28802_c0_g1_i3	2160	tr|A0A0K9R0G3|A0A0K9R0G3_SPIOL	927	90	660	91.67	71.2	66	0	3	1982	268	927	0	Uncharacterized protein	SOVF_127480	Spinacia oleracea (Spinach)	NA	integral component of membrane [GO:0016021]; cation:chloride symporter activity [GO:0015377]	GO:0015377; GO:0016021	GO:0015377~cation:chloride symporter activity	NA	GO:0016021~integral component of membrane
Control_DN37637_c1_g1_i1	1263	tr|A0A0K9RU72|A0A0K9RU72_SPIOL	365	60.2	359	85.27	98.36	141	1	142	1218	1	357	5.2e-118	Uncharacterized protein	SOVF_034520	Spinacia oleracea (Spinach)	NA	ADP binding [GO:0043531]	GO:0043531	GO:0043531~ADP binding	NA	NA
Control_DN31875_c0_g1_i1	1240	tr|D8UC04|D8UC04_VOLCA	161	87.9	33	7.98	20.5	4	0	1140	1238	77	109	7.3e-08	Putative uncharacterized protein	VOLCADRAFT_83518	Volvox carteri f. nagariensis	NA	ATP binding [GO:0005524]	GO:0005524	GO:0005524~ATP binding	NA	NA
Control_DN87593_c0_g1_i1	350	tr|A0A0J8D1W6|A0A0J8D1W6_BETVU	574	72.4	58	49.71	10.1	16	0	175	348	1	58	5.8e-19	Uncharacterized protein	BVRB_2g024250	Beta vulgaris subsp. vulgaris	NA	anther dehiscence [GO:0009901]; defense response to bacterium [GO:0042742]; defense response to fungus [GO:0050832]; jasmonic acid mediated signaling pathway [GO:0009867]; negative regulation of defense response [GO:0031348]; regulation of flower development [GO:0009909]; response to far red light [GO:0010218]; response to insect [GO:0009625]; response to wounding [GO:0009611]; root development […	GO:0009611; GO:0009625; GO:0009641; GO:0009867; GO:0009901; GO:0009909; GO:0010118; GO:0010218; GO:0031146; GO:0031348; GO:0042742; GO:0048364; GO:0050832	NA	GO:0009611~response to wounding;GO:0009625~response to insect;GO:0009641~shade avoidance;GO:0009867~jasmonic acid mediated signaling pathway;GO:0009901~anther dehiscence;GO:0009909~regulation of flower development;GO:0010118~stomatal movement;GO:0010218~response to far red light;GO:0031146~SCF-dependent proteasomal ubiquitin-dependent protein catabolic process;GO:0031348~negative regulation of de…	NA
Control_DN38385_c0_g1_i1	2426	tr|A0A0J8BM53|A0A0J8BM53_BETVU	220	82.6	46	5.69	20.91	8	0	1602	1739	146	191	5.6e-12	Golgi SNAP receptor complex member 1	BVRB_9g223240	Beta vulgaris subsp. vulgaris	NA	cis-Golgi network [GO:0005801]; Golgi membrane [GO:0000139]; integral component of membrane [GO:0016021]; ER to Golgi vesicle-mediated transport [GO:0006888]; protein transport [GO:0015031]	GO:0000139; GO:0005801; GO:0006888; GO:0015031; GO:0016021	NA	GO:0006888~ER to Golgi vesicle-mediated transport;GO:0015031~protein transport	GO:0000139~Golgi membrane;GO:0005801~cis-Golgi network;GO:0016021~integral component of membrane
Control_DN36142_c0_g1_i3	2026	tr|A0A0J8CWI2|A0A0J8CWI2_BETVU	589	66.2	278	41.16	47.2	83	2	278	1087	1	275	7.6e-103	Uncharacterized protein	BVRB_3g054660	Beta vulgaris subsp. vulgaris	NA	NA	NA	NA	NA	NA
Control_DN38801_c0_g1_i4	1184	tr|A0A0J8BE21|A0A0J8BE21_BETVU	1050	94.2	156	39.53	14.86	9	0	186	653	1	156	3.4e-79	Uncharacterized protein	BVRB_4g094750	Beta vulgaris subsp. vulgaris	NA	intracellular [GO:0005622]; intracellular protein transport [GO:0006886]	GO:0005622; GO:0006886	NA	GO:0006886~intracellular protein transport	GO:0005622~intracellular
Control_DN46346_c0_g1_i1	531	tr|A0A1D1XL80|A0A1D1XL80_9ARAE	111	79.4	102	57.63	91.89	20	1	49	351	8	109	1.1e-40	Ribosomal protein L37 (Fragment)	RpL37a_0 g.11077	Anthurium amnicola	NA	ribosome [GO:0005840]; metal ion binding [GO:0046872]; rRNA binding [GO:0019843]; structural constituent of ribosome [GO:0003735]; translation [GO:0006412]	GO:0003735; GO:0005840; GO:0006412; GO:0019843; GO:0046872	GO:0003735~structural constituent of ribosome;GO:0019843~rRNA binding;GO:0046872~metal ion binding	GO:0006412~translation	GO:0005840~ribosome
Control_DN28707_c0_g1_i1	2132	tr|A0A0K9QZH9|A0A0K9QZH9_SPIOL	639	83.5	576	81.05	90.14	95	0	3	1730	64	639	1.9e-282	Phosphatidylserine decarboxylase proenzyme 2 (EC 4.1.1.65) [Cleaved into: Phosphatidylserine decarboxylase 2 beta chain; Phosphatidylserine decarboxylase 2 alpha chain]	PSD2 SOVF_123680	Spinacia oleracea (Spinach)	PATHWAY: Phospholipid metabolism; phosphatidylethanolamine biosynthesis; phosphatidylethanolamine from CDP-diacylglycerol: step 2/2. {ECO:0000256|HAMAP-Rule:MF_03209}.	membrane [GO:0016020]; calcium ion binding [GO:0005509]; phosphatidylserine decarboxylase activity [GO:0004609]; phosphatidylethanolamine biosynthetic process [GO:0006646]; protein autoprocessing [GO:0016540]	GO:0004609; GO:0005509; GO:0006646; GO:0016020; GO:0016540	GO:0004609~phosphatidylserine decarboxylase activity;GO:0005509~calcium ion binding	GO:0006646~phosphatidylethanolamine biosynthetic process;GO:0016540~protein autoprocessing	GO:0016020~membrane
Control_DN38569_c5_g3_i1	332	tr|I7K8L3|I7K8L3_9ROSA	986	53.6	56	50.6	5.68	13	1	77	244	852	894	2.2e-07	T4.15 protein	T4.15	Malus x robusta	NA	NA	NA	NA	NA	NA
Control_DN37790_c0_g1_i5	2333	tr|A0A0K9RA67|A0A0K9RA67_SPIOL	591	82.1	436	56.07	73.77	78	0	512	1819	156	591	6.7e-204	Uncharacterized protein	SOVF_094080	Spinacia oleracea (Spinach)	NA	integral component of membrane [GO:0016021]; amidase activity [GO:0004040]	GO:0004040; GO:0016021	GO:0004040~amidase activity	NA	GO:0016021~integral component of membrane
Control_DN39392_c1_g1_i3	1186	tr|A0A0K9QYT1|A0A0K9QYT1_SPIOL	250	81.5	248	62.73	99.2	46	0	183	926	1	248	3.6e-113	Nicotinamide-nucleotide adenylyltransferase (EC 2.7.7.1) (EC 2.7.7.18) (Nicotinate-nucleotide adenylyltransferase)	SOVF_126120	Spinacia oleracea (Spinach)	PATHWAY: Cofactor biosynthesis; NAD(+) biosynthesis; NAD(+) from nicotinamide D-ribonucleotide: step 1/1. {ECO:0000256|RuleBase:RU362021}.	ATP binding [GO:0005524]; nicotinamide-nucleotide adenylyltransferase activity [GO:0000309]; nicotinate-nucleotide adenylyltransferase activity [GO:0004515]; NAD biosynthetic process [GO:0009435]	GO:0000309; GO:0004515; GO:0005524; GO:0009435	GO:0000309~nicotinamide-nucleotide adenylyltransferase activity;GO:0004515~nicotinate-nucleotide adenylyltransferase activity;GO:0005524~ATP binding	GO:0009435~NAD biosynthetic process	NA
Control_DN38177_c1_g2_i7	1112	tr|W9R4X3|W9R4X3_9ROSA	679	54.3	186	50.18	27.39	81	2	158	706	279	463	9.7e-52	Cysteine-rich receptor-like protein kinase 29	L484_006310	Morus notabilis	NA	integral component of membrane [GO:0016021]; ATP binding [GO:0005524]; protein kinase activity [GO:0004672]	GO:0004672; GO:0005524; GO:0016021	GO:0004672~protein kinase activity;GO:0005524~ATP binding	NA	GO:0016021~integral component of membrane
Control_DN26860_c0_g1_i4	1896	tr|A0A0K9Q946|A0A0K9Q946_SPIOL	373	81.2	245	38.77	65.68	46	0	233	967	30	274	6.6e-117	Uncharacterized protein	SOVF_212910	Spinacia oleracea (Spinach)	NA	NA	NA	NA	NA	NA
Control_DN35302_c0_g1_i3	1496	tr|A0A0K9QKG4|A0A0K9QKG4_SPIOL	202	65.6	93	18.65	46.04	32	0	719	997	110	202	1.1e-21	Uncharacterized protein	SOVF_175290	Spinacia oleracea (Spinach)	NA	NA	NA	NA	NA	NA
Control_DN38809_c0_g1_i14	624	tr|M0RYR8|M0RYR8_MUSAM	1196	56.3	71	34.13	5.94	26	2	238	435	109	179	4.7e-11	Uncharacterized protein	NA	Musa acuminata subsp. malaccensis (Wild banana) (Musa malaccensis)	NA	integral component of membrane [GO:0016021]; RNA binding [GO:0003723]; transmembrane transporter activity [GO:0022857]	GO:0003723; GO:0016021; GO:0022857	GO:0003723~RNA binding;GO:0022857~transmembrane transporter activity	NA	GO:0016021~integral component of membrane
Control_DN39119_c0_g1_i1	326	tr|A0A0J8D448|A0A0J8D448_BETVU	846	94.4	90	82.82	10.64	4	1	55	324	725	813	5.5e-40	Uncharacterized protein	BVRB_1g005690	Beta vulgaris subsp. vulgaris	NA	nucleus [GO:0005634]; lipid binding [GO:0008289]; sequence-specific DNA binding [GO:0043565]; regulation of transcription, DNA-templated [GO:0006355]	GO:0005634; GO:0006355; GO:0008289; GO:0043565	GO:0008289~lipid binding;GO:0043565~sequence-specific DNA binding	GO:0006355~regulation of transcription, DNA-templated	GO:0005634~nucleus
Control_DN32097_c0_g4_i1	687	tr|A0A0K9S170|A0A0K9S170_SPIOL	366	90.5	190	82.97	51.91	18	0	116	685	1	190	1.9e-90	Uncharacterized protein	SOVF_011090	Spinacia oleracea (Spinach)	NA	Rad51B-Rad51C-Rad51D-XRCC2 complex [GO:0033063]; ATP binding [GO:0005524]; DNA binding [GO:0003677]; DNA-dependent ATPase activity [GO:0008094]; double-strand break repair via homologous recombination [GO:0000724]	GO:0000724; GO:0003677; GO:0005524; GO:0008094; GO:0033063	GO:0003677~DNA binding;GO:0005524~ATP binding;GO:0008094~DNA-dependent ATPase activity	GO:0000724~double-strand break repair via homologous recombination	GO:0033063~Rad51B-Rad51C-Rad51D-XRCC2 complex
Control_DN36588_c0_g2_i1	4474	tr|A0A0J8ECH9|A0A0J8ECH9_BETVU	1313	62.2	1299	87.1	98.93	479	6	283	4173	19	1307	0	Uncharacterized protein	BVRB_9g220100	Beta vulgaris subsp. vulgaris	NA	integral component of membrane [GO:0016021]; ATP binding [GO:0005524]; ATPase activity, coupled to transmembrane movement of substances [GO:0042626]	GO:0005524; GO:0016021; GO:0042626	GO:0005524~ATP binding;GO:0042626~ATPase activity, coupled to transmembrane movement of substances	NA	GO:0016021~integral component of membrane
Control_DN82102_c0_g1_i1	942	tr|A0A067G625|A0A067G625_CITSI	543	60.1	248	78.98	45.67	93	2	3	734	296	541	3.8e-73	Sodium/hydrogen exchanger	CISIN_1g009116mg	Citrus sinensis (Sweet orange) (Citrus aurantium var. sinensis)	NA	integral component of membrane [GO:0016021]; plasma membrane [GO:0005886]; vacuolar membrane [GO:0005774]; sodium:proton antiporter activity [GO:0015385]; potassium ion homeostasis [GO:0055075]; regulation of pH [GO:0006885]; response to salt stress [GO:0009651]	GO:0005774; GO:0005886; GO:0006885; GO:0009651; GO:0015385; GO:0016021; GO:0055075	GO:0015385~sodium:proton antiporter activity	GO:0006885~regulation of pH;GO:0009651~response to salt stress;GO:0055075~potassium ion homeostasis	GO:0005774~vacuolar membrane;GO:0005886~plasma membrane;GO:0016021~integral component of membrane
Control_DN40077_c3_g1_i16	837	tr|A0A0K9QLT5|A0A0K9QLT5_SPIOL	274	81.6	185	66.31	67.52	32	2	152	703	27	210	2.6e-81	Uncharacterized protein	SOVF_164570	Spinacia oleracea (Spinach)	NA	arylformamidase activity [GO:0004061]; tryptophan catabolic process to kynurenine [GO:0019441]	GO:0004061; GO:0019441	GO:0004061~arylformamidase activity	GO:0019441~tryptophan catabolic process to kynurenine	NA
Control_DN47004_c0_g1_i1	471	tr|A0A0K9QCU4|A0A0K9QCU4_SPIOL	1346	95.1	143	91.08	10.62	7	0	1	429	785	927	1.5e-70	Uncharacterized protein	SOVF_198570	Spinacia oleracea (Spinach)	NA	integral component of membrane [GO:0016021]; ATP binding [GO:0005524]; ATPase activity [GO:0016887]	GO:0005524; GO:0016021; GO:0016887	GO:0005524~ATP binding;GO:0016887~ATPase activity	NA	GO:0016021~integral component of membrane
Control_DN26292_c0_g1_i2	403	tr|A0A0K9S3L8|A0A0K9S3L8_SPIOL	404	73.9	92	68.49	22.77	24	0	37	312	231	322	6.2e-33	Uncharacterized protein	SOVF_003330	Spinacia oleracea (Spinach)	NA	integral component of membrane [GO:0016021]; hydrolase activity, acting on ester bonds [GO:0016788]	GO:0016021; GO:0016788	GO:0016788~hydrolase activity, acting on ester bonds	NA	GO:0016021~integral component of membrane
Control_DN45584_c0_g1_i1	412	tr|A0A0K9RM70|A0A0K9RM70_SPIOL	488	74.3	136	99.03	27.87	35	0	3	410	115	250	8.2e-57	Glycosyltransferase (EC 2.4.1.-)	SOVF_051190	Spinacia oleracea (Spinach)	NA	transferase activity, transferring hexosyl groups [GO:0016758]; metabolic process [GO:0008152]	GO:0008152; GO:0016758	GO:0016758~transferase activity, transferring hexosyl groups	GO:0008152~metabolic process	NA
Control_DN17932_c0_g1_i1	410	tr|A0A0J8BDB8|A0A0J8BDB8_BETVU	180	70.6	85	62.2	47.22	24	1	51	302	96	180	3.4e-26	Uncharacterized protein	BVRB_3g067840	Beta vulgaris subsp. vulgaris	NA	NA	NA	NA	NA	NA
Control_DN38343_c2_g1_i2	1423	tr|A0A0K9RHA1|A0A0K9RHA1_SPIOL	258	85.2	257	54.18	99.61	38	0	149	919	1	257	4.5e-126	Uncharacterized protein	SOVF_072830	Spinacia oleracea (Spinach)	NA	NA	NA	NA	NA	NA
Control_DN39577_c0_g2_i1	1257	tr|A0A0J8BIS5|A0A0J8BIS5_BETVU	316	83.2	316	75.42	100	53	0	117	1064	1	316	2.9e-153	Uncharacterized protein	BVRB_1g017600	Beta vulgaris subsp. vulgaris	NA	nucleolus [GO:0005730]	GO:0005730	NA	NA	GO:0005730~nucleolus
Control_DN45979_c0_g1_i1	900	tr|A0A0K9RKI2|A0A0K9RKI2_SPIOL	709	89	299	99.67	42.17	33	0	2	898	146	444	1.5e-156	Uncharacterized protein	SOVF_061720	Spinacia oleracea (Spinach)	NA	integral component of membrane [GO:0016021]	GO:0016021	NA	NA	GO:0016021~integral component of membrane
Control_DN10423_c0_g1_i1	368	tr|A0A0K9S2D5|A0A0K9S2D5_SPIOL	384	70.2	121	98.64	31.51	30	1	3	365	86	200	1.9e-41	Uncharacterized protein	SOVF_001750	Spinacia oleracea (Spinach)	NA	NA	NA	NA	NA	NA
Control_DN40288_c0_g2_i1	2950	tr|A0A0K9RLJ9|A0A0K9RLJ9_SPIOL	462	72.7	461	46.88	99.78	114	4	1191	2564	11	462	1.8e-193	Uncharacterized protein	SOVF_058830	Spinacia oleracea (Spinach)	NA	oxidoreductase activity [GO:0016491]	GO:0016491	GO:0016491~oxidoreductase activity	NA	NA
Control_DN38792_c0_g2_i4	3708	tr|A0A0J8B523|A0A0J8B523_BETVU	1041	89.7	428	34.63	41.11	42	1	1781	3058	600	1027	1.2e-228	Uncharacterized protein	BVRB_002560	Beta vulgaris subsp. vulgaris	NA	chloroplast [GO:0009507]; glycogen (starch) synthase activity [GO:0004373]; starch metabolic process [GO:0005982]	GO:0004373; GO:0005982; GO:0009507	GO:0004373~glycogen (starch) synthase activity	GO:0005982~starch metabolic process	GO:0009507~chloroplast
Control_DN37603_c1_g4_i5	455	tr|A0A0J8EAJ7|A0A0J8EAJ7_BETVU	338	94.5	109	71.87	32.25	6	0	129	455	144	252	5.5e-54	Uncharacterized protein	BVRB_1g018930	Beta vulgaris subsp. vulgaris	NA	hydrolase activity, acting on carbon-nitrogen (but not peptide) bonds, in linear amidines [GO:0016813]; metal ion binding [GO:0046872]	GO:0016813; GO:0046872	GO:0016813~hydrolase activity, acting on carbon-nitrogen (but not peptide) bonds, in linear amidines;GO:0046872~metal ion binding	NA	NA
Control_DN19936_c0_g2_i1	570	tr|A0A151SFD2|A0A151SFD2_CAJCA	197	53.2	79	41.58	40.1	37	0	19	255	7	85	2.4e-14	Retrovirus-related Pol polyprotein from transposon TNT 1-94	KK1_024435	Cajanus cajan (Pigeon pea) (Cajanus indicus)	NA	NA	NA	NA	NA	NA
Control_DN29575_c0_g1_i1	514	tr|A0A0J8DY60|A0A0J8DY60_BETVU	494	60	155	90.47	31.38	59	2	3	461	341	494	4.5e-44	Uncharacterized protein	BVRB_004680	Beta vulgaris subsp. vulgaris	NA	NA	NA	NA	NA	NA
Control_DN62538_c0_g1_i1	400	tr|A0A0K9RYC7|A0A0K9RYC7_SPIOL	850	80.8	120	90	14.12	20	1	50	400	136	255	4.9e-46	Uncharacterized protein	SOVF_015230	Spinacia oleracea (Spinach)	NA	ATP binding [GO:0005524]; microtubule motor activity [GO:0003777]; microtubule-based movement [GO:0007018]	GO:0003777; GO:0005524; GO:0007018	GO:0003777~microtubule motor activity;GO:0005524~ATP binding	GO:0007018~microtubule-based movement	NA
Control_DN56740_c0_g1_i1	449	tr|A0A0K9QNF2|A0A0K9QNF2_SPIOL	881	90.3	144	96.21	16.35	14	0	5	436	738	881	5.2e-73	Uncharacterized protein	SOVF_159640	Spinacia oleracea (Spinach)	NA	zinc ion binding [GO:0008270]	GO:0008270	GO:0008270~zinc ion binding	NA	NA
Control_DN19268_c0_g2_i1	737	tr|A0A0J8CV44|A0A0J8CV44_BETVU	1050	84.5	187	76.12	17.81	29	0	177	737	517	703	5.4e-91	Uncharacterized protein	BVRB_3g051110	Beta vulgaris subsp. vulgaris	NA	nuclear membrane [GO:0031965]; nuclear pore [GO:0005643]; defense response signaling pathway, resistance gene-dependent [GO:0009870]; response to auxin [GO:0009733]; transport [GO:0006810]	GO:0005643; GO:0006810; GO:0009733; GO:0009870; GO:0031965	NA	GO:0006810~transport;GO:0009733~response to auxin;GO:0009870~defense response signaling pathway, resistance gene-dependent	GO:0005643~nuclear pore;GO:0031965~nuclear membrane
Control_DN38909_c0_g1_i2	1239	tr|A0A0J8CY76|A0A0J8CY76_BETVU	428	66.1	224	54.24	52.34	66	2	343	984	1	224	1.6e-71	Uncharacterized protein	BVRB_2g043630	Beta vulgaris subsp. vulgaris	NA	integral component of membrane [GO:0016021]; plasma membrane [GO:0005886]; zinc ion binding [GO:0008270]	GO:0005886; GO:0008270; GO:0016021	GO:0008270~zinc ion binding	NA	GO:0005886~plasma membrane;GO:0016021~integral component of membrane
Control_DN20178_c0_g1_i1	878	tr|A0A0K9RP66|A0A0K9RP66_SPIOL	674	81.8	292	99.77	43.32	25	1	3	878	314	577	6.8e-133	Uncharacterized protein	SOVF_044290	Spinacia oleracea (Spinach)	NA	cytoplasm [GO:0005737]; aminoacyl-tRNA ligase activity [GO:0004812]; ATP binding [GO:0005524]; nucleic acid binding [GO:0003676]; tRNA aminoacylation for protein translation [GO:0006418]	GO:0003676; GO:0004812; GO:0005524; GO:0005737; GO:0006418	GO:0003676~nucleic acid binding;GO:0004812~aminoacyl-tRNA ligase activity;GO:0005524~ATP binding	GO:0006418~tRNA aminoacylation for protein translation	GO:0005737~cytoplasm
Control_DN33452_c0_g2_i2	859	tr|A0A0K9QSL0|A0A0K9QSL0_SPIOL	161	72.2	158	55.18	98.14	43	1	61	531	3	160	1.7e-56	Uncharacterized protein	SOVF_145670	Spinacia oleracea (Spinach)	NA	iron-sulfur cluster binding [GO:0051536]; structural molecule activity [GO:0005198]; protein maturation by iron-sulfur cluster transfer [GO:0097428]	GO:0005198; GO:0051536; GO:0097428	GO:0005198~structural molecule activity;GO:0051536~iron-sulfur cluster binding	GO:0097428~protein maturation by iron-sulfur cluster transfer	NA
Control_DN38928_c0_g3_i2	1053	tr|A0A0J8CRD8|A0A0J8CRD8_BETVU	340	74.4	281	80.06	82.65	46	1	140	904	1	281	1.5e-102	Uncharacterized protein	BVRB_4g073440	Beta vulgaris subsp. vulgaris	NA	hydrolase activity, acting on glycosyl bonds [GO:0016798]	GO:0016798	GO:0016798~hydrolase activity, acting on glycosyl bonds	NA	NA
Control_DN26285_c0_g1_i1	952	tr|A0A0J8B6I5|A0A0J8B6I5_BETVU	182	63.1	179	56.41	98.35	62	2	44	580	1	175	1.5e-56	Uncharacterized protein	BVRB_8g201310	Beta vulgaris subsp. vulgaris	NA	integral component of membrane [GO:0016021]; electron carrier activity [GO:0009055]	GO:0009055; GO:0016021	GO:0009055~electron carrier activity	NA	GO:0016021~integral component of membrane
Control_DN11973_c0_g1_i1	699	tr|A0A0K9R9W1|A0A0K9R9W1_SPIOL	1131	44.6	202	86.7	17.86	102	6	109	699	25	221	4.4e-34	Uncharacterized protein	SOVF_090460	Spinacia oleracea (Spinach)	NA	ADP binding [GO:0043531]; defense response [GO:0006952]	GO:0006952; GO:0043531	GO:0043531~ADP binding	GO:0006952~defense response	NA
Control_DN37444_c0_g2_i1	842	tr|A0A0K9QGX6|A0A0K9QGX6_SPIOL	1194	83.6	238	84.8	19.93	39	0	129	842	1	238	1.2e-110	Uncharacterized protein	SOVF_180550	Spinacia oleracea (Spinach)	NA	NA	NA	NA	NA	NA
Control_DN33599_c0_g1_i12	1667	tr|A0A0J8EV09|A0A0J8EV09_BETVU	714	73.3	486	87.46	68.07	120	2	208	1665	1	476	1.5e-197	Uncharacterized protein	BVRB_6g153280	Beta vulgaris subsp. vulgaris	NA	integral component of membrane [GO:0016021]	GO:0016021	NA	NA	GO:0016021~integral component of membrane
Control_DN38508_c3_g2_i1	944	tr|A0A0J8EQS9|A0A0J8EQS9_BETVU	397	89	109	34.64	27.46	12	0	231	557	104	212	9.1e-51	Uncharacterized protein	BVRB_7g175080	Beta vulgaris subsp. vulgaris	NA	peroxisome [GO:0005777]; hydrolase activity [GO:0016787]	GO:0005777; GO:0016787	GO:0016787~hydrolase activity	NA	GO:0005777~peroxisome
Control_DN20343_c0_g1_i1	766	tr|A0A0J8D672|A0A0J8D672_BETVU	697	87.5	112	43.86	16.07	14	0	2	337	586	697	1.8e-52	Uncharacterized protein	BVRB_1g008980	Beta vulgaris subsp. vulgaris	NA	endosome [GO:0005768]; integral component of membrane [GO:0016021]; trans-Golgi network [GO:0005802]; methyltransferase activity [GO:0008168]; homogalacturonan biosynthetic process [GO:0010289]; response to cytokinin [GO:0009735]; root development [GO:0048364]; shoot system development [GO:0048367]	GO:0005768; GO:0005802; GO:0008168; GO:0009735; GO:0010289; GO:0016021; GO:0048364; GO:0048367	GO:0008168~methyltransferase activity	GO:0009735~response to cytokinin;GO:0010289~homogalacturonan biosynthetic process;GO:0048364~root development;GO:0048367~shoot system development	GO:0005768~endosome;GO:0005802~trans-Golgi network;GO:0016021~integral component of membrane
Control_DN33960_c0_g1_i3	620	tr|A0A0J8BDP8|A0A0J8BDP8_BETVU	513	77.7	103	49.84	20.08	21	1	149	451	402	504	7.3e-41	Uncharacterized protein	BVRB_2g044760	Beta vulgaris subsp. vulgaris	NA	endoplasmic reticulum [GO:0005783]; vacuolar membrane [GO:0005774]; acid phosphatase activity [GO:0003993]	GO:0003993; GO:0005774; GO:0005783	GO:0003993~acid phosphatase activity	NA	GO:0005774~vacuolar membrane;GO:0005783~endoplasmic reticulum
Control_DN18670_c0_g1_i1	1612	tr|A0A0K9RXC7|A0A0K9RXC7_SPIOL	398	90.7	399	74.26	100	35	2	280	1473	1	398	3.4e-207	Uncharacterized protein	SOVF_018060	Spinacia oleracea (Spinach)	NA	NA	NA	NA	NA	NA
Control_DN24597_c0_g1_i1	1123	tr|A0A0J8BNY5|A0A0J8BNY5_BETVU	246	65.7	251	67.05	100	71	8	46	768	1	246	7.7e-73	Uncharacterized protein	BVRB_8g196340	Beta vulgaris subsp. vulgaris	NA	NA	NA	NA	NA	NA
Control_DN32132_c0_g2_i1	1630	tr|A0A0J8D8D7|A0A0J8D8D7_BETVU	201	96.2	26	4.79	12.94	1	0	1551	1628	41	66	6.9e-06	Uncharacterized protein	BVRB_1g005930	Beta vulgaris subsp. vulgaris	NA	mRNA cleavage factor complex [GO:0005849]; hydrolase activity [GO:0016787]; mRNA binding [GO:0003729]; mRNA polyadenylation [GO:0006378]	GO:0003729; GO:0005849; GO:0006378; GO:0016787	GO:0003729~mRNA binding;GO:0016787~hydrolase activity	GO:0006378~mRNA polyadenylation	GO:0005849~mRNA cleavage factor complex
Control_DN33650_c0_g1_i7	1558	tr|A0A0K9RNA6|A0A0K9RNA6_SPIOL	255	85.9	255	49.1	100	36	0	303	1067	1	255	6e-132	Uncharacterized protein	SOVF_047340	Spinacia oleracea (Spinach)	NA	integral component of membrane [GO:0016021]; hydrolase activity, acting on carbon-nitrogen (but not peptide) bonds, in linear amides [GO:0016811]; ceramide metabolic process [GO:0006672]	GO:0006672; GO:0016021; GO:0016811	GO:0016811~hydrolase activity, acting on carbon-nitrogen (but not peptide) bonds, in linear amides	GO:0006672~ceramide metabolic process	GO:0016021~integral component of membrane
Control_DN36744_c0_g1_i4	1812	tr|A0A0K9QDD9|A0A0K9QDD9_SPIOL	776	77.6	107	17.72	13.79	24	0	113	433	445	551	2.8e-40	Uncharacterized protein	SOVF_191860	Spinacia oleracea (Spinach)	NA	NA	NA	NA	NA	NA
Control_DN27987_c0_g1_i1	1498	tr|A0A0K9QYV4|A0A0K9QYV4_SPIOL	240	85.4	239	47.86	99.58	35	0	74	790	1	239	9.5e-119	Uncharacterized protein	SOVF_125940	Spinacia oleracea (Spinach)	NA	hydrolase activity [GO:0016787]	GO:0016787	GO:0016787~hydrolase activity	NA	NA
Control_DN33285_c0_g1_i2	1460	tr|A0A0J8B4H2|A0A0J8B4H2_BETVU	476	88.2	255	52.4	53.57	30	0	543	1307	135	389	7.1e-127	Uncharacterized protein	BVRB_015830	Beta vulgaris subsp. vulgaris	NA	nucleic acid binding [GO:0003676]; nucleotide binding [GO:0000166]	GO:0000166; GO:0003676	GO:0000166~nucleotide binding;GO:0003676~nucleic acid binding	NA	NA
Control_DN27857_c0_g1_i1	551	tr|A0A0J8BC48|A0A0J8BC48_BETVU	106	71.4	70	38.11	66.04	11	2	176	385	13	73	1.2e-18	Uncharacterized protein	BVRB_3g067500	Beta vulgaris subsp. vulgaris	NA	chloroplast stroma [GO:0009570]; mitochondrion [GO:0005739]; 2 iron, 2 sulfur cluster binding [GO:0051537]; iron ion homeostasis [GO:0055072]; leaf senescence [GO:0010150]; reactive oxygen species metabolic process [GO:0072593]	GO:0005739; GO:0009570; GO:0010150; GO:0051537; GO:0055072; GO:0072593	GO:0051537~2 iron, 2 sulfur cluster binding	GO:0010150~leaf senescence;GO:0055072~iron ion homeostasis;GO:0072593~reactive oxygen species metabolic process	GO:0005739~mitochondrion;GO:0009570~chloroplast stroma
Control_DN39080_c0_g8_i1	1274	tr|A0A0K9RUS0|A0A0K9RUS0_SPIOL	256	78.1	242	56.99	94.53	48	1	174	884	1	242	5.4e-99	Uncharacterized protein	SOVF_032780	Spinacia oleracea (Spinach)	NA	nucleus [GO:0005634]	GO:0005634	NA	NA	GO:0005634~nucleus
Control_DN64821_c0_g1_i1	446	tr|J3SDF5|J3SDF5_BETVU	1631	52.3	109	73.32	6.68	50	1	445	119	229	335	3.9e-28	Ty3/gypsy retrotransposon protein	NA	Beta vulgaris subsp. vulgaris	NA	nucleic acid binding [GO:0003676]; DNA integration [GO:0015074]	GO:0003676; GO:0015074	GO:0003676~nucleic acid binding	GO:0015074~DNA integration	NA
Control_DN39304_c1_g1_i1	4146	tr|A0A0J8CVV3|A0A0J8CVV3_BETVU	1009	87.9	761	55.07	75.42	92	0	1495	3777	249	1009	0	Uncharacterized protein	BVRB_2g033880	Beta vulgaris subsp. vulgaris	NA	NA	NA	NA	NA	NA
Control_DN38584_c0_g1_i2	2545	tr|T2D2Q9|T2D2Q9_9CARY	161	94.1	68	8.02	42.24	4	0	1521	1724	93	160	4.1e-29	Universal stress protein	USP	Salicornia brachiata	NA	response to stress [GO:0006950]	GO:0006950	NA	GO:0006950~response to stress	NA
Control_DN68650_c0_g2_i1	351	tr|A0A0J8CMT1|A0A0J8CMT1_BETVU	538	62.9	70	59.83	13.01	24	1	219	10	12	79	3.5e-16	Uncharacterized protein	BVRB_4g084440	Beta vulgaris subsp. vulgaris	NA	NA	NA	NA	NA	NA
Control_DN26889_c0_g1_i1	1446	tr|A0A0K9R8Y5|A0A0K9R8Y5_SPIOL	167	90.6	139	28.84	83.23	13	0	254	670	29	167	1.3e-64	Uncharacterized protein	SOVF_093050	Spinacia oleracea (Spinach)	NA	nucleus [GO:0005634]; sequence-specific DNA binding [GO:0043565]; transcription factor activity, sequence-specific DNA binding [GO:0003700]	GO:0003700; GO:0005634; GO:0043565	GO:0003700~sequence-specific DNA binding transcription factor activity;GO:0043565~sequence-specific DNA binding	NA	GO:0005634~nucleus
Control_DN37324_c3_g9_i13	2041	tr|A0A0J8CAH0|A0A0J8CAH0_BETVU	501	87.6	364	53.5	72.65	45	0	281	1372	22	385	1.4e-184	Uncharacterized protein	BVRB_5g114180	Beta vulgaris subsp. vulgaris	NA	zinc ion binding [GO:0008270]	GO:0008270	GO:0008270~zinc ion binding	NA	NA
Control_DN39022_c1_g1_i5	303	tr|A0A0J8CQF1|A0A0J8CQF1_BETVU	286	86.2	29	28.71	10.14	4	0	161	247	1	29	7.5e-07	Uncharacterized protein	BVRB_4g075880	Beta vulgaris subsp. vulgaris	NA	nucleic acid binding [GO:0003676]; nucleotide binding [GO:0000166]	GO:0000166; GO:0003676	GO:0000166~nucleotide binding;GO:0003676~nucleic acid binding	NA	NA
Control_DN39977_c1_g1_i1	5178	tr|A0A0K9RLV8|A0A0K9RLV8_SPIOL	1443	64.9	1226	71.03	84.96	378	12	237	3872	22	1209	0	Uncharacterized protein	SOVF_051900	Spinacia oleracea (Spinach)	NA	NA	NA	NA	NA	NA
Control_DN38625_c2_g2_i3	457	tr|A0A0J8B4H9|A0A0J8B4H9_BETVU	537	52.3	65	42.67	12.1	27	1	202	384	106	170	3.5e-08	Uncharacterized protein	BVRB_002010	Beta vulgaris subsp. vulgaris	NA	NA	NA	NA	NA	NA
Control_DN38339_c0_g2_i1	967	tr|A0A0J8FFQ9|A0A0J8FFQ9_BETVU	277	69.8	106	32.89	38.27	30	2	386	700	69	173	2.1e-34	Uncharacterized protein	BVRB_4g074290	Beta vulgaris subsp. vulgaris	NA	integral component of membrane [GO:0016021]	GO:0016021	NA	NA	GO:0016021~integral component of membrane
Control_DN39079_c1_g1_i6	1578	tr|A0A0K9RSU1|A0A0K9RSU1_SPIOL	698	74.5	94	17.87	13.47	24	0	1067	1348	169	262	4.6e-31	Uncharacterized protein (Fragment)	SOVF_038250	Spinacia oleracea (Spinach)	NA	catalytic activity [GO:0003824]; metabolic process [GO:0008152]	GO:0003824; GO:0008152	GO:0003824~catalytic activity	GO:0008152~metabolic process	NA
Control_DN25935_c0_g3_i2	1424	tr|A0A0A9UTQ4|A0A0A9UTQ4_ARUDO	605	41.7	228	48.03	37.69	124	3	570	1241	280	502	3.1e-42	Uncharacterized protein	NA	Arundo donax (Giant reed) (Donax arundinaceus)	NA	NA	NA	NA	NA	NA
Control_DN39715_c1_g1_i3	346	tr|A0A0J8CUZ4|A0A0J8CUZ4_BETVU	1654	81.1	90	78.03	5.44	15	1	3	266	255	344	6.9e-33	Uncharacterized protein	BVRB_2g038790	Beta vulgaris subsp. vulgaris	NA	ATP binding [GO:0005524]; zinc ion binding [GO:0008270]	GO:0005524; GO:0008270	GO:0005524~ATP binding;GO:0008270~zinc ion binding	NA	NA
Control_DN23283_c0_g1_i2	635	tr|A0A1D5AI00|A0A1D5AI00_OLEEU	255	96	124	58.58	48.63	5	0	3	374	132	255	2.8e-64	Aquaporin PIP24	NA	Olea europaea (Common olive)	NA	integral component of membrane [GO:0016021]; transporter activity [GO:0005215]	GO:0005215; GO:0016021	GO:0005215~transporter activity	NA	GO:0016021~integral component of membrane
Control_DN39850_c0_g2_i1	787	tr|A0A0J8BHL9|A0A0J8BHL9_BETVU	328	89.4	47	17.92	14.33	4	1	488	625	156	202	3.7e-13	Uncharacterized protein	BVRB_9g221900	Beta vulgaris subsp. vulgaris	NA	integral component of membrane [GO:0016021]	GO:0016021	NA	NA	GO:0016021~integral component of membrane
Control_DN4689_c0_g1_i1	1598	tr|A0A0K9S437|A0A0K9S437_SPIOL	431	83.4	439	82.42	100	63	2	277	1587	1	431	1.1e-210	Uncharacterized protein	SOVF_002250	Spinacia oleracea (Spinach)	NA	NA	NA	NA	NA	NA
Control_DN40164_c0_g1_i6	6687	tr|A0A0J8CQL6|A0A0J8CQL6_BETVU	1942	73.7	1641	73.62	84.5	407	10	158	5068	1	1621	0	Uncharacterized protein	BVRB_4g070940	Beta vulgaris subsp. vulgaris	NA	mediator complex [GO:0016592]; RNA polymerase II transcription cofactor activity [GO:0001104]	GO:0001104; GO:0016592	GO:0001104~RNA polymerase II transcription cofactor activity	NA	GO:0016592~mediator complex
Control_DN34395_c0_g1_i1	2068	tr|F4NCI7|F4NCI7_BETVU	1362	52.2	318	46.13	23.35	152	0	1251	298	2	319	6.1e-92	Uncharacterized protein	NA	Beta vulgaris subsp. vulgaris	NA	nucleic acid binding [GO:0003676]	GO:0003676	GO:0003676~nucleic acid binding	NA	NA
Control_DN8272_c0_g1_i1	1537	tr|A0A0J8EQC1|A0A0J8EQC1_BETVU	671	70.2	493	96.23	73.47	147	0	59	1537	4	496	1.7e-200	Uncharacterized protein	BVRB_7g173390	Beta vulgaris subsp. vulgaris	NA	integral component of membrane [GO:0016021]; ATP binding [GO:0005524]; carbohydrate binding [GO:0030246]; protein kinase activity [GO:0004672]	GO:0004672; GO:0005524; GO:0016021; GO:0030246	GO:0004672~protein kinase activity;GO:0005524~ATP binding;GO:0030246~carbohydrate binding	NA	GO:0016021~integral component of membrane
Control_DN37094_c0_g1_i2	1504	tr|A0A0K9RVK8|A0A0K9RVK8_SPIOL	254	74.3	241	48.07	94.88	51	2	173	862	14	254	4.8e-94	Uncharacterized protein	SOVF_024020	Spinacia oleracea (Spinach)	NA	calcium ion binding [GO:0005509]	GO:0005509	GO:0005509~calcium ion binding	NA	NA
Control_DN34234_c0_g1_i1	814	tr|A0A0J8CM02|A0A0J8CM02_BETVU	522	76.1	197	72.6	37.74	44	3	222	812	1	194	4.9e-77	Uncharacterized protein	BVRB_4g073070	Beta vulgaris subsp. vulgaris	NA	NAD+ kinase activity [GO:0003951]; NAD metabolic process [GO:0019674]; NADP biosynthetic process [GO:0006741]	GO:0003951; GO:0006741; GO:0019674	GO:0003951~NAD+ kinase activity	GO:0006741~NADP biosynthetic process;GO:0019674~NAD metabolic process	NA
Control_DN21140_c1_g20_i1	1467	tr|A0A0J8CPU9|A0A0J8CPU9_BETVU	130	61.1	131	26.79	100	48	2	615	1001	1	130	1.1e-34	Uncharacterized protein	BVRB_3g059370	Beta vulgaris subsp. vulgaris	NA	NA	NA	NA	NA	NA
Control_DN39222_c1_g2_i2	7530	tr|A0A151QZW2|A0A151QZW2_CAJCA	1241	66.4	318	12.67	25.62	107	0	3622	4575	266	583	6.4e-123	Transposon Ty3-G Gag-Pol polyprotein (Fragment)	KK1_043040	Cajanus cajan (Pigeon pea) (Cajanus indicus)	NA	nucleic acid binding [GO:0003676]; DNA integration [GO:0015074]	GO:0003676; GO:0015074	GO:0003676~nucleic acid binding	GO:0015074~DNA integration	NA
Control_DN38635_c0_g1_i9	943	tr|W9RYB8|W9RYB8_9ROSA	421	46.3	82	26.09	19.48	43	1	24	266	273	354	1.5e-08	Uncharacterized protein	L484_008466	Morus notabilis	NA	NA	NA	NA	NA	NA
Control_DN62379_c0_g1_i1	301	tr|A0A0K9QE79|A0A0K9QE79_SPIOL	796	83.9	62	61.79	7.79	10	0	3	188	2	63	6.2e-22	Vacuolar protein sorting-associated protein 35	SOVF_189060	Spinacia oleracea (Spinach)	NA	cytosol [GO:0005829]; retromer complex [GO:0030904]; protein transporter activity [GO:0008565]; retrograde transport, endosome to Golgi [GO:0042147]	GO:0005829; GO:0008565; GO:0030904; GO:0042147	GO:0008565~protein transporter activity	GO:0042147~retrograde transport, endosome to Golgi	GO:0005829~cytosol;GO:0030904~retromer complex
Control_DN40166_c2_g1_i24	3458	tr|B9IEN8|B9IEN8_POPTR	556	58	50	4.34	8.99	21	0	3	152	327	376	7.8e-07	Uncharacterized protein	POPTR_0015s08440g	Populus trichocarpa (Western balsam poplar) (Populus balsamifera subsp. trichocarpa)	NA	serine-type endopeptidase activity [GO:0004252]	GO:0004252	GO:0004252~serine-type endopeptidase activity	NA	NA
Control_DN32633_c1_g1_i2	2807	tr|A0A0J8B4Q2|A0A0J8B4Q2_BETVU	386	83.6	317	33.88	82.12	46	1	605	1537	1	317	1.2e-146	Uncharacterized protein	BVRB_003190	Beta vulgaris subsp. vulgaris	NA	mRNA binding [GO:0003729]; nucleotide binding [GO:0000166]	GO:0000166; GO:0003729	GO:0000166~nucleotide binding;GO:0003729~mRNA binding	NA	NA
Control_DN37291_c0_g1_i5	748	tr|B9SI77|B9SI77_RICCO	327	71.8	85	34.09	25.99	24	0	431	685	231	315	4.3e-27	Histone-lysine N-methyltransferase (EC 2.1.1.43)	RCOM_1321690	Ricinus communis (Castor bean)	NA	nucleus [GO:0005634]; histone-lysine N-methyltransferase activity [GO:0018024]	GO:0005634; GO:0018024	GO:0018024~histone-lysine N-methyltransferase activity	NA	GO:0005634~nucleus
Control_DN38647_c2_g2_i20	782	tr|A0A0K9QLZ3|A0A0K9QLZ3_SPIOL	959	83.3	84	32.23	8.76	14	0	282	533	101	184	5.6e-30	Uncharacterized protein	SOVF_163780	Spinacia oleracea (Spinach)	NA	phosphoenolpyruvate carboxylase activity [GO:0008964]; carbon fixation [GO:0015977]; tricarboxylic acid cycle [GO:0006099]	GO:0006099; GO:0008964; GO:0015977	GO:0008964~phosphoenolpyruvate carboxylase activity	GO:0006099~tricarboxylic acid cycle;GO:0015977~carbon fixation	NA
Control_DN71195_c0_g1_i1	361	tr|A0A0K9RCT3|A0A0K9RCT3_SPIOL	596	76.5	119	98.89	19.97	27	1	5	361	31	148	2e-46	Uncharacterized protein	SOVF_085900	Spinacia oleracea (Spinach)	NA	integral component of membrane [GO:0016021]; D-arabinono-1,4-lactone oxidase activity [GO:0003885]; flavin adenine dinucleotide binding [GO:0050660]	GO:0003885; GO:0016021; GO:0050660	GO:0003885~D-arabinono-1,4-lactone oxidase activity;GO:0050660~flavin adenine dinucleotide binding	NA	GO:0016021~integral component of membrane
Control_DN31334_c0_g1_i1	1776	tr|A0A0K9QSB3|A0A0K9QSB3_SPIOL	405	86.7	407	68.75	100	52	1	111	1331	1	405	4.2e-214	Uncharacterized protein	SOVF_153610	Spinacia oleracea (Spinach)	NA	integral component of membrane [GO:0016021]	GO:0016021	NA	NA	GO:0016021~integral component of membrane
Control_DN32899_c1_g1_i1	601	tr|A0A0K9RDZ1|A0A0K9RDZ1_SPIOL	583	64.9	111	55.41	19.04	38	1	268	597	1	111	3.9e-31	Uncharacterized protein	SOVF_082200	Spinacia oleracea (Spinach)	NA	NA	NA	NA	NA	NA
Control_DN39221_c0_g1_i1	2357	tr|A0A0J8FGA9|A0A0J8FGA9_BETVU	700	55.6	480	61.09	68.57	187	5	398	1825	219	676	1.5e-126	Uncharacterized protein	BVRB_3g065900	Beta vulgaris subsp. vulgaris	NA	integral component of membrane [GO:0016021]	GO:0016021	NA	NA	GO:0016021~integral component of membrane
Control_DN1834_c0_g1_i1	341	tr|A0A0J8BH70|A0A0J8BH70_BETVU	1436	87.6	113	99.41	7.87	14	0	2	340	1129	1241	3.5e-53	Uncharacterized protein	BVRB_9g220300	Beta vulgaris subsp. vulgaris	NA	integral component of membrane [GO:0016021]; ATP binding [GO:0005524]; ATPase activity [GO:0016887]; transport [GO:0006810]	GO:0005524; GO:0006810; GO:0016021; GO:0016887	GO:0005524~ATP binding;GO:0016887~ATPase activity	GO:0006810~transport	GO:0016021~integral component of membrane
Control_DN38191_c0_g5_i3	685	tr|A0A151SWI3|A0A151SWI3_CAJCA	1542	62.1	58	25.4	3.76	18	2	3	176	298	351	1.8e-11	Uncharacterized protein	KK1_014586	Cajanus cajan (Pigeon pea) (Cajanus indicus)	NA	NA	NA	NA	NA	NA
Control_DN38216_c0_g2_i7	1037	tr|A0A0J8CV67|A0A0J8CV67_BETVU	1078	85.3	231	66.83	21.43	34	0	143	835	1	231	1.1e-108	Uncharacterized protein	BVRB_2g035690	Beta vulgaris subsp. vulgaris	NA	thiol-dependent ubiquitin-specific protease activity [GO:0004843]; protein deubiquitination [GO:0016579]; ubiquitin-dependent protein catabolic process [GO:0006511]	GO:0004843; GO:0006511; GO:0016579	GO:0004843~ubiquitin-specific protease activity	GO:0006511~ubiquitin-dependent protein catabolic process;GO:0016579~protein deubiquitination	NA
Control_DN17613_c0_g2_i1	1146	tr|A0A0J8EXB1|A0A0J8EXB1_BETVU	170	47.8	92	24.08	54.12	48	0	698	423	65	156	1.8e-16	Uncharacterized protein	BVRB_6g145630	Beta vulgaris subsp. vulgaris	NA	NA	NA	NA	NA	NA
Control_DN34822_c0_g2_i2	1484	tr|B9H1U4|B9H1U4_POPTR	831	46	422	85.31	50.78	215	7	35	1279	13	428	8e-102	Serine/threonine-protein kinase (EC 2.7.11.1)	POPTR_0004s02640g	Populus trichocarpa (Western balsam poplar) (Populus balsamifera subsp. trichocarpa)	NA	integral component of membrane [GO:0016021]; plasma membrane [GO:0005886]; ATP binding [GO:0005524]; protein serine/threonine kinase activity [GO:0004674]; protein phosphorylation [GO:0006468]; recognition of pollen [GO:0048544]	GO:0004674; GO:0005524; GO:0005886; GO:0006468; GO:0016021; GO:0048544	GO:0004674~protein serine/threonine kinase activity;GO:0005524~ATP binding	GO:0006468~protein phosphorylation;GO:0048544~recognition of pollen	GO:0005886~plasma membrane;GO:0016021~integral component of membrane
Control_DN32562_c0_g1_i1	549	tr|A0A0K9QX78|A0A0K9QX78_SPIOL	412	81.8	44	24.04	10.68	8	0	2	133	369	412	2e-13	Uncharacterized protein	SOVF_136440	Spinacia oleracea (Spinach)	NA	NA	NA	NA	NA	NA
Control_DN39604_c1_g1_i4	2224	tr|A0A0K9QTH3|A0A0K9QTH3_SPIOL	1525	88.6	501	67.58	32.85	49	1	280	1782	1033	1525	2.8e-252	Uncharacterized protein	SOVF_143360	Spinacia oleracea (Spinach)	NA	myosin complex [GO:0016459]; ATP binding [GO:0005524]; motor activity [GO:0003774]	GO:0003774; GO:0005524; GO:0016459	GO:0003774~motor activity;GO:0005524~ATP binding	NA	GO:0016459~myosin complex
Control_DN40211_c0_g1_i12	491	tr|A0A0K9RAL2|A0A0K9RAL2_SPIOL	1536	91.3	46	28.11	2.99	4	0	56	193	1066	1111	1.2e-17	Uncharacterized protein	SOVF_092720	Spinacia oleracea (Spinach)	NA	nucleus [GO:0005634]; endonuclease activity [GO:0004519]; single-stranded DNA binding [GO:0003697]; nucleotide-excision repair [GO:0006289]	GO:0003697; GO:0004519; GO:0005634; GO:0006289	GO:0003697~single-stranded DNA binding;GO:0004519~endonuclease activity	GO:0006289~nucleotide-excision repair	GO:0005634~nucleus
Control_DN16580_c0_g1_i1	320	tr|A0A0J8BSJ9|A0A0J8BSJ9_BETVU	308	61.3	106	99.38	34.42	39	1	1	318	147	250	4e-27	Uncharacterized protein	BVRB_8g185870	Beta vulgaris subsp. vulgaris	NA	integral component of membrane [GO:0016021]	GO:0016021	NA	NA	GO:0016021~integral component of membrane
Control_DN40339_c0_g4_i1	457	tr|A0A0K9RKG4|A0A0K9RKG4_SPIOL	712	87	46	30.2	6.46	6	0	319	456	602	647	2.1e-13	Uncharacterized protein	SOVF_056520	Spinacia oleracea (Spinach)	NA	cytoplasm [GO:0005737]; small protein activating enzyme activity [GO:0008641]; autophagy [GO:0006914]	GO:0005737; GO:0006914; GO:0008641	GO:0008641~small protein activating enzyme activity	GO:0006914~autophagy	GO:0005737~cytoplasm
Control_DN34024_c1_g1_i1	828	tr|A0A0J8CAW9|A0A0J8CAW9_BETVU	377	54.8	84	30.43	22.28	27	5	584	826	127	202	6.2e-11	Uncharacterized protein	BVRB_5g113180	Beta vulgaris subsp. vulgaris	NA	integral component of membrane [GO:0016021]; transport [GO:0006810]	GO:0006810; GO:0016021	NA	GO:0006810~transport	GO:0016021~integral component of membrane
Control_DN51508_c0_g1_i1	363	tr|A0A0J8C8E9|A0A0J8C8E9_BETVU	240	49.5	97	80.17	40.42	49	0	354	64	144	240	5.5e-20	Uncharacterized protein	BVRB_6g142130	Beta vulgaris subsp. vulgaris	NA	nucleic acid binding [GO:0003676]; DNA integration [GO:0015074]	GO:0003676; GO:0015074	GO:0003676~nucleic acid binding	GO:0015074~DNA integration	NA
Control_DN36946_c0_g2_i2	759	tr|A0A068U0K1|A0A068U0K1_COFCA	562	56.8	44	17.39	7.83	19	0	2	133	136	179	1.1e-06	Laccase (EC 1.10.3.2) (Benzenediol:oxygen oxidoreductase) (Diphenol oxidase) (Urishiol oxidase)	GSCOC_T00034660001	Coffea canephora (Robusta coffee)	NA	apoplast [GO:0048046]; copper ion binding [GO:0005507]; hydroquinone:oxygen oxidoreductase activity [GO:0052716]; lignin catabolic process [GO:0046274]	GO:0005507; GO:0046274; GO:0048046; GO:0052716	GO:0005507~copper ion binding;GO:0052716~hydroquinone:oxygen oxidoreductase activity	GO:0046274~lignin catabolic process	GO:0048046~apoplast
Control_DN27298_c0_g1_i1	1733	tr|A0A0K9S1Q4|A0A0K9S1Q4_SPIOL	378	59.2	333	57.65	88.1	106	11	316	1275	1	316	1e-100	Uncharacterized protein	SOVF_004820	Spinacia oleracea (Spinach)	NA	NA	NA	NA	NA	NA
Control_DN40432_c2_g1_i1	3056	tr|K4B8G3|K4B8G3_SOLLC	995	54.1	717	70.39	72.06	261	8	914	3055	225	876	2.3e-212	Uncharacterized protein	NA	Solanum lycopersicum (Tomato) (Lycopersicon esculentum)	NA	integral component of membrane [GO:0016021]; plasma membrane [GO:0005886]; ATP binding [GO:0005524]; protein serine/threonine kinase activity [GO:0004674]	GO:0004674; GO:0005524; GO:0005886; GO:0016021	GO:0004674~protein serine/threonine kinase activity;GO:0005524~ATP binding	NA	GO:0005886~plasma membrane;GO:0016021~integral component of membrane
Control_DN39156_c0_g1_i1	1747	tr|A0A0J8FA28|A0A0J8FA28_BETVU	495	63.6	242	41.56	48.89	87	1	224	949	30	270	6e-72	Uncharacterized protein	BVRB_4g088170	Beta vulgaris subsp. vulgaris	NA	NA	NA	NA	NA	NA
Control_DN22914_c0_g3_i1	508	tr|A0A0J8CTY5|A0A0J8CTY5_BETVU	401	84	75	44.29	18.7	11	1	3	227	244	317	7.1e-26	Uncharacterized protein	BVRB_3g061370	Beta vulgaris subsp. vulgaris	NA	guanylate kinase activity [GO:0004385]	GO:0004385	GO:0004385~guanylate kinase activity	NA	NA
Control_DN1550_c0_g1_i1	835	tr|A0A0J8CMB9|A0A0J8CMB9_BETVU	608	65.9	185	66.47	30.43	56	1	281	835	1	178	2e-62	Uncharacterized protein	BVRB_4g085790	Beta vulgaris subsp. vulgaris	NA	integral component of membrane [GO:0016021]	GO:0016021	NA	NA	GO:0016021~integral component of membrane
Control_DN29144_c0_g1_i1	600	tr|A0A0J8BNF5|A0A0J8BNF5_BETVU	1135	95	40	20	3.52	2	0	160	279	280	319	1.9e-14	Uncharacterized protein	BVRB_8g193940	Beta vulgaris subsp. vulgaris	NA	NA	NA	NA	NA	NA
Control_DN34960_c0_g2_i1	740	tr|A0A0K9QXL7|A0A0K9QXL7_SPIOL	549	84.8	158	64.05	28.78	24	0	1	474	392	549	3.5e-74	Uncharacterized protein	SOVF_129620	Spinacia oleracea (Spinach)	NA	integral component of membrane [GO:0016021]; 2 iron, 2 sulfur cluster binding [GO:0051537]; chlorophyllide a oxygenase [overall] activity [GO:0010277]	GO:0010277; GO:0016021; GO:0051537	GO:0010277~chlorophyllide a oxygenase [overall] activity;GO:0051537~2 iron, 2 sulfur cluster binding	NA	GO:0016021~integral component of membrane
Control_DN35724_c0_g1_i2	468	tr|A0A0J8F811|A0A0J8F811_BETVU	1356	40	85	54.49	6.27	46	2	2	241	497	581	8.9e-07	Uncharacterized protein	BVRB_5g100150	Beta vulgaris subsp. vulgaris	NA	NA	NA	NA	NA	NA
Control_DN40244_c0_g3_i3	2664	tr|A0A0J8BXH4|A0A0J8BXH4_BETVU	397	52.3	394	44.37	99.24	175	6	598	1758	1	388	1e-102	Uncharacterized protein	BVRB_7g168360	Beta vulgaris subsp. vulgaris	NA	ADP binding [GO:0043531]	GO:0043531	GO:0043531~ADP binding	NA	NA
Control_DN12964_c0_g1_i1	642	tr|A0A0J8BII9|A0A0J8BII9_BETVU	404	79.9	214	100	52.97	38	1	1	642	43	251	1.5e-92	Uncharacterized protein	BVRB_1g016650	Beta vulgaris subsp. vulgaris	NA	integral component of membrane [GO:0016021]	GO:0016021	NA	NA	GO:0016021~integral component of membrane
Control_DN36841_c0_g1_i1	2466	tr|A0A0J8C9N1|A0A0J8C9N1_BETVU	627	37.9	638	77.62	100	335	18	235	2118	35	621	2.5e-100	Uncharacterized protein	BVRB_6g136720	Beta vulgaris subsp. vulgaris	NA	NA	NA	NA	NA	NA
Control_DN38613_c0_g1_i4	1084	tr|A0A0D3CL55|A0A0D3CL55_BRAOL	378	87.6	97	26.85	25.66	12	0	523	813	282	378	4.6e-46	Uncharacterized protein	NA	Brassica oleracea var. oleracea	NA	integral component of membrane [GO:0016021]	GO:0016021	NA	NA	GO:0016021~integral component of membrane
Control_DN24083_c0_g1_i1	857	tr|A0A067DWF9|A0A067DWF9_CITSI	193	87.7	73	25.55	37.82	9	0	186	404	1	73	3e-32	Uncharacterized protein	CISIN_1g029458mg	Citrus sinensis (Sweet orange) (Citrus aurantium var. sinensis)	NA	nucleus [GO:0005634]; phosphoprotein phosphatase activity [GO:0004721]; mRNA processing [GO:0006397]	GO:0004721; GO:0005634; GO:0006397	GO:0004721~phosphoprotein phosphatase activity	GO:0006397~mRNA processing	GO:0005634~nucleus
Control_DN4784_c0_g1_i1	370	tr|A0A0J8B8X1|A0A0J8B8X1_BETVU	822	89.3	56	45.41	6.81	6	0	169	2	531	586	1.6e-19	Uncharacterized protein	BVRB_5g124200	Beta vulgaris subsp. vulgaris	NA	integral component of membrane [GO:0016021]	GO:0016021	NA	NA	GO:0016021~integral component of membrane
Control_DN38642_c1_g4_i2	443	tr|A0A0K9RZV6|A0A0K9RZV6_SPIOL	301	56.7	60	40.63	19.93	26	0	170	349	195	254	2.2e-07	Uncharacterized protein	SOVF_015570	Spinacia oleracea (Spinach)	NA	integral component of membrane [GO:0016021]; aspartic-type endopeptidase activity [GO:0004190]	GO:0004190; GO:0016021	GO:0004190~aspartic-type endopeptidase activity	NA	GO:0016021~integral component of membrane
Control_DN35308_c0_g3_i4	1142	tr|A0A0J8BDY5|A0A0J8BDY5_BETVU	401	81.7	229	60.16	57.11	25	1	2	688	189	400	2.3e-101	Uncharacterized protein	BVRB_4g093610	Beta vulgaris subsp. vulgaris	NA	nucleus [GO:0005634]; DNA binding [GO:0003677]; regulation of transcription, DNA-templated [GO:0006355]; transcription, DNA-templated [GO:0006351]	GO:0003677; GO:0005634; GO:0006351; GO:0006355	GO:0003677~DNA binding	GO:0006351~transcription, DNA-templated;GO:0006355~regulation of transcription, DNA-templated	GO:0005634~nucleus
Control_DN74459_c0_g1_i1	493	tr|A0A0K9RV93|A0A0K9RV93_SPIOL	520	67	97	59.03	18.65	23	4	115	393	1	92	3.8e-24	Uncharacterized protein	SOVF_030470	Spinacia oleracea (Spinach)	NA	NA	NA	NA	NA	NA
Control_DN35852_c0_g1_i1	997	tr|A0A0V0IDJ5|A0A0V0IDJ5_SOLCH	370	61.2	67	20.16	18.11	25	1	346	543	19	85	1.2e-11	Obg-like ATPase 1	NA	Solanum chacoense (Chaco potato)	NA	cytoplasm [GO:0005737]; ATP binding [GO:0005524]; ATPase activity [GO:0016887]; GTP binding [GO:0005525]; ribosomal large subunit binding [GO:0043023]; ribosome binding [GO:0043022]	GO:0005524; GO:0005525; GO:0005737; GO:0016887; GO:0043022; GO:0043023	GO:0005524~ATP binding;GO:0005525~GTP binding;GO:0016887~ATPase activity;GO:0043022~ribosome binding;GO:0043023~ribosomal large subunit binding	NA	GO:0005737~cytoplasm
Control_DN34239_c0_g2_i4	2445	tr|A0A0K9RQG3|A0A0K9RQG3_SPIOL	558	90.8	229	28.1	41.04	20	1	1292	1975	323	551	1.8e-114	Uncharacterized protein	SOVF_039960	Spinacia oleracea (Spinach)	NA	NA	NA	NA	NA	NA
Control_DN40341_c1_g5_i3	1584	tr|A0A0J8CXG5|A0A0J8CXG5_BETVU	148	41.6	89	16.86	60.14	48	2	558	821	18	103	1.3e-09	Uncharacterized protein	BVRB_2g024550	Beta vulgaris subsp. vulgaris	NA	NA	NA	NA	NA	NA
Control_DN39048_c0_g1_i12	831	tr|A0A0J8BYA0|A0A0J8BYA0_BETVU	512	86.8	106	38.27	20.7	14	0	322	639	1	106	1.2e-46	Uncharacterized protein	BVRB_7g161420	Beta vulgaris subsp. vulgaris	NA	catalytic activity [GO:0003824]; metabolic process [GO:0008152]	GO:0003824; GO:0008152	GO:0003824~catalytic activity	GO:0008152~metabolic process	NA
Control_DN37305_c0_g3_i1	1276	tr|A0A0J8DYC8|A0A0J8DYC8_BETVU	952	90.6	159	37.38	16.7	14	1	499	975	795	952	7.9e-74	Uncharacterized protein	BVRB_004180	Beta vulgaris subsp. vulgaris	NA	integral component of membrane [GO:0016021]; ATP binding [GO:0005524]; kinase activity [GO:0016301]	GO:0005524; GO:0016021; GO:0016301	GO:0005524~ATP binding;GO:0016301~kinase activity	NA	GO:0016021~integral component of membrane
Control_DN28173_c0_g1_i1	1614	tr|A0A0J8CZB3|A0A0J8CZB3_BETVU	346	78.4	333	61.9	96.24	69	2	502	1497	1	331	9.2e-152	Uncharacterized protein	BVRB_1g015360	Beta vulgaris subsp. vulgaris	NA	integral component of membrane [GO:0016021]; nucleus [GO:0005634]; Golgi vesicle transport [GO:0048193]	GO:0005634; GO:0016021; GO:0048193	NA	GO:0048193~Golgi vesicle transport	GO:0005634~nucleus;GO:0016021~integral component of membrane
Control_DN38458_c0_g1_i8	1748	tr|A0A0J8CDM5|A0A0J8CDM5_BETVU	438	86.3	437	75	99.77	59	1	231	1538	1	437	4.1e-214	Uncharacterized protein	BVRB_5g122550	Beta vulgaris subsp. vulgaris	NA	NuA4 histone acetyltransferase complex [GO:0035267]; Swr1 complex [GO:0000812]; DNA binding [GO:0003677]; chromatin remodeling [GO:0006338]; DNA repair [GO:0006281]; histone H2A acetylation [GO:0043968]; histone H4 acetylation [GO:0043967]; negative regulation of transcription, DNA-templated [GO:0045892]	GO:0000812; GO:0003677; GO:0006281; GO:0006338; GO:0035267; GO:0043967; GO:0043968; GO:0045892	GO:0003677~DNA binding	GO:0006281~DNA repair;GO:0006338~chromatin remodeling;GO:0043967~histone H4 acetylation;GO:0043968~histone H2A acetylation;GO:0045892~negative regulation of transcription, DNA-templated	GO:0000812~Swr1 complex;GO:0035267~NuA4 histone acetyltransferase complex
Control_DN34078_c0_g2_i4	2029	tr|A0A0J8C581|A0A0J8C581_BETVU	329	66.2	361	53.38	100	83	4	188	1267	1	323	2e-132	Uncharacterized protein	BVRB_6g139610	Beta vulgaris subsp. vulgaris	NA	integral component of membrane [GO:0016021]; transferase activity, transferring acyl groups other than amino-acyl groups [GO:0016747]	GO:0016021; GO:0016747	GO:0016747~transferase activity, transferring acyl groups other than amino-acyl groups	NA	GO:0016021~integral component of membrane
Control_DN31939_c0_g2_i1	1067	tr|A0A0J8D0D3|A0A0J8D0D3_BETVU	379	44.9	312	87.72	82.32	155	5	6	914	67	370	3e-66	Uncharacterized protein	BVRB_2g033480	Beta vulgaris subsp. vulgaris	NA	NA	NA	NA	NA	NA
Control_DN11712_c0_g2_i1	628	tr|A0A0K9Q820|A0A0K9Q820_SPIOL	183	81.7	60	28.66	32.79	11	0	240	419	11	70	1e-18	Uncharacterized protein	SOVF_216610	Spinacia oleracea (Spinach)	NA	oxidation-reduction process [GO:0055114]	GO:0055114	NA	GO:0055114~oxidation-reduction process	NA
Control_DN36923_c1_g5_i2	618	tr|A0A068U551|A0A068U551_COFCA	539	81.6	38	18.45	7.05	7	0	505	618	39	76	4.3e-09	RNA helicase (EC 3.6.4.13)	GSCOC_T00015211001	Coffea canephora (Robusta coffee)	NA	ATP binding [GO:0005524]; helicase activity [GO:0004386]; RNA binding [GO:0003723]	GO:0003723; GO:0004386; GO:0005524	GO:0003723~RNA binding;GO:0004386~helicase activity;GO:0005524~ATP binding	NA	NA
Control_DN21040_c0_g1_i1	572	tr|A0A061GBA8|A0A061GBA8_THECC	616	35.1	185	97.03	30.03	116	4	21	569	383	565	5.4e-22	RNA-directed DNA polymerase (Reverse transcriptase), Polynucleotidyl transferase, Ribonuclease H fold-like protein	TCM_015967	Theobroma cacao (Cacao) (Cocoa)	NA	nucleic acid binding [GO:0003676]; RNA-directed DNA polymerase activity [GO:0003964]; RNA-DNA hybrid ribonuclease activity [GO:0004523]	GO:0003676; GO:0003964; GO:0004523	GO:0003676~nucleic acid binding;GO:0003964~RNA-directed DNA polymerase activity;GO:0004523~RNA-DNA hybrid ribonuclease activity	NA	NA
Control_DN40144_c4_g2_i34	2611	tr|A0A0J8CUS1|A0A0J8CUS1_BETVU	639	91.8	171	19.65	26.76	14	0	819	1331	235	405	1.4e-88	Uncharacterized protein	BVRB_3g057690	Beta vulgaris subsp. vulgaris	NA	mitochondrial inner membrane [GO:0005743]; electron-transferring-flavoprotein dehydrogenase activity [GO:0004174]; iron-sulfur cluster binding [GO:0051536]; metal ion binding [GO:0046872]; leucine catabolic process [GO:0006552]; response to absence of light [GO:0009646]	GO:0004174; GO:0005743; GO:0006552; GO:0009646; GO:0046872; GO:0051536	GO:0004174~electron-transferring-flavoprotein dehydrogenase activity;GO:0046872~metal ion binding;GO:0051536~iron-sulfur cluster binding	GO:0006552~leucine catabolic process;GO:0009646~response to absence of light	GO:0005743~mitochondrial inner membrane
Control_DN34048_c0_g2_i2	785	tr|A0A0K9QE03|A0A0K9QE03_SPIOL	324	91	100	38.22	30.86	9	0	103	402	225	324	4.6e-48	Uncharacterized protein (Fragment)	SOVF_189800	Spinacia oleracea (Spinach)	NA	2 iron, 2 sulfur cluster binding [GO:0051537]; iron ion binding [GO:0005506]; oxidoreductase activity, acting on paired donors, with incorporation or reduction of molecular oxygen, NAD(P)H as one donor, and incorporation of two atoms of oxygen into one donor [GO:0016708]; aromatic compound catabolic process [GO:0019439]	GO:0005506; GO:0016708; GO:0019439; GO:0051537	GO:0005506~iron ion binding;GO:0016708~oxidoreductase activity, acting on paired donors, with incorporation or reduction of molecular oxygen, NAD(P)H as one donor, and incorporation of two atoms of oxygen into one donor;GO:0051537~2 iron, 2 sulfur cluster binding	GO:0019439~aromatic compound catabolic process	NA
Control_DN2463_c0_g1_i1	475	tr|A0A0J8CVD1|A0A0J8CVD1_BETVU	456	56.9	137	86.53	30.04	55	2	66	473	31	164	1.2e-30	Uncharacterized protein	BVRB_2g036600	Beta vulgaris subsp. vulgaris	NA	NA	NA	NA	NA	NA
Control_DN38737_c0_g1_i8	4571	tr|A0A0J8FP80|A0A0J8FP80_BETVU	959	79.4	939	61.63	97.91	191	1	638	3454	23	959	0	Uncharacterized protein	BVRB_2g035700	Beta vulgaris subsp. vulgaris	NA	NA	NA	NA	NA	NA
Control_DN16148_c0_g1_i1	544	tr|A0A0J8EEN1|A0A0J8EEN1_BETVU	317	88.9	180	99.26	56.78	20	0	541	2	30	209	2.8e-92	Uncharacterized protein	BVRB_9g214390	Beta vulgaris subsp. vulgaris	NA	phosphoric diester hydrolase activity [GO:0008081]; lipid metabolic process [GO:0006629]	GO:0006629; GO:0008081	GO:0008081~phosphoric diester hydrolase activity	GO:0006629~lipid metabolic process	NA
Control_DN29770_c0_g1_i2	2477	tr|A0A0J8BKV9|A0A0J8BKV9_BETVU	715	50.7	724	87.69	100	301	12	62	2092	1	715	1.7e-173	Uncharacterized protein	BVRB_9g220500	Beta vulgaris subsp. vulgaris	NA	kinetochore [GO:0000776]; centromeric DNA binding [GO:0019237]; kinetochore assembly [GO:0051382]	GO:0000776; GO:0019237; GO:0051382	GO:0019237~centromeric DNA binding	GO:0051382~kinetochore assembly	GO:0000776~kinetochore
Control_DN32942_c0_g12_i3	1879	tr|A0A0K9QU62|A0A0K9QU62_SPIOL	489	83.4	302	48.22	61.76	40	1	668	1543	188	489	3.1e-143	Uncharacterized protein	SOVF_141090	Spinacia oleracea (Spinach)	NA	NA	NA	NA	NA	NA
Control_DN39145_c2_g5_i3	359	tr|A0A0J8C8A8|A0A0J8C8A8_BETVU	611	98.7	78	65.18	12.77	1	0	21	254	204	281	6.3e-37	Uncharacterized protein	BVRB_6g128260	Beta vulgaris subsp. vulgaris	NA	cytoplasm [GO:0005737]; acetyl-CoA:L-glutamate N-acetyltransferase activity [GO:0004042]; arginine biosynthetic process [GO:0006526]	GO:0004042; GO:0005737; GO:0006526	GO:0004042~acetyl-CoA:L-glutamate N-acetyltransferase activity	GO:0006526~arginine biosynthetic process	GO:0005737~cytoplasm
Control_DN39056_c0_g1_i3	544	tr|A0A0K9RRU2|A0A0K9RRU2_SPIOL	1238	88.8	152	83.82	12.28	17	0	2	457	324	475	4.6e-71	Uncharacterized protein (Fragment)	SOVF_035610	Spinacia oleracea (Spinach)	NA	ATP binding [GO:0005524]; helicase activity [GO:0004386]; nucleic acid binding [GO:0003676]	GO:0003676; GO:0004386; GO:0005524	GO:0003676~nucleic acid binding;GO:0004386~helicase activity;GO:0005524~ATP binding	NA	NA
Control_DN35102_c0_g2_i1	443	tr|M1BN50|M1BN50_SOLTU	124	95.2	104	70.43	83.87	5	0	316	5	1	104	1.2e-53	Uncharacterized protein	NA	Solanum tuberosum (Potato)	NA	NA	NA	NA	NA	NA
Control_DN38906_c4_g3_i2	4115	tr|A0A0J8EMM5|A0A0J8EMM5_BETVU	1200	97.1	1172	85.44	97.67	34	0	228	3743	29	1200	0	DNA-directed RNA polymerase subunit beta (EC 2.7.7.6)	BVRB_8g183220	Beta vulgaris subsp. vulgaris	NA	cytosol [GO:0005829]; DNA-directed RNA polymerase II, core complex [GO:0005665]; plasmodesma [GO:0009506]; DNA binding [GO:0003677]; DNA-directed 5'-3' RNA polymerase activity [GO:0003899]; ribonucleoside binding [GO:0032549]; transcription, DNA-templated [GO:0006351]	GO:0003677; GO:0003899; GO:0005665; GO:0005829; GO:0006351; GO:0009506; GO:0032549	GO:0003677~DNA binding;GO:0003899~DNA-directed RNA polymerase activity;GO:0032549~ribonucleoside binding	GO:0006351~transcription, DNA-templated	GO:0005665~DNA-directed RNA polymerase II, core complex;GO:0005829~cytosol;GO:0009506~plasmodesma
Control_DN22650_c0_g2_i1	470	tr|C8KGJ2|C8KGJ2_9CARY	69	43.9	66	42.13	95.65	32	1	55	237	1	66	5.8e-06	Metallothionein	MT1	Tamarix androssowii	NA	NA	NA	NA	NA	NA
Control_DN32891_c0_g1_i6	1180	tr|A0A0K9QLW1|A0A0K9QLW1_SPIOL	322	87	315	80.08	97.83	34	3	47	973	9	322	3.6e-153	Uncharacterized protein	SOVF_169830	Spinacia oleracea (Spinach)	NA	hydrolase activity, acting on carbon-nitrogen (but not peptide) bonds [GO:0016810]; nitrogen compound metabolic process [GO:0006807]	GO:0006807; GO:0016810	GO:0016810~hydrolase activity, acting on carbon-nitrogen (but not peptide) bonds	GO:0006807~nitrogen compound metabolic process	NA
Control_DN38675_c1_g2_i5	525	tr|A0A0J8EJ83|A0A0J8EJ83_BETVU	523	86.5	52	29.71	9.94	7	0	247	402	127	178	9.7e-18	Uncharacterized protein	BVRB_8g195930	Beta vulgaris subsp. vulgaris	NA	chloroplast stroma [GO:0009570]; ATP binding [GO:0005524]; iron-sulfur cluster binding [GO:0051536]; iron-sulfur cluster assembly [GO:0016226]	GO:0005524; GO:0009570; GO:0016226; GO:0051536	GO:0005524~ATP binding;GO:0051536~iron-sulfur cluster binding	GO:0016226~iron-sulfur cluster assembly	GO:0009570~chloroplast stroma
Control_DN34783_c0_g2_i4	977	tr|A0A0K9RU49|A0A0K9RU49_SPIOL	1667	87.8	41	12.59	2.46	5	0	820	942	444	484	5.6e-11	Uncharacterized protein (Fragment)	SOVF_028230	Spinacia oleracea (Spinach)	NA	NA	NA	NA	NA	NA
Control_DN33516_c0_g1_i1	654	tr|A0A0K9RZI5|A0A0K9RZI5_SPIOL	320	90.7	129	59.17	40.31	9	2	2	382	193	320	3.7e-59	Uncharacterized protein	SOVF_011260	Spinacia oleracea (Spinach)	NA	NA	NA	NA	NA	NA
Control_DN36921_c0_g1_i1	984	tr|A0A0J8CS31|A0A0J8CS31_BETVU	266	80.8	99	30.18	37.22	19	0	214	510	168	266	2.3e-44	Uncharacterized protein	BVRB_3g050450	Beta vulgaris subsp. vulgaris	NA	integral component of membrane [GO:0016021]; iron ion binding [GO:0005506]; oxidoreductase activity [GO:0016491]; fatty acid biosynthetic process [GO:0006633]	GO:0005506; GO:0006633; GO:0016021; GO:0016491	GO:0005506~iron ion binding;GO:0016491~oxidoreductase activity	GO:0006633~fatty acid biosynthetic process	GO:0016021~integral component of membrane
Control_DN9246_c0_g2_i1	1351	tr|A0A0J8BL72|A0A0J8BL72_BETVU	832	69.9	299	66.4	35.94	90	0	233	1129	534	832	1.5e-110	Uncharacterized protein	BVRB_9g221410	Beta vulgaris subsp. vulgaris	NA	RNA binding [GO:0003723]	GO:0003723	GO:0003723~RNA binding	NA	NA
Control_DN36229_c0_g6_i3	758	tr|A0A0J8BEK4|A0A0J8BEK4_BETVU	118	93.9	115	45.51	97.46	7	0	189	533	3	117	1.3e-55	Uncharacterized protein	BVRB_4g092710	Beta vulgaris subsp. vulgaris	NA	mediator complex [GO:0016592]; RNA polymerase II transcription cofactor activity [GO:0001104]	GO:0001104; GO:0016592	GO:0001104~RNA polymerase II transcription cofactor activity	NA	GO:0016592~mediator complex
Control_DN39355_c1_g4_i1	312	tr|A0A0J8FTV2|A0A0J8FTV2_BETVU	458	56.9	51	49.04	11.14	19	1	64	207	385	435	4.6e-07	Uncharacterized protein	BVRB_1g015130	Beta vulgaris subsp. vulgaris	NA	NA	NA	NA	NA	NA
Control_DN38001_c1_g1_i8	4126	tr|A0A0J8BRZ7|A0A0J8BRZ7_BETVU	1023	76	609	44.28	59.53	129	6	240	2048	1	598	1.9e-257	Uncharacterized protein	BVRB_8g183610	Beta vulgaris subsp. vulgaris	NA	nucleus [GO:0005634]; phosphoprotein phosphatase activity [GO:0004721]; phosphoserine phosphatase activity [GO:0004647]; abscisic acid-activated signaling pathway [GO:0009738]; negative regulation of transcription, DNA-templated [GO:0045892]; response to salt stress [GO:0009651]; response to wounding [GO:0009611]	GO:0004647; GO:0004721; GO:0005634; GO:0009611; GO:0009651; GO:0009738; GO:0045892	GO:0004647~phosphoserine phosphatase activity;GO:0004721~phosphoprotein phosphatase activity	GO:0009611~response to wounding;GO:0009651~response to salt stress;GO:0009738~abscisic acid-activated signaling pathway;GO:0045892~negative regulation of transcription, DNA-templated	GO:0005634~nucleus
Control_DN35224_c0_g1_i1	2557	tr|A0A0K9R2J1|A0A0K9R2J1_SPIOL	574	90.6	575	67.46	100	53	1	312	2036	1	574	0	Uncharacterized protein	SOVF_119430	Spinacia oleracea (Spinach)	NA	glycopeptide alpha-N-acetylgalactosaminidase activity [GO:0033926]	GO:0033926	GO:0033926~glycopeptide alpha-N-acetylgalactosaminidase activity	NA	NA
Control_DN79143_c0_g1_i1	489	tr|A0A0J8FYA5|A0A0J8FYA5_BETVU	551	41.4	152	93.25	27.59	79	4	57	488	3	152	1.1e-20	Uncharacterized protein	BVRB_1g006040	Beta vulgaris subsp. vulgaris	NA	integral component of membrane [GO:0016021]	GO:0016021	NA	NA	GO:0016021~integral component of membrane
Control_DN31476_c0_g2_i1	885	tr|M0Z7T2|M0Z7T2_HORVD	224	30.2	149	50.51	66.52	81	6	275	685	41	178	6.2e-09	Uncharacterized protein	NA	Hordeum vulgare subsp. vulgare (Domesticated barley)	NA	NA	NA	NA	NA	NA
Control_DN31799_c0_g2_i1	925	tr|A0A0K9Q7Q3|A0A0K9Q7Q3_SPIOL	716	83.3	270	87.57	37.71	45	0	109	918	1	270	1.9e-125	Uncharacterized protein	SOVF_210910	Spinacia oleracea (Spinach)	NA	1-deoxy-D-xylulose-5-phosphate synthase activity [GO:0008661]; terpenoid biosynthetic process [GO:0016114]	GO:0008661; GO:0016114	GO:0008661~1-deoxy-D-xylulose-5-phosphate synthase activity	GO:0016114~terpenoid biosynthetic process	NA
Control_DN39697_c0_g3_i8	2127	tr|A0A0K9RVQ6|A0A0K9RVQ6_SPIOL	558	73	489	68.97	87.63	106	2	257	1645	1	489	8e-196	Uncharacterized protein	SOVF_029430	Spinacia oleracea (Spinach)	NA	integral component of membrane [GO:0016021]	GO:0016021	NA	NA	GO:0016021~integral component of membrane
Control_DN37220_c0_g1_i2	1507	tr|A0A0J8B917|A0A0J8B917_BETVU	626	83.2	422	84.01	67.41	71	0	1	1266	205	626	7.4e-204	Uncharacterized protein	BVRB_5g123610	Beta vulgaris subsp. vulgaris	NA	DNA replication factor A complex [GO:0005662]; DNA binding [GO:0003677]; DNA recombination [GO:0006310]; DNA repair [GO:0006281]; DNA replication [GO:0006260]	GO:0003677; GO:0005662; GO:0006260; GO:0006281; GO:0006310	GO:0003677~DNA binding	GO:0006260~DNA replication;GO:0006281~DNA repair;GO:0006310~DNA recombination	GO:0005662~DNA replication factor A complex
Control_DN2628_c0_g2_i1	1573	tr|A0A0J8B8R9|A0A0J8B8R9_BETVU	358	86	343	65.42	95.81	48	0	95	1123	16	358	2.3e-176	Uncharacterized protein	BVRB_001360	Beta vulgaris subsp. vulgaris	NA	cysteine-type peptidase activity [GO:0008234]	GO:0008234	GO:0008234~cysteine-type peptidase activity	NA	NA
Control_DN39450_c1_g1_i4	3406	tr|A0A0J8CFW8|A0A0J8CFW8_BETVU	912	84.8	645	56.81	70.72	94	1	1246	3168	260	904	0	Uncharacterized protein	BVRB_5g113210	Beta vulgaris subsp. vulgaris	NA	cytosol [GO:0005829]; Golgi membrane [GO:0000139]; Golgi stack [GO:0005795]; protein transporter activity [GO:0008565]; post-embryonic development [GO:0009791]; protein exit from endoplasmic reticulum [GO:0032527]; vesicle fusion with Golgi apparatus [GO:0048280]	GO:0000139; GO:0005795; GO:0005829; GO:0008565; GO:0009791; GO:0032527; GO:0048280	GO:0008565~protein transporter activity	GO:0009791~post-embryonic development;GO:0032527~protein exit from endoplasmic reticulum;GO:0048280~vesicle fusion with Golgi apparatus	GO:0000139~Golgi membrane;GO:0005795~Golgi stack;GO:0005829~cytosol
Control_DN37151_c0_g1_i1	1058	tr|A0A0J8CL69|A0A0J8CL69_BETVU	379	59.2	238	67.49	62.8	93	1	123	824	97	334	7.8e-67	Uncharacterized protein	BVRB_4g088970	Beta vulgaris subsp. vulgaris	NA	integral component of membrane [GO:0016021]	GO:0016021	NA	NA	GO:0016021~integral component of membrane
Control_DN37258_c0_g1_i2	1934	tr|A0A0K9RER4|A0A0K9RER4_SPIOL	399	86.5	386	59.88	96.74	51	1	273	1427	2	387	5.6e-196	Uncharacterized protein	SOVF_075040	Spinacia oleracea (Spinach)	NA	integral component of membrane [GO:0016021]; hydrolase activity, hydrolyzing O-glycosyl compounds [GO:0004553]; carbohydrate metabolic process [GO:0005975]	GO:0004553; GO:0005975; GO:0016021	GO:0004553~hydrolase activity, hydrolyzing O-glycosyl compounds	GO:0005975~carbohydrate metabolic process	GO:0016021~integral component of membrane
Control_DN39099_c2_g1_i6	789	tr|A0A0K9RJY9|A0A0K9RJY9_SPIOL	345	81.9	215	81.75	62.32	39	0	143	787	121	335	2.4e-97	Uncharacterized protein	SOVF_063370	Spinacia oleracea (Spinach)	NA	ATP binding [GO:0005524]; DNA binding [GO:0003677]; DNA-dependent ATPase activity [GO:0008094]; DNA repair [GO:0006281]	GO:0003677; GO:0005524; GO:0006281; GO:0008094	GO:0003677~DNA binding;GO:0005524~ATP binding;GO:0008094~DNA-dependent ATPase activity	GO:0006281~DNA repair	NA
Control_DN47221_c0_g1_i1	512	tr|V4TPC9|V4TPC9_9ROSI	555	41.2	97	56.84	17.48	47	2	3	293	468	554	6.5e-11	Uncharacterized protein	CICLE_v10014789mg	Citrus clementina	NA	integral component of membrane [GO:0016021]; ATP binding [GO:0005524]; protein kinase activity [GO:0004672]	GO:0004672; GO:0005524; GO:0016021	GO:0004672~protein kinase activity;GO:0005524~ATP binding	NA	GO:0016021~integral component of membrane
Control_DN37050_c0_g4_i4	3010	tr|A0A0J8CBR4|A0A0J8CBR4_BETVU	888	90.9	888	88.5	100	81	0	111	2774	1	888	0	Uncharacterized protein	BVRB_5g109570	Beta vulgaris subsp. vulgaris	NA	exocyst [GO:0000145]; exocytosis [GO:0006887]	GO:0000145; GO:0006887	NA	GO:0006887~exocytosis	GO:0000145~exocyst
Control_DN38911_c0_g1_i5	2230	tr|A0A0K9QHX3|A0A0K9QHX3_SPIOL	403	75.8	186	25.02	46.15	45	0	1087	1644	218	403	4.3e-75	Uncharacterized protein	SOVF_177360	Spinacia oleracea (Spinach)	NA	integral component of membrane [GO:0016021]; transmembrane transport [GO:0055085]	GO:0016021; GO:0055085	NA	GO:0055085~transmembrane transport	GO:0016021~integral component of membrane
Control_DN36547_c0_g1_i2	920	tr|A0A0K9R2K1|A0A0K9R2K1_SPIOL	498	62.1	190	61.96	38.15	39	2	251	727	3	190	4e-51	Uncharacterized protein	SOVF_119320	Spinacia oleracea (Spinach)	NA	NA	NA	NA	NA	NA
Control_DN39642_c3_g3_i2	1573	tr|A0A0J8BRE8|A0A0J8BRE8_BETVU	363	78	218	41.58	60.06	46	2	466	1116	24	240	1.1e-88	Ubiquinol oxidase (EC 1.10.3.11)	BVRB_8g185240	Beta vulgaris subsp. vulgaris	NA	integral component of membrane [GO:0016021]; respiratory chain [GO:0070469]; alternative oxidase activity [GO:0009916]; metal ion binding [GO:0046872]	GO:0009916; GO:0016021; GO:0046872; GO:0070469	GO:0009916~alternative oxidase activity;GO:0046872~metal ion binding	NA	GO:0016021~integral component of membrane;GO:0070469~respiratory chain
Control_DN38417_c2_g1_i11	3063	tr|A0A0K9QCT5|A0A0K9QCT5_SPIOL	515	78.2	514	50.34	99.81	109	2	920	2458	3	514	7.1e-230	Uncharacterized protein	SOVF_193350	Spinacia oleracea (Spinach)	NA	integral component of membrane [GO:0016021]; transferase activity, transferring glycosyl groups [GO:0016757]	GO:0016021; GO:0016757	GO:0016757~transferase activity, transferring glycosyl groups	NA	GO:0016021~integral component of membrane
Control_DN38991_c0_g1_i28	1432	tr|A0A0J8EFW5|A0A0J8EFW5_BETVU	788	90.6	106	22.21	13.45	10	0	1115	1432	340	445	5.4e-47	Uncharacterized protein	BVRB_9g209920	Beta vulgaris subsp. vulgaris	NA	ATP binding [GO:0005524]; protein kinase activity [GO:0004672]	GO:0004672; GO:0005524	GO:0004672~protein kinase activity;GO:0005524~ATP binding	NA	NA
Control_DN24944_c0_g1_i2	797	tr|A0A0K9QXQ2|A0A0K9QXQ2_SPIOL	587	62.9	280	100	47.7	86	4	6	797	230	507	2.1e-88	Phosphoinositide phospholipase C (EC 3.1.4.11)	SOVF_129540	Spinacia oleracea (Spinach)	NA	intracellular [GO:0005622]; phosphatidylinositol phospholipase C activity [GO:0004435]; signal transducer activity [GO:0004871]; intracellular signal transduction [GO:0035556]; lipid catabolic process [GO:0016042]	GO:0004435; GO:0004871; GO:0005622; GO:0016042; GO:0035556	GO:0004435~phosphatidylinositol phospholipase C activity;GO:0004871~signal transducer activity	GO:0016042~lipid catabolic process;GO:0035556~intracellular signal transduction	GO:0005622~intracellular
Control_DN30997_c0_g1_i3	927	tr|A0A0K9RBC1|A0A0K9RBC1_SPIOL	1250	62.7	51	16.5	4.08	19	0	471	623	1170	1220	3e-06	Uncharacterized protein	SOVF_085990	Spinacia oleracea (Spinach)	NA	NA	NA	NA	NA	NA
Control_DN18822_c0_g1_i1	742	tr|A0A0K9QQ88|A0A0K9QQ88_SPIOL	696	67.5	252	100	36.21	74	3	3	740	282	531	1.5e-85	Uncharacterized protein	SOVF_160500	Spinacia oleracea (Spinach)	NA	integral component of membrane [GO:0016021]; nucleic acid binding [GO:0003676]	GO:0003676; GO:0016021	GO:0003676~nucleic acid binding	NA	GO:0016021~integral component of membrane
Control_DN20906_c1_g1_i1	303	tr|M1BH10|M1BH10_SOLTU	210	52.1	48	47.52	22.86	22	1	225	82	85	131	2.2e-06	Uncharacterized protein	NA	Solanum tuberosum (Potato)	NA	nucleic acid binding [GO:0003676]	GO:0003676	GO:0003676~nucleic acid binding	NA	NA
Control_DN39386_c0_g1_i1	1365	tr|A0A0K9R8Q6|A0A0K9R8Q6_SPIOL	880	80.3	157	34.51	17.84	31	0	3	473	628	784	8.8e-63	Uncharacterized protein	SOVF_098820	Spinacia oleracea (Spinach)	NA	zinc ion binding [GO:0008270]	GO:0008270	GO:0008270~zinc ion binding	NA	NA
Control_DN32223_c0_g1_i4	5272	tr|A0A0J8BFH0|A0A0J8BFH0_BETVU	1791	92.4	1082	61.57	60.41	80	2	61	3303	282	1362	0	Uncharacterized protein	BVRB_1g019340	Beta vulgaris subsp. vulgaris	NA	ARF guanyl-nucleotide exchange factor activity [GO:0005086]; regulation of ARF protein signal transduction [GO:0032012]	GO:0005086; GO:0032012	GO:0005086~ARF guanyl-nucleotide exchange factor activity	GO:0032012~regulation of ARF protein signal transduction	NA
Control_DN37865_c0_g2_i2	1986	tr|A0A0K9RQT0|A0A0K9RQT0_SPIOL	487	76.2	487	73.56	100	115	1	278	1735	1	487	2.5e-220	Uncharacterized protein	SOVF_045750	Spinacia oleracea (Spinach)	NA	integral component of membrane [GO:0016021]	GO:0016021	NA	NA	GO:0016021~integral component of membrane
Control_DN36837_c1_g1_i2	2156	tr|A0A0J8CUU5|A0A0J8CUU5_BETVU	629	44.9	588	81.82	93.48	271	11	250	1863	45	629	3.1e-110	Uncharacterized protein	BVRB_3g057160	Beta vulgaris subsp. vulgaris	NA	NA	NA	NA	NA	NA
Control_DN14856_c0_g1_i1	420	tr|A0A1B6PKY2|A0A1B6PKY2_SORBI	313	81	42	30	13.42	8	0	309	184	12	53	1.2e-10	Uncharacterized protein	SORBI_006G083000	Sorghum bicolor (Sorghum) (Sorghum vulgare)	NA	ATP binding [GO:0005524]; protein kinase activity [GO:0004672]	GO:0004672; GO:0005524	GO:0004672~protein kinase activity;GO:0005524~ATP binding	NA	NA
Control_DN39677_c1_g1_i1	1390	tr|A0A0J8C814|A0A0J8C814_BETVU	184	97.3	184	39.71	100	5	0	357	908	1	184	6.6e-98	Uncharacterized protein	BVRB_6g128240	Beta vulgaris subsp. vulgaris	NA	intracellular [GO:0005622]; GTP binding [GO:0005525]; small GTPase mediated signal transduction [GO:0007264]	GO:0005525; GO:0005622; GO:0007264	GO:0005525~GTP binding	GO:0007264~small GTPase mediated signal transduction	GO:0005622~intracellular
Control_DN35967_c0_g1_i10	2577	tr|A0A0K9QRW7|A0A0K9QRW7_SPIOL	748	70.8	315	36.67	42.11	83	4	910	1827	371	685	6e-121	Uncharacterized protein	SOVF_153580	Spinacia oleracea (Spinach)	NA	NA	NA	NA	NA	NA
Control_DN31483_c0_g1_i1	1094	tr|A0A0K9QQQ2|A0A0K9QQQ2_SPIOL	398	72.2	144	39.49	36.18	40	0	47	478	11	154	3.2e-55	Uncharacterized protein	SOVF_152230	Spinacia oleracea (Spinach)	NA	NA	NA	NA	NA	NA
Control_DN21903_c0_g2_i1	1020	tr|A0A0J8CTW4|A0A0J8CTW4_BETVU	317	94.6	186	54.71	58.68	10	0	200	757	132	317	2.7e-101	Uncharacterized protein	BVRB_3g061170	Beta vulgaris subsp. vulgaris	NA	NA	NA	NA	NA	NA
Control_DN11566_c0_g1_i1	735	tr|A0A0J8CYN1|A0A0J8CYN1_BETVU	300	53.4	206	84.08	68.67	90	3	132	734	1	205	7.8e-50	Uncharacterized protein	BVRB_2g039540	Beta vulgaris subsp. vulgaris	NA	NA	NA	NA	NA	NA
Control_DN40082_c1_g2_i15	1146	tr|A0A0K9RLK8|A0A0K9RLK8_SPIOL	389	76.8	328	85.86	84.32	70	2	168	1145	63	386	2.3e-141	Uncharacterized protein	SOVF_058920	Spinacia oleracea (Spinach)	NA	intracellular [GO:0005622]; GTP binding [GO:0005525]; small GTPase mediated signal transduction [GO:0007264]	GO:0005525; GO:0005622; GO:0007264	GO:0005525~GTP binding	GO:0007264~small GTPase mediated signal transduction	GO:0005622~intracellular
Control_DN29705_c0_g1_i2	743	tr|A0A0B2QQN1|A0A0B2QQN1_GLYSO	425	49.7	153	61.78	36	72	2	257	703	274	425	2.7e-34	Putative polygalacturonase (EC 3.2.1.15)	glysoja_024963	Glycine soja (Wild soybean)	NA	extracellular region [GO:0005576]; integral component of membrane [GO:0016021]; polygalacturonase activity [GO:0004650]; carbohydrate metabolic process [GO:0005975]; cell wall organization [GO:0071555]	GO:0004650; GO:0005576; GO:0005975; GO:0016021; GO:0071555	GO:0004650~polygalacturonase activity	GO:0005975~carbohydrate metabolic process;GO:0071555~cell wall organization	GO:0005576~extracellular region;GO:0016021~integral component of membrane
Control_DN38009_c2_g5_i1	461	tr|A0A0K9RYW5|A0A0K9RYW5_SPIOL	275	81.9	105	68.33	38.18	19	0	125	439	1	105	1.1e-41	Uncharacterized protein	SOVF_012810	Spinacia oleracea (Spinach)	NA	mitochondrial outer membrane [GO:0005741]; transmembrane transport [GO:0055085]	GO:0005741; GO:0055085	NA	GO:0055085~transmembrane transport	GO:0005741~mitochondrial outer membrane
Control_DN37784_c1_g1_i6	1058	tr|A0A0K9RU45|A0A0K9RU45_SPIOL	144	57.1	63	17.86	43.75	20	3	142	327	1	57	2.6e-06	Uncharacterized protein	SOVF_028910	Spinacia oleracea (Spinach)	NA	NA	NA	NA	NA	NA
Control_DN33280_c0_g1_i3	486	tr|L7R9S0|L7R9S0_MESCR	357	63.9	72	44.44	20.17	24	1	3	212	125	196	2.7e-14	Phosphate transporter (Fragment)	NA	Mesembryanthemum crystallinum (Common ice plant) (Cryophytum crystallinum)	NA	integral component of membrane [GO:0016021]; transport [GO:0006810]	GO:0006810; GO:0016021	NA	GO:0006810~transport	GO:0016021~integral component of membrane
Control_DN21262_c0_g2_i1	327	tr|A0A0K9RD59|A0A0K9RD59_SPIOL	798	68.4	38	34.86	4.76	12	0	16	129	488	525	5.6e-08	Uncharacterized protein	SOVF_084720	Spinacia oleracea (Spinach)	NA	NA	NA	NA	NA	NA
Control_DN34784_c0_g1_i1	915	tr|Q9MF46|Q9MF46_BETVU	670	97.8	181	59.34	27.01	4	0	373	915	490	670	7.4e-98	NADH-ubiquinone oxidoreductase chain 5 (EC 1.6.5.3)	nad5	Beta vulgaris subsp. vulgaris	NA	integral component of membrane [GO:0016021]; mitochondrial inner membrane [GO:0005743]; respiratory chain [GO:0070469]; NADH dehydrogenase (ubiquinone) activity [GO:0008137]; ATP synthesis coupled electron transport [GO:0042773]	GO:0005743; GO:0008137; GO:0016021; GO:0042773; GO:0070469	GO:0008137~NADH dehydrogenase (ubiquinone) activity	GO:0042773~ATP synthesis coupled electron transport	GO:0005743~mitochondrial inner membrane;GO:0016021~integral component of membrane;GO:0070469~respiratory chain
Control_DN23824_c1_g1_i1	318	tr|A0A0J8BJY3|A0A0J8BJY3_BETVU	579	70.2	94	88.68	16.23	28	0	3	284	486	579	3.6e-28	Uncharacterized protein	BVRB_9g217120	Beta vulgaris subsp. vulgaris	NA	intracellular [GO:0005622]; transporter activity [GO:0005215]	GO:0005215; GO:0005622	GO:0005215~transporter activity	NA	GO:0005622~intracellular
Control_DN39743_c1_g8_i5	975	tr|A0A0K9R238|A0A0K9R238_SPIOL	288	70	120	36.92	41.67	31	1	331	675	90	209	1e-36	Uncharacterized protein	SOVF_121120	Spinacia oleracea (Spinach)	NA	NA	NA	NA	NA	NA
Control_DN38157_c0_g3_i10	2206	tr|A0A0K9QFC6|A0A0K9QFC6_SPIOL	493	72.4	221	30.05	44.83	57	4	299	952	157	376	1.6e-82	Uncharacterized protein (Fragment)	SOVF_191470	Spinacia oleracea (Spinach)	NA	NA	NA	NA	NA	NA
Control_DN29296_c0_g2_i2	1024	tr|A0A0K9RY82|A0A0K9RY82_SPIOL	549	52.4	143	41.89	26.05	64	2	264	680	136	278	6.2e-29	Uncharacterized protein	SOVF_021870	Spinacia oleracea (Spinach)	NA	NA	NA	NA	NA	NA
Control_DN40056_c0_g5_i1	1963	tr|A0A0K9RFK3|A0A0K9RFK3_SPIOL	141	47.5	141	21.55	100	74	0	268	690	1	141	1.7e-30	Uncharacterized protein (Fragment)	SOVF_072520	Spinacia oleracea (Spinach)	NA	NA	NA	NA	NA	NA
Control_DN30556_c0_g1_i1	1155	tr|A0A0J8BGU7|A0A0J8BGU7_BETVU	123	91.9	123	31.95	100	10	0	65	433	1	123	2.8e-62	Uncharacterized protein	BVRB_9g218960	Beta vulgaris subsp. vulgaris	NA	integral component of membrane [GO:0016021]	GO:0016021	NA	NA	GO:0016021~integral component of membrane
Control_DN38224_c0_g2_i2	799	tr|A0A0K9RU22|A0A0K9RU22_SPIOL	1576	61.8	110	41.3	6.98	42	0	36	365	1460	1569	1.8e-28	Formin-like protein	SOVF_035520	Spinacia oleracea (Spinach)	NA	NA	NA	NA	NA	NA
Control_DN39278_c0_g1_i3	2095	tr|A0A0J8CRI7|A0A0J8CRI7_BETVU	402	84.8	402	57.57	100	60	1	510	1712	1	402	3.5e-196	Uncharacterized protein	BVRB_4g073980	Beta vulgaris subsp. vulgaris	NA	hydroxymethylglutaryl-CoA lyase activity [GO:0004419]	GO:0004419	GO:0004419~hydroxymethylglutaryl-CoA lyase activity	NA	NA
Control_DN36253_c2_g1_i1	1027	tr|I7K8L3|I7K8L3_9ROSA	986	53.7	162	47.32	16.43	65	4	554	93	761	920	1.6e-37	T4.15 protein	T4.15	Malus x robusta	NA	NA	NA	NA	NA	NA
Control_DN78597_c0_g1_i1	319	tr|A0A0J8CKI4|A0A0J8CKI4_BETVU	743	52.7	93	87.46	12.52	27	6	71	319	1	86	9e-11	Uncharacterized protein	BVRB_4g078410	Beta vulgaris subsp. vulgaris	NA	chloroplast nucleoid [GO:0042644]; mitochondrion [GO:0005739]; nucleus [GO:0005634]; DNA binding [GO:0003677]; mRNA 5'-UTR binding [GO:0048027]; chloroplast mRNA processing [GO:0010239]; meristem development [GO:0048507]; polycistronic mRNA processing [GO:0031426]; post-embryonic development [GO:0009791]; regulation of gene expression [GO:0010468]	GO:0003677; GO:0005634; GO:0005739; GO:0009791; GO:0010239; GO:0010468; GO:0031426; GO:0042644; GO:0048027; GO:0048507	GO:0003677~DNA binding;GO:0048027~mRNA 5'-UTR binding	GO:0009791~post-embryonic development;GO:0010239~chloroplast mRNA processing;GO:0010468~regulation of gene expression;GO:0031426~polycistronic mRNA processing;GO:0048507~meristem development	GO:0005634~nucleus;GO:0005739~mitochondrion;GO:0042644~chloroplast nucleoid
Control_DN35166_c1_g2_i1	377	tr|A0A0J8D7R2|A0A0J8D7R2_BETVU	1096	86.5	104	82.76	9.49	13	1	69	377	691	794	2.5e-44	Uncharacterized protein	BVRB_1g002670	Beta vulgaris subsp. vulgaris	NA	cytoplasm [GO:0005737]; ATP binding [GO:0005524]; fucokinase activity [GO:0050201]; fucose-1-phosphate guanylyltransferase activity [GO:0047341]; GDP-L-fucose salvage [GO:0042352]	GO:0005524; GO:0005737; GO:0042352; GO:0047341; GO:0050201	GO:0005524~ATP binding;GO:0047341~fucose-1-phosphate guanylyltransferase activity;GO:0050201~fucokinase activity	GO:0042352~GDP-L-fucose salvage	GO:0005737~cytoplasm
Control_DN49200_c0_g1_i1	314	tr|V4SU95|V4SU95_9ROSI	1025	47.6	103	98.41	10.05	54	0	2	310	634	736	2.4e-16	Uncharacterized protein	CICLE_v10010968mg	Citrus clementina	NA	integral component of membrane [GO:0016021]; ATP binding [GO:0005524]; protein serine/threonine kinase activity [GO:0004674]	GO:0004674; GO:0005524; GO:0016021	GO:0004674~protein serine/threonine kinase activity;GO:0005524~ATP binding	NA	GO:0016021~integral component of membrane
Control_DN29842_c0_g1_i1	666	tr|A0A1D6ALH7|A0A1D6ALH7_WHEAT	326	36.1	119	53.6	36.5	60	4	6	320	164	280	3.2e-10	Uncharacterized protein	NA	Triticum aestivum (Wheat)	NA	NA	NA	NA	NA	NA
Control_DN25303_c0_g1_i1	1093	tr|A0A0J8EY23|A0A0J8EY23_BETVU	173	87.9	173	47.48	100	21	0	128	646	1	173	2.4e-87	Uncharacterized protein	BVRB_6g143480	Beta vulgaris subsp. vulgaris	NA	bis(5'-nucleosyl)-tetraphosphatase (asymmetrical) activity [GO:0004081]; guanosine-3',5'-bis(diphosphate) 3'-diphosphatase activity [GO:0008893]; diadenosine tetraphosphate catabolic process [GO:0015967]	GO:0004081; GO:0008893; GO:0015967	GO:0004081~bis(5'-nucleosyl)-tetraphosphatase (asymmetrical) activity;GO:0008893~guanosine-3',5'-bis(diphosphate) 3'-diphosphatase activity	GO:0015967~diadenosine tetraphosphate catabolic process	NA
Control_DN39640_c0_g1_i10	2239	tr|A0A0J8CAJ9|A0A0J8CAJ9_BETVU	562	86.6	352	47.16	62.63	42	1	912	1967	216	562	7.7e-173	Uncharacterized protein	BVRB_6g137190	Beta vulgaris subsp. vulgaris	NA	NA	NA	NA	NA	NA
Control_DN33796_c0_g1_i2	639	tr|A0A0J8E5Y2|A0A0J8E5Y2_BETVU	289	59.7	191	89.67	66.09	67	4	2	568	62	244	9.5e-52	Uncharacterized protein	BVRB_3g070580	Beta vulgaris subsp. vulgaris	NA	NA	NA	NA	NA	NA
Control_DN39152_c0_g1_i1	391	tr|A0A0K9RSY2|A0A0K9RSY2_SPIOL	397	73.1	52	39.9	13.1	13	1	49	201	346	397	5e-11	Uncharacterized protein	SOVF_032580	Spinacia oleracea (Spinach)	NA	NA	NA	NA	NA	NA
Control_DN19510_c0_g1_i2	2473	tr|A0A0J8F8W5|A0A0J8F8W5_BETVU	438	91.2	420	50.95	95.89	37	0	271	1530	19	438	2.8e-224	Uncharacterized protein	BVRB_5g102830	Beta vulgaris subsp. vulgaris	NA	acyl-CoA dehydrogenase activity [GO:0003995]; flavin adenine dinucleotide binding [GO:0050660]	GO:0003995; GO:0050660	GO:0003995~acyl-CoA dehydrogenase activity;GO:0050660~flavin adenine dinucleotide binding	NA	NA
Control_DN30188_c0_g1_i1	1003	tr|A0A0K9RP72|A0A0K9RP72_SPIOL	180	90.6	180	53.84	100	17	0	150	689	1	180	9.9e-88	Signal peptidase I (EC 3.4.21.89)	SOVF_044460	Spinacia oleracea (Spinach)	NA	integral component of membrane [GO:0016021]; peptidase activity [GO:0008233]; signal peptide processing [GO:0006465]	GO:0006465; GO:0008233; GO:0016021	GO:0008233~peptidase activity	GO:0006465~signal peptide processing	GO:0016021~integral component of membrane
Control_DN36734_c0_g2_i2	1628	tr|A0A0J8BZ44|A0A0J8BZ44_BETVU	331	88.1	193	35.57	58.31	23	0	733	1311	139	331	1.2e-95	Uncharacterized protein	BVRB_7g159440	Beta vulgaris subsp. vulgaris	NA	chloroplast envelope [GO:0009941]; chloroplast thylakoid membrane [GO:0009535]; electron carrier activity [GO:0009055]; protein disulfide oxidoreductase activity [GO:0015035]; cell redox homeostasis [GO:0045454]	GO:0009055; GO:0009535; GO:0009941; GO:0015035; GO:0045454	GO:0009055~electron carrier activity;GO:0015035~protein disulfide oxidoreductase activity	GO:0045454~cell redox homeostasis	GO:0009535~chloroplast thylakoid membrane;GO:0009941~chloroplast envelope
Control_DN35004_c0_g1_i4	1598	tr|A0A0J8CQB6|A0A0J8CQB6_BETVU	483	77	470	88.24	97.31	77	1	99	1415	14	483	6.2e-209	Uncharacterized protein	BVRB_4g080110	Beta vulgaris subsp. vulgaris	NA	mitochondrion [GO:0005739]; aminopeptidase activity [GO:0004177]; manganese ion binding [GO:0030145]; protein stabilization [GO:0050821]	GO:0004177; GO:0005739; GO:0030145; GO:0050821	GO:0004177~aminopeptidase activity;GO:0030145~manganese ion binding	GO:0050821~protein stabilization	GO:0005739~mitochondrion
Control_DN39868_c0_g2_i1	526	tr|A0A0J8ELR5|A0A0J8ELR5_BETVU	1628	97.2	36	20.53	2.21	1	0	310	417	377	412	1.5e-10	Uncharacterized protein	BVRB_8g187450	Beta vulgaris subsp. vulgaris	NA	integral component of membrane [GO:0016021]; ATP binding [GO:0005524]; ATPase activity, coupled to transmembrane movement of substances [GO:0042626]	GO:0005524; GO:0016021; GO:0042626	GO:0005524~ATP binding;GO:0042626~ATPase activity, coupled to transmembrane movement of substances	NA	GO:0016021~integral component of membrane
Control_DN30215_c0_g2_i1	807	tr|F6H2A5|F6H2A5_VITVI	1032	59.7	124	46.1	12.02	36	3	525	160	768	879	1.4e-28	Putative uncharacterized protein	VIT_19s0014g04240	Vitis vinifera (Grape)	NA	integral component of membrane [GO:0016021]; plasma membrane [GO:0005886]; ATP binding [GO:0005524]; protein serine/threonine kinase activity [GO:0004674]; protein phosphorylation [GO:0006468]; recognition of pollen [GO:0048544]	GO:0004674; GO:0005524; GO:0005886; GO:0006468; GO:0016021; GO:0048544	GO:0004674~protein serine/threonine kinase activity;GO:0005524~ATP binding	GO:0006468~protein phosphorylation;GO:0048544~recognition of pollen	GO:0005886~plasma membrane;GO:0016021~integral component of membrane
Control_DN39060_c0_g7_i2	3732	tr|A0A0J8CEW8|A0A0J8CEW8_BETVU	1003	89.2	959	77.09	95.61	104	0	1	2877	45	1003	0	Uncharacterized protein	BVRB_5g103000	Beta vulgaris subsp. vulgaris	NA	intracellular [GO:0005622]; intracellular protein transport [GO:0006886]	GO:0005622; GO:0006886	NA	GO:0006886~intracellular protein transport	GO:0005622~intracellular
Control_DN31730_c0_g2_i1	1216	tr|A0A0J8CIB3|A0A0J8CIB3_BETVU	231	86	215	53.04	93.07	29	1	339	983	1	214	9.1e-104	Uncharacterized protein	BVRB_5g105140	Beta vulgaris subsp. vulgaris	NA	endoplasmic reticulum membrane [GO:0005789]; integral component of membrane [GO:0016021]	GO:0005789; GO:0016021	NA	NA	GO:0005789~endoplasmic reticulum membrane;GO:0016021~integral component of membrane
Control_DN40090_c0_g2_i1	1192	tr|A0A0K9RUD8|A0A0K9RUD8_SPIOL	565	79.8	258	64.93	45.66	49	2	425	1192	1	257	6.6e-107	Uncharacterized protein	SOVF_033320	Spinacia oleracea (Spinach)	NA	catalytic activity [GO:0003824]; metabolic process [GO:0008152]	GO:0003824; GO:0008152	GO:0003824~catalytic activity	GO:0008152~metabolic process	NA
Control_DN27365_c0_g2_i1	635	tr|A0A0K9RWY6|A0A0K9RWY6_SPIOL	440	73.7	133	62.83	30.23	26	2	23	421	316	439	1.1e-47	Uncharacterized protein	SOVF_025470	Spinacia oleracea (Spinach)	NA	nucleus [GO:0005634]; zinc ion binding [GO:0008270]	GO:0005634; GO:0008270	GO:0008270~zinc ion binding	NA	GO:0005634~nucleus
Control_DN22313_c0_g1_i1	659	tr|A0A0J8BJK1|A0A0J8BJK1_BETVU	485	78.5	214	97.42	44.12	46	0	3	644	270	483	1e-96	Glycosyltransferase (EC 2.4.1.-)	BVRB_9g224290	Beta vulgaris subsp. vulgaris	NA	transferase activity, transferring hexosyl groups [GO:0016758]; metabolic process [GO:0008152]	GO:0008152; GO:0016758	GO:0016758~transferase activity, transferring hexosyl groups	GO:0008152~metabolic process	NA
Control_DN20158_c0_g1_i1	1391	tr|A0A0K9QXC3|A0A0K9QXC3_SPIOL	327	88.1	67	14.45	20.49	8	0	1166	1366	96	162	2e-25	Uncharacterized protein	SOVF_130820	Spinacia oleracea (Spinach)	NA	catalytic activity [GO:0003824]; coenzyme binding [GO:0050662]	GO:0003824; GO:0050662	GO:0003824~catalytic activity;GO:0050662~coenzyme binding	NA	NA
Control_DN38935_c1_g1_i1	411	tr|A0A151UCN3|A0A151UCN3_CAJCA	58	89.3	28	20.44	48.28	3	0	300	383	1	28	2.4e-08	Uncharacterized protein	KK1_021272	Cajanus cajan (Pigeon pea) (Cajanus indicus)	NA	NA	NA	NA	NA	NA
Control_DN48168_c0_g1_i1	490	tr|A0A0K9RCK5|A0A0K9RCK5_SPIOL	424	72.8	162	99.18	38.21	42	2	4	489	10	169	4.1e-63	Uncharacterized protein	SOVF_086560	Spinacia oleracea (Spinach)	NA	integral component of membrane [GO:0016021]; oxidation-reduction process [GO:0055114]	GO:0016021; GO:0055114	NA	GO:0055114~oxidation-reduction process	GO:0016021~integral component of membrane
Control_DN29420_c0_g1_i1	1551	tr|A0A0K9QUY6|A0A0K9QUY6_SPIOL	396	78.8	410	79.3	100	52	4	160	1383	18	394	7.7e-180	Uncharacterized protein	SOVF_137940	Spinacia oleracea (Spinach)	NA	NA	NA	NA	NA	NA
Control_DN39920_c7_g1_i9	1168	tr|A0A0K9RVN1|A0A0K9RVN1_SPIOL	564	91.2	114	29.28	20.21	10	0	91	432	165	278	2.6e-55	Uncharacterized protein	SOVF_028970	Spinacia oleracea (Spinach)	NA	hydrolase activity, acting on acid anhydrides [GO:0016817]	GO:0016817	GO:0016817~hydrolase activity, acting on acid anhydrides	NA	NA
Control_DN36895_c0_g1_i1	1163	tr|A0A0J8EVK7|A0A0J8EVK7_BETVU	333	63.5	63	16.25	18.92	23	0	291	479	24	86	9e-16	Uncharacterized protein	BVRB_6g148740	Beta vulgaris subsp. vulgaris	NA	NA	NA	NA	NA	NA
Control_DN9788_c0_g2_i1	452	tr|A0A0K9R561|A0A0K9R561_SPIOL	254	68.1	91	60.4	35.83	26	1	180	452	50	137	1.1e-25	Uncharacterized protein	SOVF_110870	Spinacia oleracea (Spinach)	NA	integral component of membrane [GO:0016021]	GO:0016021	NA	NA	GO:0016021~integral component of membrane
Control_DN36461_c0_g1_i1	598	tr|A0A0J8C7P7|A0A0J8C7P7_BETVU	405	71.4	147	73.75	36.3	41	1	80	520	6	151	3.7e-50	Uncharacterized protein	BVRB_6g144220	Beta vulgaris subsp. vulgaris	NA	ATP binding [GO:0005524]; ATPase activity [GO:0016887]	GO:0005524; GO:0016887	GO:0005524~ATP binding;GO:0016887~ATPase activity	NA	NA
Control_DN4967_c0_g1_i1	597	sp|P07591|TRXM_SPIOL	181	53.2	79	39.7	43.65	33	2	562	326	1	75	2.9e-10	Thioredoxin M-type, chloroplastic (Trx-M) [Cleaved into: Thioredoxin M-type Mc; Thioredoxin M-type Md]	NA	Spinacia oleracea (Spinach)	NA	chloroplast [GO:0009507]; protein disulfide oxidoreductase activity [GO:0015035]; cell redox homeostasis [GO:0045454]; glycerol ether metabolic process [GO:0006662]	GO:0006662; GO:0009507; GO:0015035; GO:0045454	GO:0015035~protein disulfide oxidoreductase activity	GO:0006662~glycerol ether metabolic process;GO:0045454~cell redox homeostasis	GO:0009507~chloroplast
Control_DN39083_c0_g1_i5	5462	tr|A0A0K9S2P6|A0A0K9S2P6_SPIOL	1572	72.8	1587	87.17	100	401	15	274	4986	1	1572	0	Uncharacterized protein	SOVF_000950	Spinacia oleracea (Spinach)	NA	NA	NA	NA	NA	NA
Control_DN38602_c0_g1_i2	2265	tr|A0A0J8CJW2|A0A0J8CJW2_BETVU	395	85.9	397	52.58	100	54	1	399	1589	1	395	4.1e-190	Uncharacterized protein	BVRB_5g102980	Beta vulgaris subsp. vulgaris	NA	NA	NA	NA	NA	NA
Control_DN18373_c0_g1_i2	391	tr|A0A0J8CC67|A0A0J8CC67_BETVU	586	70	40	30.69	6.83	12	0	269	388	385	424	3e-08	Uncharacterized protein	BVRB_6g127590	Beta vulgaris subsp. vulgaris	NA	NA	NA	NA	NA	NA
Control_DN21091_c0_g1_i1	611	tr|A0A0J8BWR3|A0A0J8BWR3_BETVU	989	34.1	176	86.42	17.8	109	2	19	534	359	531	4.3e-17	Uncharacterized protein	BVRB_8g184690	Beta vulgaris subsp. vulgaris	NA	RNA binding [GO:0003723]	GO:0003723	GO:0003723~RNA binding	NA	NA
Control_DN38209_c1_g1_i4	2050	tr|A0A0K9RKQ5|A0A0K9RKQ5_SPIOL	268	61	59	8.63	22.01	21	1	493	669	68	124	4.5e-10	Uncharacterized protein	SOVF_055480	Spinacia oleracea (Spinach)	NA	NA	NA	NA	NA	NA
Control_DN40038_c2_g1_i5	2706	tr|A0A0J8C3F2|A0A0J8C3F2_BETVU	532	68.2	424	47.01	79.7	121	7	78	1313	1	422	1e-150	Uncharacterized protein	BVRB_7g159470	Beta vulgaris subsp. vulgaris	NA	chloroplast envelope [GO:0009941]; integral component of membrane [GO:0016021]	GO:0009941; GO:0016021	NA	NA	GO:0009941~chloroplast envelope;GO:0016021~integral component of membrane
Control_DN57789_c0_g1_i1	322	tr|W9R469|W9R469_9ROSA	514	86.8	106	98.76	20.62	14	0	320	3	131	236	4.3e-45	Uncharacterized protein	L484_010238	Morus notabilis	NA	NA	NA	NA	NA	NA
Control_DN33955_c0_g2_i1	1229	tr|A0A0J8BHS9|A0A0J8BHS9_BETVU	237	91.2	194	47.36	81.86	17	0	406	987	44	237	1.1e-99	Uncharacterized protein	BVRB_9g222470	Beta vulgaris subsp. vulgaris	NA	NA	NA	NA	NA	NA
Control_DN76018_c0_g1_i1	519	tr|M1B822|M1B822_SOLTU	87	84.4	32	18.5	36.78	5	0	1	96	48	79	2.4e-08	Malate synthase (EC 2.3.3.9)	NA	Solanum tuberosum (Potato)	PATHWAY: Carbohydrate metabolism; glyoxylate cycle; (S)-malate from isocitrate: step 2/2. {ECO:0000256|RuleBase:RU000555}.	malate synthase activity [GO:0004474]; glyoxylate cycle [GO:0006097]; tricarboxylic acid cycle [GO:0006099]	GO:0004474; GO:0006097; GO:0006099	GO:0004474~malate synthase activity	GO:0006097~glyoxylate cycle;GO:0006099~tricarboxylic acid cycle	NA
Control_DN32412_c0_g1_i1	1007	tr|A0A0J8CCX4|A0A0J8CCX4_BETVU	251	73.8	252	75.07	100	63	3	108	860	1	250	8.1e-106	Uncharacterized protein	BVRB_5g122560	Beta vulgaris subsp. vulgaris	NA	integral component of membrane [GO:0016021]	GO:0016021	NA	NA	GO:0016021~integral component of membrane
Control_DN35632_c0_g1_i2	506	tr|A0A0J8B8I5|A0A0J8B8I5_BETVU	334	93.3	89	52.77	26.65	6	0	87	353	1	89	3.1e-45	Uncharacterized protein	BVRB_5g125450	Beta vulgaris subsp. vulgaris	NA	DNA binding [GO:0003677]	GO:0003677	GO:0003677~DNA binding	NA	NA
Control_DN58428_c0_g1_i1	511	tr|U7DWR5|U7DWR5_POPTR	835	82.2	73	42.86	8.74	13	0	12	230	615	687	9.9e-28	Uncharacterized protein (Fragment)	POPTR_0608s00200g	Populus trichocarpa (Western balsam poplar) (Populus balsamifera subsp. trichocarpa)	NA	integral component of membrane [GO:0016021]; plasma membrane [GO:0005886]; ATP binding [GO:0005524]; protein serine/threonine kinase activity [GO:0004674]; protein phosphorylation [GO:0006468]; recognition of pollen [GO:0048544]	GO:0004674; GO:0005524; GO:0005886; GO:0006468; GO:0016021; GO:0048544	GO:0004674~protein serine/threonine kinase activity;GO:0005524~ATP binding	GO:0006468~protein phosphorylation;GO:0048544~recognition of pollen	GO:0005886~plasma membrane;GO:0016021~integral component of membrane
Control_DN37011_c0_g1_i16	3977	tr|A0A0J8EGD2|A0A0J8EGD2_BETVU	905	89.1	395	29.8	43.65	43	0	1807	2991	511	905	3.6e-205	Uncharacterized protein	BVRB_9g208500	Beta vulgaris subsp. vulgaris	NA	ATP binding [GO:0005524]; zinc ion binding [GO:0008270]	GO:0005524; GO:0008270	GO:0005524~ATP binding;GO:0008270~zinc ion binding	NA	NA
Control_DN10814_c0_g2_i1	491	tr|A0A0K9RL64|A0A0K9RL64_SPIOL	188	80.7	114	69.65	60.64	22	0	489	148	74	187	1.7e-48	Uncharacterized protein	SOVF_054110	Spinacia oleracea (Spinach)	NA	NA	NA	NA	NA	NA
Control_DN39803_c0_g1_i6	2434	tr|A0A0J8FFG8|A0A0J8FFG8_BETVU	757	93.9	346	42.65	45.71	21	0	114	1151	53	398	1.2e-182	Mg-protoporphyrin IX chelatase (EC 6.6.1.1)	BVRB_4g073360	Beta vulgaris subsp. vulgaris	PATHWAY: Porphyrin-containing compound metabolism; chlorophyll biosynthesis. {ECO:0000256|RuleBase:RU362087}.	chloroplast stroma [GO:0009570]; chloroplast thylakoid [GO:0009534]; ATP binding [GO:0005524]; magnesium chelatase activity [GO:0016851]; chlorophyll biosynthetic process [GO:0015995]; photosynthesis [GO:0015979]	GO:0005524; GO:0009534; GO:0009570; GO:0015979; GO:0015995; GO:0016851	GO:0005524~ATP binding;GO:0016851~magnesium chelatase activity	GO:0015979~photosynthesis;GO:0015995~chlorophyll biosynthetic process	GO:0009534~chloroplast thylakoid;GO:0009570~chloroplast stroma
Control_DN20588_c0_g1_i1	659	tr|A0A1D5VAI9|A0A1D5VAI9_WHEAT	1002	41.2	97	44.16	9.68	48	3	24	296	160	253	3.2e-10	Uncharacterized protein	NA	Triticum aestivum (Wheat)	NA	NA	NA	NA	NA	NA
Control_DN38306_c0_g1_i6	789	tr|A0A0J8BIF9|A0A0J8BIF9_BETVU	184	77.5	40	15.21	21.74	9	0	505	624	14	53	1.6e-08	Uncharacterized protein	BVRB_1g017190	Beta vulgaris subsp. vulgaris	NA	ribosome [GO:0005840]; structural constituent of ribosome [GO:0003735]; translation [GO:0006412]	GO:0003735; GO:0005840; GO:0006412	GO:0003735~structural constituent of ribosome	GO:0006412~translation	GO:0005840~ribosome
Control_DN40244_c0_g3_i7	1996	tr|A0A0J8BXH4|A0A0J8BXH4_BETVU	397	52.3	394	59.22	99.24	175	6	441	1601	1	388	7.4e-103	Uncharacterized protein	BVRB_7g168360	Beta vulgaris subsp. vulgaris	NA	ADP binding [GO:0043531]	GO:0043531	GO:0043531~ADP binding	NA	NA
Control_DN53222_c0_g1_i1	359	tr|K4B682|K4B682_SOLLC	278	76.5	34	28.41	12.23	8	0	104	3	30	63	4e-07	Uncharacterized protein	NA	Solanum lycopersicum (Tomato) (Lycopersicon esculentum)	NA	NA	NA	NA	NA	NA
Control_DN84290_c0_g1_i1	395	tr|A0A0J8CB05|A0A0J8CB05_BETVU	251	91.6	131	99.49	52.19	11	0	3	395	67	197	1.1e-69	Uncharacterized protein	BVRB_5g114530	Beta vulgaris subsp. vulgaris	NA	cell wall [GO:0005618]; extracellular region [GO:0005576]; membrane [GO:0016020]; plant-type cell wall organization [GO:0009664]	GO:0005576; GO:0005618; GO:0009664; GO:0016020	NA	GO:0009664~plant-type cell wall organization	GO:0005576~extracellular region;GO:0005618~cell wall;GO:0016020~membrane
Control_DN40425_c0_g6_i6	4018	tr|A0A0J8D7S8|A0A0J8D7S8_BETVU	2504	60.1	715	53.38	28.55	240	14	609	2693	192	881	2.6e-227	Uncharacterized protein	BVRB_1g002820	Beta vulgaris subsp. vulgaris	NA	NA	NA	NA	NA	NA
Control_DN39256_c0_g3_i1	1072	tr|A0A0J8CF06|A0A0J8CF06_BETVU	463	81.3	123	34.42	26.57	23	0	309	677	340	462	6.5e-53	Flavin-containing monooxygenase (EC 1.-.-.-)	BVRB_5g114020	Beta vulgaris subsp. vulgaris	NA	flavin adenine dinucleotide binding [GO:0050660]; N,N-dimethylaniline monooxygenase activity [GO:0004499]; NADP binding [GO:0050661]	GO:0004499; GO:0050660; GO:0050661	GO:0004499~N,N-dimethylaniline monooxygenase activity;GO:0050660~flavin adenine dinucleotide binding;GO:0050661~NADP binding	NA	NA
Control_DN15619_c0_g1_i1	964	tr|A0A0K9RK47|A0A0K9RK47_SPIOL	195	34.8	187	58.2	95.9	116	3	189	743	13	195	3e-17	Uncharacterized protein	SOVF_057180	Spinacia oleracea (Spinach)	NA	NA	NA	NA	NA	NA
Control_DN14327_c0_g1_i1	1466	tr|M0Y4F0|M0Y4F0_HORVD	360	69.4	36	7.37	10	11	0	1357	1464	21	56	3.6e-06	Uncharacterized protein	NA	Hordeum vulgare subsp. vulgare (Domesticated barley)	NA	glycopeptide alpha-N-acetylgalactosaminidase activity [GO:0033926]	GO:0033926	GO:0033926~glycopeptide alpha-N-acetylgalactosaminidase activity	NA	NA
Control_DN40390_c2_g2_i1	2324	tr|A0A0J8FJL3|A0A0J8FJL3_BETVU	583	70.6	586	75.65	100	131	2	325	1968	1	583	4.7e-234	Uncharacterized protein	BVRB_3g052400	Beta vulgaris subsp. vulgaris	NA	nucleus [GO:0005634]; regulation of transcription, DNA-templated [GO:0006355]	GO:0005634; GO:0006355	NA	GO:0006355~regulation of transcription, DNA-templated	GO:0005634~nucleus
Control_DN29488_c0_g1_i2	850	tr|A0A0K9R5E3|A0A0K9R5E3_SPIOL	493	75.8	66	23.29	13.39	15	1	849	652	222	286	2.4e-18	Uncharacterized protein	SOVF_110100	Spinacia oleracea (Spinach)	NA	integral component of membrane [GO:0016021]	GO:0016021	NA	NA	GO:0016021~integral component of membrane
Control_DN87314_c0_g1_i1	352	tr|A0A0J8D1V3|A0A0J8D1V3_BETVU	1053	52.4	63	53.69	5.98	30	0	195	7	498	560	1.1e-09	Uncharacterized protein	BVRB_1g001420	Beta vulgaris subsp. vulgaris	NA	nucleosome [GO:0000786]; nucleus [GO:0005634]; DNA binding [GO:0003677]; nucleosome assembly [GO:0006334]	GO:0000786; GO:0003677; GO:0005634; GO:0006334	GO:0003677~DNA binding	GO:0006334~nucleosome assembly	GO:0000786~nucleosome;GO:0005634~nucleus
Control_DN72999_c0_g1_i1	568	tr|A0A0J8BDC9|A0A0J8BDC9_BETVU	659	73.4	184	97.18	27.92	49	0	554	3	2	185	1.7e-68	RING-type E3 ubiquitin transferase (EC 2.3.2.27)	BVRB_2g045770	Beta vulgaris subsp. vulgaris	PATHWAY: Protein modification; protein ubiquitination. {ECO:0000256|SAAS:SAAS00512800}.	ubiquitin-protein transferase activity [GO:0004842]	GO:0004842	GO:0004842~ubiquitin-protein transferase activity	NA	NA
Control_DN69440_c0_g1_i1	360	tr|A0A0K9R882|A0A0K9R882_SPIOL	821	66.7	120	100	14.62	40	0	1	360	499	618	4.4e-38	Uncharacterized protein	SOVF_100530	Spinacia oleracea (Spinach)	NA	NA	NA	NA	NA	NA
Control_DN16267_c0_g1_i1	422	tr|A0A0J8C6Y3|A0A0J8C6Y3_BETVU	186	96.4	55	39.1	29.57	2	0	264	100	2	56	3e-22	Peroxidase (EC 1.11.1.7)	BVRB_6g134170	Beta vulgaris subsp. vulgaris	NA	heme binding [GO:0020037]; metal ion binding [GO:0046872]; peroxidase activity [GO:0004601]; response to oxidative stress [GO:0006979]	GO:0004601; GO:0006979; GO:0020037; GO:0046872	GO:0004601~peroxidase activity;GO:0020037~heme binding;GO:0046872~metal ion binding	GO:0006979~response to oxidative stress	NA
Control_DN38964_c3_g14_i4	603	tr|A0A0K9QW76|A0A0K9QW76_SPIOL	1171	90	70	34.83	5.98	7	0	242	451	100	169	6.2e-29	Uncharacterized protein	SOVF_134330	Spinacia oleracea (Spinach)	NA	NA	NA	NA	NA	NA
Control_DN36839_c0_g1_i1	1896	tr|A0A0J8DVG8|A0A0J8DVG8_BETVU	464	66.6	467	73.89	100	139	7	212	1579	1	461	1.9e-164	Uncharacterized protein	BVRB_014760	Beta vulgaris subsp. vulgaris	NA	NA	NA	NA	NA	NA
Control_DN38682_c0_g4_i5	1941	tr|A0A0J8BFW8|A0A0J8BFW8_BETVU	374	77.8	378	58.42	100	80	1	151	1284	1	374	1.1e-170	Uncharacterized protein	BVRB_1g016350	Beta vulgaris subsp. vulgaris	NA	NA	NA	NA	NA	NA
Control_DN9123_c0_g1_i1	1146	tr|A0A0K9QVB8|A0A0K9QVB8_SPIOL	931	82.8	360	94.24	38.67	62	0	2	1081	572	931	2.3e-173	Uncharacterized protein	SOVF_137390	Spinacia oleracea (Spinach)	NA	NA	NA	NA	NA	NA
Control_DN33922_c0_g1_i2	527	tr|A0A0J8CBR4|A0A0J8CBR4_BETVU	888	93.3	164	93.36	18.47	11	0	5	496	725	888	1.2e-81	Uncharacterized protein	BVRB_5g109570	Beta vulgaris subsp. vulgaris	NA	exocyst [GO:0000145]; exocytosis [GO:0006887]	GO:0000145; GO:0006887	NA	GO:0006887~exocytosis	GO:0000145~exocyst
Control_DN24592_c1_g1_i1	1272	tr|A0A0J8B4U8|A0A0J8B4U8_BETVU	1071	36.5	241	56.84	22.5	134	1	246	968	747	968	1.5e-43	Uncharacterized protein	BVRB_003070	Beta vulgaris subsp. vulgaris	NA	integral component of membrane [GO:0016021]; solute:proton antiporter activity [GO:0015299]	GO:0015299; GO:0016021	GO:0015299~solute:proton antiporter activity	NA	GO:0016021~integral component of membrane
Control_DN39239_c7_g3_i3	1349	tr|A0A0J8BXY3|A0A0J8BXY3_BETVU	113	73.6	148	32.91	100	4	2	310	753	1	113	1.8e-55	Uncharacterized protein	BVRB_7g169890	Beta vulgaris subsp. vulgaris	NA	zinc ion binding [GO:0008270]	GO:0008270	GO:0008270~zinc ion binding	NA	NA
Control_DN5091_c0_g1_i1	376	tr|A0A0K9RUE9|A0A0K9RUE9_SPIOL	512	46.4	125	99.73	24.41	66	1	2	376	6	129	6.4e-24	Uncharacterized protein	SOVF_027440	Spinacia oleracea (Spinach)	NA	NA	NA	NA	NA	NA
Control_DN34639_c0_g1_i1	619	tr|A0A0J8CYU1|A0A0J8CYU1_BETVU	505	58.7	121	58.64	23.96	43	1	277	618	80	200	8.4e-29	Uncharacterized protein	BVRB_2g029010	Beta vulgaris subsp. vulgaris	NA	ATP binding [GO:0005524]	GO:0005524	GO:0005524~ATP binding	NA	NA
Control_DN33505_c0_g1_i1	2633	tr|A0A0K9RLQ6|A0A0K9RLQ6_SPIOL	544	69.7	544	61.98	100	161	4	566	2194	3	543	4.6e-217	Uncharacterized protein	SOVF_051580	Spinacia oleracea (Spinach)	NA	NA	NA	NA	NA	NA
Control_DN5447_c0_g1_i1	312	tr|D7MU27|D7MU27_ARALL	236	96.3	27	25.96	11.44	1	0	2	82	146	172	2.2e-06	Putative uncharacterized protein	ARALYDRAFT_916932	Arabidopsis lyrata subsp. lyrata (Lyre-leaved rock-cress)	NA	NA	NA	NA	NA	NA
Control_DN40157_c0_g1_i3	2386	tr|A0A0K9QWM4|A0A0K9QWM4_SPIOL	527	80.6	530	66.64	100	99	2	183	1772	1	526	7.5e-243	Uncharacterized protein	SOVF_133110	Spinacia oleracea (Spinach)	NA	NA	NA	NA	NA	NA
Control_DN38639_c0_g1_i1	3129	tr|A0A0J8B623|A0A0J8B623_BETVU	227	87.2	226	21.67	99.56	29	0	2152	2829	1	226	8.4e-109	Uncharacterized protein	BVRB_009300	Beta vulgaris subsp. vulgaris	NA	nucleus [GO:0005634]; DNA binding [GO:0003677]; regulation of transcription, DNA-templated [GO:0006355]; transcription, DNA-templated [GO:0006351]	GO:0003677; GO:0005634; GO:0006351; GO:0006355	GO:0003677~DNA binding	GO:0006351~transcription, DNA-templated;GO:0006355~regulation of transcription, DNA-templated	GO:0005634~nucleus
Control_DN39590_c1_g1_i7	385	tr|A0A0J8CGZ2|A0A0J8CGZ2_BETVU	944	61.5	91	70.91	9.64	35	0	18	290	483	573	6.8e-21	Uncharacterized protein	BVRB_5g109940	Beta vulgaris subsp. vulgaris	NA	RNA binding [GO:0003723]	GO:0003723	GO:0003723~RNA binding	NA	NA
Control_DN31801_c0_g1_i3	2210	tr|A0A0J8BDD1|A0A0J8BDD1_BETVU	477	85.5	461	62.58	96.65	66	1	433	1815	17	476	8.2e-228	Uncharacterized protein	BVRB_4g096150	Beta vulgaris subsp. vulgaris	NA	hydrolase activity [GO:0016787]; phosphatidylinositol dephosphorylation [GO:0046856]	GO:0016787; GO:0046856	GO:0016787~hydrolase activity	GO:0046856~phosphatidylinositol dephosphorylation	NA
Control_DN39643_c1_g6_i1	748	tr|A0A0K9QK22|A0A0K9QK22_SPIOL	524	70.5	241	96.66	45.99	38	3	123	746	1	241	4e-86	Glucose-1-phosphate adenylyltransferase (EC 2.7.7.27) (ADP-glucose pyrophosphorylase)	SOVF_175440	Spinacia oleracea (Spinach)	PATHWAY: Glycan biosynthesis; starch biosynthesis. {ECO:0000256|RuleBase:RU362093}.	chloroplast [GO:0009507]; ATP binding [GO:0005524]; glucose-1-phosphate adenylyltransferase activity [GO:0008878]; glycogen biosynthetic process [GO:0005978]; starch biosynthetic process [GO:0019252]	GO:0005524; GO:0005978; GO:0008878; GO:0009507; GO:0019252	GO:0005524~ATP binding;GO:0008878~glucose-1-phosphate adenylyltransferase activity	GO:0005978~glycogen biosynthetic process;GO:0019252~starch biosynthetic process	GO:0009507~chloroplast
Control_DN40272_c0_g1_i14	1170	tr|A0A0K9RHB1|A0A0K9RHB1_SPIOL	667	85.3	136	34.87	20.39	20	0	221	628	1	136	3.2e-61	Uncharacterized protein	SOVF_066910	Spinacia oleracea (Spinach)	NA	nucleotidyltransferase activity [GO:0016779]; RNA binding [GO:0003723]; RNA processing [GO:0006396]	GO:0003723; GO:0006396; GO:0016779	GO:0003723~RNA binding;GO:0016779~nucleotidyltransferase activity	GO:0006396~RNA processing	NA
Control_DN72750_c0_g1_i1	456	tr|A0A0K9RJZ9|A0A0K9RJZ9_SPIOL	647	86.1	151	99.34	23.34	21	0	2	454	419	569	1.7e-71	Uncharacterized protein	SOVF_063470	Spinacia oleracea (Spinach)	NA	NA	NA	NA	NA	NA
Control_DN48965_c0_g1_i1	304	tr|A0A0J8EEQ1|A0A0J8EEQ1_BETVU	2055	66.3	104	100	5.06	32	1	2	304	1665	1768	1.8e-29	Uncharacterized protein	BVRB_9g214680	Beta vulgaris subsp. vulgaris	NA	NA	NA	NA	NA	NA
Control_DN38454_c3_g2_i10	689	tr|M5W184|M5W184_PRUPE	193	40.8	98	42.67	50.78	37	3	5	262	44	132	5.3e-08	Uncharacterized protein	PRUPE_ppa011842mg	Prunus persica (Peach) (Amygdalus persica)	NA	endoplasmic reticulum [GO:0005783]; Golgi apparatus [GO:0005794]; GTP binding [GO:0005525]; intracellular protein transport [GO:0006886]; vesicle-mediated transport [GO:0016192]	GO:0005525; GO:0005783; GO:0005794; GO:0006886; GO:0016192	GO:0005525~GTP binding	GO:0006886~intracellular protein transport;GO:0016192~vesicle-mediated transport	GO:0005783~endoplasmic reticulum;GO:0005794~Golgi apparatus
Control_DN32380_c0_g1_i1	856	tr|A0A0J8BA17|A0A0J8BA17_BETVU	266	42.9	184	64.49	69.17	80	7	352	855	66	240	1.1e-21	Uncharacterized protein	BVRB_4g095430	Beta vulgaris subsp. vulgaris	NA	NA	NA	NA	NA	NA
Control_DN28410_c0_g2_i1	663	tr|A0A0J8CWC0|A0A0J8CWC0_BETVU	355	79.2	48	21.72	13.52	10	0	427	284	197	244	3.9e-16	Uncharacterized protein	BVRB_2g034270	Beta vulgaris subsp. vulgaris	NA	lipid biosynthetic process [GO:0008610]	GO:0008610	NA	GO:0008610~lipid biosynthetic process	NA
Control_DN18456_c0_g2_i1	559	tr|A0A0J8BIY0|A0A0J8BIY0_BETVU	536	87.9	33	17.71	6.16	4	0	448	546	320	352	5.1e-09	Uncharacterized protein	BVRB_9g222270	Beta vulgaris subsp. vulgaris	NA	integral component of membrane [GO:0016021]; transmembrane transport [GO:0055085]	GO:0016021; GO:0055085	NA	GO:0055085~transmembrane transport	GO:0016021~integral component of membrane
Control_DN28405_c0_g1_i1	1296	tr|A0A0J8B1W2|A0A0J8B1W2_BETVU	412	68.9	402	93.06	97.57	125	0	90	1295	1	402	3.8e-164	Uncharacterized protein	BVRB_013260	Beta vulgaris subsp. vulgaris	NA	NA	NA	NA	NA	NA
Control_DN38865_c1_g1_i38	738	tr|A0A0J8BTD9|A0A0J8BTD9_BETVU	890	62.9	62	25.2	6.97	23	0	272	457	60	121	8.2e-15	RNA-dependent RNA polymerase (EC 2.7.7.48)	BVRB_8g197270	Beta vulgaris subsp. vulgaris	NA	RNA binding [GO:0003723]; RNA-directed 5'-3' RNA polymerase activity [GO:0003968]; gene silencing by RNA [GO:0031047]	GO:0003723; GO:0003968; GO:0031047	GO:0003723~RNA binding;GO:0003968~RNA-directed RNA polymerase activity	GO:0031047~gene silencing by RNA	NA
Control_DN38091_c0_g4_i2	2244	tr|A0A0J8CTS1|A0A0J8CTS1_BETVU	479	80.2	480	64.17	100	88	4	154	1578	1	478	5.8e-213	Uncharacterized protein	BVRB_2g040520	Beta vulgaris subsp. vulgaris	NA	oxidoreductase activity [GO:0016491]	GO:0016491	GO:0016491~oxidoreductase activity	NA	NA
Control_DN38377_c1_g4_i2	1126	tr|A0A0K9RDC4|A0A0K9RDC4_SPIOL	374	56.5	62	16.52	16.58	27	0	190	375	313	374	2.9e-11	Uncharacterized protein	SOVF_079950	Spinacia oleracea (Spinach)	NA	nucleus [GO:0005634]; histone exchange [GO:0043486]; regulation of transcription, DNA-templated [GO:0006355]	GO:0005634; GO:0006355; GO:0043486	NA	GO:0006355~regulation of transcription, DNA-templated;GO:0043486~histone exchange	GO:0005634~nucleus
Control_DN31421_c0_g2_i2	1974	tr|A0A0J8CXV7|A0A0J8CXV7_BETVU	560	69.3	475	72.19	84.82	146	0	89	1513	1	475	9.4e-191	Uncharacterized protein	BVRB_2g026890	Beta vulgaris subsp. vulgaris	NA	NA	NA	NA	NA	NA
Control_DN69064_c0_g1_i1	319	tr|A0A0K9R3R4|A0A0K9R3R4_SPIOL	653	70.8	106	99.69	16.23	30	1	2	319	143	247	2.7e-39	Uncharacterized protein	SOVF_110000	Spinacia oleracea (Spinach)	NA	integral component of membrane [GO:0016021]; ATP binding [GO:0005524]; carbohydrate binding [GO:0030246]; protein kinase activity [GO:0004672]	GO:0004672; GO:0005524; GO:0016021; GO:0030246	GO:0004672~protein kinase activity;GO:0005524~ATP binding;GO:0030246~carbohydrate binding	NA	GO:0016021~integral component of membrane
Control_DN38494_c0_g5_i8	4562	tr|A0A0K9QAY1|A0A0K9QAY1_SPIOL	849	49	547	35.97	64.43	230	10	486	2024	1	532	1.5e-138	Uncharacterized protein	SOVF_206980	Spinacia oleracea (Spinach)	NA	zinc ion binding [GO:0008270]	GO:0008270	GO:0008270~zinc ion binding	NA	NA
Control_DN32657_c2_g3_i1	1723	tr|A0A0K9QY28|A0A0K9QY28_SPIOL	380	88.4	380	66.16	100	44	0	378	1517	1	380	3.3e-200	Uncharacterized protein	SOVF_128330	Spinacia oleracea (Spinach)	NA	oxidoreductase activity [GO:0016491]; zinc ion binding [GO:0008270]	GO:0008270; GO:0016491	GO:0008270~zinc ion binding;GO:0016491~oxidoreductase activity	NA	NA
Control_DN37184_c0_g1_i1	636	tr|A0A0K9QBG5|A0A0K9QBG5_SPIOL	245	42.3	137	64.62	55.92	79	0	82	492	109	245	3.7e-32	Uncharacterized protein	SOVF_204870	Spinacia oleracea (Spinach)	NA	NA	NA	NA	NA	NA
Control_DN39176_c2_g8_i5	594	tr|B9S0Z4|B9S0Z4_RICCO	314	62	50	25.25	15.92	19	0	370	519	121	170	1.2e-08	Putative uncharacterized protein	RCOM_0632140	Ricinus communis (Castor bean)	NA	integral component of membrane [GO:0016021]	GO:0016021	NA	NA	GO:0016021~integral component of membrane
Control_DN5180_c0_g1_i1	893	tr|A0A0J8CT86|A0A0J8CT86_BETVU	88	94.2	86	28.89	97.73	5	0	161	418	1	86	1.1e-42	Uncharacterized protein	BVRB_2g041860	Beta vulgaris subsp. vulgaris	NA	NA	NA	NA	NA	NA
Control_DN37846_c0_g1_i1	5962	tr|A0A0J8BYG7|A0A0J8BYG7_BETVU	1705	92.5	1648	82.93	96.66	123	0	318	5261	10	1657	0	Clathrin heavy chain	BVRB_7g171840	Beta vulgaris subsp. vulgaris	NA	clathrin coat of coated pit [GO:0030132]; clathrin coat of trans-Golgi network vesicle [GO:0030130]; structural molecule activity [GO:0005198]; intracellular protein transport [GO:0006886]; vesicle-mediated transport [GO:0016192]	GO:0005198; GO:0006886; GO:0016192; GO:0030130; GO:0030132	GO:0005198~structural molecule activity	GO:0006886~intracellular protein transport;GO:0016192~vesicle-mediated transport	GO:0030130~clathrin coat of trans-Golgi network vesicle;GO:0030132~clathrin coat of coated pit
Control_DN37345_c0_g1_i3	2833	tr|A0A0J8C1Q5|A0A0J8C1Q5_BETVU	265	97.3	187	19.8	70.57	5	0	131	691	1	187	1.1e-102	Uncharacterized protein	BVRB_7g164000	Beta vulgaris subsp. vulgaris	NA	nucleic acid binding [GO:0003676]; nucleotide binding [GO:0000166]	GO:0000166; GO:0003676	GO:0000166~nucleotide binding;GO:0003676~nucleic acid binding	NA	NA
Control_DN22202_c0_g2_i1	478	tr|A0A0J8BCG2|A0A0J8BCG2_BETVU	284	61.7	94	59	33.1	35	1	192	473	56	148	1e-26	Alkyl transferase (EC 2.5.1.-)	BVRB_5g125120	Beta vulgaris subsp. vulgaris	NA	transferase activity, transferring alkyl or aryl (other than methyl) groups [GO:0016765]	GO:0016765	GO:0016765~transferase activity, transferring alkyl or aryl (other than methyl) groups	NA	NA
Control_DN40291_c2_g1_i3	1014	tr|A0A0K9QG75|A0A0K9QG75_SPIOL	1409	48.8	86	25.44	6.1	43	1	810	556	1117	1202	6.4e-10	Uncharacterized protein	SOVF_182730	Spinacia oleracea (Spinach)	NA	NA	NA	NA	NA	NA
Control_DN37979_c0_g2_i2	3784	tr|A0A0K9R3H0|A0A0K9R3H0_SPIOL	1272	79.8	850	67.39	66.82	160	6	1035	3560	425	1270	0	Uncharacterized protein	SOVF_111050	Spinacia oleracea (Spinach)	NA	NA	NA	NA	NA	NA
Control_DN38319_c0_g1_i4	840	tr|A0A0K9RZT9|A0A0K9RZT9_SPIOL	503	63.2	57	20.36	11.33	20	1	838	671	46	102	3.7e-11	Uncharacterized protein	SOVF_010730	Spinacia oleracea (Spinach)	NA	ATP binding [GO:0005524]; nucleic acid binding [GO:0003676]	GO:0003676; GO:0005524	GO:0003676~nucleic acid binding;GO:0005524~ATP binding	NA	NA
Control_DN37924_c0_g2_i2	1015	tr|A0A0K9Q959|A0A0K9Q959_SPIOL	424	75.6	86	25.42	20.28	21	0	100	357	293	378	1.6e-29	Uncharacterized protein	SOVF_205810	Spinacia oleracea (Spinach)	NA	nucleic acid binding [GO:0003676]; nucleotide binding [GO:0000166]	GO:0000166; GO:0003676	GO:0000166~nucleotide binding;GO:0003676~nucleic acid binding	NA	NA
Control_DN35992_c0_g7_i2	2841	tr|A0A0K9RM46|A0A0K9RM46_SPIOL	845	83.9	846	89.33	100	131	3	284	2809	1	845	0	Uncharacterized protein	SOVF_051110	Spinacia oleracea (Spinach)	NA	ADP binding [GO:0043531]; defense response [GO:0006952]	GO:0006952; GO:0043531	GO:0043531~ADP binding	GO:0006952~defense response	NA
Control_DN36730_c0_g1_i7	832	tr|A0A0D9ZB92|A0A0D9ZB92_9ORYZ	217	70.3	37	13.34	17.05	11	0	217	327	179	215	2.7e-06	Uncharacterized protein	NA	Oryza glumipatula	NA	DNA binding [GO:0003677]; DNA-templated transcription, initiation [GO:0006352]	GO:0003677; GO:0006352	GO:0003677~DNA binding	GO:0006352~DNA-templated transcription, initiation	NA
Control_DN23932_c0_g1_i1	1357	tr|A0A0J8BAK9|A0A0J8BAK9_BETVU	253	71.9	139	30.73	54.94	27	2	324	728	55	185	5.5e-49	Uncharacterized protein	BVRB_7g179840	Beta vulgaris subsp. vulgaris	NA	NA	NA	NA	NA	NA
Control_DN34956_c0_g1_i4	2080	tr|A0A0K9QBB5|A0A0K9QBB5_SPIOL	493	70.1	412	59.42	83.57	111	3	646	1845	81	492	6.3e-161	Uncharacterized protein	SOVF_205550	Spinacia oleracea (Spinach)	NA	integral component of membrane [GO:0016021]; transmembrane transport [GO:0055085]	GO:0016021; GO:0055085	NA	GO:0055085~transmembrane transport	GO:0016021~integral component of membrane
Control_DN40393_c1_g5_i5	764	tr|A5AMY9|A5AMY9_VITVI	533	36.1	144	56.54	27.02	76	5	232	618	37	179	1.3e-10	Putative uncharacterized protein	VITISV_004699	Vitis vinifera (Grape)	NA	nucleus [GO:0005634]	GO:0005634	NA	NA	GO:0005634~nucleus
Control_DN36664_c0_g1_i1	411	tr|A0A0J8E504|A0A0J8E504_BETVU	518	88.9	27	19.71	5.21	3	0	2	82	140	166	8.6e-06	Uncharacterized protein	BVRB_4g093990	Beta vulgaris subsp. vulgaris	NA	integral component of membrane [GO:0016021]; heme binding [GO:0020037]; iron ion binding [GO:0005506]; monooxygenase activity [GO:0004497]; oxidoreductase activity, acting on paired donors, with incorporation or reduction of molecular oxygen [GO:0016705]	GO:0004497; GO:0005506; GO:0016021; GO:0016705; GO:0020037	GO:0004497~monooxygenase activity;GO:0005506~iron ion binding;GO:0016705~oxidoreductase activity, acting on paired donors, with incorporation or reduction of molecular oxygen;GO:0020037~heme binding	NA	GO:0016021~integral component of membrane
Control_DN18194_c0_g1_i1	1497	tr|A0A0J8CND1|A0A0J8CND1_BETVU	766	85.5	289	57.92	37.73	39	1	630	1496	1	286	1.1e-143	Uncharacterized protein	BVRB_3g061520	Beta vulgaris subsp. vulgaris	NA	integral component of membrane [GO:0016021]	GO:0016021	NA	NA	GO:0016021~integral component of membrane
Control_DN37918_c3_g2_i4	3123	tr|A0A0K9Q7T2|A0A0K9Q7T2_SPIOL	1015	80.3	295	28.34	29.06	58	0	2239	3123	509	803	8e-136	Uncharacterized protein	SOVF_210380	Spinacia oleracea (Spinach)	NA	integral component of membrane [GO:0016021]; heme binding [GO:0020037]; iron ion binding [GO:0005506]; oxidoreductase activity, acting on paired donors, with incorporation or reduction of molecular oxygen [GO:0016705]	GO:0005506; GO:0016021; GO:0016705; GO:0020037	GO:0005506~iron ion binding;GO:0016705~oxidoreductase activity, acting on paired donors, with incorporation or reduction of molecular oxygen;GO:0020037~heme binding	NA	GO:0016021~integral component of membrane
Control_DN50937_c0_g1_i1	990	tr|Q3I6J4|Q3I6J4_SILLA	1307	58.5	135	40.91	10.33	55	1	840	439	506	640	1.1e-33	Pol-polyprotein	pol	Silene latifolia (White campion) (Bladder campion)	NA	nucleic acid binding [GO:0003676]; RNA-DNA hybrid ribonuclease activity [GO:0004523]; DNA integration [GO:0015074]	GO:0003676; GO:0004523; GO:0015074	GO:0003676~nucleic acid binding;GO:0004523~RNA-DNA hybrid ribonuclease activity	GO:0015074~DNA integration	NA
Control_DN34148_c0_g1_i4	2171	tr|A0A0K9R0Y9|A0A0K9R0Y9_SPIOL	359	80.8	360	49.75	100	68	1	294	1373	1	359	4.2e-168	Uncharacterized protein	SOVF_119120	Spinacia oleracea (Spinach)	NA	endoplasmic reticulum [GO:0005783]; isomerase activity [GO:0016853]; cell redox homeostasis [GO:0045454]	GO:0005783; GO:0016853; GO:0045454	GO:0016853~isomerase activity	GO:0045454~cell redox homeostasis	GO:0005783~endoplasmic reticulum
Control_DN74799_c0_g1_i1	394	tr|A0A0K9RBD3|A0A0K9RBD3_SPIOL	184	88.5	87	66.24	47.28	10	0	130	390	1	87	1.5e-39	Uncharacterized protein	SOVF_086000	Spinacia oleracea (Spinach)	NA	DNA binding [GO:0003677]; regulation of transcription, DNA-templated [GO:0006355]	GO:0003677; GO:0006355	GO:0003677~DNA binding	GO:0006355~regulation of transcription, DNA-templated	NA
Control_DN38659_c0_g1_i19	486	tr|A0A0J8EL70|A0A0J8EL70_BETVU	593	83.5	176	100	29.68	13	1	6	485	16	191	2.1e-75	Uncharacterized protein	BVRB_8g188620	Beta vulgaris subsp. vulgaris	NA	ATP binding [GO:0005524]; glycerone kinase activity [GO:0004371]; glycerol metabolic process [GO:0006071]	GO:0004371; GO:0005524; GO:0006071	GO:0004371~glycerone kinase activity;GO:0005524~ATP binding	GO:0006071~glycerol metabolic process	NA
Control_DN33195_c0_g1_i5	728	tr|A0A0K9RS14|A0A0K9RS14_SPIOL	1639	34.6	153	63.05	9.33	46	4	11	307	1230	1382	4.3e-08	Uncharacterized protein	SOVF_034900	Spinacia oleracea (Spinach)	NA	NA	NA	NA	NA	NA
Control_DN29173_c0_g2_i1	1125	tr|A0A0J8BP67|A0A0J8BP67_BETVU	712	50.4	278	74.13	39.04	106	2	833	6	284	531	4e-61	Uncharacterized protein	BVRB_8g195990	Beta vulgaris subsp. vulgaris	NA	cytosol [GO:0005829]; GTP binding [GO:0005525]; GTPase activator activity [GO:0005096]; GTPase activity [GO:0003924]; nucleocytoplasmic transport [GO:0006913]; response to virus [GO:0009615]	GO:0003924; GO:0005096; GO:0005525; GO:0005829; GO:0006913; GO:0009615	GO:0003924~GTPase activity;GO:0005096~GTPase activator activity;GO:0005525~GTP binding	GO:0006913~nucleocytoplasmic transport;GO:0009615~response to virus	GO:0005829~cytosol
Control_DN38021_c0_g1_i7	1506	tr|A0A0J8CIK2|A0A0J8CIK2_BETVU	152	73.4	139	27.69	91.45	34	3	159	569	1	138	4.4e-47	Uncharacterized protein	BVRB_5g098740	Beta vulgaris subsp. vulgaris	NA	NA	NA	NA	NA	NA
Control_DN37109_c1_g3_i2	1940	tr|A0A0K9RUC0|A0A0K9RUC0_SPIOL	498	61	487	75.31	97.79	176	6	203	1645	4	482	9.6e-172	Uncharacterized protein	SOVF_027830	Spinacia oleracea (Spinach)	NA	NA	NA	NA	NA	NA
Control_DN30355_c1_g1_i2	1994	tr|A0A0K9RQ29|A0A0K9RQ29_SPIOL	485	90.3	380	57.17	78.35	37	0	565	1704	103	482	1.4e-194	Uncharacterized protein	SOVF_047540	Spinacia oleracea (Spinach)	NA	hydrolase activity, acting on carbon-nitrogen (but not peptide) bonds, in linear amidines [GO:0016813]; metallopeptidase activity [GO:0008237]	GO:0008237; GO:0016813	GO:0008237~metallopeptidase activity;GO:0016813~hydrolase activity, acting on carbon-nitrogen (but not peptide) bonds, in linear amidines	NA	NA
Control_DN37324_c3_g9_i4	1958	tr|A0A0J8CAH0|A0A0J8CAH0_BETVU	501	78.7	314	48.11	62.67	38	1	281	1135	22	335	2.5e-135	Uncharacterized protein	BVRB_5g114180	Beta vulgaris subsp. vulgaris	NA	zinc ion binding [GO:0008270]	GO:0008270	GO:0008270~zinc ion binding	NA	NA
Control_DN37982_c1_g1_i3	1262	tr|A0A0J8C9Q0|A0A0J8C9Q0_BETVU	255	78.6	238	56.58	93.33	50	1	255	965	18	255	1.1e-99	5-formyltetrahydrofolate cyclo-ligase (EC 6.3.3.2)	BVRB_5g115860	Beta vulgaris subsp. vulgaris	NA	5-formyltetrahydrofolate cyclo-ligase activity [GO:0030272]; ATP binding [GO:0005524]; metal ion binding [GO:0046872]; tetrahydrofolate metabolic process [GO:0046653]	GO:0005524; GO:0030272; GO:0046653; GO:0046872	GO:0005524~ATP binding;GO:0030272~5-formyltetrahydrofolate cyclo-ligase activity;GO:0046872~metal ion binding	GO:0046653~tetrahydrofolate metabolic process	NA
Control_DN32901_c0_g1_i1	1210	tr|A0A0J8D4J3|A0A0J8D4J3_BETVU	616	77.6	268	66.45	43.51	60	0	3	806	349	616	9.7e-114	Dolichyl-diphosphooligosaccharide--protein glycosyltransferase subunit 1 (EC 2.4.99.18)	BVRB_1g014210	Beta vulgaris subsp. vulgaris	PATHWAY: Protein modification; protein glycosylation. {ECO:0000256|RuleBase:RU361143}.	endoplasmic reticulum membrane [GO:0005789]; integral component of membrane [GO:0016021]; dolichyl-diphosphooligosaccharide-protein glycotransferase activity [GO:0004579]; protein glycosylation [GO:0006486]	GO:0004579; GO:0005789; GO:0006486; GO:0016021	GO:0004579~dolichyl-diphosphooligosaccharide-protein glycotransferase activity	GO:0006486~protein glycosylation	GO:0005789~endoplasmic reticulum membrane;GO:0016021~integral component of membrane
Control_DN39965_c1_g2_i9	587	tr|A0A0K9QV03|A0A0K9QV03_SPIOL	5409	73.3	120	61.33	2.22	32	0	228	587	4190	4309	1.8e-41	Midasin	SOVF_143350	Spinacia oleracea (Spinach)	NA	nucleus [GO:0005634]; ATP binding [GO:0005524]; ATPase activity [GO:0016887]; ribosomal large subunit assembly [GO:0000027]	GO:0000027; GO:0005524; GO:0005634; GO:0016887	GO:0005524~ATP binding;GO:0016887~ATPase activity	GO:0000027~ribosomal large subunit assembly	GO:0005634~nucleus
Control_DN39735_c0_g1_i9	2760	tr|A0A0J8BCJ0|A0A0J8BCJ0_BETVU	412	79.9	408	44.35	99.03	73	1	127	1350	1	399	5.7e-194	Uncharacterized protein	BVRB_5g124850	Beta vulgaris subsp. vulgaris	NA	RNA lariat debranching enzyme activity [GO:0008419]; embryo development ending in seed dormancy [GO:0009793]; mRNA processing [GO:0006397]	GO:0006397; GO:0008419; GO:0009793	GO:0008419~RNA lariat debranching enzyme activity	GO:0006397~mRNA processing;GO:0009793~embryo development ending in seed dormancy	NA
Control_DN3014_c0_g2_i1	1041	tr|A0A0J8CT15|A0A0J8CT15_BETVU	396	85.6	181	52.16	45.71	26	0	2	544	216	396	1e-87	Uncharacterized protein	BVRB_3g063150	Beta vulgaris subsp. vulgaris	NA	integral component of membrane [GO:0016021]	GO:0016021	NA	NA	GO:0016021~integral component of membrane
Control_DN38626_c0_g1_i1	2628	tr|A0A0J8B2N4|A0A0J8B2N4_BETVU	418	79.2	418	47.72	100	86	1	883	2136	1	417	1e-192	Uncharacterized protein	BVRB_008860	Beta vulgaris subsp. vulgaris	NA	metal ion binding [GO:0046872]; protein serine/threonine phosphatase activity [GO:0004722]	GO:0004722; GO:0046872	GO:0004722~protein serine/threonine phosphatase activity;GO:0046872~metal ion binding	NA	NA
Control_DN35547_c0_g1_i1	1917	tr|I6UGP2|I6UGP2_BETVU	511	82.4	517	80.91	100	83	3	78	1622	1	511	1.5e-249	Plasma membrane P450 CYP81B2-2	CYP81B2-2	Beta vulgaris (Sugar beet)	NA	heme binding [GO:0020037]; iron ion binding [GO:0005506]; monooxygenase activity [GO:0004497]; oxidoreductase activity, acting on paired donors, with incorporation or reduction of molecular oxygen [GO:0016705]	GO:0004497; GO:0005506; GO:0016705; GO:0020037	GO:0004497~monooxygenase activity;GO:0005506~iron ion binding;GO:0016705~oxidoreductase activity, acting on paired donors, with incorporation or reduction of molecular oxygen;GO:0020037~heme binding	NA	NA
Control_DN37935_c0_g2_i1	433	tr|A0A0J8BK76|A0A0J8BK76_BETVU	476	45.1	71	49.19	14.92	35	1	217	417	1	71	1.9e-11	Uncharacterized protein	BVRB_9g210070	Beta vulgaris subsp. vulgaris	NA	NA	NA	NA	NA	NA
Control_DN69341_c0_g1_i1	331	tr|A0A0J8D618|A0A0J8D618_BETVU	488	52.7	55	49.85	11.27	25	1	126	290	85	138	5.1e-09	Uncharacterized protein	BVRB_1g010260	Beta vulgaris subsp. vulgaris	NA	regulation of transcription, DNA-templated [GO:0006355]	GO:0006355	NA	GO:0006355~regulation of transcription, DNA-templated	NA
Control_DN38883_c2_g2_i2	381	tr|A0A0J8CDY3|A0A0J8CDY3_BETVU	744	81.2	32	25.2	4.3	6	0	286	381	259	290	3.3e-07	Uncharacterized protein	BVRB_5g119740	Beta vulgaris subsp. vulgaris	NA	ATP binding [GO:0005524]; biotin carboxylase activity [GO:0004075]; metal ion binding [GO:0046872]	GO:0004075; GO:0005524; GO:0046872	GO:0004075~biotin carboxylase activity;GO:0005524~ATP binding;GO:0046872~metal ion binding	NA	NA
Control_DN36093_c0_g1_i2	1930	tr|A0A0K9RL20|A0A0K9RL20_SPIOL	383	80.5	374	58.13	97.65	73	0	283	1404	1	374	1.3e-176	Uncharacterized protein	SOVF_054650	Spinacia oleracea (Spinach)	NA	3-hydroxyisobutyryl-CoA hydrolase activity [GO:0003860]	GO:0003860	GO:0003860~3-hydroxyisobutyryl-CoA hydrolase activity	NA	NA
Control_DN33714_c0_g1_i1	1029	tr|A0A0J8BW31|A0A0J8BW31_BETVU	140	80	145	42.27	100	22	1	97	531	1	138	1.2e-56	Uncharacterized protein	BVRB_7g166340	Beta vulgaris subsp. vulgaris	NA	mitochondrial ribosome [GO:0005761]; structural constituent of ribosome [GO:0003735]; translation [GO:0006412]	GO:0003735; GO:0005761; GO:0006412	GO:0003735~structural constituent of ribosome	GO:0006412~translation	GO:0005761~mitochondrial ribosome
Control_DN39192_c0_g1_i11	1103	tr|A0A0J8D0V2|A0A0J8D0V2_BETVU	761	87.9	116	31.55	15.24	14	0	192	539	196	311	2.5e-52	Uncharacterized protein	BVRB_1g008160	Beta vulgaris subsp. vulgaris	NA	cytosol [GO:0005829]; nucleus [GO:0005634]; plasma membrane [GO:0005886]; plasmodesma [GO:0009506]	GO:0005634; GO:0005829; GO:0005886; GO:0009506	NA	NA	GO:0005634~nucleus;GO:0005829~cytosol;GO:0005886~plasma membrane;GO:0009506~plasmodesma
Control_DN38124_c1_g1_i3	1709	tr|A0A0K9RPJ2|A0A0K9RPJ2_SPIOL	313	74.9	279	48.98	89.14	69	1	383	1216	35	313	7.5e-120	Uncharacterized protein	SOVF_043060	Spinacia oleracea (Spinach)	NA	integral component of membrane [GO:0016021]; molybdate ion transmembrane transporter activity [GO:0015098]	GO:0015098; GO:0016021	GO:0015098~molybdate ion transmembrane transporter activity	NA	GO:0016021~integral component of membrane
Control_DN33606_c0_g1_i2	1656	tr|A0A0K9RAC1|A0A0K9RAC1_SPIOL	419	58.6	423	76.63	100	158	4	263	1510	1	413	1e-129	Uncharacterized protein	SOVF_088600	Spinacia oleracea (Spinach)	NA	NA	NA	NA	NA	NA
Control_DN2439_c0_g1_i1	778	tr|M1ASB9|M1ASB9_SOLTU	851	64.3	84	32.39	9.87	16	1	350	141	33	116	1.2e-16	Uncharacterized protein	NA	Solanum tuberosum (Potato)	NA	NA	NA	NA	NA	NA
Control_DN28846_c0_g2_i1	302	tr|A0A0J7YQF3|A0A0J7YQF3_BETVU	116	81.3	75	74.5	64.66	14	0	301	77	12	86	1.5e-28	Uncharacterized protein	BVRB_036700	Beta vulgaris subsp. vulgaris	NA	NA	NA	NA	NA	NA
Control_DN38534_c1_g1_i2	822	tr|A0A0J8B5Y3|A0A0J8B5Y3_BETVU	369	72.3	137	50	37.13	32	3	286	684	1	135	3e-42	Uncharacterized protein	BVRB_009530	Beta vulgaris subsp. vulgaris	NA	oxidoreductase activity [GO:0016491]	GO:0016491	GO:0016491~oxidoreductase activity	NA	NA
Control_DN80386_c0_g1_i1	727	tr|A0A1D1Z3W6|A0A1D1Z3W6_9ARAE	456	90.5	242	99.86	53.07	23	0	2	727	137	378	1.4e-123	Tubulin beta chain (Fragment)	TBB1_5 g.69555	Anthurium amnicola	NA	microtubule [GO:0005874]; GTP binding [GO:0005525]; GTPase activity [GO:0003924]; structural constituent of cytoskeleton [GO:0005200]; microtubule-based process [GO:0007017]	GO:0003924; GO:0005200; GO:0005525; GO:0005874; GO:0007017	GO:0003924~GTPase activity;GO:0005200~structural constituent of cytoskeleton;GO:0005525~GTP binding	GO:0007017~microtubule-based process	GO:0005874~microtubule
Control_DN27392_c0_g1_i1	1019	tr|A0A0K9QJF3|A0A0K9QJF3_SPIOL	202	89.9	199	58.59	98.51	20	0	141	737	4	202	9.4e-102	Uncharacterized protein	SOVF_177490	Spinacia oleracea (Spinach)	NA	cytoplasm [GO:0005737]; glycolipid binding [GO:0051861]; glycolipid transporter activity [GO:0017089]	GO:0005737; GO:0017089; GO:0051861	GO:0017089~glycolipid transporter activity;GO:0051861~glycolipid binding	NA	GO:0005737~cytoplasm
Control_DN35710_c0_g4_i1	1979	tr|A0A0K9S1L4|A0A0K9S1L4_SPIOL	538	87	361	54.72	67.1	47	0	72	1154	3	363	1.8e-181	Uncharacterized protein	SOVF_004940	Spinacia oleracea (Spinach)	NA	carboxy-lyase activity [GO:0016831]; pyridoxal phosphate binding [GO:0030170]; carboxylic acid metabolic process [GO:0019752]	GO:0016831; GO:0019752; GO:0030170	GO:0016831~carboxy-lyase activity;GO:0030170~pyridoxal phosphate binding	GO:0019752~carboxylic acid metabolic process	NA
Control_DN37479_c0_g3_i2	2247	tr|A0A0J8D5Q5|A0A0J8D5Q5_BETVU	445	89.3	309	41.26	69.44	31	1	471	1391	1	309	9.8e-160	Uncharacterized protein	BVRB_1g010650	Beta vulgaris subsp. vulgaris	NA	amino acid binding [GO:0016597]; metabolic process [GO:0008152]	GO:0008152; GO:0016597	GO:0016597~amino acid binding	GO:0008152~metabolic process	NA
Control_DN32276_c0_g1_i3	1543	tr|A0A0K9RBL2|A0A0K9RBL2_SPIOL	542	80.6	387	75.24	71.4	73	1	3	1157	156	542	3.1e-173	Folylpolyglutamate synthase (EC 6.3.2.17) (Folylpoly-gamma-glutamate synthetase) (Tetrahydrofolylpolyglutamate synthase)	SOVF_085300	Spinacia oleracea (Spinach)	PATHWAY: Cofactor biosynthesis; tetrahydrofolylpolyglutamate biosynthesis. {ECO:0000256|PIRNR:PIRNR038895}.	ATP binding [GO:0005524]; tetrahydrofolylpolyglutamate synthase activity [GO:0004326]; one-carbon metabolic process [GO:0006730]	GO:0004326; GO:0005524; GO:0006730	GO:0004326~tetrahydrofolylpolyglutamate synthase activity;GO:0005524~ATP binding	GO:0006730~one-carbon metabolic process	NA
Control_DN2763_c0_g1_i1	1094	tr|A0A0J8CSN6|A0A0J8CSN6_BETVU	143	79.7	143	39.21	100	29	0	323	751	1	143	2.8e-59	Uncharacterized protein	BVRB_3g049080	Beta vulgaris subsp. vulgaris	NA	actin cytoskeleton [GO:0015629]; actin filament depolymerization [GO:0030042]	GO:0015629; GO:0030042	NA	GO:0030042~actin filament depolymerization	GO:0015629~actin cytoskeleton
Control_DN11730_c0_g1_i1	651	tr|A0A0J8FCP4|A0A0J8FCP4_BETVU	353	35	120	55.3	33.99	76	2	2	358	235	353	3.8e-08	Uncharacterized protein	BVRB_4g081930	Beta vulgaris subsp. vulgaris	NA	NA	NA	NA	NA	NA
Control_DN37388_c0_g1_i7	2621	tr|A0A0K9RAK4|A0A0K9RAK4_SPIOL	582	82.8	466	53.34	80.07	65	2	362	1759	27	477	7.5e-212	Uncharacterized protein	SOVF_088320	Spinacia oleracea (Spinach)	NA	ATP binding [GO:0005524]; mismatched DNA binding [GO:0030983]; mismatch repair [GO:0006298]	GO:0005524; GO:0006298; GO:0030983	GO:0005524~ATP binding;GO:0030983~mismatched DNA binding	GO:0006298~mismatch repair	NA
Control_DN40414_c4_g6_i3	2249	tr|A0A0J8CEW0|A0A0J8CEW0_BETVU	1322	52.4	754	100	57.03	319	13	31	2181	51	801	5.5e-187	Uncharacterized protein	BVRB_5g100150	Beta vulgaris subsp. vulgaris	NA	NA	NA	NA	NA	NA
Control_DN4468_c0_g2_i1	427	tr|A0A0K9S1C2|A0A0K9S1C2_SPIOL	258	79.3	121	85.01	46.9	25	0	1	363	54	174	5e-49	Uncharacterized protein	SOVF_004770	Spinacia oleracea (Spinach)	NA	NA	NA	NA	NA	NA
Control_DN38620_c4_g1_i3	1928	tr|A0A0K9QHK4|A0A0K9QHK4_SPIOL	692	56.3	446	69.4	64.45	187	3	198	1511	237	682	8.2e-123	Uncharacterized protein	SOVF_178230	Spinacia oleracea (Spinach)	NA	nucleus [GO:0005634]	GO:0005634	NA	NA	GO:0005634~nucleus
Control_DN30983_c0_g1_i1	2537	tr|A0A0J8B6U7|A0A0J8B6U7_BETVU	689	88.4	691	81.71	100	78	1	187	2259	1	689	0	Uncharacterized protein	BVRB_006030	Beta vulgaris subsp. vulgaris	NA	cytoplasm [GO:0005737]; ATP binding [GO:0005524]; glycine-tRNA ligase activity [GO:0004820]; glycyl-tRNA aminoacylation [GO:0006426]	GO:0004820; GO:0005524; GO:0005737; GO:0006426	GO:0004820~glycine-tRNA ligase activity;GO:0005524~ATP binding	GO:0006426~glycyl-tRNA aminoacylation	GO:0005737~cytoplasm
Control_DN36679_c0_g1_i1	838	tr|A0A0J8CJN6|A0A0J8CJN6_BETVU	498	51.2	166	59.43	33.33	31	3	249	734	122	241	1.3e-32	Uncharacterized protein	BVRB_5g102560	Beta vulgaris subsp. vulgaris	NA	NA	NA	NA	NA	NA
Control_DN37277_c1_g2_i1	409	tr|A0A0J8FJR6|A0A0J8FJR6_BETVU	286	79.5	88	64.55	30.77	18	0	2	265	73	160	4.1e-32	Reticulon-like protein	BVRB_3g052970	Beta vulgaris subsp. vulgaris	NA	endoplasmic reticulum membrane [GO:0005789]; integral component of membrane [GO:0016021]	GO:0005789; GO:0016021	NA	NA	GO:0005789~endoplasmic reticulum membrane;GO:0016021~integral component of membrane
[truncated: 45,920 more rows]
