# Supplementary material for: Transcriptome Profiling of Haloxylon persicum (Bunge ex Boiss and Buhse) an Endangered Plant Species under PEG-Induced Drought Stress
Source: Genes (Basel). 2020 Jun 10;11(6):640. doi: 10.3390/genes11060640 (PMC7349776; doi:10.3390/genes11060640)
Supplement: Supplementary file 1 [file genes-11-00640-s001.zip › genes-807502-SI/Supplementary table S3.xlsx]

## Sheet: ReadMe
Description of worksheets:
ReadMe	Current Sheet
Summary	Summary of Annotation
Annotation	Annotation of T1 sample
Description of columns in the worksheets:
Transcript_ID (Query)	Assembled Transcript ID
Transcript_length	Length of Transcript
Protein ID(Subject ID)	Protein ID to which the Transcripts shows hit
Protein_Length	Length of Protein
% Identity	Percentage identity of the sequence
Alignment length (aa)	The number of amino acids mapped with predicted protein
Query_coverage	Percentage of predicted protein bases covered
Subject_coverage	Percentage of Proteins(aa) covered
Mismatches	Mismatches in the alignment
Gaps	Number of gaps in the aligned region
Q. start	Query (Transcripts) start
Q. end	Query (Transcripts) end
S. start	Subject (protein) start
S. end	Subject (protein) end
E-value	E-value of blast result
Protein Names	Protein names
Gene Name	Gene names
Organism Name	Organism which shows the best hit
Pathway	Pathway in which protein is involved
Gene Ontology (GO)	Gene Ontology Terms
Gene Ontology IDs	Gene Ontology IDs (BP, CC and MF)
GO_MF	Gene ontology molecular function
GO_BP	Gene ontology biological process
GO_CC	Gene ontology cellular component

## Sheet: Summary
1. The Transcripts were annotated against allVirideplanteprotein sequences (from Uniprot Protein Database).
2. Those Transcripts with more than 30% identity as cut off was taken for further analyis.
Transcript Annotation Summary	Transcripts
Total Transcripts	82440
Total Annotated Transcripts	45468
Total Unannotated Transcripts	36972

## Sheet: Annotation
Transcript_ID (Query)	Transcript_length	Protein ID(Subject ID)	Protein_Length	% Identity	Alignment length (aa)	Query_coverage	Subject_coverage	Mismatches	Gaps	Q. start	Q. end	S. start	S. end	E-value	Protein Names	Gene Name	Organism Name	Pathway	Gene Ontology (GO)	Gene Ontology IDs	GO_MF	GO_BP	GO_CC
T1_DN40040_c0_g2_i10	7570	tr|A0A0J8CVW4|A0A0J8CVW4_BETVU	1687	61.8	1033	40.94	61.23	380	6	4079	7165	666	1687	0	Uncharacterized protein	BVRB_3g053860	Beta vulgaris subsp. vulgaris	NA	NA	NA	NA	NA	NA
T1_DN34873_c0_g1_i5	1504	tr|A0A0K9Q7S0|A0A0K9Q7S0_SPIOL	692	73.1	312	62.23	45.09	80	3	247	1176	383	692	1.7e-123	Uncharacterized protein	SOVF_210410	Spinacia oleracea (Spinach)	NA	integral component of membrane [GO:0016021]	GO:0016021	NA	NA	GO:0016021~integral component of membrane
T1_DN39034_c0_g2_i1	3371	tr|A0A0J8D1L4|A0A0J8D1L4_BETVU	913	64	927	82.5	100	308	16	102	2849	2	913	0	Uncharacterized protein	BVRB_1g007670	Beta vulgaris subsp. vulgaris	NA	cysteine-type peptidase activity [GO:0008234]	GO:0008234	GO:0008234~cysteine-type peptidase activity	NA	NA
T1_DN34397_c1_g4_i4	1382	tr|A0A0J8D4H0|A0A0J8D4H0_BETVU	925	82.1	151	32.78	16.32	27	0	375	827	15	165	6.8e-63	Uncharacterized protein	BVRB_2g031360	Beta vulgaris subsp. vulgaris	NA	NA	NA	NA	NA	NA
T1_DN39028_c0_g1_i6	2493	tr|A0A0K9R945|A0A0K9R945_SPIOL	721	77.7	291	35.02	40.36	39	1	955	1827	316	580	3e-117	Uncharacterized protein	SOVF_092970	Spinacia oleracea (Spinach)	NA	integral component of membrane [GO:0016021]; ATP binding [GO:0005524]; ATPase activity, coupled to transmembrane movement of substances [GO:0042626]	GO:0005524; GO:0016021; GO:0042626	GO:0005524~ATP binding;GO:0042626~ATPase activity, coupled to transmembrane movement of substances	NA	GO:0016021~integral component of membrane
T1_DN34559_c0_g2_i1	1219	tr|A0A0J8C581|A0A0J8C581_BETVU	329	82.1	56	13.78	17.02	10	0	646	813	268	323	2.2e-20	Uncharacterized protein	BVRB_6g139610	Beta vulgaris subsp. vulgaris	NA	integral component of membrane [GO:0016021]; transferase activity, transferring acyl groups other than amino-acyl groups [GO:0016747]	GO:0016021; GO:0016747	GO:0016747~transferase activity, transferring acyl groups other than amino-acyl groups	NA	GO:0016021~integral component of membrane
T1_DN38729_c3_g3_i1	1499	tr|E6ZE71|E6ZE71_BETVM	260	90.3	257	51.43	98.85	25	0	369	1139	1	257	4.9e-131	Cytochrome c oxidase subunit 2	cox2	Beta vulgaris subsp. maritima (Sea beet) (Beta maritima)	NA	integral component of membrane [GO:0016021]; mitochondrial inner membrane [GO:0005743]; respiratory chain [GO:0070469]; copper ion binding [GO:0005507]; cytochrome-c oxidase activity [GO:0004129]; electron transport chain [GO:0022900]	GO:0004129; GO:0005507; GO:0005743; GO:0016021; GO:0022900; GO:0070469	GO:0004129~cytochrome-c oxidase activity;GO:0005507~copper ion binding	GO:0022900~electron transport chain	GO:0005743~mitochondrial inner membrane;GO:0016021~integral component of membrane;GO:0070469~respiratory chain
T1_DN72172_c0_g1_i1	530	tr|A0A0K9Q8U2|A0A0K9Q8U2_SPIOL	447	44.2	156	88.3	34.9	41	5	2	358	301	447	3.9e-19	Uncharacterized protein	SOVF_206650	Spinacia oleracea (Spinach)	NA	NA	NA	NA	NA	NA
T1_DN23577_c0_g1_i2	1061	tr|A0A0J8CF01|A0A0J8CF01_BETVU	1129	73.7	353	99.81	31.27	92	1	1	1056	714	1066	8.7e-151	Uncharacterized protein	BVRB_5g113970	Beta vulgaris subsp. vulgaris	NA	ATP binding [GO:0005524]; endonuclease activity [GO:0004519]; nucleic acid binding [GO:0003676]	GO:0003676; GO:0004519; GO:0005524	GO:0003676~nucleic acid binding;GO:0004519~endonuclease activity;GO:0005524~ATP binding	NA	NA
T1_DN57631_c0_g1_i1	403	tr|A0A0J8C9F8|A0A0J8C9F8_BETVU	657	80.7	119	88.59	18.11	22	1	45	401	2	119	5.6e-50	Uncharacterized protein	BVRB_5g119830	Beta vulgaris subsp. vulgaris	NA	chloroplast [GO:0009507]; integral component of membrane [GO:0016021]; secondary active sulfate transmembrane transporter activity [GO:0008271]	GO:0008271; GO:0009507; GO:0016021	GO:0008271~secondary active sulfate transmembrane transporter activity	NA	GO:0009507~chloroplast;GO:0016021~integral component of membrane
T1_DN37669_c2_g1_i9	2573	tr|A0A0K9QW69|A0A0K9QW69_SPIOL	848	62.2	813	94.79	95.87	302	4	101	2536	1	809	1.7e-272	Putative rRNA methyltransferase (EC 2.1.1.-) (2'-O-ribose RNA methyltransferase SPB1 homolog)	SOVF_141480	Spinacia oleracea (Spinach)	NA	nucleolus [GO:0005730]; rRNA methyltransferase activity [GO:0008649]; enzyme-directed rRNA 2'-O-methylation [GO:0000453]	GO:0000453; GO:0005730; GO:0008649	GO:0008649~rRNA methyltransferase activity	GO:0000453~enzyme-directed rRNA 2'-O-methylation	GO:0005730~nucleolus
T1_DN38899_c0_g1_i8	1524	tr|A0A0J8BC55|A0A0J8BC55_BETVU	572	70.7	157	30.91	27.45	9	1	1025	1384	112	268	5.6e-50	Uncharacterized protein	BVRB_4g091790	Beta vulgaris subsp. vulgaris	NA	AP-5 adaptor complex [GO:0044599]	GO:0044599	NA	NA	GO:0044599~AP-5 adaptor complex
T1_DN39641_c1_g1_i4	2625	tr|A0A0J8CKW8|A0A0J8CKW8_BETVU	745	73.5	744	85.03	99.87	195	2	184	2409	1	744	8.7e-301	RNA helicase (EC 3.6.4.13)	BVRB_4g088160	Beta vulgaris subsp. vulgaris	NA	ATP binding [GO:0005524]; helicase activity [GO:0004386]; RNA binding [GO:0003723]	GO:0003723; GO:0004386; GO:0005524	GO:0003723~RNA binding;GO:0004386~helicase activity;GO:0005524~ATP binding	NA	NA
T1_DN37908_c4_g2_i1	1508	tr|A0A0J8BJP6|A0A0J8BJP6_BETVU	810	93.2	88	17.51	10.86	6	0	176	439	115	202	9.2e-37	Uncharacterized protein	BVRB_1g016490	Beta vulgaris subsp. vulgaris	NA	ATP binding [GO:0005524]; protein folding [GO:0006457]; response to stress [GO:0006950]	GO:0005524; GO:0006457; GO:0006950	GO:0005524~ATP binding	GO:0006457~protein folding;GO:0006950~response to stress	NA
T1_DN37560_c0_g1_i1	328	tr|A0A0J8BH87|A0A0J8BH87_BETVU	516	79.1	43	39.33	8.33	9	0	1	129	225	267	2.4e-11	Uncharacterized protein	BVRB_2g045420	Beta vulgaris subsp. vulgaris	NA	NA	NA	NA	NA	NA
T1_DN37266_c1_g1_i3	979	tr|A0A0J8BBJ4|A0A0J8BBJ4_BETVU	522	95.9	98	30.03	18.77	4	0	283	576	1	98	2.3e-52	Uncharacterized protein	BVRB_4g094150	Beta vulgaris subsp. vulgaris	NA	zinc ion binding [GO:0008270]	GO:0008270	GO:0008270~zinc ion binding	NA	NA
T1_DN32753_c0_g1_i5	1828	tr|A0A0J8CWB1|A0A0J8CWB1_BETVU	373	92	373	61.21	100	30	0	260	1378	1	373	3.6e-197	Uncharacterized protein	BVRB_3g055240	Beta vulgaris subsp. vulgaris	NA	endosome [GO:0005768]; integral component of membrane [GO:0016021]; trans-Golgi network [GO:0005802]; aspartic-type endopeptidase activity [GO:0004190]	GO:0004190; GO:0005768; GO:0005802; GO:0016021	GO:0004190~aspartic-type endopeptidase activity	NA	GO:0005768~endosome;GO:0005802~trans-Golgi network;GO:0016021~integral component of membrane
T1_DN39855_c0_g5_i7	1853	tr|A0A0K9S2L7|A0A0K9S2L7_SPIOL	673	90.6	307	49.7	45.62	29	0	735	1655	367	673	2.4e-156	DNA topoisomerase 6 subunit B (EC 5.99.1.3)	TOP6B SOVF_005480	Spinacia oleracea (Spinach)	NA	DNA topoisomerase complex (ATP-hydrolyzing) [GO:0009330]; nucleus [GO:0005634]; ATP binding [GO:0005524]; DNA binding [GO:0003677]; DNA topoisomerase type II (ATP-hydrolyzing) activity [GO:0003918]; DNA topological change [GO:0006265]	GO:0003677; GO:0003918; GO:0005524; GO:0005634; GO:0006265; GO:0009330	GO:0003677~DNA binding;GO:0003918~DNA topoisomerase type II (ATP-hydrolyzing) activity;GO:0005524~ATP binding	GO:0006265~DNA topological change	GO:0005634~nucleus;GO:0009330~DNA topoisomerase complex (ATP-hydrolyzing)
T1_DN34568_c0_g1_i3	1024	tr|A0A0K9R2D9|A0A0K9R2D9_SPIOL	310	82.3	277	81.15	89.35	46	1	18	839	34	310	5.5e-126	Uncharacterized protein	SOVF_114570	Spinacia oleracea (Spinach)	NA	integral component of membrane [GO:0016021]; transport [GO:0006810]	GO:0006810; GO:0016021	NA	GO:0006810~transport	GO:0016021~integral component of membrane
T1_DN40009_c1_g1_i3	8351	tr|A0A0J8D329|A0A0J8D329_BETVU	1972	82	1347	48.39	68.31	225	9	532	4563	1	1333	0	Uncharacterized protein	BVRB_1g001910	Beta vulgaris subsp. vulgaris	NA	ATP binding [GO:0005524]; DNA binding [GO:0003677]; ribonuclease III activity [GO:0004525]; RNA binding [GO:0003723]; RNA processing [GO:0006396]	GO:0003677; GO:0003723; GO:0004525; GO:0005524; GO:0006396	GO:0003677~DNA binding;GO:0003723~RNA binding;GO:0004525~ribonuclease III activity;GO:0005524~ATP binding	GO:0006396~RNA processing	NA
T1_DN39448_c0_g3_i6	1832	tr|A0A0J8CY23|A0A0J8CY23_BETVU	1112	79.2	475	77.78	42.72	97	1	129	1553	1	473	1.6e-213	Uncharacterized protein	BVRB_2g027740	Beta vulgaris subsp. vulgaris	NA	serine-type endopeptidase activity [GO:0004252]	GO:0004252	GO:0004252~serine-type endopeptidase activity	NA	NA
T1_DN38453_c0_g3_i8	1100	tr|A0A0J8BPV3|A0A0J8BPV3_BETVU	530	79.9	234	63.82	44.15	39	3	323	1012	60	289	6.8e-98	Uncharacterized protein	BVRB_8g198330	Beta vulgaris subsp. vulgaris	NA	integral component of membrane [GO:0016021]; substrate-specific transmembrane transporter activity [GO:0022891]	GO:0016021; GO:0022891	GO:0022891~substrate-specific transmembrane transporter activity	NA	GO:0016021~integral component of membrane
T1_DN33616_c0_g1_i1	892	tr|A0A0J8CZQ8|A0A0J8CZQ8_BETVU	226	63.9	158	53.14	69.91	57	0	64	537	1	158	1.6e-49	Uncharacterized protein	BVRB_1g014560	Beta vulgaris subsp. vulgaris	NA	NA	NA	NA	NA	NA
T1_DN15743_c0_g1_i1	431	tr|A0A0K9RPG6|A0A0K9RPG6_SPIOL	525	76.6	128	89.1	24.38	30	0	2	385	308	435	4.9e-52	Uncharacterized protein	SOVF_049460	Spinacia oleracea (Spinach)	NA	NA	NA	NA	NA	NA
T1_DN73154_c0_g1_i1	681	tr|A0A0J8D804|A0A0J8D804_BETVU	322	52.7	129	56.83	40.06	57	3	292	678	1	125	4e-24	Uncharacterized protein	BVRB_1g003570	Beta vulgaris subsp. vulgaris	NA	nucleus [GO:0005634]; DNA binding [GO:0003677]; transcription factor activity, sequence-specific DNA binding [GO:0003700]; transcription, DNA-templated [GO:0006351]	GO:0003677; GO:0003700; GO:0005634; GO:0006351	GO:0003677~DNA binding;GO:0003700~sequence-specific DNA binding transcription factor activity	GO:0006351~transcription, DNA-templated	GO:0005634~nucleus
T1_DN10434_c1_g1_i1	346	tr|A0A022PU77|A0A022PU77_ERYGU	560	89.7	29	25.14	5.18	3	0	2	88	160	188	2.3e-07	Glutamyl-tRNA reductase (EC 1.2.1.70)	MIMGU_mgv1a003843mg	Erythranthe guttata (Yellow monkey flower) (Mimulus guttatus)	PATHWAY: Porphyrin-containing compound metabolism; protoporphyrin-IX biosynthesis; 5-aminolevulinate from L-glutamyl-tRNA(Glu): step 1/2. {ECO:0000256|RuleBase:RU000584}.	glutamyl-tRNA reductase activity [GO:0008883]; NADP binding [GO:0050661]; protoporphyrinogen IX biosynthetic process [GO:0006782]	GO:0006782; GO:0008883; GO:0050661	GO:0008883~glutamyl-tRNA reductase activity;GO:0050661~NADP binding	GO:0006782~protoporphyrinogen IX biosynthetic process	NA
T1_DN30569_c0_g1_i3	2735	tr|A0A0K9RZG7|A0A0K9RZG7_SPIOL	793	77.3	458	50.24	57.76	92	4	180	1538	1	451	8.7e-203	Uncharacterized protein	SOVF_011410	Spinacia oleracea (Spinach)	NA	integral component of membrane [GO:0016021]; nucleus [GO:0005634]; DNA binding [GO:0003677]; metal ion binding [GO:0046872]	GO:0003677; GO:0005634; GO:0016021; GO:0046872	GO:0003677~DNA binding;GO:0046872~metal ion binding	NA	GO:0005634~nucleus;GO:0016021~integral component of membrane
T1_DN39977_c0_g5_i34	1702	tr|A0A0K9QST4|A0A0K9QST4_SPIOL	1014	80.5	133	23.44	13.12	25	1	910	1308	241	372	9.3e-54	Uncharacterized protein	SOVF_152290	Spinacia oleracea (Spinach)	NA	nucleic acid binding [GO:0003676]; nucleotide binding [GO:0000166]; zinc ion binding [GO:0008270]	GO:0000166; GO:0003676; GO:0008270	GO:0000166~nucleotide binding;GO:0003676~nucleic acid binding;GO:0008270~zinc ion binding	NA	NA
T1_DN16405_c0_g1_i1	1128	tr|A0A0J8BIH5|A0A0J8BIH5_BETVU	311	77.3	291	77.39	93.57	66	0	1	873	21	311	1.3e-125	Uncharacterized protein	BVRB_1g020510	Beta vulgaris subsp. vulgaris	NA	Golgi apparatus [GO:0005794]; integral component of membrane [GO:0016021]; serine-type endopeptidase activity [GO:0004252]; retrograde vesicle-mediated transport, Golgi to ER [GO:0006890]	GO:0004252; GO:0005794; GO:0006890; GO:0016021	GO:0004252~serine-type endopeptidase activity	GO:0006890~retrograde vesicle-mediated transport, Golgi to ER	GO:0005794~Golgi apparatus;GO:0016021~integral component of membrane
T1_DN80750_c0_g1_i1	724	tr|A0A0K9S0A8|A0A0K9S0A8_SPIOL	385	82.2	180	74.59	46.75	31	1	538	2	5	184	1.4e-83	Uncharacterized protein	SOVF_009460	Spinacia oleracea (Spinach)	NA	ATP binding [GO:0005524]; protein kinase activity [GO:0004672]	GO:0004672; GO:0005524	GO:0004672~protein kinase activity;GO:0005524~ATP binding	NA	NA
T1_DN40149_c2_g1_i7	8390	tr|A0A0J8BQD7|A0A0J8BQD7_BETVU	2602	81.9	1948	69.65	74.87	351	1	2138	7978	654	2601	0	Uncharacterized protein	BVRB_8g190270	Beta vulgaris subsp. vulgaris	NA	endoplasmic reticulum [GO:0005783]; late endosome membrane [GO:0031902]; trans-Golgi network [GO:0005802]; vacuolar membrane [GO:0005774]; amyloplast organization [GO:0009660]; cell division [GO:0051301]; embryo development ending in seed dormancy [GO:0009793]; embryonic axis specification [GO:0000578]; endosome organization [GO:0007032]; late endosome to vacuole transport [GO:0045324]; negative …	GO:0000578; GO:0005774; GO:0005783; GO:0005802; GO:0006623; GO:0007032; GO:0007033; GO:0009638; GO:0009660; GO:0009793; GO:0009959; GO:0031902; GO:0042594; GO:0045324; GO:0051301	NA	GO:0000578~embryonic axis specification;GO:0006623~protein targeting to vacuole;GO:0007032~endosome organization;GO:0007033~vacuole organization;GO:0009638~phototropism;GO:0009660~amyloplast organization;GO:0009793~embryo development ending in seed dormancy;GO:0009959~negative gravitropism;GO:0042594~response to starvation;GO:0045324~late endosome to vacuole transport;GO:0051301~cell division	GO:0005774~vacuolar membrane;GO:0005783~endoplasmic reticulum;GO:0005802~trans-Golgi network;GO:0031902~late endosome membrane
T1_DN40084_c2_g2_i1	2176	tr|A0A0K9R7J9|A0A0K9R7J9_SPIOL	406	79.5	264	36.4	65.02	47	3	873	1664	150	406	2.1e-114	Uncharacterized protein	SOVF_097640	Spinacia oleracea (Spinach)	NA	integral component of membrane [GO:0016021]	GO:0016021	NA	NA	GO:0016021~integral component of membrane
T1_DN33730_c0_g1_i2	540	tr|A0A0K9S2X9|A0A0K9S2X9_SPIOL	201	59.6	52	28.89	25.87	16	1	383	538	52	98	4.2e-08	Uncharacterized protein	SOVF_006340	Spinacia oleracea (Spinach)	NA	NA	NA	NA	NA	NA
T1_DN72209_c0_g1_i1	360	tr|A0A0K9RMA0|A0A0K9RMA0_SPIOL	268	73.3	75	62.5	27.99	20	0	78	302	193	267	4e-23	Uncharacterized protein	SOVF_050650	Spinacia oleracea (Spinach)	NA	NA	NA	NA	NA	NA
T1_DN36937_c0_g1_i1	2363	tr|A0A0J8CC67|A0A0J8CC67_BETVU	586	87.2	584	74.14	99.66	73	2	328	2079	1	582	7.8e-301	Uncharacterized protein	BVRB_6g127590	Beta vulgaris subsp. vulgaris	NA	NA	NA	NA	NA	NA
T1_DN38638_c2_g3_i1	1023	tr|A0A0K9RT99|A0A0K9RT99_SPIOL	1618	68.1	138	40.47	8.53	41	2	610	1023	1	135	3.1e-44	Uncharacterized protein	SOVF_031290	Spinacia oleracea (Spinach)	NA	ATP binding [GO:0005524]; protein kinase activity [GO:0004672]; zinc ion binding [GO:0008270]	GO:0004672; GO:0005524; GO:0008270	GO:0004672~protein kinase activity;GO:0005524~ATP binding;GO:0008270~zinc ion binding	NA	NA
T1_DN82533_c0_g1_i1	374	tr|A0A0J8BPG8|A0A0J8BPG8_BETVU	252	59.2	103	82.62	40.87	38	3	72	374	4	104	1.2e-22	Uncharacterized protein	BVRB_9g209190	Beta vulgaris subsp. vulgaris	NA	integral component of membrane [GO:0016021]; zinc ion binding [GO:0008270]	GO:0008270; GO:0016021	GO:0008270~zinc ion binding	NA	GO:0016021~integral component of membrane
T1_DN40122_c0_g4_i21	1372	tr|A0A0J8BJ70|A0A0J8BJ70_BETVU	688	92.2	309	67.57	44.91	24	0	206	1132	16	324	4e-164	Uncharacterized protein	BVRB_9g222970	Beta vulgaris subsp. vulgaris	NA	membrane [GO:0016020]; damaged DNA binding [GO:0003684]; DNA-directed DNA polymerase activity [GO:0003887]; DNA repair [GO:0006281]	GO:0003684; GO:0003887; GO:0006281; GO:0016020	GO:0003684~damaged DNA binding;GO:0003887~DNA-directed DNA polymerase activity	GO:0006281~DNA repair	GO:0016020~membrane
T1_DN37328_c0_g1_i2	2712	tr|A0A0K9QBW6|A0A0K9QBW6_SPIOL	662	75.8	615	68.03	92.9	149	0	463	2307	46	660	3.3e-263	Uncharacterized protein	SOVF_196770	Spinacia oleracea (Spinach)	NA	NA	NA	NA	NA	NA
T1_DN34218_c0_g1_i1	1334	tr|A0A0K9R9V3|A0A0K9R9V3_SPIOL	334	74.4	328	73.76	98.2	60	4	148	1128	4	308	4.8e-130	Uncharacterized protein	SOVF_090300	Spinacia oleracea (Spinach)	NA	NA	NA	NA	NA	NA
T1_DN39431_c2_g2_i1	750	tr|A0A067LFF8|A0A067LFF8_JATCU	470	71.9	57	22.8	12.13	11	1	593	748	301	357	1.1e-14	Uncharacterized protein	JCGZ_22757	Jatropha curcas (Barbados nut)	NA	integral component of membrane [GO:0016021]	GO:0016021	NA	NA	GO:0016021~integral component of membrane
T1_DN39027_c0_g1_i2	1647	tr|A0A0J8EQR0|A0A0J8EQR0_BETVU	301	40.7	270	49.18	89.7	133	7	116	853	1	267	1.4e-35	Uncharacterized protein	BVRB_7g174880	Beta vulgaris subsp. vulgaris	NA	NA	NA	NA	NA	NA
T1_DN39506_c1_g10_i7	1189	tr|M7ZN21|M7ZN21_TRIUA	507	55.7	185	46.68	36.49	55	2	282	758	114	297	9.7e-50	Adenylosuccinate lyase	TRIUR3_28109	Triticum urartu (Red wild einkorn) (Crithodium urartu)	NA	N6-(1,2-dicarboxyethyl)AMP AMP-lyase (fumarate-forming) activity [GO:0004018]; IMP biosynthetic process [GO:0006188]	GO:0004018; GO:0006188	GO:0004018~N6-(1,2-dicarboxyethyl)AMP AMP-lyase (fumarate-forming) activity	GO:0006188~IMP biosynthetic process	NA
T1_DN34945_c0_g1_i2	1714	tr|A0A0J8C1Q5|A0A0J8C1Q5_BETVU	265	97.3	187	32.73	70.57	5	0	131	691	1	187	6.4e-103	Uncharacterized protein	BVRB_7g164000	Beta vulgaris subsp. vulgaris	NA	nucleic acid binding [GO:0003676]; nucleotide binding [GO:0000166]	GO:0000166; GO:0003676	GO:0000166~nucleotide binding;GO:0003676~nucleic acid binding	NA	NA
T1_DN34853_c0_g2_i1	727	tr|A0A0K9R547|A0A0K9R547_SPIOL	896	62.2	164	67.68	18.3	57	2	669	181	279	438	1.6e-50	Uncharacterized protein	SOVF_105830	Spinacia oleracea (Spinach)	NA	NA	NA	NA	NA	NA
T1_DN39603_c0_g1_i8	1077	tr|A0A0J8BLR4|A0A0J8BLR4_BETVU	2247	75	56	15.6	2.49	14	0	303	470	2192	2247	1.6e-14	Uncharacterized protein	BVRB_9g205650	Beta vulgaris subsp. vulgaris	NA	ubiquitin-protein transferase activity [GO:0004842]; zinc ion binding [GO:0008270]; regulation of lipid catabolic process [GO:0050994]; regulation of seed germination [GO:0010029]; response to abscisic acid [GO:0009737]; ubiquitin-dependent protein catabolic process [GO:0006511]	GO:0004842; GO:0006511; GO:0008270; GO:0009737; GO:0010029; GO:0050994	GO:0004842~ubiquitin-protein transferase activity;GO:0008270~zinc ion binding	GO:0006511~ubiquitin-dependent protein catabolic process;GO:0009737~response to abscisic acid;GO:0010029~regulation of seed germination;GO:0050994~regulation of lipid catabolic process	NA
T1_DN38398_c0_g1_i5	868	tr|V4UVL8|V4UVL8_9ROSI	222	55.6	124	42.86	55.86	50	3	162	524	14	135	1.8e-29	Cysteine proteinase inhibitor	CICLE_v10012693mg	Citrus clementina	NA	cysteine-type endopeptidase inhibitor activity [GO:0004869]	GO:0004869	GO:0004869~cysteine-type endopeptidase inhibitor activity	NA	NA
T1_DN27957_c0_g1_i1	2292	tr|A0A0K9RCY9|A0A0K9RCY9_SPIOL	509	64.7	521	68.19	100	159	6	408	1931	1	509	5.6e-171	Uncharacterized protein	SOVF_079660	Spinacia oleracea (Spinach)	NA	protein transport [GO:0015031]	GO:0015031	NA	GO:0015031~protein transport	NA
T1_DN39420_c0_g2_i2	1311	tr|A0A0J8EBR0|A0A0J8EBR0_BETVU	276	80.2	243	55.61	88.04	48	0	148	876	34	276	8.1e-106	ATP-dependent Clp protease proteolytic subunit	BVRB_9g217670	Beta vulgaris subsp. vulgaris	NA	serine-type endopeptidase activity [GO:0004252]	GO:0004252	GO:0004252~serine-type endopeptidase activity	NA	NA
T1_DN75354_c0_g1_i1	410	tr|A0A0J8EEX5|A0A0J8EEX5_BETVU	705	78.7	136	99.51	19.29	29	0	3	410	107	242	2.8e-57	Uncharacterized protein	BVRB_9g215110	Beta vulgaris subsp. vulgaris	NA	NA	NA	NA	NA	NA
T1_DN29042_c1_g1_i1	1089	tr|A0A0K9RUI3|A0A0K9RUI3_SPIOL	945	77.6	366	100	38.73	76	4	3	1088	292	655	2.1e-152	Uncharacterized protein	SOVF_033670	Spinacia oleracea (Spinach)	NA	DNA binding [GO:0003677]	GO:0003677	GO:0003677~DNA binding	NA	NA
T1_DN35384_c0_g1_i1	407	tr|A0A0K9RK96|A0A0K9RK96_SPIOL	199	44.9	89	65.6	44.72	49	0	403	137	99	187	5.3e-16	Uncharacterized protein	SOVF_062440	Spinacia oleracea (Spinach)	NA	NA	NA	NA	NA	NA
T1_DN30081_c0_g1_i1	1191	tr|A0A0J8CV57|A0A0J8CV57_BETVU	218	60.8	74	18.64	33.94	29	0	342	563	145	218	2e-15	CASP-like protein	BVRB_2g037690	Beta vulgaris subsp. vulgaris	NA	integral component of membrane [GO:0016021]; plasma membrane [GO:0005886]	GO:0005886; GO:0016021	NA	NA	GO:0005886~plasma membrane;GO:0016021~integral component of membrane
T1_DN34104_c0_g1_i1	1745	tr|A0A0K9RSB9|A0A0K9RSB9_SPIOL	349	84	213	36.62	61.03	33	1	122	760	1	212	9.7e-99	Uncharacterized protein	SOVF_033270	Spinacia oleracea (Spinach)	NA	zinc ion binding [GO:0008270]	GO:0008270	GO:0008270~zinc ion binding	NA	NA
T1_DN6756_c0_g1_i1	706	tr|A0A0J8BBH4|A0A0J8BBH4_BETVU	63	81.8	44	18.7	69.84	8	0	174	305	1	44	1.9e-13	Uncharacterized protein	BVRB_3g069720	Beta vulgaris subsp. vulgaris	NA	regulation of gene expression, epigenetic [GO:0040029]; response to auxin [GO:0009733]	GO:0009733; GO:0040029	NA	GO:0009733~response to auxin;GO:0040029~regulation of gene expression, epigenetic	NA
T1_DN46118_c0_g1_i1	501	tr|A0A0J8CL64|A0A0J8CL64_BETVU	647	44	159	95.21	24.57	46	4	500	54	518	643	3.4e-20	Peptidylprolyl isomerase (EC 5.2.1.8)	BVRB_4g088920	Beta vulgaris subsp. vulgaris	NA	cytosol [GO:0005829]; endoplasmic reticulum [GO:0005783]; integral component of membrane [GO:0016021]; peptidyl-prolyl cis-trans isomerase activity [GO:0003755]; cell differentiation [GO:0030154]; embryo development ending in seed dormancy [GO:0009793]; embryonic pattern specification [GO:0009880]; establishment of cell polarity [GO:0030010]; lateral root development [GO:0048527]; response to cyt…	GO:0003755; GO:0005783; GO:0005829; GO:0009735; GO:0009793; GO:0009826; GO:0009880; GO:0016021; GO:0030010; GO:0030154; GO:0042761; GO:0048527	GO:0003755~peptidyl-prolyl cis-trans isomerase activity	GO:0009735~response to cytokinin;GO:0009793~embryo development ending in seed dormancy;GO:0009826~unidimensional cell growth;GO:0009880~embryonic pattern specification;GO:0030010~establishment of cell polarity;GO:0030154~cell differentiation;GO:0042761~very long-chain fatty acid biosynthetic process;GO:0048527~lateral root development	GO:0005783~endoplasmic reticulum;GO:0005829~cytosol;GO:0016021~integral component of membrane
T1_DN29797_c0_g3_i1	498	tr|A0A0K9QU40|A0A0K9QU40_SPIOL	117	77.3	44	26.51	37.61	10	0	165	296	72	115	4.4e-12	Uncharacterized protein	SOVF_140890	Spinacia oleracea (Spinach)	NA	NA	NA	NA	NA	NA
T1_DN22832_c0_g2_i1	454	tr|E2DN01|E2DN01_BETVU	1717	76	150	99.12	8.74	36	0	3	452	1126	1275	2.1e-61	Putative uncharacterized protein	NA	Beta vulgaris (Sugar beet)	NA	nucleic acid binding [GO:0003676]; zinc ion binding [GO:0008270]; DNA integration [GO:0015074]	GO:0003676; GO:0008270; GO:0015074	GO:0003676~nucleic acid binding;GO:0008270~zinc ion binding	GO:0015074~DNA integration	NA
T1_DN34475_c0_g1_i1	2022	tr|A0A0K9QDT0|A0A0K9QDT0_SPIOL	424	79.2	394	58.46	92.92	81	1	265	1446	32	424	9.9e-196	Uncharacterized protein	SOVF_197480	Spinacia oleracea (Spinach)	NA	cysteine-type peptidase activity [GO:0008234]	GO:0008234	GO:0008234~cysteine-type peptidase activity	NA	NA
T1_DN33217_c0_g1_i1	1698	tr|A0A0J8BRT2|A0A0J8BRT2_BETVU	388	70.4	423	74.73	100	87	2	247	1515	2	386	4.6e-170	Uncharacterized protein	BVRB_8g185100	Beta vulgaris subsp. vulgaris	NA	integral component of membrane [GO:0016021]; O-acyltransferase activity [GO:0008374]; sterol catabolic process [GO:0016127]; sterol esterification [GO:0034434]	GO:0008374; GO:0016021; GO:0016127; GO:0034434	GO:0008374~O-acyltransferase activity	GO:0016127~sterol catabolic process;GO:0034434~sterol esterification	GO:0016021~integral component of membrane
T1_DN38540_c1_g7_i7	3209	tr|A0A0D3CZE3|A0A0D3CZE3_BRAOL	418	57.1	448	41.88	100	157	3	1471	2811	5	418	7.7e-134	Uncharacterized protein	NA	Brassica oleracea var. oleracea	NA	NA	NA	NA	NA	NA
T1_DN38538_c1_g1_i1	1134	tr|A0A061G8S7|A0A061G8S7_THECC	527	48.9	262	69.31	49.72	125	5	99	881	64	317	3e-64	Cytochrome P450, putative	TCM_027708	Theobroma cacao (Cacao) (Cocoa)	NA	integral component of membrane [GO:0016021]; heme binding [GO:0020037]; iron ion binding [GO:0005506]; monooxygenase activity [GO:0004497]; oxidoreductase activity, acting on paired donors, with incorporation or reduction of molecular oxygen [GO:0016705]	GO:0004497; GO:0005506; GO:0016021; GO:0016705; GO:0020037	GO:0004497~monooxygenase activity;GO:0005506~iron ion binding;GO:0016705~oxidoreductase activity, acting on paired donors, with incorporation or reduction of molecular oxygen;GO:0020037~heme binding	NA	GO:0016021~integral component of membrane
T1_DN39370_c1_g1_i9	4415	tr|A0A0J8BDH0|A0A0J8BDH0_BETVU	997	83	176	11.96	17.65	27	2	944	1468	63	236	1.7e-70	Uncharacterized protein	BVRB_2g045130	Beta vulgaris subsp. vulgaris	NA	plasma membrane [GO:0005886]; vacuole [GO:0005773]; phosphorelay sensor kinase activity [GO:0000155]; cellular response to hydrogen peroxide [GO:0070301]; cellular response to molecule of bacterial origin [GO:0071219]; cellular response to nitric oxide [GO:0071732]; negative regulation of abscisic acid-activated signaling pathway [GO:0009788]; negative regulation of ethylene-activated signaling p…	GO:0000155; GO:0005773; GO:0005886; GO:0009788; GO:0010105; GO:0048364; GO:0070301; GO:0071219; GO:0071732; GO:0090333	GO:0000155~phosphorelay sensor kinase activity	GO:0009788~negative regulation of abscisic acid-activated signaling pathway;GO:0010105~negative regulation of ethylene-activated signaling pathway;GO:0048364~root development;GO:0070301~cellular response to hydrogen peroxide;GO:0071219~cellular response to molecule of bacterial origin;GO:0071732~cellular response to nitric oxide;GO:0090333~regulation of stomatal closure	GO:0005773~vacuole;GO:0005886~plasma membrane
T1_DN30735_c0_g1_i1	539	tr|A0A0K9R0H2|A0A0K9R0H2_SPIOL	211	60.6	109	60.67	51.66	41	1	94	414	25	133	1.3e-30	Uncharacterized protein	SOVF_120630	Spinacia oleracea (Spinach)	NA	ribosome [GO:0005840]; rRNA binding [GO:0019843]; structural constituent of ribosome [GO:0003735]; translation [GO:0006412]	GO:0003735; GO:0005840; GO:0006412; GO:0019843	GO:0003735~structural constituent of ribosome;GO:0019843~rRNA binding	GO:0006412~translation	GO:0005840~ribosome
T1_DN17204_c0_g1_i1	454	tr|A0A0K9QVA1|A0A0K9QVA1_SPIOL	363	52.7	146	96.48	40.22	69	0	13	450	152	297	2.6e-43	Uncharacterized protein (Fragment)	SOVF_137540	Spinacia oleracea (Spinach)	NA	NA	NA	NA	NA	NA
T1_DN32438_c0_g1_i1	1990	tr|A0A0K9QJK2|A0A0K9QJK2_SPIOL	473	81.1	471	71.01	99.58	87	1	136	1548	1	469	2.4e-210	Uncharacterized protein	SOVF_178280	Spinacia oleracea (Spinach)	NA	integral component of membrane [GO:0016021]	GO:0016021	NA	NA	GO:0016021~integral component of membrane
T1_DN28345_c0_g2_i1	1486	tr|M7YG52|M7YG52_TRIUA	338	92.9	28	5.65	8.28	2	0	1402	1485	232	259	1.7e-06	2-hydroxyacyl-CoA lyase	TRIUR3_12490	Triticum urartu (Red wild einkorn) (Crithodium urartu)	NA	lyase activity [GO:0016829]; magnesium ion binding [GO:0000287]; thiamine pyrophosphate binding [GO:0030976]	GO:0000287; GO:0016829; GO:0030976	GO:0000287~magnesium ion binding;GO:0016829~lyase activity;GO:0030976~thiamine pyrophosphate binding	NA	NA
T1_DN38720_c0_g2_i2	687	tr|A0A0J8BDD4|A0A0J8BDD4_BETVU	376	89.1	92	40.17	24.47	10	0	351	626	21	112	5.4e-37	Uncharacterized protein	BVRB_3g067960	Beta vulgaris subsp. vulgaris	NA	signal transduction [GO:0007165]	GO:0007165	NA	GO:0007165~signal transduction	NA
T1_DN34683_c0_g3_i2	489	tr|A0A0J8CEC2|A0A0J8CEC2_BETVU	391	71.6	74	45.4	18.93	21	0	69	290	318	391	1.2e-25	Uncharacterized protein	BVRB_5g104500	Beta vulgaris subsp. vulgaris	NA	NA	NA	NA	NA	NA
T1_DN36266_c0_g2_i2	1120	tr|A0A0J8FUA4|A0A0J8FUA4_BETVU	342	71.4	192	51.43	56.14	51	2	54	629	4	191	2e-73	Uncharacterized protein	BVRB_1g012790	Beta vulgaris subsp. vulgaris	NA	catalytic activity [GO:0003824]; coenzyme binding [GO:0050662]	GO:0003824; GO:0050662	GO:0003824~catalytic activity;GO:0050662~coenzyme binding	NA	NA
T1_DN36484_c0_g1_i1	2908	tr|A0A0K9RT96|A0A0K9RT96_SPIOL	759	78.4	744	76.75	98.02	156	4	247	2469	1	742	0	Uncharacterized protein	SOVF_036920	Spinacia oleracea (Spinach)	NA	NA	NA	NA	NA	NA
T1_DN40145_c2_g3_i3	975	tr|A0A0K9RIR1|A0A0K9RIR1_SPIOL	1129	50.9	287	88.31	25.42	110	5	1	792	215	493	7e-62	Uncharacterized protein	SOVF_062070	Spinacia oleracea (Spinach)	NA	peroxisomal membrane [GO:0005778]; ATP binding [GO:0005524]; ATPase activity, coupled [GO:0042623]; protein targeting to peroxisome [GO:0006625]	GO:0005524; GO:0005778; GO:0006625; GO:0042623	GO:0005524~ATP binding;GO:0042623~ATPase activity, coupled	GO:0006625~protein targeting to peroxisome	GO:0005778~peroxisomal membrane
T1_DN33071_c0_g1_i3	843	tr|A0A0J8CLI5|A0A0J8CLI5_BETVU	270	64.1	117	41.64	43.33	37	3	249	590	3	117	2.4e-34	Uncharacterized protein	BVRB_4g073650	Beta vulgaris subsp. vulgaris	NA	zinc ion binding [GO:0008270]	GO:0008270	GO:0008270~zinc ion binding	NA	NA
T1_DN37956_c0_g1_i1	1566	tr|Q9AS72|Q9AS72_ORYSJ	659	77.8	36	6.9	5.46	8	0	1	108	118	153	8.4e-09	p0028E10.20 protein	P0028E10.20	Oryza sativa subsp. japonica (Rice)	NA	zinc ion binding [GO:0008270]	GO:0008270	GO:0008270~zinc ion binding	NA	NA
T1_DN39326_c2_g4_i7	1415	tr|A0A0J8CJP9|A0A0J8CJP9_BETVU	482	72.2	36	7.63	7.47	10	0	444	551	140	175	2.1e-06	Uncharacterized protein	BVRB_5g102450	Beta vulgaris subsp. vulgaris	NA	NA	NA	NA	NA	NA
T1_DN33209_c0_g1_i1	1099	tr|A0A0K9RRP6|A0A0K9RRP6_SPIOL	298	72.1	298	81.35	100	32	1	182	922	1	298	1.7e-112	Uncharacterized protein	SOVF_036540	Spinacia oleracea (Spinach)	NA	protein homooligomerization [GO:0051260]	GO:0051260	NA	GO:0051260~protein homooligomerization	NA
T1_DN39882_c6_g15_i5	2035	tr|A0A0J8C8L2|A0A0J8C8L2_BETVU	409	90.7	258	38.03	63.08	23	1	770	1543	153	409	1.1e-133	Uncharacterized protein	BVRB_5g122350	Beta vulgaris subsp. vulgaris	NA	ATP binding [GO:0005524]; protein serine/threonine kinase activity [GO:0004674]	GO:0004674; GO:0005524	GO:0004674~protein serine/threonine kinase activity;GO:0005524~ATP binding	NA	NA
T1_DN39447_c1_g1_i8	1848	tr|A0A0K9RUE6|A0A0K9RUE6_SPIOL	724	66.8	274	44.48	37.85	90	1	137	955	1	274	8.7e-98	Uncharacterized protein	SOVF_027390	Spinacia oleracea (Spinach)	NA	integral component of membrane [GO:0016021]; ATP binding [GO:0005524]; protein kinase activity [GO:0004672]	GO:0004672; GO:0005524; GO:0016021	GO:0004672~protein kinase activity;GO:0005524~ATP binding	NA	GO:0016021~integral component of membrane
T1_DN74310_c0_g1_i1	386	tr|A0A0K9S4B1|A0A0K9S4B1_SPIOL	259	94.8	97	75.39	37.45	5	0	3	293	163	259	6.6e-48	Peptidylprolyl isomerase (EC 5.2.1.8)	SOVF_000140	Spinacia oleracea (Spinach)	NA	peptidyl-prolyl cis-trans isomerase activity [GO:0003755]	GO:0003755	GO:0003755~peptidyl-prolyl cis-trans isomerase activity	NA	NA
T1_DN49166_c0_g1_i1	316	tr|A0A0J8CI38|A0A0J8CI38_BETVU	218	87	54	51.27	24.77	6	1	3	161	162	215	4.5e-15	Uncharacterized protein	BVRB_4g086140	Beta vulgaris subsp. vulgaris	NA	NA	NA	NA	NA	NA
T1_DN72514_c0_g1_i1	537	tr|V5UUE5|V5UUE5_BRARP	612	64.8	179	100	29.25	61	2	535	2	373	550	1.7e-62	Putative transposase	NA	Brassica rapa subsp. pekinensis (Chinese cabbage) (Brassica pekinensis)	NA	DNA binding [GO:0003677]	GO:0003677	GO:0003677~DNA binding	NA	NA
T1_DN38559_c0_g1_i6	1237	tr|A0A0J8D3G4|A0A0J8D3G4_BETVU	173	84.6	156	37.83	90.17	23	1	286	750	18	173	5e-73	Uncharacterized protein	BVRB_1g006850	Beta vulgaris subsp. vulgaris	NA	nucleus [GO:0005634]; regulation of photomorphogenesis [GO:0010099]	GO:0005634; GO:0010099	NA	GO:0010099~regulation of photomorphogenesis	GO:0005634~nucleus
T1_DN37559_c0_g1_i2	4509	tr|A0A0K9RDL6|A0A0K9RDL6_SPIOL	1195	66.8	1240	82.5	100	362	16	310	4014	1	1195	0	Uncharacterized protein	SOVF_079090	Spinacia oleracea (Spinach)	NA	NA	NA	NA	NA	NA
T1_DN42470_c0_g1_i1	302	tr|A0A0K9RI92|A0A0K9RI92_SPIOL	268	77.6	76	75.5	28.36	15	2	78	302	1	75	4.2e-26	Uncharacterized protein	SOVF_063320	Spinacia oleracea (Spinach)	NA	nucleus [GO:0005634]; DNA binding [GO:0003677]; regulation of transcription, DNA-templated [GO:0006355]; transcription, DNA-templated [GO:0006351]	GO:0003677; GO:0005634; GO:0006351; GO:0006355	GO:0003677~DNA binding	GO:0006351~transcription, DNA-templated;GO:0006355~regulation of transcription, DNA-templated	GO:0005634~nucleus
T1_DN37495_c0_g1_i2	3145	tr|A0A0J8B8C1|A0A0J8B8C1_BETVU	787	53.8	677	64.58	86.02	268	8	769	2742	135	785	2.8e-189	Uncharacterized protein	BVRB_001270	Beta vulgaris subsp. vulgaris	NA	NA	NA	NA	NA	NA
T1_DN33707_c0_g1_i1	440	tr|A0A0K9R7M0|A0A0K9R7M0_SPIOL	244	73.9	69	47.05	28.28	16	1	85	285	174	242	6.4e-23	Uncharacterized protein	SOVF_097510	Spinacia oleracea (Spinach)	NA	extracellular region [GO:0005576]	GO:0005576	NA	NA	GO:0005576~extracellular region
T1_DN24577_c0_g2_i1	666	tr|A0A0J8D8J4|A0A0J8D8J4_BETVU	249	80	150	67.57	60.24	30	0	1	450	100	249	4.2e-66	Uncharacterized protein	BVRB_1g006540	Beta vulgaris subsp. vulgaris	NA	extracellular region [GO:0005576]; integral component of membrane [GO:0016021]; manganese ion binding [GO:0030145]; nutrient reservoir activity [GO:0045735]	GO:0005576; GO:0016021; GO:0030145; GO:0045735	GO:0030145~manganese ion binding;GO:0045735~nutrient reservoir activity	NA	GO:0005576~extracellular region;GO:0016021~integral component of membrane
T1_DN39497_c0_g2_i6	923	tr|A0A0J8CSV5|A0A0J8CSV5_BETVU	739	72.8	184	59.8	24.9	50	0	2	553	324	507	1.6e-71	Uncharacterized protein	BVRB_3g065110	Beta vulgaris subsp. vulgaris	NA	catalytic activity [GO:0003824]; metabolic process [GO:0008152]	GO:0003824; GO:0008152	GO:0003824~catalytic activity	GO:0008152~metabolic process	NA
T1_DN37016_c0_g1_i1	300	tr|A0A0K9R6V9|A0A0K9R6V9_SPIOL	242	83.7	43	43	17.77	7	0	4	132	196	238	8.8e-16	Uncharacterized protein	SOVF_099790	Spinacia oleracea (Spinach)	NA	NA	NA	NA	NA	NA
T1_DN38852_c1_g1_i2	1230	tr|A0A0J8ELK0|A0A0J8ELK0_BETVU	1001	96	227	55.37	22.68	9	0	2	682	738	964	8e-124	Calcium-transporting ATPase (EC 3.6.3.8)	BVRB_8g188370	Beta vulgaris subsp. vulgaris	NA	endosome [GO:0005768]; integral component of membrane [GO:0016021]; sarcoplasmic reticulum membrane [GO:0033017]; trans-Golgi network [GO:0005802]; ATP binding [GO:0005524]; calcium-transporting ATPase activity [GO:0005388]; manganese-transporting ATPase activity [GO:0015410]; metal ion binding [GO:0046872]; manganese ion homeostasis [GO:0055071]; root development [GO:0048364]	GO:0005388; GO:0005524; GO:0005768; GO:0005802; GO:0015410; GO:0016021; GO:0033017; GO:0046872; GO:0048364; GO:0055071	GO:0005388~calcium-transporting ATPase activity;GO:0005524~ATP binding;GO:0015410~manganese-transporting ATPase activity;GO:0046872~metal ion binding	GO:0048364~root development;GO:0055071~manganese ion homeostasis	GO:0005768~endosome;GO:0005802~trans-Golgi network;GO:0016021~integral component of membrane;GO:0033017~sarcoplasmic reticulum membrane
T1_DN36942_c0_g1_i1	383	tr|A0A0J8CS36|A0A0J8CS36_BETVU	866	84.5	97	75.98	11.2	15	0	77	367	605	701	3.1e-42	Uncharacterized protein	BVRB_3g048480	Beta vulgaris subsp. vulgaris	NA	oxidoreductase activity [GO:0016491]	GO:0016491	GO:0016491~oxidoreductase activity	NA	NA
T1_DN36477_c4_g1_i2	1672	tr|A0A0K9R848|A0A0K9R848_SPIOL	202	57.5	113	20.28	55.94	45	1	20	358	90	199	1.1e-30	Uncharacterized protein	SOVF_102600	Spinacia oleracea (Spinach)	NA	NA	NA	NA	NA	NA
T1_DN53045_c0_g1_i1	464	tr|A0A0J8CZX0|A0A0J8CZX0_BETVU	346	70.4	81	52.37	23.41	23	1	337	95	1	80	7.4e-22	Uncharacterized protein	BVRB_1g012700	Beta vulgaris subsp. vulgaris	NA	NA	NA	NA	NA	NA
T1_DN35699_c0_g1_i5	1269	tr|A0A0J8BQ34|A0A0J8BQ34_BETVU	547	73.4	199	47.04	36.38	22	1	215	718	349	547	8.1e-79	Uncharacterized protein	BVRB_9g208120	Beta vulgaris subsp. vulgaris	NA	NA	NA	NA	NA	NA
T1_DN37505_c2_g4_i2	2205	tr|A0A0J8BWQ3|A0A0J8BWQ3_BETVU	668	70.3	566	77.01	84.73	163	2	308	1990	102	667	1.9e-237	Uncharacterized protein	BVRB_8g184590	Beta vulgaris subsp. vulgaris	NA	chromatin binding [GO:0003682]	GO:0003682	GO:0003682~chromatin binding	NA	NA
T1_DN13012_c0_g2_i1	786	tr|A0A0K9QCV9|A0A0K9QCV9_SPIOL	736	89.5	256	97.71	34.78	27	0	19	786	438	693	7.2e-126	Uncharacterized protein (Fragment)	SOVF_198840	Spinacia oleracea (Spinach)	NA	intracellular [GO:0005622]; intracellular protein transport [GO:0006886]	GO:0005622; GO:0006886	NA	GO:0006886~intracellular protein transport	GO:0005622~intracellular
T1_DN38437_c0_g1_i2	1217	tr|A0A0J8CF88|A0A0J8CF88_BETVU	649	75.9	303	74.69	46.69	69	2	318	1217	4	305	3.2e-133	Uncharacterized protein	BVRB_5g103940	Beta vulgaris subsp. vulgaris	NA	integral component of membrane [GO:0016021]; transmembrane transport [GO:0055085]	GO:0016021; GO:0055085	NA	GO:0055085~transmembrane transport	GO:0016021~integral component of membrane
T1_DN39267_c0_g2_i2	888	tr|A0A0J8CFW8|A0A0J8CFW8_BETVU	912	84.2	196	66.22	21.49	27	1	285	860	260	455	1.1e-85	Uncharacterized protein	BVRB_5g113210	Beta vulgaris subsp. vulgaris	NA	cytosol [GO:0005829]; Golgi membrane [GO:0000139]; Golgi stack [GO:0005795]; protein transporter activity [GO:0008565]; post-embryonic development [GO:0009791]; protein exit from endoplasmic reticulum [GO:0032527]; vesicle fusion with Golgi apparatus [GO:0048280]	GO:0000139; GO:0005795; GO:0005829; GO:0008565; GO:0009791; GO:0032527; GO:0048280	GO:0008565~protein transporter activity	GO:0009791~post-embryonic development;GO:0032527~protein exit from endoplasmic reticulum;GO:0048280~vesicle fusion with Golgi apparatus	GO:0000139~Golgi membrane;GO:0005795~Golgi stack;GO:0005829~cytosol
T1_DN37514_c0_g1_i2	605	tr|A0A078I8U6|A0A078I8U6_BRANA	392	90.6	117	58.02	29.85	11	0	190	540	1	117	1.8e-60	BnaA02g27520D protein	BnaA02g27520D GSBRNA2T00084104001	Brassica napus (Rape)	NA	integral component of membrane [GO:0016021]; phosphotransferase activity, for other substituted phosphate groups [GO:0016780]; phospholipid biosynthetic process [GO:0008654]	GO:0008654; GO:0016021; GO:0016780	GO:0016780~phosphotransferase activity, for other substituted phosphate groups	GO:0008654~phospholipid biosynthetic process	GO:0016021~integral component of membrane
T1_DN36932_c0_g1_i1	2324	tr|A0A0J8B7L2|A0A0J8B7L2_BETVU	1702	78.4	639	82.49	37.54	134	3	404	2320	103	737	3.1e-294	DNA-directed RNA polymerase subunit (EC 2.7.7.6)	BVRB_005160	Beta vulgaris subsp. vulgaris	NA	nucleus [GO:0005634]; DNA binding [GO:0003677]; DNA-directed 5'-3' RNA polymerase activity [GO:0003899]; zinc ion binding [GO:0008270]; transcription, DNA-templated [GO:0006351]	GO:0003677; GO:0003899; GO:0005634; GO:0006351; GO:0008270	GO:0003677~DNA binding;GO:0003899~DNA-directed RNA polymerase activity;GO:0008270~zinc ion binding	GO:0006351~transcription, DNA-templated	GO:0005634~nucleus
T1_DN3381_c0_g1_i1	341	tr|A0A0J8BAK1|A0A0J8BAK1_BETVU	657	81	58	51.03	8.83	11	0	109	282	21	78	2.8e-18	Uncharacterized protein	BVRB_4g092780	Beta vulgaris subsp. vulgaris	NA	plasma membrane [GO:0005886]; hydrolase activity, hydrolyzing O-glycosyl compounds [GO:0004553]; carbohydrate metabolic process [GO:0005975]	GO:0004553; GO:0005886; GO:0005975	GO:0004553~hydrolase activity, hydrolyzing O-glycosyl compounds	GO:0005975~carbohydrate metabolic process	GO:0005886~plasma membrane
T1_DN39231_c4_g1_i8	3351	tr|A0A0K9QG44|A0A0K9QG44_SPIOL	723	70.7	498	44.58	68.88	124	3	6	1472	74	558	2.4e-194	Uncharacterized protein	SOVF_188600	Spinacia oleracea (Spinach)	NA	transferase activity, transferring acyl groups other than amino-acyl groups [GO:0016747]	GO:0016747	GO:0016747~transferase activity, transferring acyl groups other than amino-acyl groups	NA	NA
T1_DN39224_c1_g1_i1	1276	tr|A0A0K9RUN5|A0A0K9RUN5_SPIOL	433	67.8	438	100	100	86	5	63	1226	1	433	2.9e-153	Uncharacterized protein	SOVF_031100	Spinacia oleracea (Spinach)	NA	oxidoreductase activity [GO:0016491]	GO:0016491	GO:0016491~oxidoreductase activity	NA	NA
T1_DN34719_c0_g1_i3	414	tr|A0A0K9RPU4|A0A0K9RPU4_SPIOL	451	96.8	94	68.12	20.84	3	0	59	340	1	94	9.5e-45	Uncharacterized protein	SOVF_042080	Spinacia oleracea (Spinach)	NA	core TFIIH complex [GO:0000439]; ATP-dependent DNA helicase activity [GO:0004003]; nucleotide-excision repair [GO:0006289]	GO:0000439; GO:0004003; GO:0006289	GO:0004003~ATP-dependent DNA helicase activity	GO:0006289~nucleotide-excision repair	GO:0000439~core TFIIH complex
T1_DN38591_c0_g8_i4	4052	tr|A0A0J8BXV1|A0A0J8BXV1_BETVU	1063	72.3	1067	79	100	246	5	451	3624	37	1062	0	Uncharacterized protein	BVRB_7g163380	Beta vulgaris subsp. vulgaris	NA	GTP binding [GO:0005525]; GTPase activity [GO:0003924]	GO:0003924; GO:0005525	GO:0003924~GTPase activity;GO:0005525~GTP binding	NA	NA
T1_DN40002_c0_g1_i1	4352	tr|A0A0K9RKC7|A0A0K9RKC7_SPIOL	1164	76	909	62.66	78.09	211	4	1017	3725	256	1163	0	Uncharacterized protein	SOVF_062800	Spinacia oleracea (Spinach)	NA	ATP binding [GO:0005524]; nucleic acid binding [GO:0003676]	GO:0003676; GO:0005524	GO:0003676~nucleic acid binding;GO:0005524~ATP binding	NA	NA
T1_DN37176_c1_g2_i2	339	tr|A0A0J8CGE4|A0A0J8CGE4_BETVU	538	84.7	72	63.72	13.38	11	0	34	249	106	177	1.1e-27	Uncharacterized protein	BVRB_4g089320	Beta vulgaris subsp. vulgaris	NA	nucleus [GO:0005634]; DNA-templated transcription, initiation [GO:0006352]; regulation of sequence-specific DNA binding transcription factor activity [GO:0051090]	GO:0005634; GO:0006352; GO:0051090	NA	GO:0006352~DNA-templated transcription, initiation;GO:0051090~regulation of sequence-specific DNA binding transcription factor activity	GO:0005634~nucleus
T1_DN102_c0_g1_i1	311	tr|A0A0K9QGZ9|A0A0K9QGZ9_SPIOL	475	79.6	103	99.36	21.68	21	0	1	309	325	427	5.6e-42	Uncharacterized protein	SOVF_186580	Spinacia oleracea (Spinach)	NA	integral component of membrane [GO:0016021]	GO:0016021	NA	NA	GO:0016021~integral component of membrane
T1_DN39568_c0_g1_i7	749	tr|A0A0J8CDY3|A0A0J8CDY3_BETVU	744	90.1	81	32.44	10.89	8	0	469	711	375	455	1.6e-34	Uncharacterized protein	BVRB_5g119740	Beta vulgaris subsp. vulgaris	NA	ATP binding [GO:0005524]; biotin carboxylase activity [GO:0004075]; metal ion binding [GO:0046872]	GO:0004075; GO:0005524; GO:0046872	GO:0004075~biotin carboxylase activity;GO:0005524~ATP binding;GO:0046872~metal ion binding	NA	NA
T1_DN37395_c0_g1_i3	2026	tr|A0A0J8BZB1|A0A0J8BZB1_BETVU	419	88.3	419	62.04	100	49	0	195	1451	1	419	5.6e-223	Uncharacterized protein	BVRB_7g174310	Beta vulgaris subsp. vulgaris	NA	amino acid binding [GO:0016597]; metabolic process [GO:0008152]	GO:0008152; GO:0016597	GO:0016597~amino acid binding	GO:0008152~metabolic process	NA
T1_DN39618_c1_g7_i31	1248	tr|A0A0J8CEW8|A0A0J8CEW8_BETVU	1003	80.6	222	53.37	22.13	32	2	3	668	768	978	1.6e-90	Uncharacterized protein	BVRB_5g103000	Beta vulgaris subsp. vulgaris	NA	intracellular [GO:0005622]; intracellular protein transport [GO:0006886]	GO:0005622; GO:0006886	NA	GO:0006886~intracellular protein transport	GO:0005622~intracellular
T1_DN20154_c0_g3_i1	385	tr|A0A0J8FY11|A0A0J8FY11_BETVU	118	58.7	75	58.44	63.56	28	2	93	311	1	74	4.5e-17	Uncharacterized protein	BVRB_1g005200	Beta vulgaris subsp. vulgaris	NA	NA	NA	NA	NA	NA
T1_DN40114_c0_g1_i13	623	tr|A0A166I088|A0A166I088_DAUCA	1822	52.2	92	44.3	5.05	40	1	9	272	1059	1150	5.7e-17	Uncharacterized protein	DCAR_003264	Daucus carota subsp. sativus	NA	integral component of membrane [GO:0016021]; ATP binding [GO:0005524]; protein kinase activity [GO:0004672]	GO:0004672; GO:0005524; GO:0016021	GO:0004672~protein kinase activity;GO:0005524~ATP binding	NA	GO:0016021~integral component of membrane
T1_DN40137_c4_g3_i3	1298	tr|A0A0K9RB59|A0A0K9RB59_SPIOL	779	74.7	375	86.67	48.14	94	1	173	1297	9	382	2.4e-158	Uncharacterized protein (Fragment)	SOVF_086390	Spinacia oleracea (Spinach)	NA	integral component of membrane [GO:0016021]	GO:0016021	NA	NA	GO:0016021~integral component of membrane
T1_DN39916_c2_g1_i10	1753	tr|A0A0J8CUS1|A0A0J8CUS1_BETVU	639	92.9	198	33.88	30.99	14	0	689	1282	208	405	7.7e-104	Uncharacterized protein	BVRB_3g057690	Beta vulgaris subsp. vulgaris	NA	mitochondrial inner membrane [GO:0005743]; electron-transferring-flavoprotein dehydrogenase activity [GO:0004174]; iron-sulfur cluster binding [GO:0051536]; metal ion binding [GO:0046872]; leucine catabolic process [GO:0006552]; response to absence of light [GO:0009646]	GO:0004174; GO:0005743; GO:0006552; GO:0009646; GO:0046872; GO:0051536	GO:0004174~electron-transferring-flavoprotein dehydrogenase activity;GO:0046872~metal ion binding;GO:0051536~iron-sulfur cluster binding	GO:0006552~leucine catabolic process;GO:0009646~response to absence of light	GO:0005743~mitochondrial inner membrane
T1_DN75446_c0_g1_i1	313	tr|A0A0K9Q970|A0A0K9Q970_SPIOL	436	49.4	83	79.55	19.04	41	1	64	312	82	163	3.1e-16	Uncharacterized protein	SOVF_205390	Spinacia oleracea (Spinach)	NA	NA	NA	NA	NA	NA
T1_DN39475_c0_g1_i10	659	tr|A0A0J8CMJ8|A0A0J8CMJ8_BETVU	945	78.7	122	55.54	12.91	26	0	188	553	565	686	1e-45	Uncharacterized protein	BVRB_4g085240	Beta vulgaris subsp. vulgaris	NA	integral component of membrane [GO:0016021]; ATP binding [GO:0005524]; protein serine/threonine kinase activity [GO:0004674]	GO:0004674; GO:0005524; GO:0016021	GO:0004674~protein serine/threonine kinase activity;GO:0005524~ATP binding	NA	GO:0016021~integral component of membrane
T1_DN39589_c3_g1_i11	5190	tr|A0A0K9S209|A0A0K9S209_SPIOL	1069	86.3	401	23.18	37.51	55	0	968	2170	303	703	3.8e-199	Uncharacterized protein	SOVF_008400	Spinacia oleracea (Spinach)	NA	cytoplasm [GO:0005737]; arginine-tRNA ligase activity [GO:0004814]; ATP binding [GO:0005524]; glycine-tRNA ligase activity [GO:0004820]; arginyl-tRNA aminoacylation [GO:0006420]; glycyl-tRNA aminoacylation [GO:0006426]	GO:0004814; GO:0004820; GO:0005524; GO:0005737; GO:0006420; GO:0006426	GO:0004814~arginine-tRNA ligase activity;GO:0004820~glycine-tRNA ligase activity;GO:0005524~ATP binding	GO:0006420~arginyl-tRNA aminoacylation;GO:0006426~glycyl-tRNA aminoacylation	GO:0005737~cytoplasm
T1_DN39588_c2_g2_i3	690	tr|A5ATJ7|A5ATJ7_VITVI	1542	82.5	114	49.57	7.39	20	0	283	624	1333	1446	5.5e-45	Putative uncharacterized protein	VITISV_040170	Vitis vinifera (Grape)	PATHWAY: Glycan metabolism; pectin degradation; 2-dehydro-3-deoxy-D-gluconate from pectin: step 1/5. {ECO:0000256|SAAS:SAAS00560367}.	cell wall [GO:0005618]; cytoplasm [GO:0005737]; aspartyl esterase activity [GO:0045330]; enzyme inhibitor activity [GO:0004857]; pectinesterase activity [GO:0030599]; translation release factor activity, codon specific [GO:0016149]; cell wall modification [GO:0042545]; pectin catabolic process [GO:0045490]	GO:0004857; GO:0005618; GO:0005737; GO:0016149; GO:0030599; GO:0042545; GO:0045330; GO:0045490	GO:0004857~enzyme inhibitor activity;GO:0016149~translation release factor activity, codon specific;GO:0030599~pectinesterase activity;GO:0045330~aspartyl esterase activity	GO:0042545~cell wall modification;GO:0045490~pectin catabolic process	GO:0005618~cell wall;GO:0005737~cytoplasm
T1_DN37711_c0_g3_i6	1166	tr|A0A0J8CTS2|A0A0J8CTS2_BETVU	244	66.3	258	66.38	100	69	4	346	1113	1	242	3e-88	Uncharacterized protein	BVRB_3g059880	Beta vulgaris subsp. vulgaris	NA	methyltransferase activity [GO:0008168]	GO:0008168	GO:0008168~methyltransferase activity	NA	NA
T1_DN24730_c0_g1_i1	1839	tr|A0A0J8FUD2|A0A0J8FUD2_BETVU	923	85.6	487	79.45	52.76	70	0	1	1461	434	920	6.8e-244	Uncharacterized protein	BVRB_1g013070	Beta vulgaris subsp. vulgaris	NA	thiol-dependent ubiquitin-specific protease activity [GO:0004843]; protein deubiquitination [GO:0016579]; ubiquitin-dependent protein catabolic process [GO:0006511]	GO:0004843; GO:0006511; GO:0016579	GO:0004843~ubiquitin-specific protease activity	GO:0006511~ubiquitin-dependent protein catabolic process;GO:0016579~protein deubiquitination	NA
T1_DN34961_c0_g1_i2	1173	tr|A0A0K9RP93|A0A0K9RP93_SPIOL	413	81.1	185	47.31	44.79	35	0	252	806	63	247	6.3e-86	Uncharacterized protein	SOVF_044630	Spinacia oleracea (Spinach)	NA	integral component of membrane [GO:0016021]; acetylglucosaminyltransferase activity [GO:0008375]	GO:0008375; GO:0016021	GO:0008375~acetylglucosaminyltransferase activity	NA	GO:0016021~integral component of membrane
T1_DN28186_c0_g1_i1	1146	tr|A0A0K9RBP6|A0A0K9RBP6_SPIOL	225	78.9	185	48.43	82.22	37	1	200	754	24	206	4.8e-78	Uncharacterized protein	SOVF_089050	Spinacia oleracea (Spinach)	NA	NA	NA	NA	NA	NA
T1_DN25031_c0_g1_i2	373	tr|A0A0K9S0L2|A0A0K9S0L2_SPIOL	1488	70.6	51	41.02	3.43	14	1	372	220	822	871	8.1e-11	Uncharacterized protein	SOVF_007810	Spinacia oleracea (Spinach)	NA	integral component of membrane [GO:0016021]; ATP binding [GO:0005524]; ATPase activity, coupled to transmembrane movement of substances [GO:0042626]	GO:0005524; GO:0016021; GO:0042626	GO:0005524~ATP binding;GO:0042626~ATPase activity, coupled to transmembrane movement of substances	NA	GO:0016021~integral component of membrane
T1_DN32693_c0_g1_i4	1130	tr|A0A0K9RQW0|A0A0K9RQW0_SPIOL	242	83.5	133	35.31	54.96	20	1	477	869	107	239	2.4e-58	Uncharacterized protein	SOVF_038780	Spinacia oleracea (Spinach)	NA	NA	NA	NA	NA	NA
T1_DN44480_c0_g1_i1	704	tr|A0A0K9QZF6|A0A0K9QZF6_SPIOL	1284	93.4	61	25.99	4.75	4	0	3	185	1224	1284	9.2e-24	Uncharacterized protein	SOVF_130140	Spinacia oleracea (Spinach)	NA	NA	NA	NA	NA	NA
T1_DN35143_c0_g1_i1	756	tr|A0A0J8CT16|A0A0J8CT16_BETVU	277	68.2	66	26.19	23.83	15	3	188	376	1	63	1e-12	Uncharacterized protein	BVRB_2g043820	Beta vulgaris subsp. vulgaris	NA	integral component of membrane [GO:0016021]	GO:0016021	NA	NA	GO:0016021~integral component of membrane
T1_DN39894_c1_g12_i30	1840	tr|A0A0K9RQH0|A0A0K9RQH0_SPIOL	1218	56.4	101	16.47	8.29	32	3	479	745	687	787	1.9e-15	Phospholipid-transporting ATPase (EC 3.6.3.1)	SOVF_039380	Spinacia oleracea (Spinach)	NA	integral component of membrane [GO:0016021]; ATP binding [GO:0005524]; magnesium ion binding [GO:0000287]; phospholipid-translocating ATPase activity [GO:0004012]	GO:0000287; GO:0004012; GO:0005524; GO:0016021	GO:0000287~magnesium ion binding;GO:0004012~phospholipid-translocating ATPase activity;GO:0005524~ATP binding	NA	GO:0016021~integral component of membrane
T1_DN78996_c0_g1_i1	1037	tr|F6GZR8|F6GZR8_VITVI	496	58.1	298	86.21	60.08	122	2	7	894	197	493	2.8e-101	Putative uncharacterized protein	VIT_18s0001g13770	Vitis vinifera (Grape)	NA	membrane [GO:0016020]; heme binding [GO:0020037]; iron ion binding [GO:0005506]; oxidoreductase activity, acting on paired donors, with incorporation or reduction of molecular oxygen, NAD(P)H as one donor, and incorporation of one atom of oxygen [GO:0016709]; secondary metabolite biosynthetic process [GO:0044550]	GO:0005506; GO:0016020; GO:0016709; GO:0020037; GO:0044550	GO:0005506~iron ion binding;GO:0016709~oxidoreductase activity, acting on paired donors, with incorporation or reduction of molecular oxygen, NAD(P)H as one donor, and incorporation of one atom of oxygen;GO:0020037~heme binding	GO:0044550~secondary metabolite biosynthetic process	GO:0016020~membrane
T1_DN35294_c0_g1_i2	1962	tr|A0A0K9QI18|A0A0K9QI18_SPIOL	430	68.1	429	65.6	99.77	134	1	107	1384	2	430	1.2e-158	Uncharacterized protein	SOVF_176730	Spinacia oleracea (Spinach)	NA	integral component of membrane [GO:0016021]	GO:0016021	NA	NA	GO:0016021~integral component of membrane
T1_DN39645_c2_g2_i6	1791	tr|A0A0J8CLP2|A0A0J8CLP2_BETVU	713	69.4	121	20.27	16.97	36	1	159	521	488	607	7e-44	Uncharacterized protein	BVRB_4g090360	Beta vulgaris subsp. vulgaris	NA	nucleic acid binding [GO:0003676]; nucleotide binding [GO:0000166]	GO:0000166; GO:0003676	GO:0000166~nucleotide binding;GO:0003676~nucleic acid binding	NA	NA
T1_DN36223_c0_g2_i9	1549	tr|A0A0K9QJ83|A0A0K9QJ83_SPIOL	843	91	178	34.47	21.12	16	0	1002	1535	200	377	1.5e-87	Uncharacterized protein (Fragment)	SOVF_172950	Spinacia oleracea (Spinach)	NA	integral component of membrane [GO:0016021]; Ku70:Ku80 complex [GO:0043564]; ATP-dependent DNA helicase activity [GO:0004003]; damaged DNA binding [GO:0003684]; hydroxymethylglutaryl-CoA reductase (NADPH) activity [GO:0004420]; NADP binding [GO:0050661]; telomeric DNA binding [GO:0042162]; coenzyme A metabolic process [GO:0015936]; double-strand break repair via nonhomologous end joining [GO:0006…	GO:0000723; GO:0003684; GO:0004003; GO:0004420; GO:0006303; GO:0008299; GO:0015936; GO:0016021; GO:0042162; GO:0043564; GO:0050661	GO:0003684~damaged DNA binding;GO:0004003~ATP-dependent DNA helicase activity;GO:0004420~hydroxymethylglutaryl-CoA reductase (NADPH) activity;GO:0042162~telomeric DNA binding;GO:0050661~NADP binding	GO:0000723~telomere maintenance;GO:0006303~double-strand break repair via nonhomologous end joining;GO:0008299~isoprenoid biosynthetic process;GO:0015936~coenzyme A metabolic process	GO:0016021~integral component of membrane;GO:0043564~Ku70:Ku80 complex
T1_DN28331_c0_g2_i1	757	tr|A0A0K9RPX0|A0A0K9RPX0_SPIOL	1218	67.4	172	68.16	14.12	54	2	248	757	723	894	8.1e-58	Uncharacterized protein	SOVF_041310	Spinacia oleracea (Spinach)	NA	DNA binding [GO:0003677]; telomerase RNA reverse transcriptase activity [GO:0003721]	GO:0003677; GO:0003721	GO:0003677~DNA binding;GO:0003721~telomeric template RNA reverse transcriptase activity	NA	NA
T1_DN36600_c0_g1_i3	1576	tr|A0A0K9RRD8|A0A0K9RRD8_SPIOL	316	89.6	316	60.15	100	33	0	161	1108	1	316	2.1e-164	Uncharacterized protein	SOVF_037720	Spinacia oleracea (Spinach)	NA	integral component of membrane [GO:0016021]; serine-type peptidase activity [GO:0008236]	GO:0008236; GO:0016021	GO:0008236~serine-type peptidase activity	NA	GO:0016021~integral component of membrane
T1_DN36906_c0_g1_i6	1510	tr|A0A0J8E835|A0A0J8E835_BETVU	437	74	315	62.58	72.08	82	0	160	1104	123	437	4.6e-129	Uncharacterized protein	BVRB_2g046480	Beta vulgaris subsp. vulgaris	NA	integral component of membrane [GO:0016021]; nitrogen compound transport [GO:0071705]	GO:0016021; GO:0071705	NA	GO:0071705~nitrogen compound transport	GO:0016021~integral component of membrane
T1_DN39538_c0_g1_i1	479	tr|A0A061GUR7|A0A061GUR7_THECC	1209	78.9	38	23.8	3.14	8	0	3	116	509	546	2.1e-11	Structural maintenance of chromosomes protein	TCM_041166	Theobroma cacao (Cacao) (Cocoa)	NA	chromatin [GO:0000785]; cohesin complex [GO:0008278]; cytoplasm [GO:0005737]; nuclear matrix [GO:0016363]; plasmodesma [GO:0009506]; spindle [GO:0005819]; ATP binding [GO:0005524]; chromatin binding [GO:0003682]; DNA repair [GO:0006281]; mitotic sister chromatid cohesion [GO:0007064]	GO:0000785; GO:0003682; GO:0005524; GO:0005737; GO:0005819; GO:0006281; GO:0007064; GO:0008278; GO:0009506; GO:0016363	GO:0003682~chromatin binding;GO:0005524~ATP binding	GO:0006281~DNA repair;GO:0007064~mitotic sister chromatid cohesion	GO:0000785~chromatin;GO:0005737~cytoplasm;GO:0005819~spindle;GO:0008278~cohesin complex;GO:0009506~plasmodesma;GO:0016363~nuclear matrix
T1_DN29881_c0_g1_i1	601	tr|A0A0J8BXB8|A0A0J8BXB8_BETVU	347	96.3	82	40.93	23.63	3	0	355	600	1	82	1.1e-38	Uncharacterized protein	BVRB_7g165780	Beta vulgaris subsp. vulgaris	NA	hydrolase activity [GO:0016787]; floral organ morphogenesis [GO:0048444]; gibberellin mediated signaling pathway [GO:0010476]; metabolic process [GO:0008152]; positive regulation of gibberellic acid mediated signaling pathway [GO:0009939]	GO:0008152; GO:0009939; GO:0010476; GO:0016787; GO:0048444	GO:0016787~hydrolase activity	GO:0008152~metabolic process;GO:0009939~positive regulation of gibberellic acid mediated signaling pathway;GO:0010476~gibberellin mediated signaling pathway;GO:0048444~floral organ morphogenesis	NA
T1_DN37380_c1_g1_i10	2202	tr|A0A0K9REK8|A0A0K9REK8_SPIOL	522	34	530	72.21	100	283	18	2191	656	9	489	9.2e-62	Uncharacterized protein	SOVF_081260	Spinacia oleracea (Spinach)	NA	NA	NA	NA	NA	NA
T1_DN37092_c0_g1_i6	2333	tr|A0A0J8BYF8|A0A0J8BYF8_BETVU	549	54.4	572	73.55	100	211	6	332	2029	1	528	4e-164	Uncharacterized protein	BVRB_7g157090	Beta vulgaris subsp. vulgaris	NA	ATP binding [GO:0005524]; DNA binding [GO:0003677]; DNA topoisomerase type II (ATP-hydrolyzing) activity [GO:0003918]; DNA topological change [GO:0006265]	GO:0003677; GO:0003918; GO:0005524; GO:0006265	GO:0003677~DNA binding;GO:0003918~DNA topoisomerase type II (ATP-hydrolyzing) activity;GO:0005524~ATP binding	GO:0006265~DNA topological change	NA
T1_DN30375_c0_g1_i1	1320	tr|E8ZCD5|E8ZCD5_BETVM	315	82.3	317	72.05	100	54	1	29	979	1	315	2e-144	Ribosoma lprotein S4 (Ribosomal protein S4)	rps4	Beta vulgaris subsp. maritima (Sea beet) (Beta maritima)	NA	mitochondrion [GO:0005739]; ribosome [GO:0005840]; rRNA binding [GO:0019843]	GO:0005739; GO:0005840; GO:0019843	GO:0019843~rRNA binding	NA	GO:0005739~mitochondrion;GO:0005840~ribosome
T1_DN34596_c0_g1_i1	887	tr|A0A0J8C578|A0A0J8C578_BETVU	686	65.1	192	64.94	27.99	67	0	211	786	1	192	7.5e-63	Uncharacterized protein	BVRB_6g155250	Beta vulgaris subsp. vulgaris	NA	microtubule [GO:0005874]	GO:0005874	NA	NA	GO:0005874~microtubule
T1_DN34853_c0_g1_i1	822	tr|A0A0K9R547|A0A0K9R547_SPIOL	896	75.1	233	85.04	26	57	1	737	39	132	363	1.9e-97	Uncharacterized protein	SOVF_105830	Spinacia oleracea (Spinach)	NA	NA	NA	NA	NA	NA
T1_DN39927_c3_g2_i3	366	tr|A0A0K9R007|A0A0K9R007_SPIOL	284	88.6	35	28.69	12.32	4	0	36	140	1	35	5.5e-12	Uncharacterized protein	SOVF_128960	Spinacia oleracea (Spinach)	NA	zinc ion binding [GO:0008270]	GO:0008270	GO:0008270~zinc ion binding	NA	NA
T1_DN38554_c0_g3_i4	1380	tr|A0A0K9RGC8|A0A0K9RGC8_SPIOL	274	89.5	200	43.48	72.99	21	0	389	988	74	273	2.3e-103	Uncharacterized protein	SOVF_069530	Spinacia oleracea (Spinach)	NA	nucleic acid binding [GO:0003676]; poly(A)-specific ribonuclease activity [GO:0004535]; nuclear-transcribed mRNA poly(A) tail shortening [GO:0000289]	GO:0000289; GO:0003676; GO:0004535	GO:0003676~nucleic acid binding;GO:0004535~poly(A)-specific ribonuclease activity	GO:0000289~nuclear-transcribed mRNA poly(A) tail shortening	NA
T1_DN39497_c0_g2_i5	497	tr|A0A0J8CSV5|A0A0J8CSV5_BETVU	739	54.2	96	57.95	12.99	44	0	53	340	412	507	2.3e-21	Uncharacterized protein	BVRB_3g065110	Beta vulgaris subsp. vulgaris	NA	catalytic activity [GO:0003824]; metabolic process [GO:0008152]	GO:0003824; GO:0008152	GO:0003824~catalytic activity	GO:0008152~metabolic process	NA
T1_DN36772_c0_g1_i4	2115	tr|A0A0J8D3F6|A0A0J8D3F6_BETVU	517	88.1	512	72.62	99.03	54	2	278	1813	1	505	1.2e-263	Uncharacterized protein	BVRB_1g003180	Beta vulgaris subsp. vulgaris	NA	autophagy [GO:0006914]	GO:0006914	NA	GO:0006914~autophagy	NA
T1_DN34998_c0_g1_i2	2110	tr|A0A0K9QTU2|A0A0K9QTU2_SPIOL	677	80.7	399	56.73	58.94	71	3	690	1868	279	677	7e-168	Uncharacterized protein	SOVF_147530	Spinacia oleracea (Spinach)	NA	ATP binding [GO:0005524]	GO:0005524	GO:0005524~ATP binding	NA	NA
T1_DN34195_c0_g1_i2	1392	tr|M1A5A2|M1A5A2_SOLTU	131	94.4	126	27.16	96.18	7	0	259	636	1	126	2e-62	Uncharacterized protein	NA	Solanum tuberosum (Potato)	NA	ribosome [GO:0005840]; structural constituent of ribosome [GO:0003735]; translation [GO:0006412]	GO:0003735; GO:0005840; GO:0006412	GO:0003735~structural constituent of ribosome	GO:0006412~translation	GO:0005840~ribosome
T1_DN26403_c0_g1_i1	2432	tr|A0A0K9RDW9|A0A0K9RDW9_SPIOL	501	92.1	505	62.29	100	35	4	578	2089	1	501	4.9e-266	Uncharacterized protein	SOVF_082210	Spinacia oleracea (Spinach)	NA	protein phosphatase type 2A complex [GO:0000159]; protein phosphatase regulator activity [GO:0019888]; signal transduction [GO:0007165]	GO:0000159; GO:0007165; GO:0019888	GO:0019888~protein phosphatase regulator activity	GO:0007165~signal transduction	GO:0000159~protein phosphatase type 2A complex
T1_DN80386_c0_g1_i1	354	tr|A0A0K9RU69|A0A0K9RU69_SPIOL	1036	55.9	118	100	11.39	51	1	3	353	705	822	3.4e-27	RING-type E3 ubiquitin transferase (EC 2.3.2.27)	SOVF_033970	Spinacia oleracea (Spinach)	PATHWAY: Protein modification; protein ubiquitination. {ECO:0000256|SAAS:SAAS00512800}.	ubiquitin-protein transferase activity [GO:0004842]	GO:0004842	GO:0004842~ubiquitin-protein transferase activity	NA	NA
T1_DN40097_c0_g1_i5	630	tr|A0A0J8BMV3|A0A0J8BMV3_BETVU	439	92	137	65.24	31.21	11	0	3	413	111	247	5.8e-70	Uncharacterized protein	BVRB_9g202640	Beta vulgaris subsp. vulgaris	NA	NA	NA	NA	NA	NA
T1_DN21466_c0_g2_i1	421	tr|A0A0K9R3D4|A0A0K9R3D4_SPIOL	334	73.9	69	49.17	20.66	18	0	215	421	1	69	3.7e-20	Uncharacterized protein	SOVF_115890	Spinacia oleracea (Spinach)	NA	intracellular [GO:0005622]; transporter activity [GO:0005215]	GO:0005215; GO:0005622	GO:0005215~transporter activity	NA	GO:0005622~intracellular
T1_DN39463_c1_g4_i7	511	tr|A0A059AIM5|A0A059AIM5_EUCGR	612	79.5	39	22.9	6.37	8	0	279	395	331	369	1.4e-08	Uncharacterized protein	EUGRSUZ_J02955	Eucalyptus grandis (Flooded gum)	NA	catalytic activity [GO:0003824]; metabolic process [GO:0008152]	GO:0003824; GO:0008152	GO:0003824~catalytic activity	GO:0008152~metabolic process	NA
T1_DN39046_c0_g1_i13	2344	tr|A0A0K9RVQ4|A0A0K9RVQ4_SPIOL	611	83.2	602	77.05	98.53	92	2	189	1991	18	611	8e-298	Uncharacterized protein (Fragment)	SOVF_028640	Spinacia oleracea (Spinach)	NA	Ino80 complex [GO:0031011]; chromatin remodeling [GO:0006338]	GO:0006338; GO:0031011	NA	GO:0006338~chromatin remodeling	GO:0031011~Ino80 complex
T1_DN35625_c0_g1_i2	2496	tr|A0A0J8EHH7|A0A0J8EHH7_BETVU	480	94.4	480	57.69	100	27	0	836	2275	1	480	3.5e-267	UDP-glucose 6-dehydrogenase (EC 1.1.1.22)	BVRB_9g204050	Beta vulgaris subsp. vulgaris	NA	NAD binding [GO:0051287]; UDP-glucose 6-dehydrogenase activity [GO:0003979]	GO:0003979; GO:0051287	GO:0003979~UDP-glucose 6-dehydrogenase activity;GO:0051287~NAD binding	NA	NA
T1_DN36577_c0_g1_i4	980	tr|A0A0K9QMH0|A0A0K9QMH0_SPIOL	1071	78.8	179	54.8	16.71	38	0	340	876	687	865	1.3e-76	alpha-1,2-Mannosidase (EC 3.2.1.-)	SOVF_162330	Spinacia oleracea (Spinach)	NA	membrane [GO:0016020]; calcium ion binding [GO:0005509]; mannosyl-oligosaccharide 1,2-alpha-mannosidase activity [GO:0004571]; base-excision repair [GO:0006284]	GO:0004571; GO:0005509; GO:0006284; GO:0016020	GO:0004571~mannosyl-oligosaccharide 1,2-alpha-mannosidase activity;GO:0005509~calcium ion binding	GO:0006284~base-excision repair	GO:0016020~membrane
T1_DN31423_c0_g2_i2	1085	tr|A0A0K9RQT0|A0A0K9RQT0_SPIOL	487	75.3	223	61.66	45.79	54	1	802	137	1	223	4.5e-94	Uncharacterized protein	SOVF_045750	Spinacia oleracea (Spinach)	NA	integral component of membrane [GO:0016021]	GO:0016021	NA	NA	GO:0016021~integral component of membrane
T1_DN38447_c0_g1_i4	1200	tr|A0A0J8FMV1|A0A0J8FMV1_BETVU	315	88.2	187	46.75	59.37	22	0	167	727	30	216	1.2e-92	Uncharacterized protein	BVRB_2g040760	Beta vulgaris subsp. vulgaris	NA	iron ion binding [GO:0005506]; L-ascorbic acid binding [GO:0031418]; oxidoreductase activity, acting on paired donors, with incorporation or reduction of molecular oxygen [GO:0016705]	GO:0005506; GO:0016705; GO:0031418	GO:0005506~iron ion binding;GO:0016705~oxidoreductase activity, acting on paired donors, with incorporation or reduction of molecular oxygen;GO:0031418~L-ascorbic acid binding	NA	NA
T1_DN39418_c2_g6_i1	766	tr|A0A0K9QCU4|A0A0K9QCU4_SPIOL	1346	77.8	243	95.17	18.05	51	2	45	764	606	848	5.7e-104	Uncharacterized protein	SOVF_198570	Spinacia oleracea (Spinach)	NA	integral component of membrane [GO:0016021]; ATP binding [GO:0005524]; ATPase activity [GO:0016887]	GO:0005524; GO:0016021; GO:0016887	GO:0005524~ATP binding;GO:0016887~ATPase activity	NA	GO:0016021~integral component of membrane
T1_DN32897_c0_g1_i1	796	tr|A0A0K9QK98|A0A0K9QK98_SPIOL	179	60.5	162	61.06	90.5	64	0	58	543	11	172	4.8e-45	Uncharacterized protein	SOVF_169700	Spinacia oleracea (Spinach)	NA	NA	NA	NA	NA	NA
T1_DN37347_c0_g1_i4	891	tr|A0A0K9RY36|A0A0K9RY36_SPIOL	1032	90.9	33	11.11	3.2	3	0	423	521	1	33	9e-08	Uncharacterized protein	SOVF_015770	Spinacia oleracea (Spinach)	NA	intracellular [GO:0005622]; intracellular protein transport [GO:0006886]	GO:0005622; GO:0006886	NA	GO:0006886~intracellular protein transport	GO:0005622~intracellular
T1_DN36359_c0_g1_i6	1661	tr|A0A0K9QN93|A0A0K9QN93_SPIOL	409	69.9	163	29.44	39.85	46	2	91	573	11	172	5.3e-54	Uncharacterized protein	SOVF_160220	Spinacia oleracea (Spinach)	NA	NA	NA	NA	NA	NA
T1_DN37627_c0_g1_i1	738	tr|A0A0J8B904|A0A0J8B904_BETVU	641	76.3	156	63.41	24.34	37	0	1	468	486	641	1.1e-67	Uncharacterized protein	BVRB_5g123480	Beta vulgaris subsp. vulgaris	NA	hydrolase activity [GO:0016787]	GO:0016787	GO:0016787~hydrolase activity	NA	NA
T1_DN38200_c0_g5_i4	1654	tr|A0A0J8CPR8|A0A0J8CPR8_BETVU	541	71.9	96	17.41	17.74	25	1	1062	1349	427	520	3.2e-27	Uncharacterized protein	BVRB_4g078370	Beta vulgaris subsp. vulgaris	NA	integral component of membrane [GO:0016021]	GO:0016021	NA	NA	GO:0016021~integral component of membrane
T1_DN33485_c0_g1_i6	1782	tr|A0A0J8BU85|A0A0J8BU85_BETVU	241	74.3	241	40.57	100	59	1	469	1182	1	241	1.2e-99	Uncharacterized protein	BVRB_7g172710	Beta vulgaris subsp. vulgaris	NA	NA	NA	NA	NA	NA
T1_DN37796_c0_g2_i13	2144	tr|A0A0K9QPF4|A0A0K9QPF4_SPIOL	489	87.5	489	68.42	100	61	0	183	1649	1	489	7.4e-242	Uncharacterized protein	SOVF_156370	Spinacia oleracea (Spinach)	NA	NA	NA	NA	NA	NA
T1_DN31847_c0_g1_i2	2130	tr|A0A0J8CIH1|A0A0J8CIH1_BETVU	576	84.7	581	81.83	100	84	2	278	2020	1	576	1.2e-300	Uncharacterized protein	BVRB_4g083980	Beta vulgaris subsp. vulgaris	NA	integral component of membrane [GO:0016021]	GO:0016021	NA	NA	GO:0016021~integral component of membrane
T1_DN35373_c0_g1_i11	2032	tr|A0A0J8EMQ0|A0A0J8EMQ0_BETVU	527	88.7	238	35.14	45.16	26	1	1094	1807	291	527	2.4e-117	Uncharacterized protein	BVRB_8g183520	Beta vulgaris subsp. vulgaris	NA	nucleus [GO:0005634]; nucleotide binding [GO:0000166]; RNA binding [GO:0003723]; mRNA processing [GO:0006397]	GO:0000166; GO:0003723; GO:0005634; GO:0006397	GO:0000166~nucleotide binding;GO:0003723~RNA binding	GO:0006397~mRNA processing	GO:0005634~nucleus
T1_DN31463_c1_g1_i2	1661	tr|A0A0J8CEP2|A0A0J8CEP2_BETVU	270	62.9	224	40.46	82.96	62	6	167	829	7	212	2.6e-61	Uncharacterized protein	BVRB_5g115930	Beta vulgaris subsp. vulgaris	NA	nucleus [GO:0005634]; DNA binding [GO:0003677]; regulation of transcription, DNA-templated [GO:0006355]; transcription, DNA-templated [GO:0006351]	GO:0003677; GO:0005634; GO:0006351; GO:0006355	GO:0003677~DNA binding	GO:0006351~transcription, DNA-templated;GO:0006355~regulation of transcription, DNA-templated	GO:0005634~nucleus
T1_DN9003_c0_g1_i1	596	tr|A0A059ALF9|A0A059ALF9_EUCGR	822	49.7	193	97.15	23.48	93	3	21	596	267	456	1e-47	Uncharacterized protein	EUGRSUZ_I00549	Eucalyptus grandis (Flooded gum)	NA	ADP binding [GO:0043531]; defense response [GO:0006952]	GO:0006952; GO:0043531	GO:0043531~ADP binding	GO:0006952~defense response	NA
T1_DN35720_c0_g2_i1	1309	tr|A0A0K9RNE5|A0A0K9RNE5_SPIOL	2739	64.2	439	100	16.03	152	3	5	1309	301	738	2.3e-145	Uncharacterized protein	SOVF_047330	Spinacia oleracea (Spinach)	NA	NA	NA	NA	NA	NA
T1_DN33389_c1_g1_i1	1277	tr|A0A0J8E0L5|A0A0J8E0L5_BETVU	750	69.7	422	99.14	56.27	128	0	1	1266	320	741	1.5e-157	Uncharacterized protein	BVRB_8g201130	Beta vulgaris subsp. vulgaris	NA	integral component of membrane [GO:0016021]	GO:0016021	NA	NA	GO:0016021~integral component of membrane
T1_DN39410_c0_g1_i4	3208	tr|A0A0J8CTQ7|A0A0J8CTQ7_BETVU	340	72.9	340	31.8	100	87	3	1642	2649	1	339	6.7e-130	Uncharacterized protein	BVRB_2g041790	Beta vulgaris subsp. vulgaris	NA	sequence-specific DNA binding [GO:0043565]	GO:0043565	GO:0043565~sequence-specific DNA binding	NA	NA
T1_DN36358_c0_g1_i3	676	tr|A0A0K9QLF8|A0A0K9QLF8_SPIOL	251	76.6	137	60.8	54.58	30	1	182	592	75	209	2.6e-52	Uncharacterized protein	SOVF_165760	Spinacia oleracea (Spinach)	NA	NA	NA	NA	NA	NA
T1_DN39536_c2_g3_i11	1425	tr|A0A0K9RCX3|A0A0K9RCX3_SPIOL	358	71.4	91	19.16	25.42	26	0	753	1025	68	158	3.9e-29	Uncharacterized protein	SOVF_080560	Spinacia oleracea (Spinach)	NA	nucleus [GO:0005634]; sequence-specific DNA binding [GO:0043565]; transcription factor activity, sequence-specific DNA binding [GO:0003700]; zinc ion binding [GO:0008270]	GO:0003700; GO:0005634; GO:0008270; GO:0043565	GO:0003700~sequence-specific DNA binding transcription factor activity;GO:0008270~zinc ion binding;GO:0043565~sequence-specific DNA binding	NA	GO:0005634~nucleus
T1_DN33703_c0_g1_i1	1355	tr|A0A0K9QP14|A0A0K9QP14_SPIOL	515	76.7	279	61.77	54.17	65	0	147	983	237	515	6.6e-119	Uncharacterized protein	SOVF_163670	Spinacia oleracea (Spinach)	NA	NA	NA	NA	NA	NA
T1_DN25749_c0_g1_i1	842	tr|A0A0J8CH95|A0A0J8CH95_BETVU	145	80.6	144	51.31	99.31	25	3	278	703	3	145	3e-61	Uncharacterized protein	BVRB_4g090210	Beta vulgaris subsp. vulgaris	NA	NA	NA	NA	NA	NA
T1_DN20952_c0_g1_i1	378	tr|A0A0J8C0P4|A0A0J8C0P4_BETVU	877	90.5	74	58.73	8.44	7	0	1	222	804	877	4.1e-34	Uncharacterized protein	BVRB_6g149670	Beta vulgaris subsp. vulgaris	NA	chromosome [GO:0005694]; nucleus [GO:0005634]; histone-lysine N-methyltransferase activity [GO:0018024]; zinc ion binding [GO:0008270]	GO:0005634; GO:0005694; GO:0008270; GO:0018024	GO:0008270~zinc ion binding;GO:0018024~histone-lysine N-methyltransferase activity	NA	GO:0005634~nucleus;GO:0005694~chromosome
T1_DN38834_c0_g2_i7	554	tr|A0A0K9R3V2|A0A0K9R3V2_SPIOL	626	81.8	99	53.61	15.81	18	0	257	553	493	591	7.7e-42	Uncharacterized protein	SOVF_109870	Spinacia oleracea (Spinach)	NA	integral component of membrane [GO:0016021]	GO:0016021	NA	NA	GO:0016021~integral component of membrane
T1_DN36599_c0_g2_i2	4366	tr|A0A0K9RWA3|A0A0K9RWA3_SPIOL	976	67.1	502	34.49	51.43	155	3	2233	3723	466	962	2.9e-192	Uncharacterized protein	SOVF_021590	Spinacia oleracea (Spinach)	NA	nucleic acid binding [GO:0003676]; nucleotide binding [GO:0000166]	GO:0000166; GO:0003676	GO:0000166~nucleotide binding;GO:0003676~nucleic acid binding	NA	NA
T1_DN36904_c0_g1_i2	690	tr|A0A067JV15|A0A067JV15_JATCU	469	44.3	106	46.09	22.6	56	1	371	688	53	155	1.7e-14	Uncharacterized protein	JCGZ_23222	Jatropha curcas (Barbados nut)	NA	NA	NA	NA	NA	NA
T1_DN35316_c1_g1_i1	1645	tr|A0A0E0DS12|A0A0E0DS12_9ORYZ	548	62.2	460	83.89	83.94	113	6	108	1361	70	510	6.7e-158	Uncharacterized protein	NA	Oryza meridionalis	NA	integral component of membrane [GO:0016021]; GTP binding [GO:0005525]; GTPase activity [GO:0003924]	GO:0003924; GO:0005525; GO:0016021	GO:0003924~GTPase activity;GO:0005525~GTP binding	NA	GO:0016021~integral component of membrane
T1_DN28380_c0_g2_i3	384	tr|A0A0K9RV63|A0A0K9RV63_SPIOL	224	89.5	86	67.19	38.39	9	0	125	382	106	191	2.1e-38	Uncharacterized protein	SOVF_031740	Spinacia oleracea (Spinach)	NA	NA	NA	NA	NA	NA
T1_DN17040_c0_g1_i1	506	tr|A0A0D2SLP5|A0A0D2SLP5_GOSRA	343	93.7	79	46.84	23.03	5	0	2	238	265	343	2.3e-37	Ubiquinol oxidase (EC 1.10.3.11)	B456_005G220500	Gossypium raimondii (New World cotton)	NA	integral component of membrane [GO:0016021]; respiratory chain [GO:0070469]; alternative oxidase activity [GO:0009916]; metal ion binding [GO:0046872]	GO:0009916; GO:0016021; GO:0046872; GO:0070469	GO:0009916~alternative oxidase activity;GO:0046872~metal ion binding	NA	GO:0016021~integral component of membrane;GO:0070469~respiratory chain
T1_DN52637_c0_g1_i1	1366	tr|A0A0K9QDG5|A0A0K9QDG5_SPIOL	255	79.4	223	48.98	87.45	42	1	301	957	15	237	9.3e-97	Uncharacterized protein	SOVF_197070	Spinacia oleracea (Spinach)	NA	NA	NA	NA	NA	NA
T1_DN36392_c0_g1_i2	1492	tr|V4LW48|V4LW48_EUTSA	186	90.5	63	12.67	33.87	6	0	289	477	1	63	8.5e-27	Uncharacterized protein	EUTSA_v10006256mg	Eutrema salsugineum (Saltwater cress) (Sisymbrium salsugineum)	NA	NA	NA	NA	NA	NA
T1_DN35422_c0_g1_i1	1977	tr|A0A0J8CB63|A0A0J8CB63_BETVU	388	65.1	393	59.64	100	124	5	74	1228	1	388	1.9e-135	Uncharacterized protein	BVRB_6g129030	Beta vulgaris subsp. vulgaris	NA	NA	NA	NA	NA	NA
T1_DN39661_c0_g1_i6	770	tr|A0A103XHW3|A0A103XHW3_CYNCS	402	68.4	193	75.19	48.01	36	1	1	579	44	211	9.3e-62	Nucleotide-sugar transporter	Ccrd_007058	Cynara cardunculus var. scolymus (Artichoke) (Cynara scolymus)	NA	Golgi membrane [GO:0000139]; integral component of membrane [GO:0016021]; sugar:proton symporter activity [GO:0005351]	GO:0000139; GO:0005351; GO:0016021	GO:0005351~sugar:proton symporter activity	NA	GO:0000139~Golgi membrane;GO:0016021~integral component of membrane
T1_DN42583_c0_g1_i1	356	tr|A0A061F6J2|A0A061F6J2_THECC	806	64.3	56	47.19	6.95	20	0	354	187	417	472	7.2e-17	S-locus lectin protein kinase family protein, putative	TCM_025502	Theobroma cacao (Cacao) (Cocoa)	NA	integral component of membrane [GO:0016021]; ATP binding [GO:0005524]; carbohydrate binding [GO:0030246]; protein serine/threonine kinase activity [GO:0004674]; recognition of pollen [GO:0048544]	GO:0004674; GO:0005524; GO:0016021; GO:0030246; GO:0048544	GO:0004674~protein serine/threonine kinase activity;GO:0005524~ATP binding;GO:0030246~carbohydrate binding	GO:0048544~recognition of pollen	GO:0016021~integral component of membrane
T1_DN77760_c0_g1_i1	369	tr|A0A0K9RD83|A0A0K9RD83_SPIOL	479	81.8	44	35.77	9.19	8	0	302	171	1	44	6.5e-13	Glycosyltransferase (EC 2.4.1.-)	SOVF_084310	Spinacia oleracea (Spinach)	NA	transferase activity, transferring hexosyl groups [GO:0016758]; metabolic process [GO:0008152]	GO:0008152; GO:0016758	GO:0016758~transferase activity, transferring hexosyl groups	GO:0008152~metabolic process	NA
T1_DN38828_c0_g2_i8	1262	tr|A0A0J8CJ76|A0A0J8CJ76_BETVU	515	65.1	63	14.98	12.23	22	0	489	301	453	515	2.4e-14	Uncharacterized protein	BVRB_5g101040	Beta vulgaris subsp. vulgaris	NA	integral component of membrane [GO:0016021]; ion channel activity [GO:0005216]	GO:0005216; GO:0016021	GO:0005216~ion channel activity	NA	GO:0016021~integral component of membrane
T1_DN37699_c0_g1_i2	912	tr|M5X0T9|M5X0T9_PRUPE	178	84.1	170	55.92	95.51	27	0	81	590	9	178	3.5e-76	Uncharacterized protein	PRUPE_ppa012246mg	Prunus persica (Peach) (Amygdalus persica)	NA	small ribosomal subunit [GO:0015935]; structural constituent of ribosome [GO:0003735]; translation [GO:0006412]	GO:0003735; GO:0006412; GO:0015935	GO:0003735~structural constituent of ribosome	GO:0006412~translation	GO:0015935~small ribosomal subunit
T1_DN37058_c0_g1_i7	1035	tr|A0A0K9R6V1|A0A0K9R6V1_SPIOL	119	46.7	75	21.74	63.03	39	1	468	692	42	115	2.7e-11	Uncharacterized protein	SOVF_100040	Spinacia oleracea (Spinach)	NA	NA	NA	NA	NA	NA
T1_DN20222_c0_g1_i1	1729	tr|A0A0K9QRG7|A0A0K9QRG7_SPIOL	332	71.4	332	57.61	100	95	0	417	1412	1	332	1.2e-128	Uncharacterized protein	SOVF_155240	Spinacia oleracea (Spinach)	NA	integral component of membrane [GO:0016021]; Golgi vesicle transport [GO:0048193]	GO:0016021; GO:0048193	NA	GO:0048193~Golgi vesicle transport	GO:0016021~integral component of membrane
T1_DN25523_c1_g1_i1	430	tr|A0A0K9S3L8|A0A0K9S3L8_SPIOL	404	65.2	92	64.19	22.77	32	0	105	380	231	322	6.4e-28	Uncharacterized protein	SOVF_003330	Spinacia oleracea (Spinach)	NA	integral component of membrane [GO:0016021]; hydrolase activity, acting on ester bonds [GO:0016788]	GO:0016021; GO:0016788	GO:0016788~hydrolase activity, acting on ester bonds	NA	GO:0016021~integral component of membrane
T1_DN38315_c2_g15_i1	1347	tr|A0A0K9QPA5|A0A0K9QPA5_SPIOL	205	65.1	175	38.98	85.37	51	4	606	1124	38	204	5.3e-52	Uncharacterized protein	SOVF_156540	Spinacia oleracea (Spinach)	NA	NA	NA	NA	NA	NA
T1_DN24757_c0_g1_i1	419	tr|A0A0K9QSR1|A0A0K9QSR1_SPIOL	328	95.3	106	75.89	32.32	5	0	2	319	223	328	9.9e-50	Uncharacterized protein	SOVF_150980	Spinacia oleracea (Spinach)	NA	NA	NA	NA	NA	NA
T1_DN39420_c0_g2_i8	1299	tr|A0A0J8EBR0|A0A0J8EBR0_BETVU	276	80.2	243	56.12	88.04	48	0	148	876	34	276	8e-106	ATP-dependent Clp protease proteolytic subunit	BVRB_9g217670	Beta vulgaris subsp. vulgaris	NA	serine-type endopeptidase activity [GO:0004252]	GO:0004252	GO:0004252~serine-type endopeptidase activity	NA	NA
T1_DN40147_c1_g5_i1	523	tr|A0A0K9QEJ8|A0A0K9QEJ8_SPIOL	652	44.8	172	98.66	26.38	94	1	3	518	257	427	1.6e-33	Uncharacterized protein	SOVF_188020	Spinacia oleracea (Spinach)	NA	NA	NA	NA	NA	NA
T1_DN32733_c0_g1_i1	2272	tr|A0A0K9R3F1|A0A0K9R3F1_SPIOL	514	63.4	470	62.06	91.44	149	5	190	1548	1	464	8.6e-156	Uncharacterized protein	SOVF_116490	Spinacia oleracea (Spinach)	NA	nucleotide binding [GO:0000166]; RNA binding [GO:0003723]	GO:0000166; GO:0003723	GO:0000166~nucleotide binding;GO:0003723~RNA binding	NA	NA
T1_DN38773_c5_g10_i2	2724	tr|A0A0J8CFP7|A0A0J8CFP7_BETVU	607	90.6	607	66.85	100	53	1	561	2369	1	607	0	Uncharacterized protein	BVRB_5g103060	Beta vulgaris subsp. vulgaris	NA	carboxy-lyase activity [GO:0016831]; magnesium ion binding [GO:0000287]; thiamine pyrophosphate binding [GO:0030976]	GO:0000287; GO:0016831; GO:0030976	GO:0000287~magnesium ion binding;GO:0016831~carboxy-lyase activity;GO:0030976~thiamine pyrophosphate binding	NA	NA
T1_DN39808_c0_g1_i8	513	tr|A0A0J8CZE9|A0A0J8CZE9_BETVU	547	96.8	31	18.13	5.67	1	0	57	149	257	287	3.6e-09	Uncharacterized protein	BVRB_1g015970	Beta vulgaris subsp. vulgaris	NA	Cul4-RING E3 ubiquitin ligase complex [GO:0080008]; nucleus [GO:0005634]; damaged DNA binding [GO:0003684]; DNA repair [GO:0006281]; response to UV-B [GO:0010224]	GO:0003684; GO:0005634; GO:0006281; GO:0010224; GO:0080008	GO:0003684~damaged DNA binding	GO:0006281~DNA repair;GO:0010224~response to UV-B	GO:0005634~nucleus;GO:0080008~Cul4-RING E3 ubiquitin ligase complex
T1_DN80408_c0_g1_i1	349	tr|D3IVP0|D3IVP0_9POAL	1227	65.6	90	77.36	7.33	27	2	14	280	1141	1227	2.4e-25	Putative retrotransposon protein	NA	Phyllostachys edulis	NA	DNA helicase activity [GO:0003678]; DNA repair [GO:0006281]; telomere maintenance [GO:0000723]	GO:0000723; GO:0003678; GO:0006281	GO:0003678~DNA helicase activity	GO:0000723~telomere maintenance;GO:0006281~DNA repair	NA
T1_DN37976_c1_g1_i19	867	tr|A0A0K9R437|A0A0K9R437_SPIOL	308	83.6	61	21.11	19.81	10	0	234	416	148	208	9.6e-23	Uncharacterized protein	SOVF_114320	Spinacia oleracea (Spinach)	NA	nucleic acid binding [GO:0003676]; nucleotide binding [GO:0000166]	GO:0000166; GO:0003676	GO:0000166~nucleotide binding;GO:0003676~nucleic acid binding	NA	NA
T1_DN63921_c0_g1_i1	360	tr|A0A0J8B146|A0A0J8B146_BETVU	610	60.3	116	96.67	19.02	41	1	13	360	35	145	2.3e-31	Uncharacterized protein	BVRB_015860	Beta vulgaris subsp. vulgaris	NA	NA	NA	NA	NA	NA
T1_DN35632_c0_g2_i1	1708	tr|A0A0J8BUJ6|A0A0J8BUJ6_BETVU	273	71	276	48.48	100	77	1	544	1371	1	273	2.1e-114	Uncharacterized protein	BVRB_8g189980	Beta vulgaris subsp. vulgaris	NA	chitin binding [GO:0008061]; chitinase activity [GO:0004568]; carbohydrate metabolic process [GO:0005975]; cell wall macromolecule catabolic process [GO:0016998]; chitin catabolic process [GO:0006032]	GO:0004568; GO:0005975; GO:0006032; GO:0008061; GO:0016998	GO:0004568~chitinase activity;GO:0008061~chitin binding	GO:0005975~carbohydrate metabolic process;GO:0006032~chitin catabolic process;GO:0016998~cell wall macromolecule catabolic process	NA
T1_DN34522_c2_g1_i1	1834	tr|A0A059CKW1|A0A059CKW1_EUCGR	265	43.7	263	43.02	99.25	109	6	673	1422	29	265	3.7e-48	Uncharacterized protein	EUGRSUZ_C00321	Eucalyptus grandis (Flooded gum)	NA	metal ion binding [GO:0046872]; oxidoreductase activity [GO:0016491]	GO:0016491; GO:0046872	GO:0016491~oxidoreductase activity;GO:0046872~metal ion binding	NA	NA
T1_DN15754_c0_g1_i1	451	tr|A0A0J8CMT0|A0A0J8CMT0_BETVU	375	76.7	73	48.56	19.47	17	0	287	69	303	375	1.2e-24	Uncharacterized protein	BVRB_3g065650	Beta vulgaris subsp. vulgaris	NA	NA	NA	NA	NA	NA
T1_DN32525_c0_g3_i1	347	tr|K4A2L1|K4A2L1_SETIT	610	60.4	48	41.5	7.87	19	0	187	330	213	260	2.7e-08	Uncharacterized protein	SETIT_033110mg	Setaria italica (Foxtail millet) (Panicum italicum)	NA	integral component of membrane [GO:0016021]; GTP binding [GO:0005525]; GTPase activity [GO:0003924]	GO:0003924; GO:0005525; GO:0016021	GO:0003924~GTPase activity;GO:0005525~GTP binding	NA	GO:0016021~integral component of membrane
T1_DN10153_c0_g2_i1	680	tr|A0A0J8CBJ4|A0A0J8CBJ4_BETVU	271	80.5	169	74.56	62.36	33	0	62	568	1	169	1e-67	Uncharacterized protein	BVRB_6g134420	Beta vulgaris subsp. vulgaris	NA	NA	NA	NA	NA	NA
T1_DN62211_c0_g1_i1	365	tr|A0A024CIP3|A0A024CIP3_9LAMI	393	96.2	26	21.37	6.62	1	0	287	364	356	381	2e-06	Sulfite oxidase (EC 1.8.3.1)	NA	Paulownia fortunei	NA	molybdenum ion binding [GO:0030151]; sulfite oxidase activity [GO:0008482]; nitrate assimilation [GO:0042128]	GO:0008482; GO:0030151; GO:0042128	GO:0008482~sulfite oxidase activity;GO:0030151~molybdenum ion binding	GO:0042128~nitrate assimilation	NA
T1_DN78433_c0_g1_i1	979	tr|A0A0K9RNE0|A0A0K9RNE0_SPIOL	70	79.7	59	18.08	84.29	12	0	225	401	3	61	4.6e-21	Uncharacterized protein	SOVF_047440	Spinacia oleracea (Spinach)	NA	serine-type endopeptidase inhibitor activity [GO:0004867]; response to wounding [GO:0009611]	GO:0004867; GO:0009611	GO:0004867~serine-type endopeptidase inhibitor activity	GO:0009611~response to wounding	NA
T1_DN38775_c0_g2_i3	483	tr|A0A0K9R1F1|A0A0K9R1F1_SPIOL	216	80.2	116	72.05	53.7	22	1	135	482	72	186	8.5e-45	Uncharacterized protein	SOVF_117880	Spinacia oleracea (Spinach)	NA	NA	NA	NA	NA	NA
T1_DN36337_c6_g33_i1	1093	tr|A0A0J8BNM2|A0A0J8BNM2_BETVU	404	100	35	9.61	8.66	0	0	876	980	370	404	2.8e-11	Uncharacterized protein	BVRB_8g195300	Beta vulgaris subsp. vulgaris	NA	cytoplasm [GO:0005737]; ATP binding [GO:0005524]; hydrolase activity [GO:0016787]; protein catabolic process [GO:0030163]	GO:0005524; GO:0005737; GO:0016787; GO:0030163	GO:0005524~ATP binding;GO:0016787~hydrolase activity	GO:0030163~protein catabolic process	GO:0005737~cytoplasm
T1_DN33703_c0_g1_i8	2296	tr|A0A0J8BLD6|A0A0J8BLD6_BETVU	525	77	543	70.95	100	104	3	326	1945	1	525	6.8e-233	Uncharacterized protein	BVRB_9g209310	Beta vulgaris subsp. vulgaris	NA	NA	NA	NA	NA	NA
T1_DN24556_c0_g3_i1	407	tr|A5AVX7|A5AVX7_VITVI	777	32.6	135	99.51	17.37	89	1	405	1	114	246	1e-14	Putative uncharacterized protein	VITISV_004703	Vitis vinifera (Grape)	NA	nucleic acid binding [GO:0003676]; zinc ion binding [GO:0008270]	GO:0003676; GO:0008270	GO:0003676~nucleic acid binding;GO:0008270~zinc ion binding	NA	NA
T1_DN15015_c0_g2_i1	311	tr|A0A067K8W9|A0A067K8W9_JATCU	514	89.4	47	45.34	9.14	5	0	170	310	342	388	6.3e-17	Uncharacterized protein	JCGZ_14471	Jatropha curcas (Barbados nut)	NA	NA	NA	NA	NA	NA
T1_DN37029_c1_g4_i7	626	tr|A0A0J8CR34|A0A0J8CR34_BETVU	1331	70.3	74	35.46	5.56	19	1	238	450	1024	1097	3.2e-20	Uncharacterized protein	BVRB_3g052030	Beta vulgaris subsp. vulgaris	NA	ATP binding [GO:0005524]; protein kinase activity [GO:0004672]	GO:0004672; GO:0005524	GO:0004672~protein kinase activity;GO:0005524~ATP binding	NA	NA
T1_DN33362_c0_g1_i6	1397	tr|A0A0K9QUM3|A0A0K9QUM3_SPIOL	393	86.3	343	73.66	87.28	45	2	17	1042	34	375	4.2e-169	Uncharacterized protein	SOVF_139290	Spinacia oleracea (Spinach)	NA	pseudouridine synthase activity [GO:0009982]; RNA binding [GO:0003723]; pseudouridine synthesis [GO:0001522]	GO:0001522; GO:0003723; GO:0009982	GO:0003723~RNA binding;GO:0009982~pseudouridine synthase activity	GO:0001522~pseudouridine synthesis	NA
T1_DN54250_c0_g1_i1	338	tr|A0A0J8EBH4|A0A0J8EBH4_BETVU	832	94.6	111	98.52	13.34	6	0	6	338	640	750	2.5e-51	DNA helicase (EC 3.6.4.12)	BVRB_9g216860	Beta vulgaris subsp. vulgaris	NA	cytosol [GO:0005829]; MCM complex [GO:0042555]; THO complex [GO:0000347]; ATP binding [GO:0005524]; DNA binding [GO:0003677]; DNA helicase activity [GO:0003678]; DNA replication initiation [GO:0006270]	GO:0000347; GO:0003677; GO:0003678; GO:0005524; GO:0005829; GO:0006270; GO:0042555	GO:0003677~DNA binding;GO:0003678~DNA helicase activity;GO:0005524~ATP binding	GO:0006270~DNA replication initiation	GO:0000347~THO complex;GO:0005829~cytosol;GO:0042555~MCM complex
T1_DN39475_c0_g1_i11	3748	tr|A0A0K9S2L6|A0A0K9S2L6_SPIOL	944	77.4	798	63.87	84.53	172	4	276	2669	1	790	0	Uncharacterized protein	SOVF_000890	Spinacia oleracea (Spinach)	NA	integral component of membrane [GO:0016021]; ATP binding [GO:0005524]; protein serine/threonine kinase activity [GO:0004674]	GO:0004674; GO:0005524; GO:0016021	GO:0004674~protein serine/threonine kinase activity;GO:0005524~ATP binding	NA	GO:0016021~integral component of membrane
T1_DN25055_c0_g2_i1	2927	tr|A0A0J8C4J3|A0A0J8C4J3_BETVU	841	73.7	699	71.64	83.12	171	5	155	2239	1	690	5e-305	Uncharacterized protein	BVRB_6g152880	Beta vulgaris subsp. vulgaris	NA	NA	NA	NA	NA	NA
T1_DN39863_c2_g9_i1	2003	tr|A0A0K9QFU8|A0A0K9QFU8_SPIOL	421	86.7	241	36.1	57.24	32	0	798	1520	67	307	7.2e-114	Origin recognition complex subunit 4	SOVF_183890	Spinacia oleracea (Spinach)	NA	nucleus [GO:0005634]; origin recognition complex [GO:0000808]; DNA binding [GO:0003677]; DNA replication [GO:0006260]	GO:0000808; GO:0003677; GO:0005634; GO:0006260	GO:0003677~DNA binding	GO:0006260~DNA replication	GO:0000808~origin recognition complex;GO:0005634~nucleus
T1_DN39427_c0_g6_i4	1046	tr|A0A0J8CDQ7|A0A0J8CDQ7_BETVU	1226	91.8	98	28.11	7.99	8	0	205	498	1	98	1.2e-48	Uncharacterized protein	BVRB_5g098620	Beta vulgaris subsp. vulgaris	NA	zinc ion binding [GO:0008270]	GO:0008270	GO:0008270~zinc ion binding	NA	NA
T1_DN33581_c1_g1_i1	424	tr|A0A0J8CLZ4|A0A0J8CLZ4_BETVU	330	82.3	141	99.76	42.73	24	1	2	421	183	323	3.1e-59	Uncharacterized protein	BVRB_4g072970	Beta vulgaris subsp. vulgaris	NA	catalytic activity [GO:0003824]; coenzyme binding [GO:0050662]	GO:0003824; GO:0050662	GO:0003824~catalytic activity;GO:0050662~coenzyme binding	NA	NA
T1_DN37387_c0_g1_i2	2163	tr|A0A0J8BPR6|A0A0J8BPR6_BETVU	1826	63.9	604	83.77	33.08	194	7	73	1869	1242	1826	2.6e-202	Uncharacterized protein	BVRB_9g209600	Beta vulgaris subsp. vulgaris	NA	nucleus [GO:0005634]; sequence-specific DNA binding [GO:0043565]; negative regulation of transcription, DNA-templated [GO:0045892]; transcription, DNA-templated [GO:0006351]; vegetative to reproductive phase transition of meristem [GO:0010228]	GO:0005634; GO:0006351; GO:0010228; GO:0043565; GO:0045892	GO:0043565~sequence-specific DNA binding	GO:0006351~transcription, DNA-templated;GO:0010228~vegetative to reproductive phase transition of meristem;GO:0045892~negative regulation of transcription, DNA-templated	GO:0005634~nucleus
T1_DN14109_c0_g1_i1	1107	tr|A0A0J8CQR9|A0A0J8CQR9_BETVU	265	71.3	251	68.02	94.72	65	2	94	831	17	265	7.6e-97	Uncharacterized protein	BVRB_4g071380	Beta vulgaris subsp. vulgaris	NA	chloroplast envelope [GO:0009941]	GO:0009941	NA	NA	GO:0009941~chloroplast envelope
T1_DN34907_c0_g1_i11	817	tr|A0A0J8C0E9|A0A0J8C0E9_BETVU	425	62.9	105	38.56	24.71	30	3	196	486	1	104	8.8e-26	Uncharacterized protein	BVRB_6g148730	Beta vulgaris subsp. vulgaris	NA	ATP binding [GO:0005524]; pantothenate kinase activity [GO:0004594]; coenzyme A biosynthetic process [GO:0015937]	GO:0004594; GO:0005524; GO:0015937	GO:0004594~pantothenate kinase activity;GO:0005524~ATP binding	GO:0015937~coenzyme A biosynthetic process	NA
T1_DN35833_c0_g2_i3	1581	tr|A0A0J8BR03|A0A0J8BR03_BETVU	911	84.7	202	38.33	22.17	30	1	751	1353	641	842	4.7e-92	Uncharacterized protein	BVRB_8g192900	Beta vulgaris subsp. vulgaris	NA	integral component of membrane [GO:0016021]; calcium ion binding [GO:0005509]	GO:0005509; GO:0016021	GO:0005509~calcium ion binding	NA	GO:0016021~integral component of membrane
T1_DN37336_c0_g3_i3	1070	tr|A0A0K9QK47|A0A0K9QK47_SPIOL	429	74	262	73.46	61.07	38	1	1	696	168	429	1.4e-100	Uncharacterized protein	SOVF_170370	Spinacia oleracea (Spinach)	NA	transferase activity [GO:0016740]; isoprenoid biosynthetic process [GO:0008299]	GO:0008299; GO:0016740	GO:0016740~transferase activity	GO:0008299~isoprenoid biosynthetic process	NA
T1_DN70755_c0_g1_i1	478	tr|A0A0K9R8X5|A0A0K9R8X5_SPIOL	437	79.8	104	65.27	23.8	17	1	167	478	1	100	5.3e-39	Uncharacterized protein	SOVF_092840	Spinacia oleracea (Spinach)	NA	tRNA (m1A) methyltransferase complex [GO:0031515]; tRNA methylation [GO:0030488]	GO:0030488; GO:0031515	NA	GO:0030488~tRNA methylation	GO:0031515~tRNA (m1A) methyltransferase complex
T1_DN34547_c1_g3_i1	565	tr|A0A0J8C7X7|A0A0J8C7X7_BETVU	558	75	152	80.71	27.24	37	1	112	564	91	242	1.9e-59	Uncharacterized protein	BVRB_6g143500	Beta vulgaris subsp. vulgaris	NA	cellular response to ionizing radiation [GO:0071479]; double-strand break repair via homologous recombination [GO:0000724]; mitotic recombination [GO:0006312]; reciprocal meiotic recombination [GO:0007131]	GO:0000724; GO:0006312; GO:0007131; GO:0071479	NA	GO:0000724~double-strand break repair via homologous recombination;GO:0006312~mitotic recombination;GO:0007131~reciprocal meiotic recombination;GO:0071479~cellular response to ionizing radiation	NA
T1_DN38227_c4_g2_i3	3949	tr|A0A0K9RVR7|A0A0K9RVR7_SPIOL	1150	85.6	895	67.99	77.83	125	2	655	3339	1	891	0	Uncharacterized protein	SOVF_029230	Spinacia oleracea (Spinach)	NA	metal ion binding [GO:0046872]	GO:0046872	GO:0046872~metal ion binding	NA	NA
T1_DN38698_c0_g2_i3	546	tr|A0A0K9RKA3|A0A0K9RKA3_SPIOL	1449	56.9	109	59.89	7.52	43	1	208	522	1	109	1.7e-25	Uncharacterized protein	SOVF_057020	Spinacia oleracea (Spinach)	NA	integral component of membrane [GO:0016021]; cation-transporting ATPase activity [GO:0019829]; metal ion binding [GO:0046872]; nucleotide binding [GO:0000166]; metal ion transport [GO:0030001]	GO:0000166; GO:0016021; GO:0019829; GO:0030001; GO:0046872	GO:0000166~nucleotide binding;GO:0019829~cation-transporting ATPase activity;GO:0046872~metal ion binding	GO:0030001~metal ion transport	GO:0016021~integral component of membrane
T1_DN24161_c1_g1_i1	662	tr|A0A0K9RYY2|A0A0K9RYY2_SPIOL	524	74.1	220	99.7	41.98	57	0	2	661	39	258	2e-92	Alpha-1,3-glucosyltransferase (EC 2.4.1.-)	SOVF_018370	Spinacia oleracea (Spinach)	PATHWAY: Protein modification; protein glycosylation. {ECO:0000256|RuleBase:RU363110}.	endoplasmic reticulum membrane [GO:0005789]; integral component of membrane [GO:0016021]; transferase activity, transferring hexosyl groups [GO:0016758]	GO:0005789; GO:0016021; GO:0016758	GO:0016758~transferase activity, transferring hexosyl groups	NA	GO:0005789~endoplasmic reticulum membrane;GO:0016021~integral component of membrane
T1_DN36888_c0_g1_i2	2717	tr|A0A0J8CR10|A0A0J8CR10_BETVU	768	82.4	769	84.91	100	133	2	51	2354	1	768	0	Uncharacterized protein	BVRB_3g053740	Beta vulgaris subsp. vulgaris	NA	hydrolase activity, hydrolyzing O-glycosyl compounds [GO:0004553]; carbohydrate metabolic process [GO:0005975]	GO:0004553; GO:0005975	GO:0004553~hydrolase activity, hydrolyzing O-glycosyl compounds	GO:0005975~carbohydrate metabolic process	NA
T1_DN38002_c3_g10_i5	640	tr|M5WSX1|M5WSX1_PRUPE	313	85.2	27	12.66	8.63	4	0	84	164	8	34	1.2e-06	Uncharacterized protein	PRUPE_ppa008949mg	Prunus persica (Peach) (Amygdalus persica)	NA	3-hydroxyisobutyryl-CoA hydrolase activity [GO:0003860]	GO:0003860	GO:0003860~3-hydroxyisobutyryl-CoA hydrolase activity	NA	NA
T1_DN37456_c0_g1_i1	1173	tr|A0A0J8EMM5|A0A0J8EMM5_BETVU	1200	57.1	203	51.92	16.92	87	0	407	1015	998	1200	5.6e-58	DNA-directed RNA polymerase subunit beta (EC 2.7.7.6)	BVRB_8g183220	Beta vulgaris subsp. vulgaris	NA	cytosol [GO:0005829]; DNA-directed RNA polymerase II, core complex [GO:0005665]; plasmodesma [GO:0009506]; DNA binding [GO:0003677]; DNA-directed 5'-3' RNA polymerase activity [GO:0003899]; ribonucleoside binding [GO:0032549]; transcription, DNA-templated [GO:0006351]	GO:0003677; GO:0003899; GO:0005665; GO:0005829; GO:0006351; GO:0009506; GO:0032549	GO:0003677~DNA binding;GO:0003899~DNA-directed RNA polymerase activity;GO:0032549~ribonucleoside binding	GO:0006351~transcription, DNA-templated	GO:0005665~DNA-directed RNA polymerase II, core complex;GO:0005829~cytosol;GO:0009506~plasmodesma
T1_DN36016_c0_g1_i5	3521	tr|A0A0K9RYU7|A0A0K9RYU7_SPIOL	722	76.3	691	58.88	95.71	148	4	453	2483	1	689	2.5e-303	Uncharacterized protein	SOVF_012610	Spinacia oleracea (Spinach)	NA	nucleus [GO:0005634]; polynucleotide adenylyltransferase activity [GO:0004652]; RNA binding [GO:0003723]; RNA 3'-end processing [GO:0031123]; RNA polyadenylation [GO:0043631]	GO:0003723; GO:0004652; GO:0005634; GO:0031123; GO:0043631	GO:0003723~RNA binding;GO:0004652~polynucleotide adenylyltransferase activity	GO:0031123~RNA 3'-end processing;GO:0043631~RNA polyadenylation	GO:0005634~nucleus
T1_DN37353_c0_g1_i3	668	tr|A0A0J8CSE2|A0A0J8CSE2_BETVU	182	82.5	154	69.16	84.62	27	0	2	463	10	163	1.2e-65	Uncharacterized protein	BVRB_3g049790	Beta vulgaris subsp. vulgaris	NA	aminoacyl-tRNA hydrolase activity [GO:0004045]	GO:0004045	GO:0004045~aminoacyl-tRNA hydrolase activity	NA	NA
T1_DN36683_c0_g1_i1	2305	tr|A0A0J8C9N1|A0A0J8C9N1_BETVU	627	37.9	638	83.04	100	335	18	219	2102	35	621	2.3e-100	Uncharacterized protein	BVRB_6g136720	Beta vulgaris subsp. vulgaris	NA	NA	NA	NA	NA	NA
T1_DN64941_c0_g1_i1	588	tr|A0A0K9QKN3|A0A0K9QKN3_SPIOL	675	62.9	124	63.27	18.37	46	0	3	374	552	675	1.3e-34	Nucleolar GTP-binding protein 1	SOVF_174800	Spinacia oleracea (Spinach)	NA	nucleolus [GO:0005730]; GTP binding [GO:0005525]; ribosome biogenesis [GO:0042254]	GO:0005525; GO:0005730; GO:0042254	GO:0005525~GTP binding	GO:0042254~ribosome biogenesis	GO:0005730~nucleolus
T1_DN32654_c0_g1_i1	1297	tr|A0A0K9RP91|A0A0K9RP91_SPIOL	432	86	378	87.43	87.5	52	1	166	1296	1	378	3.5e-186	Uncharacterized protein	SOVF_044150	Spinacia oleracea (Spinach)	NA	NA	NA	NA	NA	NA
T1_DN38548_c0_g1_i4	2456	tr|A0A0J8ELF1|A0A0J8ELF1_BETVU	524	66.7	207	25.29	39.5	56	4	1247	1858	328	524	4.2e-63	Uncharacterized protein	BVRB_8g189450	Beta vulgaris subsp. vulgaris	NA	NA	NA	NA	NA	NA
T1_DN36463_c0_g1_i3	856	tr|A0A0S3T902|A0A0S3T902_PHAAN	95	84.4	77	26.99	81.05	12	0	189	419	1	77	4.7e-30	Uncharacterized protein	Vigan.11G099200 VIGAN_11099200	Vigna angularis var. angularis	NA	NA	NA	NA	NA	NA
T1_DN38513_c0_g3_i3	3634	tr|A0A0J8D559|A0A0J8D559_BETVU	1015	84.8	915	75.54	90.15	131	4	677	3403	101	1013	0	Uncharacterized protein	BVRB_1g013090	Beta vulgaris subsp. vulgaris	NA	integral component of membrane [GO:0016021]; hydrolase activity [GO:0016787]	GO:0016021; GO:0016787	GO:0016787~hydrolase activity	NA	GO:0016021~integral component of membrane
T1_DN28117_c0_g1_i2	1091	tr|C5WSL8|C5WSL8_SORBI	268	54.9	237	65.17	88.43	93	5	95	784	13	242	1.5e-60	Uncharacterized protein	SORBI_001G451100	Sorghum bicolor (Sorghum) (Sorghum vulgare)	NA	UDP-3-O-[3-hydroxymyristoyl] N-acetylglucosamine deacetylase activity [GO:0008759]; lipid A biosynthetic process [GO:0009245]; synapsis [GO:0007129]	GO:0007129; GO:0008759; GO:0009245	GO:0008759~UDP-3-O-[3-hydroxymyristoyl] N-acetylglucosamine deacetylase activity	GO:0007129~synapsis;GO:0009245~lipid A biosynthetic process	NA
T1_DN17884_c1_g1_i1	611	tr|A0A0J8C5N4|A0A0J8C5N4_BETVU	945	44	166	81.51	17.57	77	4	125	607	32	186	1.6e-24	Uncharacterized protein	BVRB_6g151180	Beta vulgaris subsp. vulgaris	NA	protein serine/threonine phosphatase activity [GO:0004722]	GO:0004722	GO:0004722~protein serine/threonine phosphatase activity	NA	NA
T1_DN38748_c2_g2_i7	483	tr|A0A0J8BTU2|A0A0J8BTU2_BETVU	1048	76.7	116	72.05	11.07	27	0	135	482	839	954	3.6e-43	Uncharacterized protein	BVRB_8g191190	Beta vulgaris subsp. vulgaris	NA	integral component of membrane [GO:0016021]; oxidoreductase activity [GO:0016491]	GO:0016021; GO:0016491	GO:0016491~oxidoreductase activity	NA	GO:0016021~integral component of membrane
T1_DN39332_c0_g3_i6	390	tr|A0A0J8BTD2|A0A0J8BTD2_BETVU	294	90.6	64	49.23	21.77	6	0	108	299	231	294	1.5e-28	Uncharacterized protein	BVRB_8g198020	Beta vulgaris subsp. vulgaris	NA	endoplasmic reticulum [GO:0005783]; integral component of membrane [GO:0016021]; plasma membrane [GO:0005886]; ERAD pathway [GO:0036503]	GO:0005783; GO:0005886; GO:0016021; GO:0036503	NA	NA	GO:0005783~endoplasmic reticulum;GO:0005886~plasma membrane;GO:0016021~integral component of membrane
T1_DN36262_c0_g1_i5	2472	tr|A0A0J8CAJ2|A0A0J8CAJ2_BETVU	547	89.8	322	39.08	58.87	33	0	1231	2196	226	547	3.6e-171	Uncharacterized protein	BVRB_5g117500	Beta vulgaris subsp. vulgaris	NA	magnesium ion binding [GO:0000287]; tRNA guanylyltransferase activity [GO:0008193]; tRNA modification [GO:0006400]	GO:0000287; GO:0006400; GO:0008193	GO:0000287~magnesium ion binding;GO:0008193~tRNA guanylyltransferase activity	GO:0006400~tRNA modification	NA
T1_DN24321_c0_g1_i2	949	tr|A0A0K9RVN2|A0A0K9RVN2_SPIOL	656	80.4	138	43.62	21.04	27	0	252	665	1	138	5.3e-59	Uncharacterized protein	SOVF_023560	Spinacia oleracea (Spinach)	NA	chromatin binding [GO:0003682]; DNA binding [GO:0003677]	GO:0003677; GO:0003682	GO:0003677~DNA binding;GO:0003682~chromatin binding	NA	NA
T1_DN37675_c0_g1_i2	1843	tr|A0A0K9RSQ8|A0A0K9RSQ8_SPIOL	218	88.2	203	33.04	93.12	8	1	825	1433	32	218	1e-98	Uncharacterized protein	SOVF_039610	Spinacia oleracea (Spinach)	NA	protein tyrosine phosphatase activity [GO:0004725]	GO:0004725	GO:0004725~protein tyrosine phosphatase activity	NA	NA
T1_DN31446_c0_g1_i4	703	tr|M0S6E6|M0S6E6_MUSAM	188	90.6	53	22.62	28.19	5	0	542	700	16	68	8.1e-20	60S ribosomal protein L18a	NA	Musa acuminata subsp. malaccensis (Wild banana) (Musa malaccensis)	NA	ribosome [GO:0005840]; structural constituent of ribosome [GO:0003735]; translation [GO:0006412]	GO:0003735; GO:0005840; GO:0006412	GO:0003735~structural constituent of ribosome	GO:0006412~translation	GO:0005840~ribosome
T1_DN37829_c1_g1_i2	1528	tr|A0A0J8CWJ7|A0A0J8CWJ7_BETVU	261	82.1	212	41.62	81.23	29	3	536	1144	50	261	4e-96	Uncharacterized protein	BVRB_2g032670	Beta vulgaris subsp. vulgaris	NA	chromatin binding [GO:0003682]	GO:0003682	GO:0003682~chromatin binding	NA	NA
T1_DN31537_c0_g1_i3	610	tr|A0A0D3E259|A0A0D3E259_BRAOL	140	32.4	68	33.44	48.57	46	0	99	302	20	87	5.7e-06	Uncharacterized protein	NA	Brassica oleracea var. oleracea	NA	zinc ion binding [GO:0008270]	GO:0008270	GO:0008270~zinc ion binding	NA	NA
T1_DN8646_c1_g1_i1	430	tr|A0A0K9QUT5|A0A0K9QUT5_SPIOL	473	62.9	140	97.67	29.6	52	0	2	421	306	445	7.6e-45	Uncharacterized protein	SOVF_146230	Spinacia oleracea (Spinach)	NA	regulation of transcription, DNA-templated [GO:0006355]	GO:0006355	NA	GO:0006355~regulation of transcription, DNA-templated	NA
T1_DN40002_c0_g1_i3	1250	tr|A0A0K9RKC7|A0A0K9RKC7_SPIOL	1164	79.8	248	59.52	21.31	50	0	505	1248	405	652	2.2e-105	Uncharacterized protein	SOVF_062800	Spinacia oleracea (Spinach)	NA	ATP binding [GO:0005524]; nucleic acid binding [GO:0003676]	GO:0003676; GO:0005524	GO:0003676~nucleic acid binding;GO:0005524~ATP binding	NA	NA
T1_DN35442_c0_g2_i2	1034	tr|A0A0J8D2R8|A0A0J8D2R8_BETVU	524	98	50	14.51	9.54	1	0	629	778	468	517	1.6e-19	Uncharacterized protein	BVRB_1g000710	Beta vulgaris subsp. vulgaris	NA	integral component of plasma membrane [GO:0005887]; sucrose transmembrane transporter activity [GO:0008515]	GO:0005887; GO:0008515	GO:0008515~sucrose transmembrane transporter activity	NA	GO:0005887~integral component of plasma membrane
T1_DN38237_c5_g1_i7	2316	tr|A0A0K9QYR6|A0A0K9QYR6_SPIOL	367	92.1	290	37.56	79.02	22	1	1234	2100	78	367	5.5e-150	Uncharacterized protein	SOVF_126340	Spinacia oleracea (Spinach)	NA	thiol-dependent ubiquitinyl hydrolase activity [GO:0036459]; protein deubiquitination [GO:0016579]; ubiquitin-dependent protein catabolic process [GO:0006511]	GO:0006511; GO:0016579; GO:0036459	GO:0036459~ubiquitinyl hydrolase activity	GO:0006511~ubiquitin-dependent protein catabolic process;GO:0016579~protein deubiquitination	NA
T1_DN35492_c0_g2_i1	828	tr|A0A0K9QF23|A0A0K9QF23_SPIOL	195	75.6	156	56.52	80	36	1	32	499	1	154	2.7e-59	Uncharacterized protein	SOVF_191930	Spinacia oleracea (Spinach)	NA	cytoplasm [GO:0005737]; hypoxanthine phosphoribosyltransferase activity [GO:0004422]; purine ribonucleoside salvage [GO:0006166]	GO:0004422; GO:0005737; GO:0006166	GO:0004422~hypoxanthine phosphoribosyltransferase activity	GO:0006166~purine ribonucleoside salvage	GO:0005737~cytoplasm
T1_DN19510_c0_g2_i1	1944	tr|A0A0J8EKA7|A0A0J8EKA7_BETVU	496	74	453	69.91	91.33	114	3	269	1627	44	492	6e-190	Uncharacterized protein	BVRB_8g191020	Beta vulgaris subsp. vulgaris	NA	heme binding [GO:0020037]; iron ion binding [GO:0005506]; monooxygenase activity [GO:0004497]; oxidoreductase activity, acting on paired donors, with incorporation or reduction of molecular oxygen [GO:0016705]	GO:0004497; GO:0005506; GO:0016705; GO:0020037	GO:0004497~monooxygenase activity;GO:0005506~iron ion binding;GO:0016705~oxidoreductase activity, acting on paired donors, with incorporation or reduction of molecular oxygen;GO:0020037~heme binding	NA	NA
T1_DN60342_c0_g1_i1	502	tr|A0A061FCL1|A0A061FCL1_THECC	522	61.2	165	98.61	31.61	64	0	2	496	358	522	7e-58	Cytochrome P450	TCM_033952	Theobroma cacao (Cacao) (Cocoa)	NA	integral component of membrane [GO:0016021]; heme binding [GO:0020037]; iron ion binding [GO:0005506]; monooxygenase activity [GO:0004497]; oxidoreductase activity, acting on paired donors, with incorporation or reduction of molecular oxygen [GO:0016705]	GO:0004497; GO:0005506; GO:0016021; GO:0016705; GO:0020037	GO:0004497~monooxygenase activity;GO:0005506~iron ion binding;GO:0016705~oxidoreductase activity, acting on paired donors, with incorporation or reduction of molecular oxygen;GO:0020037~heme binding	NA	GO:0016021~integral component of membrane
T1_DN36160_c0_g2_i1	1086	tr|A0A0J8BW44|A0A0J8BW44_BETVU	191	72.6	146	40.33	76.44	37	2	317	754	48	190	3.6e-51	Uncharacterized protein	BVRB_7g166440	Beta vulgaris subsp. vulgaris	NA	cell [GO:0005623]; electron carrier activity [GO:0009055]; protein disulfide oxidoreductase activity [GO:0015035]; cell redox homeostasis [GO:0045454]	GO:0005623; GO:0009055; GO:0015035; GO:0045454	GO:0009055~electron carrier activity;GO:0015035~protein disulfide oxidoreductase activity	GO:0045454~cell redox homeostasis	GO:0005623~cell
T1_DN34388_c0_g1_i1	1135	tr|A0A0K9QDW3|A0A0K9QDW3_SPIOL	226	86.9	191	50.48	84.51	25	0	269	841	1	191	4.1e-90	Uncharacterized protein	SOVF_197090	Spinacia oleracea (Spinach)	NA	ATP binding [GO:0005524]; protein serine/threonine kinase activity [GO:0004674]	GO:0004674; GO:0005524	GO:0004674~protein serine/threonine kinase activity;GO:0005524~ATP binding	NA	NA
T1_DN31595_c0_g1_i2	641	tr|A0A0K9S2I4|A0A0K9S2I4_SPIOL	387	75.6	127	59.44	32.82	29	1	13	387	251	377	4.1e-47	Uncharacterized protein	SOVF_002400	Spinacia oleracea (Spinach)	NA	ATP binding [GO:0005524]; inositol 3-kinase activity [GO:0019140]; myo-inositol hexakisphosphate biosynthetic process [GO:0010264]	GO:0005524; GO:0010264; GO:0019140	GO:0005524~ATP binding;GO:0019140~inositol 3-kinase activity	GO:0010264~myo-inositol hexakisphosphate biosynthetic process	NA
T1_DN40117_c2_g5_i5	1105	tr|A0A0K9QXW2|A0A0K9QXW2_SPIOL	745	52.8	159	43.17	21.34	72	2	104	580	14	169	7.7e-41	Uncharacterized protein	SOVF_135830	Spinacia oleracea (Spinach)	NA	integral component of membrane [GO:0016021]; ATP binding [GO:0005524]; protein kinase activity [GO:0004672]	GO:0004672; GO:0005524; GO:0016021	GO:0004672~protein kinase activity;GO:0005524~ATP binding	NA	GO:0016021~integral component of membrane
T1_DN37580_c0_g2_i6	1870	tr|A0A0K9QLW9|A0A0K9QLW9_SPIOL	566	78.7	174	27.91	30.74	37	0	182	703	251	424	1.5e-65	Uncharacterized protein	SOVF_169750	Spinacia oleracea (Spinach)	NA	phosphatidylinositol binding [GO:0035091]	GO:0035091	GO:0035091~phosphatidylinositol binding	NA	NA
T1_DN27032_c0_g1_i1	1624	tr|A0A0J8B338|A0A0J8B338_BETVU	297	73.4	297	54.86	100	75	3	388	1266	1	297	2.6e-114	Uncharacterized protein	BVRB_007590	Beta vulgaris subsp. vulgaris	NA	ribonuclease MRP complex [GO:0000172]; ribonuclease P complex [GO:0030677]; ribonuclease activity [GO:0004540]; RNA binding [GO:0003723]; mRNA cleavage [GO:0006379]; rRNA processing [GO:0006364]; tRNA processing [GO:0008033]	GO:0000172; GO:0003723; GO:0004540; GO:0006364; GO:0006379; GO:0008033; GO:0030677	GO:0003723~RNA binding;GO:0004540~ribonuclease activity	GO:0006364~rRNA processing;GO:0006379~mRNA cleavage;GO:0008033~tRNA processing	GO:0000172~ribonuclease MRP complex;GO:0030677~ribonuclease P complex
T1_DN40021_c1_g1_i4	1493	tr|A0A0J8FGC4|A0A0J8FGC4_BETVU	231	85.6	139	27.93	60.17	17	1	265	681	74	209	2.9e-59	Uncharacterized protein	BVRB_3g064020	Beta vulgaris subsp. vulgaris	NA	integral component of membrane [GO:0016021]; vesicle-mediated transport [GO:0016192]	GO:0016021; GO:0016192	NA	GO:0016192~vesicle-mediated transport	GO:0016021~integral component of membrane
T1_DN32252_c0_g1_i1	1609	tr|A0A0J8BAF6|A0A0J8BAF6_BETVU	355	80.1	346	64.51	97.46	69	0	94	1131	7	352	4.5e-167	Uncharacterized protein	BVRB_4g097570	Beta vulgaris subsp. vulgaris	NA	integral component of membrane [GO:0016021]	GO:0016021	NA	NA	GO:0016021~integral component of membrane
T1_DN38000_c0_g2_i3	955	tr|A0A0K9QIB0|A0A0K9QIB0_SPIOL	316	93.2	59	18.53	18.67	4	0	119	295	258	316	5.6e-24	ATP-dependent Clp protease proteolytic subunit	SOVF_176010	Spinacia oleracea (Spinach)	NA	serine-type endopeptidase activity [GO:0004252]	GO:0004252	GO:0004252~serine-type endopeptidase activity	NA	NA
T1_DN64574_c0_g1_i1	304	tr|A0A0J8B2X6|A0A0J8B2X6_BETVU	1557	88.1	101	99.67	6.49	12	0	1	303	1196	1296	6.3e-46	Uncharacterized protein	BVRB_007950	Beta vulgaris subsp. vulgaris	NA	metal ion binding [GO:0046872]; metalloendopeptidase activity [GO:0004222]	GO:0004222; GO:0046872	GO:0004222~metalloendopeptidase activity;GO:0046872~metal ion binding	NA	NA
T1_DN28830_c0_g1_i2	388	tr|V4T668|V4T668_9ROSI	254	71.1	83	64.18	32.68	24	0	43	291	1	83	6e-25	Uncharacterized protein	CICLE_v10021305mg	Citrus clementina	NA	regulation of GTPase activity [GO:0043087]	GO:0043087	NA	GO:0043087~regulation of GTPase activity	NA
T1_DN26841_c0_g2_i1	498	tr|A0A0J8BS88|A0A0J8BS88_BETVU	355	68.5	162	97.59	45.63	48	1	21	497	5	166	2.8e-59	Uncharacterized protein	BVRB_8g194560	Beta vulgaris subsp. vulgaris	NA	integral component of membrane [GO:0016021]; oxidoreductase activity [GO:0016491]	GO:0016021; GO:0016491	GO:0016491~oxidoreductase activity	NA	GO:0016021~integral component of membrane
T1_DN30585_c0_g2_i1	479	tr|A0A151TVZ8|A0A151TVZ8_CAJCA	690	57.7	130	81.42	18.84	54	1	88	477	379	507	1.9e-36	Retrovirus-related Pol polyprotein from transposon TNT 1-94	KK1_010469	Cajanus cajan (Pigeon pea) (Cajanus indicus)	NA	nucleic acid binding [GO:0003676]; zinc ion binding [GO:0008270]; DNA integration [GO:0015074]	GO:0003676; GO:0008270; GO:0015074	GO:0003676~nucleic acid binding;GO:0008270~zinc ion binding	GO:0015074~DNA integration	NA
T1_DN38635_c1_g1_i1	1482	tr|A0A0J8C035|A0A0J8C035_BETVU	301	83.2	297	60.12	98.67	41	3	165	1043	1	292	3.7e-131	Uncharacterized protein	BVRB_6g154530	Beta vulgaris subsp. vulgaris	NA	NA	NA	NA	NA	NA
T1_DN29596_c0_g1_i1	964	tr|A0A0K9S0Q0|A0A0K9S0Q0_SPIOL	377	99.4	321	99.9	85.15	2	0	1	963	8	328	1.7e-182	Uncharacterized protein	SOVF_012910	Spinacia oleracea (Spinach)	NA	ATP binding [GO:0005524]	GO:0005524	GO:0005524~ATP binding	NA	NA
T1_DN37279_c2_g1_i2	1364	tr|A0A0J8D1P9|A0A0J8D1P9_BETVU	731	75.3	85	18.7	11.63	21	0	1042	1296	156	240	3.6e-32	Uncharacterized protein	BVRB_2g032650	Beta vulgaris subsp. vulgaris	NA	ATP binding [GO:0005524]; protein kinase activity [GO:0004672]	GO:0004672; GO:0005524	GO:0004672~protein kinase activity;GO:0005524~ATP binding	NA	NA
T1_DN35673_c1_g3_i1	500	tr|A0A0K9RQZ6|A0A0K9RQZ6_SPIOL	1048	50	150	90	14.31	69	2	4	435	82	231	1e-29	Uncharacterized protein	SOVF_044000	Spinacia oleracea (Spinach)	NA	ADP binding [GO:0043531]; defense response [GO:0006952]	GO:0006952; GO:0043531	GO:0043531~ADP binding	GO:0006952~defense response	NA
T1_DN39378_c1_g2_i6	2375	tr|A0A0K9QNA9|A0A0K9QNA9_SPIOL	288	86.5	288	36.38	100	37	2	454	1311	1	288	1.3e-146	Uncharacterized protein	SOVF_160090	Spinacia oleracea (Spinach)	NA	nucleic acid binding [GO:0003676]; nucleotide binding [GO:0000166]	GO:0000166; GO:0003676	GO:0000166~nucleotide binding;GO:0003676~nucleic acid binding	NA	NA
T1_DN39188_c0_g1_i8	895	tr|A0A0K9QQ46|A0A0K9QQ46_SPIOL	517	87.8	90	30.17	17.41	11	0	208	477	190	279	3.1e-40	Uncharacterized protein (Fragment)	SOVF_160930	Spinacia oleracea (Spinach)	NA	ATP binding [GO:0005524]; protein serine/threonine kinase activity [GO:0004674]	GO:0004674; GO:0005524	GO:0004674~protein serine/threonine kinase activity;GO:0005524~ATP binding	NA	NA
T1_DN28473_c0_g1_i4	591	tr|A0A0J8CIM0|A0A0J8CIM0_BETVU	464	71.1	152	77.16	32.76	42	2	135	590	229	378	3.8e-47	Uncharacterized protein	BVRB_4g082780	Beta vulgaris subsp. vulgaris	NA	transcription initiation from RNA polymerase II promoter [GO:0006367]	GO:0006367	NA	GO:0006367~transcription initiation from RNA polymerase II promoter	NA
T1_DN28540_c0_g1_i1	309	tr|A0A0J8CLV8|A0A0J8CLV8_BETVU	180	75	72	69.9	40	17	1	1	213	20	91	1.1e-18	Uncharacterized protein	BVRB_4g075210	Beta vulgaris subsp. vulgaris	NA	apical plasma membrane [GO:0016324]; cellulose microfibril organization [GO:0010215]; establishment of vesicle localization [GO:0051650]; pollen tube growth [GO:0009860]; regulation of actin filament polymerization [GO:0030833]; regulation of exocytosis [GO:0017157]	GO:0009860; GO:0010215; GO:0016324; GO:0017157; GO:0030833; GO:0051650	NA	GO:0009860~pollen tube growth;GO:0010215~cellulose microfibril organization;GO:0017157~regulation of exocytosis;GO:0030833~regulation of actin filament polymerization;GO:0051650~establishment of vesicle localization	GO:0016324~apical plasma membrane
T1_DN39145_c3_g4_i4	1336	tr|A0A0J8EBL3|A0A0J8EBL3_BETVU	524	64.9	37	8.31	7.06	13	0	277	387	248	284	7.4e-06	Glucose-1-phosphate adenylyltransferase (EC 2.7.7.27) (ADP-glucose pyrophosphorylase)	BVRB_9g217200	Beta vulgaris subsp. vulgaris	PATHWAY: Glycan biosynthesis; starch biosynthesis. {ECO:0000256|RuleBase:RU362093}.	chloroplast [GO:0009507]; ATP binding [GO:0005524]; glucose-1-phosphate adenylyltransferase activity [GO:0008878]; glycogen biosynthetic process [GO:0005978]; starch biosynthetic process [GO:0019252]	GO:0005524; GO:0005978; GO:0008878; GO:0009507; GO:0019252	GO:0005524~ATP binding;GO:0008878~glucose-1-phosphate adenylyltransferase activity	GO:0005978~glycogen biosynthetic process;GO:0019252~starch biosynthetic process	GO:0009507~chloroplast
T1_DN4806_c0_g1_i1	1160	tr|A0A0J8CSM4|A0A0J8CSM4_BETVU	295	70.8	281	72.67	95.25	68	4	152	952	7	287	2e-100	Uncharacterized protein	BVRB_3g061670	Beta vulgaris subsp. vulgaris	NA	cortical endoplasmic reticulum [GO:0032541]; endoplasmic reticulum membrane [GO:0005789]; chloroplast organization [GO:0009658]; hydrotropism [GO:0010274]	GO:0005789; GO:0009658; GO:0010274; GO:0032541	NA	GO:0009658~chloroplast organization;GO:0010274~hydrotropism	GO:0005789~endoplasmic reticulum membrane;GO:0032541~cortical endoplasmic reticulum
T1_DN8983_c0_g2_i1	577	tr|F6HKB6|F6HKB6_VITVI	260	80.4	97	50.43	37.31	19	0	197	487	161	257	2.1e-34	Putative uncharacterized protein	VIT_08s0007g05010	Vitis vinifera (Grape)	NA	integral component of membrane [GO:0016021]; plasma membrane [GO:0005886]; respiratory electron transport chain [GO:0022904]	GO:0005886; GO:0016021; GO:0022904	NA	GO:0022904~respiratory electron transport chain	GO:0005886~plasma membrane;GO:0016021~integral component of membrane
T1_DN39278_c0_g1_i3	1717	tr|A0A0K9QJM1|A0A0K9QJM1_SPIOL	315	72.1	283	49.45	89.84	79	0	1193	345	33	315	1.2e-112	Uncharacterized protein	SOVF_178080	Spinacia oleracea (Spinach)	NA	integral component of membrane [GO:0016021]; heme binding [GO:0020037]; iron ion binding [GO:0005506]; oxidoreductase activity, acting on paired donors, with incorporation or reduction of molecular oxygen [GO:0016705]	GO:0005506; GO:0016021; GO:0016705; GO:0020037	GO:0005506~iron ion binding;GO:0016705~oxidoreductase activity, acting on paired donors, with incorporation or reduction of molecular oxygen;GO:0020037~heme binding	NA	GO:0016021~integral component of membrane
T1_DN36310_c0_g1_i18	633	tr|A0A023EB17|A0A023EB17_SILLA	149	89.6	125	59.24	83.89	13	0	137	511	25	149	7.2e-60	Pyridoxal kinase (Fragment)	NA	Silene latifolia (White campion) (Bladder campion)	NA	pyridoxal kinase activity [GO:0008478]; pyridoxal 5'-phosphate salvage [GO:0009443]	GO:0008478; GO:0009443	GO:0008478~pyridoxal kinase activity	GO:0009443~pyridoxal 5'-phosphate salvage	NA
T1_DN25748_c0_g1_i1	618	tr|A0A0K9R931|A0A0K9R931_SPIOL	617	82.4	205	99.51	33.23	36	0	3	617	187	391	2.3e-95	Uncharacterized protein	SOVF_093140	Spinacia oleracea (Spinach)	NA	integral component of membrane [GO:0016021]; methyltransferase activity [GO:0008168]	GO:0008168; GO:0016021	GO:0008168~methyltransferase activity	NA	GO:0016021~integral component of membrane
T1_DN36086_c0_g2_i11	3001	tr|A0A0J8CYT6|A0A0J8CYT6_BETVU	443	63.5	244	24.39	55.08	82	1	1677	2387	199	442	4.7e-85	Uncharacterized protein	BVRB_2g030150	Beta vulgaris subsp. vulgaris	NA	intracellular [GO:0005622]; zinc ion binding [GO:0008270]	GO:0005622; GO:0008270	GO:0008270~zinc ion binding	NA	GO:0005622~intracellular
T1_DN38443_c0_g1_i2	1668	tr|A0A0J8E7F9|A0A0J8E7F9_BETVU	394	81.4	413	74.28	100	52	8	66	1289	2	394	6.1e-191	Uncharacterized protein	BVRB_3g066410	Beta vulgaris subsp. vulgaris	NA	coproporphyrinogen oxidase activity [GO:0004109]; porphyrin-containing compound biosynthetic process [GO:0006779]	GO:0004109; GO:0006779	GO:0004109~coproporphyrinogen oxidase activity	GO:0006779~porphyrin-containing compound biosynthetic process	NA
T1_DN39840_c0_g1_i2	413	tr|A0A0K9S468|A0A0K9S468_SPIOL	2101	65.8	76	55.21	3.62	25	1	105	332	1777	1851	6.4e-17	Uncharacterized protein	SOVF_002230	Spinacia oleracea (Spinach)	NA	NA	NA	NA	NA	NA
T1_DN30792_c0_g1_i1	980	tr|A0A0J8D8X3|A0A0J8D8X3_BETVU	123	84.8	46	14.08	37.4	7	0	494	631	77	122	9.9e-16	Uncharacterized protein	BVRB_1g006830	Beta vulgaris subsp. vulgaris	NA	NA	NA	NA	NA	NA
T1_DN36306_c1_g1_i1	1376	tr|A0A0K9RIW7|A0A0K9RIW7_SPIOL	313	88.2	313	68.24	100	36	1	104	1039	1	313	3.4e-155	Uncharacterized protein	SOVF_067480	Spinacia oleracea (Spinach)	NA	zinc ion binding [GO:0008270]; DNA-templated transcription, initiation [GO:0006352]; regulation of transcription, DNA-templated [GO:0006355]	GO:0006352; GO:0006355; GO:0008270	GO:0008270~zinc ion binding	GO:0006352~DNA-templated transcription, initiation;GO:0006355~regulation of transcription, DNA-templated	NA
T1_DN38217_c0_g1_i1	1499	tr|A0A0J8CH09|A0A0J8CH09_BETVU	490	42.6	209	41.83	42.65	79	8	265	861	1	178	1.6e-28	Uncharacterized protein	BVRB_5g106710	Beta vulgaris subsp. vulgaris	NA	ubiquitin-protein transferase activity [GO:0004842]; zinc ion binding [GO:0008270]	GO:0004842; GO:0008270	GO:0004842~ubiquitin-protein transferase activity;GO:0008270~zinc ion binding	NA	NA
T1_DN62247_c0_g1_i1	842	tr|A0A0J8F9W5|A0A0J8F9W5_BETVU	192	77.3	128	45.61	66.67	24	2	255	623	23	150	5.8e-49	Uncharacterized protein	BVRB_4g091220	Beta vulgaris subsp. vulgaris	NA	integral component of membrane [GO:0016021]	GO:0016021	NA	NA	GO:0016021~integral component of membrane
T1_DN30424_c0_g2_i1	558	tr|A0A0K9QT99|A0A0K9QT99_SPIOL	279	63.3	90	48.39	32.26	33	0	1	270	190	279	3.4e-21	Uncharacterized protein	SOVF_143530	Spinacia oleracea (Spinach)	NA	integral component of membrane [GO:0016021]	GO:0016021	NA	NA	GO:0016021~integral component of membrane
T1_DN65572_c0_g1_i1	310	tr|A0A0J8D2Y8|A0A0J8D2Y8_BETVU	435	87.8	41	39.68	9.43	5	0	149	27	197	237	8.1e-17	Uncharacterized protein	BVRB_2g028030	Beta vulgaris subsp. vulgaris	NA	anchored component of membrane [GO:0031225]; integral component of membrane [GO:0016021]; cell growth [GO:0016049]; cellulose microfibril organization [GO:0010215]	GO:0010215; GO:0016021; GO:0016049; GO:0031225	NA	GO:0010215~cellulose microfibril organization;GO:0016049~cell growth	GO:0016021~integral component of membrane;GO:0031225~anchored component of membrane
T1_DN38954_c0_g1_i1	1885	tr|A0A0K9R848|A0A0K9R848_SPIOL	202	51.3	115	18.3	56.93	52	2	1005	1349	90	200	1.9e-23	Uncharacterized protein	SOVF_102600	Spinacia oleracea (Spinach)	NA	NA	NA	NA	NA	NA
T1_DN35701_c0_g1_i2	518	tr|A0A0J8BJK0|A0A0J8BJK0_BETVU	168	85.3	34	19.69	20.24	5	0	1	102	124	157	4e-08	Uncharacterized protein	BVRB_1g016090	Beta vulgaris subsp. vulgaris	NA	NA	NA	NA	NA	NA
T1_DN28249_c0_g1_i2	654	tr|A0A0J8DVH8|A0A0J8DVH8_BETVU	417	45.4	130	59.63	31.18	71	0	400	11	147	276	5.2e-29	Uncharacterized protein (Fragment)	BVRB_014650	Beta vulgaris subsp. vulgaris	NA	NA	NA	NA	NA	NA
T1_DN27170_c0_g3_i1	513	tr|A0A0K9PGB8|A0A0K9PGB8_ZOSMR	327	54.1	61	35.67	18.65	24	1	42	212	236	296	5.2e-08	NAD dependent epimerase/dehydratase family protein, expressed	ZOSMA_24G00450	Zostera marina (Eelgrass)	NA	NA	NA	NA	NA	NA
T1_DN37002_c3_g3_i9	1991	tr|A0A0J8EM17|A0A0J8EM17_BETVU	504	71.2	233	35.11	46.23	55	1	353	1051	282	502	3.7e-94	Uncharacterized protein	BVRB_8g187200	Beta vulgaris subsp. vulgaris	NA	integral component of membrane [GO:0016021]	GO:0016021	NA	NA	GO:0016021~integral component of membrane
T1_DN38776_c1_g2_i10	861	tr|A0A0J8B3X6|A0A0J8B3X6_BETVU	370	92.2	129	44.95	34.86	10	0	172	558	4	132	7.5e-60	Uncharacterized protein	BVRB_003990	Beta vulgaris subsp. vulgaris	NA	FMN binding [GO:0010181]; oxidoreductase activity [GO:0016491]	GO:0010181; GO:0016491	GO:0010181~FMN binding;GO:0016491~oxidoreductase activity	NA	NA
T1_DN37541_c1_g3_i5	1828	tr|A0A0K9QUK8|A0A0K9QUK8_SPIOL	497	79.5	293	48.09	58.95	60	0	642	1520	205	497	2.6e-134	Carboxypeptidase (EC 3.4.16.-)	SOVF_146880	Spinacia oleracea (Spinach)	NA	serine-type carboxypeptidase activity [GO:0004185]	GO:0004185	GO:0004185~serine-type carboxypeptidase activity	NA	NA
T1_DN26834_c0_g1_i3	308	tr|A0A0J8CVN2|A0A0J8CVN2_BETVU	1055	90.9	66	64.29	6.26	6	0	54	251	489	554	2.4e-29	Uncharacterized protein	BVRB_2g036040	Beta vulgaris subsp. vulgaris	NA	integral component of membrane [GO:0016021]; ATP binding [GO:0005524]; ATPase activity [GO:0016887]	GO:0005524; GO:0016021; GO:0016887	GO:0005524~ATP binding;GO:0016887~ATPase activity	NA	GO:0016021~integral component of membrane
T1_DN56219_c0_g1_i1	814	tr|A0A0J8C0A8|A0A0J8C0A8_BETVU	445	65.6	195	71.87	43.82	67	0	5	589	247	441	1.7e-69	Uncharacterized protein	BVRB_7g167490	Beta vulgaris subsp. vulgaris	NA	NA	NA	NA	NA	NA
T1_DN11053_c0_g2_i1	423	tr|A0A0K9Q9R8|A0A0K9Q9R8_SPIOL	349	66.4	140	99.29	40.11	47	0	2	421	82	221	2.5e-48	Uncharacterized protein	SOVF_203580	Spinacia oleracea (Spinach)	NA	metal ion binding [GO:0046872]; oxidoreductase activity [GO:0016491]	GO:0016491; GO:0046872	GO:0016491~oxidoreductase activity;GO:0046872~metal ion binding	NA	NA
T1_DN28859_c0_g1_i3	1445	tr|A0A0J8EEH2|A0A0J8EEH2_BETVU	314	84.7	314	65.19	100	48	0	118	1059	1	314	2e-150	Annexin	BVRB_9g213750	Beta vulgaris subsp. vulgaris	NA	calcium ion binding [GO:0005509]; calcium-dependent phospholipid binding [GO:0005544]	GO:0005509; GO:0005544	GO:0005509~calcium ion binding;GO:0005544~calcium-dependent phospholipid binding	NA	NA
T1_DN39185_c4_g6_i1	1433	tr|A0A0J8CWQ5|A0A0J8CWQ5_BETVU	565	71.8	78	16.33	13.81	21	1	810	577	87	163	3.9e-21	Uncharacterized protein	BVRB_2g032160	Beta vulgaris subsp. vulgaris	NA	integral component of membrane [GO:0016021]; transporter activity [GO:0005215]	GO:0005215; GO:0016021	GO:0005215~transporter activity	NA	GO:0016021~integral component of membrane
T1_DN36435_c1_g1_i1	1396	tr|A0A0F6MYN1|A0A0F6MYN1_9CARY	494	90.4	365	78.44	73.89	35	0	290	1384	1	365	3.4e-195	Phosphoethanolamine N-methyltransferase (Fragment)	PEAMT	Halostachys caspica	NA	phosphoethanolamine N-methyltransferase activity [GO:0000234]; phosphatidylcholine biosynthetic process [GO:0006656]	GO:0000234; GO:0006656	GO:0000234~phosphoethanolamine N-methyltransferase activity	GO:0006656~phosphatidylcholine biosynthetic process	NA
T1_DN55724_c0_g1_i1	325	tr|A1Z3C6|A1Z3C6_EUPCH	273	56.5	108	99.69	39.56	47	0	2	325	25	132	1.3e-25	Heat shock protein 70 (Fragment)	NA	Euphorbia characias (Albanian spurge)	NA	ATP binding [GO:0005524]	GO:0005524	GO:0005524~ATP binding	NA	NA
T1_DN36971_c0_g2_i4	2314	tr|A0A0J8EGF1|A0A0J8EGF1_BETVU	496	76.8	496	64.3	100	95	1	263	1690	1	496	7.6e-216	Sulfotransferase (EC 2.8.2.-)	BVRB_9g207780	Beta vulgaris subsp. vulgaris	NA	integral component of membrane [GO:0016021]; sulfotransferase activity [GO:0008146]	GO:0008146; GO:0016021	GO:0008146~sulfotransferase activity	NA	GO:0016021~integral component of membrane
T1_DN45763_c0_g1_i1	300	tr|A0A0K9RUQ4|A0A0K9RUQ4_SPIOL	699	92	100	100	14.31	8	0	1	300	534	633	1.8e-45	Uncharacterized protein	SOVF_027020	Spinacia oleracea (Spinach)	NA	integral component of membrane [GO:0016021]; protein kinase activity [GO:0004672]	GO:0004672; GO:0016021	GO:0004672~protein kinase activity	NA	GO:0016021~integral component of membrane
T1_DN19426_c0_g3_i1	347	tr|U5GRJ8|U5GRJ8_POPTR	367	37.5	120	100	32.7	44	6	4	345	257	351	6.6e-07	Uncharacterized protein	POPTR_0001s28340g	Populus trichocarpa (Western balsam poplar) (Populus balsamifera subsp. trichocarpa)	NA	Golgi-associated vesicle membrane [GO:0030660]; integral component of cytoplasmic side of endoplasmic reticulum membrane [GO:0071458]; integral component of lumenal side of endoplasmic reticulum membrane [GO:0071556]; lysosomal membrane [GO:0005765]; aspartic-type endopeptidase activity [GO:0004190]	GO:0004190; GO:0005765; GO:0030660; GO:0071458; GO:0071556	GO:0004190~aspartic-type endopeptidase activity	NA	GO:0005765~lysosomal membrane;GO:0030660~Golgi-associated vesicle membrane;GO:0071458~integral component of cytoplasmic side of endoplasmic reticulum membrane;GO:0071556~integral component of lumenal side of endoplasmic reticulum membrane
T1_DN65101_c0_g1_i1	309	tr|A0A0J8CSY5|A0A0J8CSY5_BETVU	1202	69.5	59	57.28	4.91	18	0	108	284	1069	1127	7.6e-15	Uncharacterized protein	BVRB_3g062870	Beta vulgaris subsp. vulgaris	NA	3'-5' exonuclease activity [GO:0008408]; DNA binding [GO:0003677]; DNA-directed DNA polymerase activity [GO:0003887]; DNA-dependent DNA replication [GO:0006261]	GO:0003677; GO:0003887; GO:0006261; GO:0008408	GO:0003677~DNA binding;GO:0003887~DNA-directed DNA polymerase activity;GO:0008408~3'-5' exonuclease activity	GO:0006261~DNA-dependent DNA replication	NA
T1_DN35410_c1_g1_i1	1505	tr|A0A0K9R8H8|A0A0K9R8H8_SPIOL	382	79.6	49	9.77	12.83	10	0	664	810	334	382	7e-13	Uncharacterized protein	SOVF_094870	Spinacia oleracea (Spinach)	NA	methyltransferase activity [GO:0008168]; oxidation-reduction process [GO:0055114]; porphyrin-containing compound biosynthetic process [GO:0006779]	GO:0006779; GO:0008168; GO:0055114	GO:0008168~methyltransferase activity	GO:0006779~porphyrin-containing compound biosynthetic process;GO:0055114~oxidation-reduction process	NA
T1_DN8307_c0_g2_i1	395	tr|A0A1D6N200|A0A1D6N200_MAIZE	367	81.2	32	24.3	8.72	6	0	299	394	41	72	5.2e-08	Uncharacterized protein	NA	Zea mays (Maize)	NA	ATP binding [GO:0005524]; protein kinase activity [GO:0004672]	GO:0004672; GO:0005524	GO:0004672~protein kinase activity;GO:0005524~ATP binding	NA	NA
T1_DN31629_c0_g1_i1	677	tr|A0A0K9RV01|A0A0K9RV01_SPIOL	480	81.7	126	55.83	26.25	23	0	77	454	1	126	4.5e-52	Fatty acyl-CoA reductase (EC 1.2.1.n2)	SOVF_025600	Spinacia oleracea (Spinach)	NA	fatty-acyl-CoA reductase (alcohol-forming) activity [GO:0080019]; lipid metabolic process [GO:0006629]	GO:0006629; GO:0080019	GO:0080019~fatty-acyl-CoA reductase (alcohol-forming) activity	GO:0006629~lipid metabolic process	NA
T1_DN27112_c0_g2_i1	3032	tr|A0A0J8B722|A0A0J8B722_BETVU	2502	85.9	831	82.22	33.21	117	0	1	2493	1672	2502	0	Uncharacterized protein	BVRB_7g179380	Beta vulgaris subsp. vulgaris	NA	integral component of membrane [GO:0016021]; mechanically-gated ion channel activity [GO:0008381]	GO:0008381; GO:0016021	GO:0008381~mechanically-gated ion channel activity	NA	GO:0016021~integral component of membrane
T1_DN34449_c0_g1_i1	2668	tr|A0A0J8CXF5|A0A0J8CXF5_BETVU	632	83.2	630	70.84	99.68	105	1	275	2161	1	630	0	Uncharacterized protein	BVRB_3g049090	Beta vulgaris subsp. vulgaris	NA	nuclear body [GO:0016604]; vacuole [GO:0005773]; ATP binding [GO:0005524]; blue light photoreceptor activity [GO:0009882]; FAD binding [GO:0071949]; chromatin remodeling [GO:0006338]; circadian regulation of calcium ion oscillation [GO:0010617]; defense response to virus [GO:0051607]; flavin adenine dinucleotide metabolic process [GO:0072387]; long-day photoperiodism, flowering [GO:0048574]; phot…	GO:0005524; GO:0005773; GO:0006338; GO:0009414; GO:0009638; GO:0009646; GO:0009882; GO:0009911; GO:0010075; GO:0010118; GO:0010244; GO:0010617; GO:0016604; GO:0042752; GO:0048574; GO:0051607; GO:0071949; GO:0072387; GO:1901371; GO:1902347; GO:2000028; GO:2000379	GO:0005524~ATP binding;GO:0009882~blue light photoreceptor activity;GO:0071949~FAD binding	GO:0006338~chromatin remodeling;GO:0009414~response to water deprivation;GO:0009638~phototropism;GO:0009646~response to absence of light;GO:0009911~positive regulation of flower development;GO:0010075~regulation of meristem growth;GO:0010118~stomatal movement;GO:0010244~response to low fluence blue light stimulus by blue low-fluence system;GO:0010617~circadian regulation of calcium ion oscillatio…	GO:0005773~vacuole;GO:0016604~nuclear body
T1_DN39841_c0_g1_i5	1645	tr|A0A0J8B8K1|A0A0J8B8K1_BETVU	503	84.8	276	50.33	54.87	41	1	617	1441	180	455	7e-131	Uncharacterized protein	BVRB_5g125630	Beta vulgaris subsp. vulgaris	NA	integral component of membrane [GO:0016021]; transferase activity, transferring acyl groups [GO:0016746]; GPI anchor biosynthetic process [GO:0006506]	GO:0006506; GO:0016021; GO:0016746	GO:0016746~transferase activity, transferring acyl groups	GO:0006506~GPI anchor biosynthetic process	GO:0016021~integral component of membrane
T1_DN18819_c1_g1_i1	397	tr|A0A0K9QCQ3|A0A0K9QCQ3_SPIOL	903	69.3	75	56.68	8.31	23	0	172	396	625	699	1.2e-20	Uncharacterized protein	SOVF_194010	Spinacia oleracea (Spinach)	NA	integral component of membrane [GO:0016021]; transmembrane transport [GO:0055085]	GO:0016021; GO:0055085	NA	GO:0055085~transmembrane transport	GO:0016021~integral component of membrane
T1_DN37570_c0_g1_i4	1704	tr|A0A0K9QJW3|A0A0K9QJW3_SPIOL	387	73.1	275	48.42	71.06	71	2	348	1172	78	349	2.4e-102	Uncharacterized protein	SOVF_170960	Spinacia oleracea (Spinach)	NA	large ribosomal subunit [GO:0015934]; RNA binding [GO:0003723]; structural constituent of ribosome [GO:0003735]; translation [GO:0006412]	GO:0003723; GO:0003735; GO:0006412; GO:0015934	GO:0003723~RNA binding;GO:0003735~structural constituent of ribosome	GO:0006412~translation	GO:0015934~large ribosomal subunit
T1_DN34493_c0_g1_i3	994	tr|A0A0K9S368|A0A0K9S368_SPIOL	326	87.2	148	44.67	45.4	19	0	300	743	177	324	4.7e-66	Uncharacterized protein	SOVF_004650	Spinacia oleracea (Spinach)	NA	kinetochore [GO:0000776]; centromere complex assembly [GO:0034508]	GO:0000776; GO:0034508	NA	GO:0034508~centromere complex assembly	GO:0000776~kinetochore
T1_DN39306_c0_g1_i2	676	tr|A0A0J8D410|A0A0J8D410_BETVU	613	90.9	187	82.99	30.51	17	0	114	674	164	350	2.8e-94	Uncharacterized protein	BVRB_1g005210	Beta vulgaris subsp. vulgaris	NA	membrane [GO:0016020]	GO:0016020	NA	NA	GO:0016020~membrane
T1_DN21697_c0_g2_i1	634	tr|Q9SPA2|Q9SPA2_LILLO	447	98	49	23.19	10.96	1	0	2	148	388	436	1.2e-19	Elongation factor 1-alpha	NA	Lilium longiflorum (Trumpet lily)	NA	cytoplasm [GO:0005737]; GTP binding [GO:0005525]; GTPase activity [GO:0003924]; translation elongation factor activity [GO:0003746]	GO:0003746; GO:0003924; GO:0005525; GO:0005737	GO:0003746~translation elongation factor activity;GO:0003924~GTPase activity;GO:0005525~GTP binding	NA	GO:0005737~cytoplasm
T1_DN12076_c0_g1_i1	896	tr|A0A0J8BKY3|A0A0J8BKY3_BETVU	142	51.3	154	51.56	100	56	5	129	569	1	142	3.2e-29	Uncharacterized protein	BVRB_9g220690	Beta vulgaris subsp. vulgaris	NA	NA	NA	NA	NA	NA
T1_DN43460_c0_g1_i1	310	tr|A0A0K9Q7J0|A0A0K9Q7J0_SPIOL	328	76.7	43	41.61	13.11	10	0	181	309	19	61	1.8e-11	Peroxidase (EC 1.11.1.7)	SOVF_211420	Spinacia oleracea (Spinach)	NA	extracellular region [GO:0005576]; heme binding [GO:0020037]; metal ion binding [GO:0046872]; peroxidase activity [GO:0004601]; hydrogen peroxide catabolic process [GO:0042744]; response to oxidative stress [GO:0006979]	GO:0004601; GO:0005576; GO:0006979; GO:0020037; GO:0042744; GO:0046872	GO:0004601~peroxidase activity;GO:0020037~heme binding;GO:0046872~metal ion binding	GO:0006979~response to oxidative stress;GO:0042744~hydrogen peroxide catabolic process	GO:0005576~extracellular region
T1_DN12147_c0_g2_i1	445	tr|A0A0K9RU61|A0A0K9RU61_SPIOL	388	56.2	80	53.93	20.62	35	0	1	240	308	387	1.9e-19	Uncharacterized protein	SOVF_028200	Spinacia oleracea (Spinach)	NA	NA	NA	NA	NA	NA
T1_DN57693_c0_g1_i1	509	tr|A0A0J8BNC2|A0A0J8BNC2_BETVU	175	84.6	156	91.94	89.14	24	0	6	473	20	175	2.6e-68	Uncharacterized protein	BVRB_9g214610	Beta vulgaris subsp. vulgaris	NA	integral component of membrane [GO:0016021]	GO:0016021	NA	NA	GO:0016021~integral component of membrane
T1_DN37243_c1_g1_i2	736	tr|A0A0J8CCV1|A0A0J8CCV1_BETVU	323	68.7	214	87.23	66.25	55	1	90	731	97	298	7.5e-85	Uncharacterized protein	BVRB_5g122290	Beta vulgaris subsp. vulgaris	NA	integral component of membrane [GO:0016021]	GO:0016021	NA	NA	GO:0016021~integral component of membrane
T1_DN33755_c0_g1_i1	901	tr|A0A0J8CD86|A0A0J8CD86_BETVU	189	48.7	197	65.59	100	82	1	97	687	1	178	1e-38	Uncharacterized protein	BVRB_5g119500	Beta vulgaris subsp. vulgaris	NA	integral component of membrane [GO:0016021]; lipid binding [GO:0008289]; lipid transport [GO:0006869]	GO:0006869; GO:0008289; GO:0016021	GO:0008289~lipid binding	GO:0006869~lipid transport	GO:0016021~integral component of membrane
T1_DN37327_c0_g2_i1	411	tr|T2DP79|T2DP79_PHAVU	269	94.5	73	53.28	27.14	4	0	191	409	35	107	5.9e-31	Ubiquitin 11	NA	Phaseolus vulgaris (Kidney bean) (French bean)	NA	cytoplasm [GO:0005737]	GO:0005737	NA	NA	GO:0005737~cytoplasm
T1_DN39745_c1_g1_i15	3093	tr|A0A0K9RPP7|A0A0K9RPP7_SPIOL	572	74.9	450	43.65	78.67	112	1	1200	2549	118	566	1.1e-190	Folylpolyglutamate synthase (EC 6.3.2.17) (Folylpoly-gamma-glutamate synthetase) (Tetrahydrofolylpolyglutamate synthase)	SOVF_048480	Spinacia oleracea (Spinach)	PATHWAY: Cofactor biosynthesis; tetrahydrofolylpolyglutamate biosynthesis. {ECO:0000256|PIRNR:PIRNR038895}.	ATP binding [GO:0005524]; tetrahydrofolylpolyglutamate synthase activity [GO:0004326]; one-carbon metabolic process [GO:0006730]	GO:0004326; GO:0005524; GO:0006730	GO:0004326~tetrahydrofolylpolyglutamate synthase activity;GO:0005524~ATP binding	GO:0006730~one-carbon metabolic process	NA
T1_DN39566_c1_g1_i2	2619	tr|A0A0K9RNR7|A0A0K9RNR7_SPIOL	542	85.3	510	58.42	94.1	74	1	270	1796	32	541	6.5e-248	Uncharacterized protein	SOVF_051730	Spinacia oleracea (Spinach)	NA	ATP binding [GO:0005524]; nucleic acid binding [GO:0003676]	GO:0003676; GO:0005524	GO:0003676~nucleic acid binding;GO:0005524~ATP binding	NA	NA
T1_DN33073_c0_g2_i1	475	tr|A0A0J8D5X7|A0A0J8D5X7_BETVU	349	79.4	63	39.79	18.05	13	0	80	268	16	78	2.2e-21	Peroxidase (EC 1.11.1.7)	BVRB_1g012090	Beta vulgaris subsp. vulgaris	NA	extracellular region [GO:0005576]; heme binding [GO:0020037]; metal ion binding [GO:0046872]; peroxidase activity [GO:0004601]; hydrogen peroxide catabolic process [GO:0042744]; response to oxidative stress [GO:0006979]	GO:0004601; GO:0005576; GO:0006979; GO:0020037; GO:0042744; GO:0046872	GO:0004601~peroxidase activity;GO:0020037~heme binding;GO:0046872~metal ion binding	GO:0006979~response to oxidative stress;GO:0042744~hydrogen peroxide catabolic process	GO:0005576~extracellular region
T1_DN43058_c0_g1_i1	393	tr|A0A0K9S3X4|A0A0K9S3X4_SPIOL	517	77.2	57	43.51	11.03	13	0	390	220	461	517	2.7e-20	Uncharacterized protein	SOVF_001650	Spinacia oleracea (Spinach)	NA	NA	NA	NA	NA	NA
T1_DN55630_c0_g1_i1	410	tr|A0A0K9R441|A0A0K9R441_SPIOL	1043	60.6	155	100	14.86	39	1	11	409	281	435	6.5e-38	Uncharacterized protein	SOVF_108940	Spinacia oleracea (Spinach)	NA	NA	NA	NA	NA	NA
T1_DN10935_c0_g1_i1	617	tr|A0A0K9R0U4|A0A0K9R0U4_SPIOL	342	73.2	205	99.68	59.94	54	1	3	617	80	283	8.5e-74	Uncharacterized protein	SOVF_125650	Spinacia oleracea (Spinach)	NA	integral component of membrane [GO:0016021]	GO:0016021	NA	NA	GO:0016021~integral component of membrane
T1_DN39855_c0_g9_i3	420	tr|A0A0K9QIN6|A0A0K9QIN6_SPIOL	291	77.6	85	60.71	29.21	8	1	66	287	30	114	2.5e-29	Uncharacterized protein	SOVF_175020	Spinacia oleracea (Spinach)	NA	integral component of membrane [GO:0016021]; mitochondrial membrane [GO:0031966]; mitochondrial transport [GO:0006839]	GO:0006839; GO:0016021; GO:0031966	NA	GO:0006839~mitochondrial transport	GO:0016021~integral component of membrane;GO:0031966~mitochondrial membrane
T1_DN22144_c0_g1_i2	621	tr|A0A0K9RN54|A0A0K9RN54_SPIOL	175	85.9	99	47.83	56.57	14	0	175	471	1	99	3.2e-44	Uncharacterized protein	SOVF_047610	Spinacia oleracea (Spinach)	NA	NA	NA	NA	NA	NA
T1_DN2683_c0_g2_i1	1120	tr|A0A0J8BGE8|A0A0J8BGE8_BETVU	317	82.9	246	65.89	77.6	42	0	187	924	72	317	2.2e-112	Uncharacterized protein	BVRB_2g047550	Beta vulgaris subsp. vulgaris	NA	chloroplast [GO:0009507]; integral component of membrane [GO:0016021]; nucleus [GO:0005634]; positive regulation of carotenoid biosynthetic process [GO:1904143]; protein stabilization [GO:0050821]	GO:0005634; GO:0009507; GO:0016021; GO:0050821; GO:1904143	NA	GO:0050821~protein stabilization	GO:0005634~nucleus;GO:0009507~chloroplast;GO:0016021~integral component of membrane
T1_DN37283_c0_g2_i2	2025	tr|A0A0K9QXV6|A0A0K9QXV6_SPIOL	291	82.5	292	43.26	100	45	3	295	1155	1	291	1.2e-135	Casein kinase II subunit beta (CK II beta)	SOVF_135920	Spinacia oleracea (Spinach)	NA	protein kinase CK2 complex [GO:0005956]; protein kinase regulator activity [GO:0019887]	GO:0005956; GO:0019887	GO:0019887~protein kinase regulator activity	NA	GO:0005956~protein kinase CK2 complex
T1_DN31631_c0_g1_i1	476	tr|A0A0J8BPX0|A0A0J8BPX0_BETVU	942	90.4	115	72.48	12.21	11	0	132	476	640	754	6e-51	DNA-directed RNA polymerase (EC 2.7.7.6)	BVRB_8g191610	Beta vulgaris subsp. vulgaris	NA	mitochondrion [GO:0005739]; DNA binding [GO:0003677]; DNA-directed 5'-3' RNA polymerase activity [GO:0003899]; transcription, DNA-templated [GO:0006351]	GO:0003677; GO:0003899; GO:0005739; GO:0006351	GO:0003677~DNA binding;GO:0003899~DNA-directed RNA polymerase activity	GO:0006351~transcription, DNA-templated	GO:0005739~mitochondrion
T1_DN39673_c1_g1_i10	2693	tr|A0A0K9RK66|A0A0K9RK66_SPIOL	773	67.5	425	47.34	54.98	89	2	1242	2447	375	773	6.4e-150	Uncharacterized protein	SOVF_057200	Spinacia oleracea (Spinach)	NA	nucleic acid binding [GO:0003676]	GO:0003676	GO:0003676~nucleic acid binding	NA	NA
T1_DN26890_c0_g1_i2	615	tr|A0A0K9S262|A0A0K9S262_SPIOL	658	76.7	73	35.61	11.09	17	0	286	504	1	73	6.2e-24	Uncharacterized protein	SOVF_003660	Spinacia oleracea (Spinach)	NA	NA	NA	NA	NA	NA
T1_DN39191_c2_g1_i6	825	tr|A0A0J8CWM3|A0A0J8CWM3_BETVU	313	77	113	41.09	36.1	26	0	113	451	1	113	1.7e-40	Uncharacterized protein	BVRB_3g055050	Beta vulgaris subsp. vulgaris	NA	NA	NA	NA	NA	NA
T1_DN38106_c0_g1_i8	3230	tr|A0A0K9QIS8|A0A0K9QIS8_SPIOL	797	79.4	651	60.46	81.68	134	0	711	2663	147	797	4.2e-297	Uncharacterized protein	SOVF_180210	Spinacia oleracea (Spinach)	NA	NA	NA	NA	NA	NA
T1_DN34233_c1_g1_i3	980	tr|A0A0J8BF86|A0A0J8BF86_BETVU	307	42	219	67.04	71.34	109	3	117	719	88	306	2.1e-34	Uncharacterized protein	BVRB_1g018430	Beta vulgaris subsp. vulgaris	NA	NA	NA	NA	NA	NA
T1_DN38998_c0_g2_i4	1637	tr|A0A0J8E3C3|A0A0J8E3C3_BETVU	305	69.9	306	56.08	100	85	4	239	1141	1	304	6.3e-108	Uncharacterized protein	BVRB_5g125640	Beta vulgaris subsp. vulgaris	NA	NA	NA	NA	NA	NA
T1_DN34554_c3_g1_i6	2492	tr|A0A0J8ELT9|A0A0J8ELT9_BETVU	126	53.2	126	15.17	100	58	1	255	629	1	126	1.4e-29	Uncharacterized protein	BVRB_8g186730	Beta vulgaris subsp. vulgaris	NA	cell [GO:0005623]; protein disulfide oxidoreductase activity [GO:0015035]; cell redox homeostasis [GO:0045454]; glycerol ether metabolic process [GO:0006662]	GO:0005623; GO:0006662; GO:0015035; GO:0045454	GO:0015035~protein disulfide oxidoreductase activity	GO:0006662~glycerol ether metabolic process;GO:0045454~cell redox homeostasis	GO:0005623~cell
T1_DN39791_c3_g2_i1	2271	tr|A0A0K9QFJ5|A0A0K9QFJ5_SPIOL	868	65.7	105	13.87	12.1	10	1	1650	1964	420	498	1.5e-27	Uncharacterized protein	SOVF_191460	Spinacia oleracea (Spinach)	NA	RNA binding [GO:0003723]; Group II intron splicing [GO:0000373]	GO:0000373; GO:0003723	GO:0003723~RNA binding	GO:0000373~Group II intron splicing	NA
T1_DN37541_c1_g3_i4	1859	tr|A0A0J8C364|A0A0J8C364_BETVU	495	81.1	391	63.1	78.99	74	0	379	1551	105	495	1.2e-190	Carboxypeptidase (EC 3.4.16.-)	BVRB_6g144960	Beta vulgaris subsp. vulgaris	NA	cytosol [GO:0005829]; vacuole [GO:0005773]; serine-type carboxypeptidase activity [GO:0004185]	GO:0004185; GO:0005773; GO:0005829	GO:0004185~serine-type carboxypeptidase activity	NA	GO:0005773~vacuole;GO:0005829~cytosol
T1_DN39056_c6_g2_i12	3912	tr|A0A0K9RFD8|A0A0K9RFD8_SPIOL	738	78.3	423	32.44	57.32	68	4	1170	2366	316	738	1.2e-181	Uncharacterized protein	SOVF_073000	Spinacia oleracea (Spinach)	NA	integral component of membrane [GO:0016021]; ATP binding [GO:0005524]; ATPase activity [GO:0016887]	GO:0005524; GO:0016021; GO:0016887	GO:0005524~ATP binding;GO:0016887~ATPase activity	NA	GO:0016021~integral component of membrane
T1_DN19666_c0_g1_i1	392	tr|A0A0K9RYJ3|A0A0K9RYJ3_SPIOL	943	44.8	96	73.47	10.18	20	3	200	391	87	181	2.7e-09	Uncharacterized protein	SOVF_019660	Spinacia oleracea (Spinach)	NA	NA	NA	NA	NA	NA
T1_DN69421_c0_g1_i1	325	tr|A0A078JNX6|A0A078JNX6_BRANA	599	51.5	97	89.54	16.19	46	1	312	22	156	251	1.2e-21	BnaC01g44680D protein (Fragment)	BnaC01g44680D GSBRNA2T00084270001	Brassica napus (Rape)	NA	DNA binding [GO:0003677]	GO:0003677	GO:0003677~DNA binding	NA	NA
T1_DN37032_c0_g2_i4	1239	tr|A0A0J8D8Z0|A0A0J8D8Z0_BETVU	445	73.8	298	72.15	66.97	69	2	161	1042	153	445	4.9e-121	Uncharacterized protein	BVRB_1g007060	Beta vulgaris subsp. vulgaris	NA	ATP binding [GO:0005524]; inositol pentakisphosphate 2-kinase activity [GO:0035299]	GO:0005524; GO:0035299	GO:0005524~ATP binding;GO:0035299~inositol pentakisphosphate 2-kinase activity	NA	NA
T1_DN28905_c0_g1_i4	1395	tr|A0A0J8BR50|A0A0J8BR50_BETVU	328	86.9	176	37.85	53.66	23	0	570	1097	140	315	2.3e-82	Uncharacterized protein	BVRB_8g190060	Beta vulgaris subsp. vulgaris	NA	integral component of membrane [GO:0016021]; mitochondrial inner membrane [GO:0005743]; transmembrane transport [GO:0055085]	GO:0005743; GO:0016021; GO:0055085	NA	GO:0055085~transmembrane transport	GO:0005743~mitochondrial inner membrane;GO:0016021~integral component of membrane
T1_DN77428_c0_g1_i1	341	tr|A0A0K9QIC1|A0A0K9QIC1_SPIOL	971	42.7	103	90.62	10.61	44	2	32	295	330	432	2.5e-11	Uncharacterized protein	SOVF_181860	Spinacia oleracea (Spinach)	NA	nucleus [GO:0005634]; DNA binding [GO:0003677]; regulation of transcription, DNA-templated [GO:0006355]; transcription, DNA-templated [GO:0006351]	GO:0003677; GO:0005634; GO:0006351; GO:0006355	GO:0003677~DNA binding	GO:0006351~transcription, DNA-templated;GO:0006355~regulation of transcription, DNA-templated	GO:0005634~nucleus
T1_DN29731_c0_g1_i1	1822	tr|A0A0J8C9U4|A0A0J8C9U4_BETVU	502	75.4	509	83.81	100	117	5	91	1614	1	502	1.9e-222	Uncharacterized protein	BVRB_6g135070	Beta vulgaris subsp. vulgaris	NA	ATP binding [GO:0005524]; protein kinase activity [GO:0004672]	GO:0004672; GO:0005524	GO:0004672~protein kinase activity;GO:0005524~ATP binding	NA	NA
T1_DN37518_c0_g3_i2	1164	tr|A0A0K9S3P1|A0A0K9S3P1_SPIOL	909	86.4	118	30.41	12.98	16	0	470	823	791	908	3e-51	Uncharacterized protein	SOVF_004050	Spinacia oleracea (Spinach)	NA	ATP binding [GO:0005524]; pantothenate kinase activity [GO:0004594]; coenzyme A biosynthetic process [GO:0015937]	GO:0004594; GO:0005524; GO:0015937	GO:0004594~pantothenate kinase activity;GO:0005524~ATP binding	GO:0015937~coenzyme A biosynthetic process	NA
T1_DN6828_c0_g3_i1	468	tr|A0A0K9Q9R2|A0A0K9Q9R2_SPIOL	1317	61.4	101	64.74	7.67	30	1	166	468	1	92	5.6e-25	Uncharacterized protein	SOVF_203650	Spinacia oleracea (Spinach)	NA	lipid metabolic process [GO:0006629]	GO:0006629	NA	GO:0006629~lipid metabolic process	NA
T1_DN39858_c0_g1_i1	1055	tr|A0A0K9S0R3|A0A0K9S0R3_SPIOL	286	75.5	94	26.73	32.87	23	0	520	801	193	286	4.8e-32	Uncharacterized protein	SOVF_007390	Spinacia oleracea (Spinach)	NA	NA	NA	NA	NA	NA
T1_DN39834_c4_g1_i1	3110	tr|A0A0K9QWK7|A0A0K9QWK7_SPIOL	957	84.7	939	90.58	98.12	140	2	98	2902	19	957	0	Uncharacterized protein (Fragment)	SOVF_139850	Spinacia oleracea (Spinach)	NA	RNA processing [GO:0006396]	GO:0006396	NA	GO:0006396~RNA processing	NA
T1_DN34351_c0_g2_i3	1936	tr|A0A078GCU6|A0A078GCU6_BRANA	439	96.4	28	4.34	6.38	1	0	1853	1936	282	309	4.4e-07	BnaA04g05950D protein	BnaA04g05950D GSBRNA2T00021694001	Brassica napus (Rape)	NA	acyl-CoA dehydrogenase activity [GO:0003995]; flavin adenine dinucleotide binding [GO:0050660]	GO:0003995; GO:0050660	GO:0003995~acyl-CoA dehydrogenase activity;GO:0050660~flavin adenine dinucleotide binding	NA	NA
T1_DN33381_c0_g2_i1	1299	tr|A0A0J8EQW6|A0A0J8EQW6_BETVU	306	79.9	309	71.36	100	56	3	102	1019	1	306	3.1e-134	Uncharacterized protein	BVRB_7g175530	Beta vulgaris subsp. vulgaris	NA	NA	NA	NA	NA	NA
T1_DN36243_c0_g1_i7	2538	tr|A0A0K9RBA7|A0A0K9RBA7_SPIOL	516	86.9	283	33.45	54.84	35	1	1487	2329	234	516	1.1e-140	Uncharacterized protein	SOVF_086080	Spinacia oleracea (Spinach)	NA	NA	NA	NA	NA	NA
T1_DN24633_c0_g1_i1	948	tr|A0A0J8CE92|A0A0J8CE92_BETVU	983	93.9	229	72.47	23.3	14	0	5	691	755	983	5.2e-123	Poly [ADP-ribose] polymerase (PARP) (EC 2.4.2.30)	BVRB_5g120830	Beta vulgaris subsp. vulgaris	NA	nucleus [GO:0005634]; DNA binding [GO:0003677]; NAD binding [GO:0051287]; NAD+ ADP-ribosyltransferase activity [GO:0003950]; zinc ion binding [GO:0008270]; DNA repair [GO:0006281]; protein ADP-ribosylation [GO:0006471]; response to abscisic acid [GO:0009737]; response to oxidative stress [GO:0006979]	GO:0003677; GO:0003950; GO:0005634; GO:0006281; GO:0006471; GO:0006979; GO:0008270; GO:0009737; GO:0051287	GO:0003677~DNA binding;GO:0003950~NAD+ ADP-ribosyltransferase activity;GO:0008270~zinc ion binding;GO:0051287~NAD binding	GO:0006281~DNA repair;GO:0006471~protein ADP-ribosylation;GO:0006979~response to oxidative stress;GO:0009737~response to abscisic acid	GO:0005634~nucleus
T1_DN27522_c0_g1_i1	1396	tr|A0A0J8CC13|A0A0J8CC13_BETVU	305	83.6	220	47.28	72.13	36	0	514	1173	86	305	3.2e-100	Uncharacterized protein	BVRB_5g107060	Beta vulgaris subsp. vulgaris	NA	NA	NA	NA	NA	NA
T1_DN39701_c0_g1_i5	5422	tr|M1D484|M1D484_SOLTU	450	51.6	426	23.57	94.67	204	2	1687	2961	4	428	9.1e-119	Uncharacterized protein	NA	Solanum tuberosum (Potato)	NA	NA	NA	NA	NA	NA
T1_DN32899_c2_g2_i6	1535	tr|A0A0K9QZD0|A0A0K9QZD0_SPIOL	335	74.6	67	13.09	20	17	0	741	941	100	166	3.2e-21	Uncharacterized protein	SOVF_130830	Spinacia oleracea (Spinach)	NA	catalytic activity [GO:0003824]; coenzyme binding [GO:0050662]	GO:0003824; GO:0050662	GO:0003824~catalytic activity;GO:0050662~coenzyme binding	NA	NA
T1_DN23829_c0_g1_i1	433	tr|M1B958|M1B958_SOLTU	236	35.4	65	45.03	27.54	42	0	196	2	31	95	5.3e-06	Uncharacterized protein	NA	Solanum tuberosum (Potato)	NA	NA	NA	NA	NA	NA
T1_DN25607_c0_g1_i1	385	tr|A0A0J8B041|A0A0J8B041_BETVU	56	89.5	38	29.61	67.86	4	0	371	258	19	56	4.9e-11	Uncharacterized protein (Fragment)	BVRB_033340	Beta vulgaris subsp. vulgaris	NA	NA	NA	NA	NA	NA
T1_DN36002_c0_g2_i1	958	tr|F4NCI7|F4NCI7_BETVU	1362	65.1	129	40.4	9.47	45	0	217	603	683	811	1.9e-40	Uncharacterized protein	NA	Beta vulgaris subsp. vulgaris	NA	nucleic acid binding [GO:0003676]	GO:0003676	GO:0003676~nucleic acid binding	NA	NA
T1_DN39898_c1_g5_i5	1105	tr|A0A0K9R256|A0A0K9R256_SPIOL	597	81.5	65	17.65	10.89	12	0	159	353	283	347	2.3e-21	Uncharacterized protein	SOVF_115350	Spinacia oleracea (Spinach)	NA	integral component of membrane [GO:0016021]; methyltransferase activity [GO:0008168]	GO:0008168; GO:0016021	GO:0008168~methyltransferase activity	NA	GO:0016021~integral component of membrane
T1_DN18255_c0_g1_i1	453	tr|A0A0J8BFG4|A0A0J8BFG4_BETVU	995	60	150	99.34	15.08	60	0	2	451	413	562	4.5e-40	Uncharacterized protein	BVRB_1g021560	Beta vulgaris subsp. vulgaris	NA	integral component of membrane [GO:0016021]; ATP binding [GO:0005524]; protein serine/threonine kinase activity [GO:0004674]	GO:0004674; GO:0005524; GO:0016021	GO:0004674~protein serine/threonine kinase activity;GO:0005524~ATP binding	NA	GO:0016021~integral component of membrane
T1_DN38899_c0_g1_i1	2858	tr|A0A0J8BC55|A0A0J8BC55_BETVU	572	78.4	245	25.72	42.83	53	0	1908	2642	328	572	1.3e-105	Uncharacterized protein	BVRB_4g091790	Beta vulgaris subsp. vulgaris	NA	AP-5 adaptor complex [GO:0044599]	GO:0044599	NA	NA	GO:0044599~AP-5 adaptor complex
T1_DN39541_c0_g1_i6	1123	tr|A0A0K9QHE9|A0A0K9QHE9_SPIOL	350	66.7	147	39.27	42	48	1	415	852	76	222	3.7e-51	RNA-dependent RNA polymerase (EC 2.7.7.48) (Fragment)	SOVF_178750	Spinacia oleracea (Spinach)	NA	RNA binding [GO:0003723]; RNA-directed 5'-3' RNA polymerase activity [GO:0003968]; gene silencing by RNA [GO:0031047]	GO:0003723; GO:0003968; GO:0031047	GO:0003723~RNA binding;GO:0003968~RNA-directed RNA polymerase activity	GO:0031047~gene silencing by RNA	NA
T1_DN38150_c0_g1_i2	1281	tr|A0A0J8BGT6|A0A0J8BGT6_BETVU	235	89.4	235	55.04	100	25	0	224	928	1	235	7.4e-112	Uncharacterized protein	BVRB_1g020130	Beta vulgaris subsp. vulgaris	NA	integral component of peroxisomal membrane [GO:0005779]; peroxisome fission [GO:0016559]	GO:0005779; GO:0016559	NA	GO:0016559~peroxisome fission	GO:0005779~integral component of peroxisomal membrane
T1_DN37205_c0_g1_i1	372	tr|A0A199UY49|A0A199UY49_ANACO	689	65.9	41	33.06	5.95	10	1	261	371	199	239	1.4e-07	NADPH--cytochrome P450 reductase	ACMD2_13638	Ananas comosus (Pineapple) (Ananas ananas)	NA	integral component of membrane [GO:0016021]; FMN binding [GO:0010181]; oxidoreductase activity [GO:0016491]	GO:0010181; GO:0016021; GO:0016491	GO:0010181~FMN binding;GO:0016491~oxidoreductase activity	NA	GO:0016021~integral component of membrane
T1_DN25891_c0_g1_i1	1380	tr|A0A0K9R5A9|A0A0K9R5A9_SPIOL	301	83.8	284	61.74	94.35	45	1	161	1012	1	283	8.4e-130	Uncharacterized protein	SOVF_110540	Spinacia oleracea (Spinach)	NA	NA	NA	NA	NA	NA
T1_DN30708_c0_g1_i1	1003	tr|A0A0K9QA25|A0A0K9QA25_SPIOL	79	91.1	79	23.63	100	7	0	248	484	1	79	2.2e-34	Uncharacterized protein	SOVF_207890	Spinacia oleracea (Spinach)	NA	integral component of membrane [GO:0016021]	GO:0016021	NA	NA	GO:0016021~integral component of membrane
T1_DN32550_c0_g1_i1	1370	tr|A0A0K9RFE9|A0A0K9RFE9_SPIOL	895	49.5	321	70.29	35.87	144	9	3	956	29	334	6.1e-72	Uncharacterized protein	SOVF_072880	Spinacia oleracea (Spinach)	NA	ATP binding [GO:0005524]; ATP-dependent DNA helicase activity [GO:0004003]; DNA binding [GO:0003677]; zinc ion binding [GO:0008270]; nucleotide-excision repair [GO:0006289]; transcription initiation from RNA polymerase II promoter [GO:0006367]	GO:0003677; GO:0004003; GO:0005524; GO:0006289; GO:0006367; GO:0008270	GO:0003677~DNA binding;GO:0004003~ATP-dependent DNA helicase activity;GO:0005524~ATP binding;GO:0008270~zinc ion binding	GO:0006289~nucleotide-excision repair;GO:0006367~transcription initiation from RNA polymerase II promoter	NA
T1_DN38138_c1_g1_i2	1681	tr|A0A0J8CR60|A0A0J8CR60_BETVU	708	84.9	350	62.46	49.44	51	1	138	1187	1	348	2.5e-168	Uncharacterized protein	BVRB_3g052330	Beta vulgaris subsp. vulgaris	NA	integral component of membrane [GO:0016021]; plasma membrane [GO:0005886]; ion channel activity [GO:0005216]	GO:0005216; GO:0005886; GO:0016021	GO:0005216~ion channel activity	NA	GO:0005886~plasma membrane;GO:0016021~integral component of membrane
T1_DN31782_c0_g1_i1	1051	tr|A0A0J8C793|A0A0J8C793_BETVU	659	71.6	225	64.22	34.14	58	1	2	658	435	659	7.7e-83	Auxin response factor	BVRB_6g145940	Beta vulgaris subsp. vulgaris	NA	nucleus [GO:0005634]; DNA binding [GO:0003677]; auxin-activated signaling pathway [GO:0009734]; leaf senescence [GO:0010150]; negative regulation of transcription, DNA-templated [GO:0045892]; transcription, DNA-templated [GO:0006351]	GO:0003677; GO:0005634; GO:0006351; GO:0009734; GO:0010150; GO:0045892	GO:0003677~DNA binding	GO:0006351~transcription, DNA-templated;GO:0009734~auxin-activated signaling pathway;GO:0010150~leaf senescence;GO:0045892~negative regulation of transcription, DNA-templated	GO:0005634~nucleus
T1_DN26666_c0_g1_i2	346	tr|A0A0B0N893|A0A0B0N893_GOSAR	520	75	32	27.75	6.15	8	0	227	322	50	81	2.5e-06	Crossover junction endonuclease MUS81	F383_13475	Gossypium arboreum (Tree cotton) (Gossypium nanking)	NA	DNA binding [GO:0003677]; endonuclease activity [GO:0004519]; DNA metabolic process [GO:0006259]	GO:0003677; GO:0004519; GO:0006259	GO:0003677~DNA binding;GO:0004519~endonuclease activity	GO:0006259~DNA metabolic process	NA
T1_DN39947_c2_g4_i4	2099	tr|A0A0J8CC97|A0A0J8CC97_BETVU	634	84.8	164	23.44	25.87	25	0	1601	2092	35	198	7.6e-74	Uncharacterized protein	BVRB_6g127900	Beta vulgaris subsp. vulgaris	NA	NA	NA	NA	NA	NA
T1_DN35446_c0_g1_i1	413	tr|A0A0K9RLE1|A0A0K9RLE1_SPIOL	324	80	85	61.74	26.23	10	1	159	413	1	78	2.5e-29	Uncharacterized protein	SOVF_053440	Spinacia oleracea (Spinach)	NA	aminoacyl-tRNA editing activity [GO:0002161]	GO:0002161	GO:0002161~aminoacyl-tRNA editing activity	NA	NA
T1_DN24475_c0_g1_i1	1701	tr|A0A0K9QYJ3|A0A0K9QYJ3_SPIOL	498	61.1	486	85.71	97.59	146	4	227	1579	18	495	5.7e-160	Uncharacterized protein	SOVF_133700	Spinacia oleracea (Spinach)	NA	integral component of membrane [GO:0016021]	GO:0016021	NA	NA	GO:0016021~integral component of membrane
T1_DN76825_c0_g1_i1	528	tr|A0A0J8CKW6|A0A0J8CKW6_BETVU	388	78.7	141	80.11	36.34	30	0	105	527	1	141	4.3e-58	Uncharacterized protein	BVRB_4g071650	Beta vulgaris subsp. vulgaris	NA	integral component of membrane [GO:0016021]; lipid metabolic process [GO:0006629]	GO:0006629; GO:0016021	NA	GO:0006629~lipid metabolic process	GO:0016021~integral component of membrane
T1_DN43808_c0_g1_i1	371	tr|A0A078CZ63|A0A078CZ63_BRANA	435	55.1	69	55.8	15.86	29	2	367	164	302	369	3.9e-13	BnaC02g22000D protein	BnaC02g22000D GSBRNA2T00137122001	Brassica napus (Rape)	NA	nucleic acid binding [GO:0003676]	GO:0003676	GO:0003676~nucleic acid binding	NA	NA
T1_DN35221_c1_g5_i1	672	tr|A0A0K9QI24|A0A0K9QI24_SPIOL	92	58.9	90	40.18	97.83	30	2	239	487	1	90	1e-24	Uncharacterized protein	SOVF_176980	Spinacia oleracea (Spinach)	NA	NA	NA	NA	NA	NA
T1_DN24723_c0_g1_i1	1262	tr|A0A0J8BZU0|A0A0J8BZU0_BETVU	211	74.2	209	49.68	99.05	54	0	235	861	1	209	9.5e-88	Uncharacterized protein	BVRB_6g153370	Beta vulgaris subsp. vulgaris	NA	integral component of membrane [GO:0016021]; transport [GO:0006810]	GO:0006810; GO:0016021	NA	GO:0006810~transport	GO:0016021~integral component of membrane
T1_DN39993_c2_g8_i2	794	tr|A0A0J8BRH6|A0A0J8BRH6_BETVU	712	57.5	179	67.63	25.14	44	3	73	609	341	487	6.7e-39	Uncharacterized protein	BVRB_8g185560	Beta vulgaris subsp. vulgaris	NA	integral component of membrane [GO:0016021]; plasma membrane [GO:0005886]; ATP binding [GO:0005524]; protein kinase activity [GO:0004672]	GO:0004672; GO:0005524; GO:0005886; GO:0016021	GO:0004672~protein kinase activity;GO:0005524~ATP binding	NA	GO:0005886~plasma membrane;GO:0016021~integral component of membrane
T1_DN38016_c1_g6_i1	3234	tr|A0A0K9RCB0|A0A0K9RCB0_SPIOL	829	68.7	803	74.49	96.86	251	0	256	2664	11	813	1.8e-303	Uncharacterized protein	SOVF_088790	Spinacia oleracea (Spinach)	NA	NA	NA	NA	NA	NA
T1_DN23977_c1_g1_i1	375	tr|A0A0K9RKI2|A0A0K9RKI2_SPIOL	709	78.2	124	99.2	17.49	27	0	2	373	125	248	4e-50	Uncharacterized protein	SOVF_061720	Spinacia oleracea (Spinach)	NA	integral component of membrane [GO:0016021]	GO:0016021	NA	NA	GO:0016021~integral component of membrane
T1_DN26582_c0_g1_i2	1947	tr|A0A0K9Q925|A0A0K9Q925_SPIOL	451	92.2	451	69.49	100	34	1	129	1478	1	451	7.7e-238	Uncharacterized protein	SOVF_205760	Spinacia oleracea (Spinach)	NA	clathrin adaptor complex [GO:0030131]; intracellular protein transport [GO:0006886]; vesicle-mediated transport [GO:0016192]	GO:0006886; GO:0016192; GO:0030131	NA	GO:0006886~intracellular protein transport;GO:0016192~vesicle-mediated transport	GO:0030131~clathrin adaptor complex
T1_DN38074_c4_g1_i1	2382	tr|A0A0K9QIP5|A0A0K9QIP5_SPIOL	304	98	304	38.29	100	6	0	554	1465	1	304	1.3e-175	Serine/threonine-protein phosphatase (EC 3.1.3.16)	SOVF_174900	Spinacia oleracea (Spinach)	NA	metal ion binding [GO:0046872]; phosphoprotein phosphatase activity [GO:0004721]	GO:0004721; GO:0046872	GO:0004721~phosphoprotein phosphatase activity;GO:0046872~metal ion binding	NA	NA
T1_DN39392_c5_g1_i1	3688	tr|A0A0K9RJ28|A0A0K9RJ28_SPIOL	1354	63	932	75.81	68.83	278	18	16	2778	419	1294	0	Uncharacterized protein	SOVF_061180	Spinacia oleracea (Spinach)	NA	zinc ion binding [GO:0008270]	GO:0008270	GO:0008270~zinc ion binding	NA	NA
T1_DN36659_c1_g1_i4	1227	tr|A0A0K9R1S3|A0A0K9R1S3_SPIOL	397	94.2	86	21.03	21.66	5	0	531	788	312	397	9.7e-45	Hexosyltransferase (EC 2.4.1.-)	SOVF_121240	Spinacia oleracea (Spinach)	NA	Golgi membrane [GO:0000139]; integral component of membrane [GO:0016021]; galactosyltransferase activity [GO:0008378]; protein glycosylation [GO:0006486]	GO:0000139; GO:0006486; GO:0008378; GO:0016021	GO:0008378~galactosyltransferase activity	GO:0006486~protein glycosylation	GO:0000139~Golgi membrane;GO:0016021~integral component of membrane
T1_DN33116_c1_g1_i3	2652	tr|A0A0J8CZU9|A0A0J8CZU9_BETVU	595	92.4	251	28.39	42.18	19	0	1113	1865	271	521	8.6e-131	Uncharacterized protein	BVRB_1g012490	Beta vulgaris subsp. vulgaris	NA	cytoplasm [GO:0005737]; imidazoleglycerol-phosphate synthase activity [GO:0000107]; oxo-acid-lyase activity [GO:0016833]; histidine biosynthetic process [GO:0000105]	GO:0000105; GO:0000107; GO:0005737; GO:0016833	GO:0000107~imidazoleglycerol-phosphate synthase activity;GO:0016833~oxo-acid-lyase activity	GO:0000105~histidine biosynthetic process	GO:0005737~cytoplasm
T1_DN23525_c0_g2_i1	666	tr|A0A0K9RNI1|A0A0K9RNI1_SPIOL	492	58	224	100	45.53	89	5	1	666	192	412	1.4e-61	Uncharacterized protein	SOVF_052160	Spinacia oleracea (Spinach)	NA	NA	NA	NA	NA	NA
T1_DN28044_c0_g1_i1	3586	tr|A0A0J8BU16|A0A0J8BU16_BETVU	838	75.1	834	69.77	99.52	198	5	634	3105	1	834	0	Uncharacterized protein	BVRB_8g191080	Beta vulgaris subsp. vulgaris	NA	phosphoric ester hydrolase activity [GO:0042578]; phosphatidylinositol-3-phosphate biosynthetic process [GO:0036092]; vacuole organization [GO:0007033]	GO:0007033; GO:0036092; GO:0042578	GO:0042578~phosphoric ester hydrolase activity	GO:0007033~vacuole organization;GO:0036092~phosphatidylinositol-3-phosphate biosynthetic process	NA
T1_DN83676_c0_g1_i1	406	tr|A0A0J8BAZ9|A0A0J8BAZ9_BETVU	922	52.9	51	37.68	5.53	24	0	250	402	562	612	7e-08	Uncharacterized protein	BVRB_7g178410	Beta vulgaris subsp. vulgaris	NA	integral component of membrane [GO:0016021]; cellular response to salicylic acid stimulus [GO:0071446]; regulation of defense response [GO:0031347]; regulation of salicylic acid mediated signaling pathway [GO:2000031]	GO:0016021; GO:0031347; GO:0071446; GO:2000031	NA	GO:0031347~regulation of defense response;GO:0071446~cellular response to salicylic acid stimulus;GO:2000031~regulation of salicylic acid mediated signaling pathway	GO:0016021~integral component of membrane
T1_DN36529_c2_g4_i4	1484	tr|A0A0J8BJK7|A0A0J8BJK7_BETVU	273	90.8	76	15.36	27.84	7	0	93	320	1	76	1.5e-31	Uncharacterized protein	BVRB_1g016150	Beta vulgaris subsp. vulgaris	NA	endoplasmic reticulum [GO:0005783]; integral component of membrane [GO:0016021]; ER retention sequence binding [GO:0046923]; protein retention in ER lumen [GO:0006621]	GO:0005783; GO:0006621; GO:0016021; GO:0046923	GO:0046923~ER retention sequence binding	GO:0006621~protein retention in ER lumen	GO:0005783~endoplasmic reticulum;GO:0016021~integral component of membrane
T1_DN34219_c1_g2_i1	1103	tr|A0A0J8BWV4|A0A0J8BWV4_BETVU	528	65.2	46	12.51	8.71	15	1	3	140	360	404	4.2e-07	Uncharacterized protein	BVRB_8g181600	Beta vulgaris subsp. vulgaris	NA	NA	NA	NA	NA	NA
T1_DN39439_c1_g1_i3	437	tr|A0A0D2S9R5|A0A0D2S9R5_GOSRA	168	100	53	36.38	31.55	0	0	277	435	51	103	2.3e-20	Actin-related protein 2/3 complex subunit 4	B456_005G030800	Gossypium raimondii (New World cotton)	NA	Arp2/3 protein complex [GO:0005885]; cytoplasm [GO:0005737]; actin filament polymerization [GO:0030041]; Arp2/3 complex-mediated actin nucleation [GO:0034314]	GO:0005737; GO:0005885; GO:0030041; GO:0034314	NA	GO:0030041~actin filament polymerization;GO:0034314~Arp2/3 complex-mediated actin nucleation	GO:0005737~cytoplasm;GO:0005885~Arp2/3 protein complex
T1_DN23191_c0_g1_i1	638	tr|A0A0J8CU85|A0A0J8CU85_BETVU	1132	80.6	36	16.93	3.18	7	0	526	633	851	886	3.4e-09	RNA-dependent RNA polymerase (EC 2.7.7.48)	BVRB_2g040860	Beta vulgaris subsp. vulgaris	NA	RNA binding [GO:0003723]; RNA-directed 5'-3' RNA polymerase activity [GO:0003968]; gene silencing by RNA [GO:0031047]	GO:0003723; GO:0003968; GO:0031047	GO:0003723~RNA binding;GO:0003968~RNA-directed RNA polymerase activity	GO:0031047~gene silencing by RNA	NA
T1_DN23054_c0_g2_i1	456	tr|A0A0J8CT05|A0A0J8CT05_BETVU	325	65.6	122	80.26	37.54	37	2	94	453	3	121	9.5e-38	Uncharacterized protein	BVRB_3g063050	Beta vulgaris subsp. vulgaris	NA	NA	NA	NA	NA	NA
T1_DN29351_c0_g2_i1	351	tr|A0A0J8BJE8|A0A0J8BJE8_BETVU	329	60.8	79	67.52	24.01	19	2	151	351	148	226	1.8e-12	Uncharacterized protein	BVRB_9g215380	Beta vulgaris subsp. vulgaris	NA	cytosol [GO:0005829]; nitronate monooxygenase activity [GO:0018580]; response to cadmium ion [GO:0046686]; response to symbiotic fungus [GO:0009610]	GO:0005829; GO:0009610; GO:0018580; GO:0046686	GO:0018580~nitronate monooxygenase activity	GO:0009610~response to symbiotic fungus;GO:0046686~response to cadmium ion	GO:0005829~cytosol
T1_DN24111_c0_g2_i1	694	tr|A0A0K9RPK1|A0A0K9RPK1_SPIOL	747	86.7	195	84.29	26.1	25	1	108	692	201	394	2.5e-90	Gamma-tubulin complex component	SOVF_042960	Spinacia oleracea (Spinach)	NA	cytoplasm [GO:0005737]; microtubule [GO:0005874]; microtubule organizing center [GO:0005815]; spindle pole [GO:0000922]; microtubule nucleation [GO:0007020]	GO:0000922; GO:0005737; GO:0005815; GO:0005874; GO:0007020	NA	GO:0007020~microtubule nucleation	GO:0000922~spindle pole;GO:0005737~cytoplasm;GO:0005815~microtubule organizing center;GO:0005874~microtubule
T1_DN34682_c0_g1_i2	3090	tr|A0A0J8D457|A0A0J8D457_BETVU	825	78.1	825	80.1	100	177	1	150	2612	1	825	0	Uncharacterized protein	BVRB_1g014870	Beta vulgaris subsp. vulgaris	NA	NA	NA	NA	NA	NA
T1_DN34801_c0_g1_i4	1726	tr|A0A0K9QQW7|A0A0K9QQW7_SPIOL	441	85.2	440	76.48	99.77	59	2	192	1511	1	434	8.4e-212	Uncharacterized protein	SOVF_151550	Spinacia oleracea (Spinach)	NA	integral component of membrane [GO:0016021]	GO:0016021	NA	NA	GO:0016021~integral component of membrane
T1_DN81884_c0_g1_i1	352	tr|A0A0J8E243|A0A0J8E243_BETVU	386	88.7	62	52.84	16.06	6	1	169	351	1	62	2.4e-20	Uncharacterized protein	BVRB_7g178430	Beta vulgaris subsp. vulgaris	NA	NA	NA	NA	NA	NA
T1_DN39711_c1_g1_i1	963	tr|A0A0K9RGK1|A0A0K9RGK1_SPIOL	352	77	265	82.55	75.28	57	1	91	873	6	270	7e-115	Uncharacterized protein	SOVF_069120	Spinacia oleracea (Spinach)	NA	metal ion binding [GO:0046872]; oxidoreductase activity [GO:0016491]	GO:0016491; GO:0046872	GO:0016491~oxidoreductase activity;GO:0046872~metal ion binding	NA	NA
T1_DN30289_c0_g1_i1	1606	tr|A0A0K9S2U4|A0A0K9S2U4_SPIOL	366	70.3	357	66.69	97.54	105	1	211	1278	1	357	1.2e-132	Uncharacterized protein	SOVF_001090	Spinacia oleracea (Spinach)	NA	nucleus [GO:0005634]; regulation of transcription, DNA-templated [GO:0006355]	GO:0005634; GO:0006355	NA	GO:0006355~regulation of transcription, DNA-templated	GO:0005634~nucleus
T1_DN39969_c0_g1_i2	1446	tr|A0A0J8CQ30|A0A0J8CQ30_BETVU	446	56.5	271	56.22	60.76	78	8	454	1152	177	445	2.6e-65	Peptidylprolyl isomerase (EC 5.2.1.8)	BVRB_3g055630	Beta vulgaris subsp. vulgaris	NA	peptidyl-prolyl cis-trans isomerase activity [GO:0003755]	GO:0003755	GO:0003755~peptidyl-prolyl cis-trans isomerase activity	NA	NA
T1_DN30324_c0_g3_i1	712	tr|A0A0J8EWG5|A0A0J8EWG5_BETVU	380	95.1	143	60.25	37.63	7	0	2	430	238	380	2.1e-71	Uncharacterized protein	BVRB_6g151710	Beta vulgaris subsp. vulgaris	NA	integral component of membrane [GO:0016021]; plasma membrane [GO:0005886]; ATP binding [GO:0005524]; protein serine/threonine kinase activity [GO:0004674]	GO:0004674; GO:0005524; GO:0005886; GO:0016021	GO:0004674~protein serine/threonine kinase activity;GO:0005524~ATP binding	NA	GO:0005886~plasma membrane;GO:0016021~integral component of membrane
T1_DN33224_c1_g1_i1	1838	tr|A0A0J8D2X0|A0A0J8D2X0_BETVU	370	81.9	281	45.87	75.95	51	0	872	1714	87	367	2.5e-121	Uncharacterized protein	BVRB_2g027780	Beta vulgaris subsp. vulgaris	NA	NA	NA	NA	NA	NA
T1_DN36884_c0_g1_i4	3131	tr|A0A0K9RJA0|A0A0K9RJA0_SPIOL	634	83.3	636	60.94	100	92	2	613	2484	1	634	0	Uncharacterized protein	SOVF_060600	Spinacia oleracea (Spinach)	NA	methyltransferase activity [GO:0008168]	GO:0008168	GO:0008168~methyltransferase activity	NA	NA
T1_DN31368_c0_g2_i2	1138	tr|D3IVU0|D3IVU0_9POAL	896	51.3	150	39.54	16.74	72	1	690	1136	13	162	7.1e-34	Putative retrotransposon protein	NA	Phyllostachys edulis	NA	nucleic acid binding [GO:0003676]; zinc ion binding [GO:0008270]; DNA integration [GO:0015074]	GO:0003676; GO:0008270; GO:0015074	GO:0003676~nucleic acid binding;GO:0008270~zinc ion binding	GO:0015074~DNA integration	NA
T1_DN35944_c0_g2_i1	847	tr|A0A067JAL4|A0A067JAL4_JATCU	729	64.8	122	43.21	16.74	42	1	105	467	577	698	4.8e-43	Uncharacterized protein	JCGZ_21327	Jatropha curcas (Barbados nut)	NA	integral component of membrane [GO:0016021]; ATP binding [GO:0005524]; protein serine/threonine kinase activity [GO:0004674]; recognition of pollen [GO:0048544]	GO:0004674; GO:0005524; GO:0016021; GO:0048544	GO:0004674~protein serine/threonine kinase activity;GO:0005524~ATP binding	GO:0048544~recognition of pollen	GO:0016021~integral component of membrane
T1_DN18640_c0_g2_i1	1684	tr|A0A0J8BIJ9|A0A0J8BIJ9_BETVU	456	76.3	459	81.77	100	106	2	129	1505	1	456	4.5e-210	Uncharacterized protein	BVRB_9g220930	Beta vulgaris subsp. vulgaris	NA	transferase activity, transferring hexosyl groups [GO:0016758]; metabolic process [GO:0008152]	GO:0008152; GO:0016758	GO:0016758~transferase activity, transferring hexosyl groups	GO:0008152~metabolic process	NA
T1_DN36939_c1_g1_i1	1035	tr|A0A0J8BM46|A0A0J8BM46_BETVU	339	77.4	53	15.36	15.63	10	1	1	159	178	228	1.5e-14	Uncharacterized protein	BVRB_9g206040	Beta vulgaris subsp. vulgaris	NA	nucleic acid binding [GO:0003676]; nucleotide binding [GO:0000166]	GO:0000166; GO:0003676	GO:0000166~nucleotide binding;GO:0003676~nucleic acid binding	NA	NA
T1_DN38968_c2_g1_i9	2422	tr|A0A0J8D067|A0A0J8D067_BETVU	548	88.4	465	57.6	84.85	54	0	111	1505	1	465	8.7e-247	Uncharacterized protein	BVRB_2g034990	Beta vulgaris subsp. vulgaris	NA	DNA photolyase activity [GO:0003913]; DNA repair [GO:0006281]	GO:0003913; GO:0006281	GO:0003913~DNA photolyase activity	GO:0006281~DNA repair	NA
T1_DN26271_c0_g1_i1	1538	tr|A0A0K9QFH5|A0A0K9QFH5_SPIOL	430	67.8	385	75.1	89.53	108	4	92	1246	62	430	5.3e-141	Uncharacterized protein	SOVF_190470	Spinacia oleracea (Spinach)	NA	cell [GO:0005623]; electron carrier activity [GO:0009055]; protein disulfide oxidoreductase activity [GO:0015035]; cell redox homeostasis [GO:0045454]	GO:0005623; GO:0009055; GO:0015035; GO:0045454	GO:0009055~electron carrier activity;GO:0015035~protein disulfide oxidoreductase activity	GO:0045454~cell redox homeostasis	GO:0005623~cell
T1_DN38924_c1_g4_i1	1299	tr|A0A0J8CCL2|A0A0J8CCL2_BETVU	452	55.2	368	84.99	81.42	156	7	1	1098	92	452	1.6e-106	Uncharacterized protein	BVRB_5g106750	Beta vulgaris subsp. vulgaris	NA	transferase activity, transferring acyl groups other than amino-acyl groups [GO:0016747]	GO:0016747	GO:0016747~transferase activity, transferring acyl groups other than amino-acyl groups	NA	NA
T1_DN32889_c0_g1_i2	1591	tr|A0A0K9QZQ3|A0A0K9QZQ3_SPIOL	676	85.8	288	54.31	42.6	41	0	193	1056	388	675	1.5e-138	Uncharacterized protein	SOVF_123150	Spinacia oleracea (Spinach)	NA	integral component of membrane [GO:0016021]	GO:0016021	NA	NA	GO:0016021~integral component of membrane
T1_DN5491_c0_g1_i1	337	tr|A0A0K9QDR0|A0A0K9QDR0_SPIOL	1449	58.9	112	99.7	7.73	46	0	2	337	771	882	8.1e-26	Uncharacterized protein (Fragment)	SOVF_196080	Spinacia oleracea (Spinach)	NA	NA	NA	NA	NA	NA
T1_DN38964_c0_g2_i1	368	tr|A0A0J8BBD4|A0A0J8BBD4_BETVU	302	83.3	90	73.37	29.8	15	0	97	366	99	188	2.7e-35	Uncharacterized protein	BVRB_7g177170	Beta vulgaris subsp. vulgaris	NA	heme binding [GO:0020037]; iron ion binding [GO:0005506]; oxidoreductase activity, acting on paired donors, with incorporation or reduction of molecular oxygen [GO:0016705]	GO:0005506; GO:0016705; GO:0020037	GO:0005506~iron ion binding;GO:0016705~oxidoreductase activity, acting on paired donors, with incorporation or reduction of molecular oxygen;GO:0020037~heme binding	NA	NA
T1_DN39230_c0_g1_i7	824	tr|A0A0K9QWV1|A0A0K9QWV1_SPIOL	705	62.9	251	91.38	35.6	77	2	75	824	319	554	1.7e-77	Uncharacterized protein	SOVF_132260	Spinacia oleracea (Spinach)	NA	cytokinesis [GO:0000910]; microtubule cytoskeleton organization [GO:0000226]	GO:0000226; GO:0000910	NA	GO:0000226~microtubule cytoskeleton organization;GO:0000910~cytokinesis	NA
T1_DN8224_c0_g1_i1	1471	tr|A0A0J8CSE9|A0A0J8CSE9_BETVU	917	69	449	91.57	48.96	129	4	5	1336	471	914	8.6e-165	Uncharacterized protein	BVRB_3g048000	Beta vulgaris subsp. vulgaris	NA	NA	NA	NA	NA	NA
T1_DN35933_c0_g1_i4	2249	tr|A0A0K9QPE3|A0A0K9QPE3_SPIOL	550	78.3	396	52.82	72	69	2	312	1499	1	379	1.8e-182	Uncharacterized protein	SOVF_156450	Spinacia oleracea (Spinach)	NA	NA	NA	NA	NA	NA
T1_DN39952_c1_g1_i9	2922	tr|A0A0K9RFR9|A0A0K9RFR9_SPIOL	737	79.6	602	61.81	81.68	119	4	537	2336	81	680	5.7e-285	Uncharacterized protein	SOVF_071770	Spinacia oleracea (Spinach)	NA	NA	NA	NA	NA	NA
T1_DN39374_c0_g1_i4	3426	tr|A0A1B5Z879|A0A1B5Z879_TRISU	1620	52.4	191	16.73	11.79	81	2	5	559	1418	1604	3.9e-51	Uncharacterized protein (Fragment)	TSUD_417510	Trifolium subterraneum (Subterranean clover)	NA	nucleic acid binding [GO:0003676]; DNA integration [GO:0015074]	GO:0003676; GO:0015074	GO:0003676~nucleic acid binding	GO:0015074~DNA integration	NA
T1_DN39816_c1_g2_i17	10681	tr|A0A0J8BHK2|A0A0J8BHK2_BETVU	3466	67.2	2583	72.55	74.52	783	15	96	7802	1	2533	0	Uncharacterized protein	BVRB_1g023160	Beta vulgaris subsp. vulgaris	NA	NA	NA	NA	NA	NA
T1_DN37739_c0_g2_i5	4019	tr|A0A0K9QM54|A0A0K9QM54_SPIOL	848	67.6	660	49.27	77.83	176	9	1522	3486	222	848	8.8e-236	Uncharacterized protein	SOVF_163470	Spinacia oleracea (Spinach)	NA	NA	NA	NA	NA	NA
T1_DN39926_c0_g4_i4	922	tr|A0A0K9R0F7|A0A0K9R0F7_SPIOL	106	85.5	76	24.73	71.7	11	0	173	400	1	76	4.6e-31	Uncharacterized protein	SOVF_120810	Spinacia oleracea (Spinach)	NA	integral component of membrane [GO:0016021]	GO:0016021	NA	NA	GO:0016021~integral component of membrane
T1_DN31875_c0_g1_i1	1380	tr|A0A0K9S0E8|A0A0K9S0E8_SPIOL	419	82.1	364	79.13	86.87	64	1	141	1232	1	363	7.3e-174	Uncharacterized protein	SOVF_008360	Spinacia oleracea (Spinach)	NA	S-methyl-5-thioribose kinase activity [GO:0046522]; methionine biosynthetic process [GO:0009086]	GO:0009086; GO:0046522	GO:0046522~S-methyl-5-thioribose kinase activity	GO:0009086~methionine biosynthetic process	NA
T1_DN27733_c0_g1_i4	1454	tr|A0A0J8CKD8|A0A0J8CKD8_BETVU	394	77.7	376	77.58	95.43	81	1	102	1229	22	394	6.7e-162	Uncharacterized protein	BVRB_5g097920	Beta vulgaris subsp. vulgaris	NA	cytoplasm [GO:0005737]; sedoheptulose-7-phosphate:D-glyceraldehyde-3-phosphate glyceronetransferase activity [GO:0004801]; carbohydrate metabolic process [GO:0005975]; pentose-phosphate shunt [GO:0006098]	GO:0004801; GO:0005737; GO:0005975; GO:0006098	GO:0004801~sedoheptulose-7-phosphate:D-glyceraldehyde-3-phosphate glyceronetransferase activity	GO:0005975~carbohydrate metabolic process;GO:0006098~pentose-phosphate shunt	GO:0005737~cytoplasm
T1_DN35248_c0_g1_i1	761	tr|A0A0J8F2Y7|A0A0J8F2Y7_BETVU	339	88.6	123	48.49	36.28	12	1	94	462	219	339	3.3e-59	Hexosyltransferase (EC 2.4.1.-)	BVRB_5g122490	Beta vulgaris subsp. vulgaris	NA	inositol 3-alpha-galactosyltransferase activity [GO:0047216]; galactose metabolic process [GO:0006012]; response to abscisic acid [GO:0009737]; response to cold [GO:0009409]; response to heat [GO:0009408]; response to high light intensity [GO:0009644]; response to hydrogen peroxide [GO:0042542]; response to salt stress [GO:0009651]; response to water deprivation [GO:0009414]	GO:0006012; GO:0009408; GO:0009409; GO:0009414; GO:0009644; GO:0009651; GO:0009737; GO:0042542; GO:0047216	GO:0047216~inositol 3-alpha-galactosyltransferase activity	GO:0006012~galactose metabolic process;GO:0009408~response to heat;GO:0009409~response to cold;GO:0009414~response to water deprivation;GO:0009644~response to high light intensity;GO:0009651~response to salt stress;GO:0009737~response to abscisic acid;GO:0042542~response to hydrogen peroxide	NA
T1_DN37614_c0_g2_i1	512	tr|A0A0J8CJ55|A0A0J8CJ55_BETVU	1012	75.3	170	99.61	16.8	41	1	512	3	108	276	5.4e-66	Calcium-transporting ATPase (EC 3.6.3.8)	BVRB_4g081790	Beta vulgaris subsp. vulgaris	NA	integral component of membrane [GO:0016021]; ATP binding [GO:0005524]; calcium-transporting ATPase activity [GO:0005388]; metal ion binding [GO:0046872]	GO:0005388; GO:0005524; GO:0016021; GO:0046872	GO:0005388~calcium-transporting ATPase activity;GO:0005524~ATP binding;GO:0046872~metal ion binding	NA	GO:0016021~integral component of membrane
T1_DN25678_c0_g1_i1	382	tr|A0A0K9RG33|A0A0K9RG33_SPIOL	377	75.6	127	99.74	33.69	30	1	1	381	48	173	4.5e-49	Uncharacterized protein	SOVF_070470	Spinacia oleracea (Spinach)	NA	NA	NA	NA	NA	NA
T1_DN29652_c0_g1_i1	966	tr|A0A0V0IN37|A0A0V0IN37_SOLCH	404	54.5	154	47.83	38.12	69	1	961	500	25	177	3.2e-43	Putative ovule protein	NA	Solanum chacoense (Chaco potato)	NA	NA	NA	NA	NA	NA
T1_DN38525_c0_g1_i7	6119	tr|A0A0J8BU23|A0A0J8BU23_BETVU	1802	75	1338	65.6	74.25	306	9	2018	5971	474	1802	0	Uncharacterized protein	BVRB_8g191130	Beta vulgaris subsp. vulgaris	NA	endosome [GO:0005768]; 1-phosphatidylinositol-3-phosphate 5-kinase activity [GO:0000285]; ATP binding [GO:0005524]; metal ion binding [GO:0046872]; endomembrane system organization [GO:0010256]; vacuole organization [GO:0007033]	GO:0000285; GO:0005524; GO:0005768; GO:0007033; GO:0010256; GO:0046872	GO:0000285~1-phosphatidylinositol-3-phosphate 5-kinase activity;GO:0005524~ATP binding;GO:0046872~metal ion binding	GO:0007033~vacuole organization;GO:0010256~endomembrane system organization	GO:0005768~endosome
T1_DN38603_c0_g1_i5	449	tr|A0A0J8F7J7|A0A0J8F7J7_BETVU	442	88.9	45	30.07	10.18	5	0	122	256	160	204	1.2e-13	Uncharacterized protein	BVRB_5g098850	Beta vulgaris subsp. vulgaris	NA	integral component of membrane [GO:0016021]; protein insertion into membrane [GO:0051205]	GO:0016021; GO:0051205	NA	GO:0051205~protein insertion into membrane	GO:0016021~integral component of membrane
T1_DN36433_c0_g2_i4	1415	tr|A0A0J8BRA3|A0A0J8BRA3_BETVU	499	78.6	192	40.71	38.48	41	0	832	1407	204	395	2.5e-76	Uncharacterized protein	BVRB_9g204210	Beta vulgaris subsp. vulgaris	NA	plant-type cell wall [GO:0009505]; defense response to bacterium [GO:0042742]	GO:0009505; GO:0042742	NA	GO:0042742~defense response to bacterium	GO:0009505~plant-type cell wall
T1_DN35713_c0_g1_i11	1598	tr|A0A0J8B255|A0A0J8B255_BETVU	610	41	227	42.62	37.21	109	5	1264	638	351	570	8e-31	Uncharacterized protein	BVRB_011820	Beta vulgaris subsp. vulgaris	NA	NA	NA	NA	NA	NA
T1_DN34873_c0_g1_i9	2138	tr|A0A0K9Q7S0|A0A0K9Q7S0_SPIOL	692	76.5	353	49.53	51.01	76	3	250	1290	1	352	4e-155	Uncharacterized protein	SOVF_210410	Spinacia oleracea (Spinach)	NA	integral component of membrane [GO:0016021]	GO:0016021	NA	NA	GO:0016021~integral component of membrane
T1_DN26581_c0_g4_i1	359	tr|A0A0K9R8F5|A0A0K9R8F5_SPIOL	345	72	75	62.67	21.74	20	1	99	323	4	77	1.5e-22	Uncharacterized protein	SOVF_101690	Spinacia oleracea (Spinach)	NA	oxidoreductase activity [GO:0016491]	GO:0016491	GO:0016491~oxidoreductase activity	NA	NA
T1_DN51126_c0_g1_i1	305	tr|A0A0J8E100|A0A0J8E100_BETVU	423	73.6	91	89.51	21.51	24	0	273	1	231	321	2.8e-33	Uncharacterized protein	BVRB_8g199630	Beta vulgaris subsp. vulgaris	NA	FAD binding [GO:0071949]; oxidoreductase activity [GO:0016491]	GO:0016491; GO:0071949	GO:0016491~oxidoreductase activity;GO:0071949~FAD binding	NA	NA
T1_DN2348_c0_g1_i1	1059	tr|A0A0K9QMJ8|A0A0K9QMJ8_SPIOL	68	57.8	64	18.13	94.12	19	1	956	765	13	68	7.9e-11	Uncharacterized protein	SOVF_162080	Spinacia oleracea (Spinach)	NA	NA	NA	NA	NA	NA
T1_DN36613_c0_g2_i11	1243	tr|A0A0K9R7C6|A0A0K9R7C6_SPIOL	250	66.7	249	60.1	99.6	65	3	282	995	1	242	8.2e-84	Uncharacterized protein	SOVF_096470	Spinacia oleracea (Spinach)	NA	NA	NA	NA	NA	NA
T1_DN37002_c3_g3_i12	2069	tr|A0A0J8EM17|A0A0J8EM17_BETVU	504	71.8	259	37.55	51.39	61	1	353	1129	256	502	6.8e-107	Uncharacterized protein	BVRB_8g187200	Beta vulgaris subsp. vulgaris	NA	integral component of membrane [GO:0016021]	GO:0016021	NA	NA	GO:0016021~integral component of membrane
T1_DN30035_c0_g1_i3	2269	tr|A0A0J8E3P7|A0A0J8E3P7_BETVU	604	65	588	77.74	97.35	205	1	209	1969	6	593	5.9e-229	Uncharacterized protein	BVRB_5g124210	Beta vulgaris subsp. vulgaris	NA	membrane [GO:0016020]; D-arabinono-1,4-lactone oxidase activity [GO:0003885]; flavin adenine dinucleotide binding [GO:0050660]	GO:0003885; GO:0016020; GO:0050660	GO:0003885~D-arabinono-1,4-lactone oxidase activity;GO:0050660~flavin adenine dinucleotide binding	NA	GO:0016020~membrane
T1_DN31902_c0_g1_i4	2476	tr|A0A0J8B6M9|A0A0J8B6M9_BETVU	409	76.3	409	49.56	100	92	3	984	2201	3	409	1.5e-177	Uncharacterized protein	BVRB_8g201090	Beta vulgaris subsp. vulgaris	NA	nucleus [GO:0005634]; sequence-specific DNA binding [GO:0043565]; transcription factor activity, sequence-specific DNA binding [GO:0003700]	GO:0003700; GO:0005634; GO:0043565	GO:0003700~sequence-specific DNA binding transcription factor activity;GO:0043565~sequence-specific DNA binding	NA	GO:0005634~nucleus
T1_DN32791_c0_g2_i1	376	tr|A0A0J8BWC0|A0A0J8BWC0_BETVU	496	75.8	124	98.94	25	30	0	3	374	296	419	2.8e-48	Uncharacterized protein	BVRB_7g165310	Beta vulgaris subsp. vulgaris	NA	glutathione gamma-glutamylcysteinyltransferase activity [GO:0016756]; metal ion binding [GO:0046872]; phytochelatin biosynthetic process [GO:0046938]; response to metal ion [GO:0010038]	GO:0010038; GO:0016756; GO:0046872; GO:0046938	GO:0016756~glutathione gamma-glutamylcysteinyltransferase activity;GO:0046872~metal ion binding	GO:0010038~response to metal ion;GO:0046938~phytochelatin biosynthetic process	NA
T1_DN33587_c0_g2_i1	1380	tr|A0A0J8CI54|A0A0J8CI54_BETVU	230	83.5	230	50	100	25	1	226	876	1	230	1.2e-104	Ubiquitin carboxyl-terminal hydrolase (EC 3.4.19.12)	BVRB_5g104910	Beta vulgaris subsp. vulgaris	NA	cytosol [GO:0005829]; thiol-dependent ubiquitin-specific protease activity [GO:0004843]; ubiquitin-dependent protein catabolic process [GO:0006511]	GO:0004843; GO:0005829; GO:0006511	GO:0004843~ubiquitin-specific protease activity	GO:0006511~ubiquitin-dependent protein catabolic process	GO:0005829~cytosol
T1_DN33812_c0_g2_i1	948	tr|A0A0K9QCT1|A0A0K9QCT1_SPIOL	279	55	111	35.13	39.78	50	0	321	653	168	278	7.3e-24	Uncharacterized protein	SOVF_200540	Spinacia oleracea (Spinach)	NA	NA	NA	NA	NA	NA
T1_DN28775_c0_g1_i1	2217	tr|A0A0K9QE64|A0A0K9QE64_SPIOL	620	72.1	594	80.38	95.81	143	7	226	1992	45	620	8.6e-225	Uncharacterized protein	SOVF_194630	Spinacia oleracea (Spinach)	NA	GTP binding [GO:0005525]	GO:0005525	GO:0005525~GTP binding	NA	NA
T1_DN41139_c0_g1_i1	451	tr|A0A0V0IX54|A0A0V0IX54_SOLCH	970	58.8	51	33.92	5.26	20	1	160	11	570	620	4.9e-10	Putative ovule protein	NA	Solanum chacoense (Chaco potato)	NA	NA	NA	NA	NA	NA
T1_DN37500_c0_g1_i2	1995	tr|A0A0J8CM27|A0A0J8CM27_BETVU	457	91.1	305	45.86	66.74	27	0	321	1235	1	305	1.2e-169	Uncharacterized protein	BVRB_4g086200	Beta vulgaris subsp. vulgaris	NA	cytosol [GO:0005829]; homogentisate 1,2-dioxygenase activity [GO:0004411]; homogentisate catabolic process [GO:1902000]; L-phenylalanine catabolic process [GO:0006559]; tyrosine catabolic process [GO:0006572]	GO:0004411; GO:0005829; GO:0006559; GO:0006572; GO:1902000	GO:0004411~homogentisate 1,2-dioxygenase activity	GO:0006559~L-phenylalanine catabolic process;GO:0006572~tyrosine catabolic process;GO:1902000~homogentisate catabolic process	GO:0005829~cytosol
T1_DN36103_c0_g3_i2	471	tr|A0A0K9QTU6|A0A0K9QTU6_SPIOL	472	85.2	61	38.85	12.92	9	0	192	374	295	355	5.6e-25	Uncharacterized protein	SOVF_142200	Spinacia oleracea (Spinach)	NA	NA	NA	NA	NA	NA
T1_DN36326_c0_g6_i1	4256	tr|A0A0J8F513|A0A0J8F513_BETVU	1053	70.6	1065	75.07	100	295	8	745	3921	1	1053	0	Uncharacterized protein	BVRB_5g112590	Beta vulgaris subsp. vulgaris	NA	ATP binding [GO:0005524]; protein kinase activity [GO:0004672]	GO:0004672; GO:0005524	GO:0004672~protein kinase activity;GO:0005524~ATP binding	NA	NA
T1_DN27852_c0_g1_i1	1215	tr|A0A0K9QH00|A0A0K9QH00_SPIOL	367	65.3	248	61.23	67.57	77	4	2	721	121	367	1.2e-84	Uncharacterized protein	SOVF_185530	Spinacia oleracea (Spinach)	NA	nucleus [GO:0005634]; phosphoprotein phosphatase activity [GO:0004721]	GO:0004721; GO:0005634	GO:0004721~phosphoprotein phosphatase activity	NA	GO:0005634~nucleus
T1_DN30627_c0_g1_i1	597	tr|A0A0J8BX85|A0A0J8BX85_BETVU	44	88.6	44	22.11	100	5	0	241	372	1	44	3.9e-15	Uncharacterized protein	BVRB_8g182630	Beta vulgaris subsp. vulgaris	NA	integral component of membrane [GO:0016021]	GO:0016021	NA	NA	GO:0016021~integral component of membrane
T1_DN22993_c0_g1_i2	1108	tr|A0A0K9QS06|A0A0K9QS06_SPIOL	239	79.7	128	34.66	53.56	26	0	518	901	112	239	3.7e-51	Uncharacterized protein	SOVF_147980	Spinacia oleracea (Spinach)	NA	NA	NA	NA	NA	NA
T1_DN38913_c0_g1_i6	1928	tr|A0A0K9R5V6|A0A0K9R5V6_SPIOL	403	70.1	201	31.28	49.88	58	1	1069	1665	203	403	7.8e-73	Uncharacterized protein	SOVF_109900	Spinacia oleracea (Spinach)	NA	NA	NA	NA	NA	NA
T1_DN39359_c0_g1_i1	1566	tr|A0A0K9RAT3|A0A0K9RAT3_SPIOL	708	74	327	62.64	46.19	78	3	509	1474	384	708	3e-131	Uncharacterized protein	SOVF_092930	Spinacia oleracea (Spinach)	NA	NA	NA	NA	NA	NA
T1_DN38762_c3_g1_i13	1965	tr|A0A0J8EL09|A0A0J8EL09_BETVU	1074	50.5	420	64.12	39.11	195	5	629	1873	122	533	6.4e-99	Calcium-transporting ATPase (EC 3.6.3.8)	BVRB_8g189800	Beta vulgaris subsp. vulgaris	NA	integral component of membrane [GO:0016021]; ATP binding [GO:0005524]; calcium-transporting ATPase activity [GO:0005388]; metal ion binding [GO:0046872]	GO:0005388; GO:0005524; GO:0016021; GO:0046872	GO:0005388~calcium-transporting ATPase activity;GO:0005524~ATP binding;GO:0046872~metal ion binding	NA	GO:0016021~integral component of membrane
T1_DN38766_c0_g2_i1	2076	tr|A0A0J8CRI7|A0A0J8CRI7_BETVU	402	84.8	402	58.09	100	60	1	485	1687	1	402	3.5e-196	Uncharacterized protein	BVRB_4g073980	Beta vulgaris subsp. vulgaris	NA	hydroxymethylglutaryl-CoA lyase activity [GO:0004419]	GO:0004419	GO:0004419~hydroxymethylglutaryl-CoA lyase activity	NA	NA
T1_DN38187_c0_g1_i1	972	tr|A0A0K9RP05|A0A0K9RP05_SPIOL	386	94.3	157	48.46	40.67	9	0	365	835	185	341	1.9e-80	Uncharacterized protein	SOVF_044390	Spinacia oleracea (Spinach)	NA	NAD binding [GO:0051287]; oxidoreductase activity, acting on the CH-OH group of donors, NAD or NADP as acceptor [GO:0016616]	GO:0016616; GO:0051287	GO:0016616~oxidoreductase activity, acting on the CH-OH group of donors, NAD or NADP as acceptor;GO:0051287~NAD binding	NA	NA
T1_DN36753_c0_g2_i1	928	tr|A0A0J8B1N2|A0A0J8B1N2_BETVU	381	70.6	51	16.49	13.39	15	0	767	919	1	51	1.1e-13	Uncharacterized protein (Fragment)	BVRB_014260	Beta vulgaris subsp. vulgaris	NA	NA	NA	NA	NA	NA
T1_DN38791_c6_g7_i1	705	tr|A0A199UJV4|A0A199UJV4_ANACO	453	81.5	54	22.98	11.92	10	0	278	439	176	229	1.1e-19	Putative serine/threonine-protein kinase	ACMD2_11884	Ananas comosus (Pineapple) (Ananas ananas)	NA	ATP binding [GO:0005524]; protein kinase activity [GO:0004672]	GO:0004672; GO:0005524	GO:0004672~protein kinase activity;GO:0005524~ATP binding	NA	NA
T1_DN33426_c0_g1_i7	482	tr|A0A0J8BTL6|A0A0J8BTL6_BETVU	497	89.3	28	17.43	5.63	3	0	1	84	103	130	4.5e-06	Diacylglycerol kinase (DAG kinase) (EC 2.7.1.107)	BVRB_8g198900	Beta vulgaris subsp. vulgaris	NA	ATP binding [GO:0005524]; diacylglycerol kinase activity [GO:0004143]; protein kinase C-activating G-protein coupled receptor signaling pathway [GO:0007205]	GO:0004143; GO:0005524; GO:0007205	GO:0004143~diacylglycerol kinase activity;GO:0005524~ATP binding	GO:0007205~protein kinase C-activating G-protein coupled receptor signaling pathway	NA
T1_DN34264_c0_g2_i1	1279	tr|A0A0J8C6P9|A0A0J8C6P9_BETVU	299	85.7	301	70.6	100	40	1	65	967	1	298	1.1e-150	Uncharacterized protein	BVRB_6g133420	Beta vulgaris subsp. vulgaris	NA	NA	NA	NA	NA	NA
T1_DN36588_c0_g1_i3	2130	tr|A0A0K9QJ19|A0A0K9QJ19_SPIOL	448	84.1	383	53.94	85.49	58	2	169	1308	1	383	8e-188	Uncharacterized protein (Fragment)	SOVF_179750	Spinacia oleracea (Spinach)	NA	6-phosphofructokinase activity [GO:0003872]; fructose 6-phosphate metabolic process [GO:0006002]	GO:0003872; GO:0006002	GO:0003872~6-phosphofructokinase activity	GO:0006002~fructose 6-phosphate metabolic process	NA
T1_DN15666_c0_g1_i1	906	tr|A0A0J8F2F8|A0A0J8F2F8_BETVU	842	75.2	153	50.66	18.17	37	1	202	657	1	153	1.3e-59	Uncharacterized protein	BVRB_6g128250	Beta vulgaris subsp. vulgaris	NA	transcription from plastid promoter [GO:0042793]	GO:0042793	NA	GO:0042793~transcription from plastid promoter	NA
T1_DN34588_c0_g3_i3	1238	tr|A0A0J8CBJ3|A0A0J8CBJ3_BETVU	232	87.5	232	56.22	100	29	0	85	780	1	232	1.5e-109	Uncharacterized protein	BVRB_5g110400	Beta vulgaris subsp. vulgaris	NA	nucleus [GO:0005634]	GO:0005634	NA	NA	GO:0005634~nucleus
T1_DN40059_c0_g4_i7	1250	tr|I1GM33|I1GM33_BRADI	754	77	213	51.12	28.25	49	0	5	643	201	413	3.6e-87	Uncharacterized protein	NA	Brachypodium distachyon (Purple false brome) (Trachynia distachya)	NA	cytosol [GO:0005829]; retromer complex [GO:0030904]; protein transporter activity [GO:0008565]; retrograde transport, endosome to Golgi [GO:0042147]	GO:0005829; GO:0008565; GO:0030904; GO:0042147	GO:0008565~protein transporter activity	GO:0042147~retrograde transport, endosome to Golgi	GO:0005829~cytosol;GO:0030904~retromer complex
T1_DN38512_c2_g2_i2	4495	tr|A0A0J8BAX7|A0A0J8BAX7_BETVU	388	90.3	340	22.69	87.63	32	1	1698	2714	13	352	1.1e-175	Formate dehydrogenase, mitochondrial (FDH) (EC 1.2.1.2) (NAD-dependent formate dehydrogenase)	BVRB_4g096300	Beta vulgaris subsp. vulgaris	NA	mitochondrion [GO:0005739]; formate dehydrogenase (NAD+) activity [GO:0008863]; NAD binding [GO:0051287]; oxidoreductase activity, acting on the CH-OH group of donors, NAD or NADP as acceptor [GO:0016616]; formate catabolic process [GO:0042183]	GO:0005739; GO:0008863; GO:0016616; GO:0042183; GO:0051287	GO:0008863~formate dehydrogenase (NAD+) activity;GO:0016616~oxidoreductase activity, acting on the CH-OH group of donors, NAD or NADP as acceptor;GO:0051287~NAD binding	GO:0042183~formate catabolic process	GO:0005739~mitochondrion
T1_DN36040_c0_g2_i1	1353	tr|A0A0J8BHA1|A0A0J8BHA1_BETVU	283	80.9	282	62.53	99.65	53	1	190	1032	1	282	2.1e-125	Uncharacterized protein	BVRB_2g045070	Beta vulgaris subsp. vulgaris	NA	NA	NA	NA	NA	NA
T1_DN32750_c0_g2_i1	747	tr|A0A164T0W6|A0A164T0W6_DAUCA	269	46.1	89	35.74	33.09	43	2	324	575	145	233	3.6e-10	Tubulin beta chain	DCAR_024042	Daucus carota subsp. sativus	NA	cytoplasm [GO:0005737]; microtubule [GO:0005874]; GTP binding [GO:0005525]; GTPase activity [GO:0003924]; structural constituent of cytoskeleton [GO:0005200]; microtubule-based process [GO:0007017]	GO:0003924; GO:0005200; GO:0005525; GO:0005737; GO:0005874; GO:0007017	GO:0003924~GTPase activity;GO:0005200~structural constituent of cytoskeleton;GO:0005525~GTP binding	GO:0007017~microtubule-based process	GO:0005737~cytoplasm;GO:0005874~microtubule
T1_DN39484_c0_g5_i4	1174	tr|A0A0J8C720|A0A0J8C720_BETVU	533	90.5	105	26.83	19.7	10	0	753	1067	202	306	1.1e-53	Uncharacterized protein	BVRB_6g146450	Beta vulgaris subsp. vulgaris	NA	DNA repair [GO:0006281]	GO:0006281	NA	GO:0006281~DNA repair	NA
T1_DN17285_c0_g1_i1	1019	tr|A0A0K9R566|A0A0K9R566_SPIOL	197	95.2	187	55.05	94.92	9	0	79	639	1	187	9.1e-97	Uncharacterized protein	SOVF_105660	Spinacia oleracea (Spinach)	NA	small ribosomal subunit [GO:0015935]; rRNA binding [GO:0019843]; structural constituent of ribosome [GO:0003735]; translation [GO:0006412]	GO:0003735; GO:0006412; GO:0015935; GO:0019843	GO:0003735~structural constituent of ribosome;GO:0019843~rRNA binding	GO:0006412~translation	GO:0015935~small ribosomal subunit
T1_DN38900_c0_g1_i2	1372	tr|A0A0J8BY02|A0A0J8BY02_BETVU	427	87.8	246	53.79	57.61	30	0	257	994	174	419	1e-127	Uncharacterized protein	BVRB_7g170080	Beta vulgaris subsp. vulgaris	NA	ATP binding [GO:0005524]; protein serine/threonine kinase activity [GO:0004674]	GO:0004674; GO:0005524	GO:0004674~protein serine/threonine kinase activity;GO:0005524~ATP binding	NA	NA
T1_DN26191_c0_g1_i1	426	tr|Q7XLR4|Q7XLR4_ORYSJ	923	59.5	148	100	16.03	53	2	424	2	223	370	2.2e-41	OSJNBb0093G06.7 protein	OSJNBb0093G06.7	Oryza sativa subsp. japonica (Rice)	NA	nucleic acid binding [GO:0003676]; DNA integration [GO:0015074]	GO:0003676; GO:0015074	GO:0003676~nucleic acid binding	GO:0015074~DNA integration	NA
T1_DN80532_c0_g1_i1	422	tr|A5B377|A5B377_VITVI	1148	41.7	103	73.22	8.97	53	1	120	407	967	1069	1.4e-14	Putative uncharacterized protein	VITISV_037906	Vitis vinifera (Grape)	NA	nucleic acid binding [GO:0003676]; DNA integration [GO:0015074]	GO:0003676; GO:0015074	GO:0003676~nucleic acid binding	GO:0015074~DNA integration	NA
T1_DN64878_c0_g1_i1	847	tr|A0A0J8BLE1|A0A0J8BLE1_BETVU	517	84.3	281	99.53	54.35	44	0	3	845	97	377	6.1e-131	Uncharacterized protein	BVRB_9g206800	Beta vulgaris subsp. vulgaris	NA	integral component of membrane [GO:0016021]; substrate-specific transmembrane transporter activity [GO:0022891]	GO:0016021; GO:0022891	GO:0022891~substrate-specific transmembrane transporter activity	NA	GO:0016021~integral component of membrane
T1_DN65303_c0_g1_i1	711	tr|A0A0J8FFK8|A0A0J8FFK8_BETVU	1068	77.1	236	99.58	22.1	54	0	3	710	605	840	2.8e-105	Uncharacterized protein	BVRB_4g073800	Beta vulgaris subsp. vulgaris	NA	NA	NA	NA	NA	NA
T1_DN38103_c0_g1_i3	574	tr|A0A0J8CY09|A0A0J8CY09_BETVU	297	79.5	112	58.54	37.71	21	1	3	338	162	271	9.4e-43	Uncharacterized protein	BVRB_2g043110	Beta vulgaris subsp. vulgaris	NA	3'-5' exonuclease activity [GO:0008408]; RNA binding [GO:0003723]	GO:0003723; GO:0008408	GO:0003723~RNA binding;GO:0008408~3'-5' exonuclease activity	NA	NA
T1_DN37138_c0_g1_i1	1991	tr|A0A0J8E6P9|A0A0J8E6P9_BETVU	250	78.3	240	36.16	96	50	2	108	824	1	239	3e-96	Uncharacterized protein	BVRB_3g067740	Beta vulgaris subsp. vulgaris	NA	integral component of membrane [GO:0016021]; plasma membrane [GO:0005886]; cytochrome complex assembly [GO:0017004]; protein-heme linkage [GO:0017003]	GO:0005886; GO:0016021; GO:0017003; GO:0017004	NA	GO:0017003~protein-heme linkage;GO:0017004~cytochrome complex assembly	GO:0005886~plasma membrane;GO:0016021~integral component of membrane
T1_DN37569_c1_g3_i8	1733	tr|A0A0J8BYW7|A0A0J8BYW7_BETVU	961	68.5	384	66.47	39.96	108	3	395	1540	44	416	2.1e-149	Uncharacterized protein	BVRB_7g161160	Beta vulgaris subsp. vulgaris	NA	cell wall [GO:0005618]; aspartyl esterase activity [GO:0045330]; pectinesterase activity [GO:0030599]; cell wall modification [GO:0042545]	GO:0005618; GO:0030599; GO:0042545; GO:0045330	GO:0030599~pectinesterase activity;GO:0045330~aspartyl esterase activity	GO:0042545~cell wall modification	GO:0005618~cell wall
T1_DN40094_c2_g1_i1	387	tr|A0A1D6CXU1|A0A1D6CXU1_WHEAT	942	51.1	45	34.88	4.78	22	0	1	135	527	571	5.7e-07	Uncharacterized protein	NA	Triticum aestivum (Wheat)	NA	DNA binding [GO:0003677]; transposase activity [GO:0004803]; zinc ion binding [GO:0008270]; transposition, DNA-mediated [GO:0006313]	GO:0003677; GO:0004803; GO:0006313; GO:0008270	GO:0003677~DNA binding;GO:0004803~transposase activity;GO:0008270~zinc ion binding	GO:0006313~transposition, DNA-mediated	NA
T1_DN49213_c0_g1_i1	704	tr|A0A0K9RCU1|A0A0K9RCU1_SPIOL	127	56	150	63.92	100	43	4	83	532	1	127	9.8e-34	Uncharacterized protein	SOVF_080840	Spinacia oleracea (Spinach)	NA	NA	NA	NA	NA	NA
T1_DN37144_c2_g2_i3	2000	tr|M5W4A5|M5W4A5_PRUPE	442	82.6	397	59.55	89.82	69	0	410	1600	45	441	2.2e-195	Uncharacterized protein	PRUPE_ppa005817mg	Prunus persica (Peach) (Amygdalus persica)	NA	NA	NA	NA	NA	NA
T1_DN33796_c0_g1_i2	3753	tr|A0A0J8CH03|A0A0J8CH03_BETVU	2161	64.5	1007	80.5	46.6	340	7	1	2982	1012	2014	0	Uncharacterized protein	BVRB_5g110090	Beta vulgaris subsp. vulgaris	NA	NA	NA	NA	NA	NA
T1_DN39866_c0_g1_i6	4713	tr|A0A0J8BG11|A0A0J8BG11_BETVU	1445	84.3	1453	92.49	100	189	6	154	4419	1	1445	0	Uncharacterized protein	BVRB_3g067570	Beta vulgaris subsp. vulgaris	NA	cytosol [GO:0005829]; nucleus [GO:0005634]; nucleic acid binding [GO:0003676]	GO:0003676; GO:0005634; GO:0005829	GO:0003676~nucleic acid binding	NA	GO:0005634~nucleus;GO:0005829~cytosol
T1_DN38041_c3_g1_i4	2794	tr|A0A0J8BFR1|A0A0J8BFR1_BETVU	633	71.9	519	55.73	81.99	109	5	827	2335	136	633	2.2e-201	Uncharacterized protein	BVRB_1g020290	Beta vulgaris subsp. vulgaris	NA	integral component of membrane [GO:0016021]; plastid envelope [GO:0009526]; chloroplast fission [GO:0010020]; transmembrane transport [GO:0055085]	GO:0009526; GO:0010020; GO:0016021; GO:0055085	NA	GO:0010020~chloroplast fission;GO:0055085~transmembrane transport	GO:0009526~plastid envelope;GO:0016021~integral component of membrane
T1_DN39154_c3_g3_i2	1390	tr|A0A0J8B2G8|A0A0J8B2G8_BETVU	354	33.2	265	57.19	74.86	149	15	439	1221	8	248	1.4e-18	Uncharacterized protein	BVRB_009410	Beta vulgaris subsp. vulgaris	NA	NA	NA	NA	NA	NA
T1_DN35732_c0_g1_i6	641	tr|A0A0J8CCN3|A0A0J8CCN3_BETVU	261	51.8	85	39.78	32.57	41	0	221	475	1	85	1.6e-14	Uncharacterized protein	BVRB_6g131670	Beta vulgaris subsp. vulgaris	NA	nucleic acid binding [GO:0003676]; nucleotide binding [GO:0000166]	GO:0000166; GO:0003676	GO:0000166~nucleotide binding;GO:0003676~nucleic acid binding	NA	NA
T1_DN39014_c2_g1_i1	1453	tr|A0A0K9Q7H8|A0A0K9Q7H8_SPIOL	443	80.3	381	78.66	86	72	3	2	1141	65	443	1.9e-164	Uncharacterized protein	SOVF_211560	Spinacia oleracea (Spinach)	NA	NA	NA	NA	NA	NA
T1_DN40067_c2_g2_i1	3127	tr|A0A0K9QAY1|A0A0K9QAY1_SPIOL	849	48.6	547	52.48	64.43	232	10	213	1751	1	532	2.3e-138	Uncharacterized protein	SOVF_206980	Spinacia oleracea (Spinach)	NA	zinc ion binding [GO:0008270]	GO:0008270	GO:0008270~zinc ion binding	NA	NA
T1_DN32699_c0_g1_i1	2144	tr|A0A0K9RV05|A0A0K9RV05_SPIOL	510	50.3	493	68.98	96.67	171	9	284	1738	84	510	6.5e-121	Uncharacterized protein	SOVF_026070	Spinacia oleracea (Spinach)	NA	sequence-specific DNA binding [GO:0043565]; transcription factor activity, sequence-specific DNA binding [GO:0003700]; zinc ion binding [GO:0008270]	GO:0003700; GO:0008270; GO:0043565	GO:0003700~sequence-specific DNA binding transcription factor activity;GO:0008270~zinc ion binding;GO:0043565~sequence-specific DNA binding	NA	NA
T1_DN38041_c3_g1_i20	2580	tr|A0A0J8BFR1|A0A0J8BFR1_BETVU	633	75.4	407	47.33	64.3	79	3	964	2121	227	633	4.3e-167	Uncharacterized protein	BVRB_1g020290	Beta vulgaris subsp. vulgaris	NA	integral component of membrane [GO:0016021]; plastid envelope [GO:0009526]; chloroplast fission [GO:0010020]; transmembrane transport [GO:0055085]	GO:0009526; GO:0010020; GO:0016021; GO:0055085	NA	GO:0010020~chloroplast fission;GO:0055085~transmembrane transport	GO:0009526~plastid envelope;GO:0016021~integral component of membrane
T1_DN39018_c0_g3_i1	1410	tr|A0A0J8CDY3|A0A0J8CDY3_BETVU	744	79.1	115	24.47	15.46	24	0	251	595	411	525	1.6e-46	Uncharacterized protein	BVRB_5g119740	Beta vulgaris subsp. vulgaris	NA	ATP binding [GO:0005524]; biotin carboxylase activity [GO:0004075]; metal ion binding [GO:0046872]	GO:0004075; GO:0005524; GO:0046872	GO:0004075~biotin carboxylase activity;GO:0005524~ATP binding;GO:0046872~metal ion binding	NA	NA
T1_DN34379_c0_g1_i6	1576	tr|A0A0K9RPW9|A0A0K9RPW9_SPIOL	319	75.3	320	60.91	100	78	1	268	1227	1	319	3e-131	Uncharacterized protein	SOVF_047510	Spinacia oleracea (Spinach)	NA	ubiquitin-dependent protein catabolic process [GO:0006511]	GO:0006511	NA	GO:0006511~ubiquitin-dependent protein catabolic process	NA
T1_DN14143_c0_g1_i1	833	tr|A0A0J8C1X1|A0A0J8C1X1_BETVU	406	61.3	191	68.79	47.04	65	2	2	574	93	274	3.2e-55	Uncharacterized protein	BVRB_6g150850	Beta vulgaris subsp. vulgaris	NA	chromosome, centromeric region [GO:0000775]; cytoplasm [GO:0005737]; nucleus [GO:0005634]; CTD phosphatase activity [GO:0008420]	GO:0000775; GO:0005634; GO:0005737; GO:0008420	GO:0008420~CTD phosphatase activity	NA	GO:0000775~chromosome, centromeric region;GO:0005634~nucleus;GO:0005737~cytoplasm
T1_DN34992_c0_g1_i3	1254	tr|A0A0K9QHL3|A0A0K9QHL3_SPIOL	98	83.1	89	21.29	90.82	15	0	375	641	2	90	1.8e-33	Uncharacterized protein	SOVF_183520	Spinacia oleracea (Spinach)	NA	NA	NA	NA	NA	NA
T1_DN27285_c0_g2_i2	528	tr|A0A0K9R3R1|A0A0K9R3R1_SPIOL	440	70.6	136	77.27	30.91	40	0	2	409	23	158	1.5e-55	Uncharacterized protein	SOVF_110330	Spinacia oleracea (Spinach)	NA	serine-type carboxypeptidase activity [GO:0004185]	GO:0004185	GO:0004185~serine-type carboxypeptidase activity	NA	NA
T1_DN39737_c0_g1_i1	594	tr|A0A0J8BXJ6|A0A0J8BXJ6_BETVU	1438	41.8	98	49.49	6.82	52	2	42	320	1286	1383	1.1e-09	Uncharacterized protein	BVRB_7g161900	Beta vulgaris subsp. vulgaris	NA	NA	NA	NA	NA	NA
T1_DN39179_c1_g1_i2	684	tr|A0A0J8D3U9|A0A0J8D3U9_BETVU	334	77.9	145	63.6	43.41	32	0	129	563	1	145	5.9e-60	Uncharacterized protein	BVRB_2g029580	Beta vulgaris subsp. vulgaris	NA	nuclease activity [GO:0004518]; nucleic acid binding [GO:0003676]	GO:0003676; GO:0004518	GO:0003676~nucleic acid binding;GO:0004518~nuclease activity	NA	NA
T1_DN37806_c1_g2_i1	2207	tr|A0A0K9RYF0|A0A0K9RYF0_SPIOL	672	85.4	650	88.36	96.73	94	1	116	2065	1	649	0	Uncharacterized protein	SOVF_014730	Spinacia oleracea (Spinach)	NA	NA	NA	NA	NA	NA
T1_DN39017_c0_g4_i5	4464	tr|A0A0J8EK66|A0A0J8EK66_BETVU	1274	75.6	778	52.28	61.07	184	3	102	2426	1	775	0	Uncharacterized protein	BVRB_8g190570	Beta vulgaris subsp. vulgaris	NA	NA	NA	NA	NA	NA
T1_DN39736_c1_g2_i2	1498	tr|A0A061GF75|A0A061GF75_THECC	669	57.3	351	70.29	52.47	141	2	123	1148	319	669	4.1e-106	Cysteine-rich RLK 29, putative isoform 2 (Fragment)	TCM_030086	Theobroma cacao (Cacao) (Cocoa)	NA	integral component of membrane [GO:0016021]; ATP binding [GO:0005524]; protein kinase activity [GO:0004672]	GO:0004672; GO:0005524; GO:0016021	GO:0004672~protein kinase activity;GO:0005524~ATP binding	NA	GO:0016021~integral component of membrane
T1_DN54385_c0_g1_i1	340	tr|A0A0J8BHD4|A0A0J8BHD4_BETVU	385	96.5	113	99.71	29.35	4	0	2	340	260	372	2.8e-58	Uncharacterized protein	BVRB_2g045390	Beta vulgaris subsp. vulgaris	NA	endoplasmic reticulum membrane [GO:0005789]; heterotrimeric G-protein complex [GO:0005834]; plasmodesma [GO:0009506]; channel regulator activity [GO:0016247]; GTP binding [GO:0005525]; GTPase activity [GO:0003924]; GTPase inhibitor activity [GO:0005095]; signal transducer activity [GO:0004871]; abscisic acid-activated signaling pathway [GO:0009738]; blue light signaling pathway [GO:0009785]; cell…	GO:0001789; GO:0003924; GO:0004871; GO:0005095; GO:0005525; GO:0005789; GO:0005834; GO:0006571; GO:0008219; GO:0009094; GO:0009506; GO:0009738; GO:0009740; GO:0009749; GO:0009785; GO:0009788; GO:0009789; GO:0009845; GO:0010027; GO:0010119; GO:0010244; GO:0016247; GO:0042127; GO:0072593	GO:0003924~GTPase activity;GO:0004871~signal transducer activity;GO:0005095~GTPase inhibitor activity;GO:0005525~GTP binding;GO:0016247~channel regulator activity	GO:0001789~G-protein coupled receptor signaling pathway, coupled to S1P second messenger;GO:0006571~tyrosine biosynthetic process;GO:0008219~cell death;GO:0009094~L-phenylalanine biosynthetic process;GO:0009738~abscisic acid-activated signaling pathway;GO:0009740~gibberellic acid mediated signaling pathway;GO:0009749~response to glucose;GO:0009785~blue light signaling pathway;GO:0009788~negative …	GO:0005789~endoplasmic reticulum membrane;GO:0005834~heterotrimeric G-protein complex;GO:0009506~plasmodesma
T1_DN60_c0_g1_i1	406	tr|A0A0J8CB59|A0A0J8CB59_BETVU	316	80	135	99.75	42.72	27	0	1	405	168	302	1.2e-55	Uncharacterized protein	BVRB_5g113530	Beta vulgaris subsp. vulgaris	NA	cytosol [GO:0005829]; asparaginase activity [GO:0004067]	GO:0004067; GO:0005829	GO:0004067~asparaginase activity	NA	GO:0005829~cytosol
T1_DN37506_c1_g4_i7	1583	tr|A0A0J8FTS7|A0A0J8FTS7_BETVU	408	91.7	218	41.31	53.43	18	0	438	1091	191	408	1.3e-118	Uncharacterized protein	BVRB_1g014890	Beta vulgaris subsp. vulgaris	NA	integral component of membrane [GO:0016021]	GO:0016021	NA	NA	GO:0016021~integral component of membrane
T1_DN20691_c0_g1_i1	308	tr|A0A0K9QAC4|A0A0K9QAC4_SPIOL	1033	68.6	51	49.68	4.94	12	1	156	308	921	967	9.6e-10	Uncharacterized protein	SOVF_201770	Spinacia oleracea (Spinach)	NA	integral component of membrane [GO:0016021]; ATP binding [GO:0005524]; protein serine/threonine kinase activity [GO:0004674]	GO:0004674; GO:0005524; GO:0016021	GO:0004674~protein serine/threonine kinase activity;GO:0005524~ATP binding	NA	GO:0016021~integral component of membrane
T1_DN37173_c2_g1_i10	700	tr|A0A0K9RAV6|A0A0K9RAV6_SPIOL	731	81.1	53	22.71	7.25	10	0	24	182	100	152	3.2e-16	Uncharacterized protein	SOVF_091710	Spinacia oleracea (Spinach)	NA	integral component of membrane [GO:0016021]; metal ion binding [GO:0046872]; metalloendopeptidase activity [GO:0004222]	GO:0004222; GO:0016021; GO:0046872	GO:0004222~metalloendopeptidase activity;GO:0046872~metal ion binding	NA	GO:0016021~integral component of membrane
T1_DN39083_c0_g1_i2	1515	tr|A0A0J8BIA4|A0A0J8BIA4_BETVU	531	89.6	201	39.8	37.85	21	0	550	1152	319	519	3e-112	Uncharacterized protein	BVRB_9g220030	Beta vulgaris subsp. vulgaris	NA	NA	NA	NA	NA	NA
T1_DN24722_c0_g1_i1	733	tr|A0A0K9QHE8|A0A0K9QHE8_SPIOL	583	80	35	14.32	6	4	1	179	84	549	583	4e-06	Uncharacterized protein	SOVF_178840	Spinacia oleracea (Spinach)	NA	transcription factor TFIID complex [GO:0005669]; DNA-templated transcription, initiation [GO:0006352]	GO:0005669; GO:0006352	NA	GO:0006352~DNA-templated transcription, initiation	GO:0005669~transcription factor TFIID complex
T1_DN30909_c0_g1_i3	482	tr|A0A0J8C846|A0A0J8C846_BETVU	181	85.6	160	99.59	88.4	23	0	2	481	16	175	5.4e-76	Uncharacterized protein	BVRB_6g127430	Beta vulgaris subsp. vulgaris	NA	intracellular [GO:0005622]; GTP binding [GO:0005525]; small GTPase mediated signal transduction [GO:0007264]	GO:0005525; GO:0005622; GO:0007264	GO:0005525~GTP binding	GO:0007264~small GTPase mediated signal transduction	GO:0005622~intracellular
T1_DN6800_c0_g1_i1	550	tr|A0A0J8D181|A0A0J8D181_BETVU	254	83.7	129	70.36	50.79	21	0	2	388	126	254	1.3e-57	Uncharacterized protein	BVRB_2g032510	Beta vulgaris subsp. vulgaris	NA	integral component of membrane [GO:0016021]	GO:0016021	NA	NA	GO:0016021~integral component of membrane
T1_DN40032_c0_g6_i2	430	tr|I3SIG7|I3SIG7_LOTJA	211	73.3	45	31.4	21.33	9	1	294	428	23	64	1.6e-10	UMP-CMP kinase (EC 2.7.4.14) (Deoxycytidylate kinase) (CK) (dCMP kinase) (Uridine monophosphate/cytidine monophosphate kinase) (UMP/CMP kinase) (UMP/CMPK)	NA	Lotus japonicus (Lotus corniculatus var. japonicus)	NA	cytoplasm [GO:0005737]; nucleus [GO:0005634]; ATP binding [GO:0005524]; cytidylate kinase activity [GO:0004127]; uridylate kinase activity [GO:0009041]; 'de novo' pyrimidine nucleobase biosynthetic process [GO:0006207]; pyrimidine nucleotide biosynthetic process [GO:0006221]	GO:0004127; GO:0005524; GO:0005634; GO:0005737; GO:0006207; GO:0006221; GO:0009041	GO:0004127~cytidylate kinase activity;GO:0005524~ATP binding;GO:0009041~uridylate kinase activity	GO:0006207~'de novo' pyrimidine nucleobase biosynthetic process;GO:0006221~pyrimidine nucleotide biosynthetic process	GO:0005634~nucleus;GO:0005737~cytoplasm
T1_DN37638_c0_g3_i5	1781	tr|A0A0K9QSB3|A0A0K9QSB3_SPIOL	405	86.5	407	68.56	100	53	1	217	1437	1	405	9.3e-214	Uncharacterized protein	SOVF_153610	Spinacia oleracea (Spinach)	NA	integral component of membrane [GO:0016021]	GO:0016021	NA	NA	GO:0016021~integral component of membrane
T1_DN34893_c0_g1_i4	967	tr|V4TSW4|V4TSW4_9ROSI	184	68.7	179	55.53	97.28	56	0	29	565	1	179	4e-70	Uncharacterized protein	CICLE_v10022463mg	Citrus clementina	NA	ATP binding [GO:0005524]	GO:0005524	GO:0005524~ATP binding	NA	NA
T1_DN33366_c0_g2_i2	453	tr|A0A0K9R5Q2|A0A0K9R5Q2_SPIOL	76	91.4	58	38.41	76.32	5	0	245	418	1	58	7.2e-22	Uncharacterized protein	SOVF_103650	Spinacia oleracea (Spinach)	NA	integral component of membrane [GO:0016021]	GO:0016021	NA	NA	GO:0016021~integral component of membrane
T1_DN32014_c0_g1_i1	794	tr|A0A0J8CT73|A0A0J8CT73_BETVU	145	94.6	92	34.76	63.45	5	0	189	464	39	130	6.1e-40	Uncharacterized protein	BVRB_2g042840	Beta vulgaris subsp. vulgaris	NA	nucleic acid binding [GO:0003676]	GO:0003676	GO:0003676~nucleic acid binding	NA	NA
T1_DN27749_c0_g1_i1	2189	tr|A0A0K9QPS4|A0A0K9QPS4_SPIOL	564	76.6	504	69.07	89.36	116	1	464	1969	61	564	7.9e-223	Uncharacterized protein	SOVF_155360	Spinacia oleracea (Spinach)	NA	integral component of membrane [GO:0016021]; transporter activity [GO:0005215]; transmembrane transport [GO:0055085]	GO:0005215; GO:0016021; GO:0055085	GO:0005215~transporter activity	GO:0055085~transmembrane transport	GO:0016021~integral component of membrane
T1_DN34742_c0_g1_i2	723	tr|A0A0K9QS42|A0A0K9QS42_SPIOL	363	87.9	33	13.69	9.09	4	0	624	722	234	266	2.1e-07	Uncharacterized protein	SOVF_152860	Spinacia oleracea (Spinach)	NA	metal ion binding [GO:0046872]; protein serine/threonine phosphatase activity [GO:0004722]	GO:0004722; GO:0046872	GO:0004722~protein serine/threonine phosphatase activity;GO:0046872~metal ion binding	NA	NA
T1_DN39056_c6_g2_i5	1442	tr|A0A0K9RFD8|A0A0K9RFD8_SPIOL	738	74.4	215	44.73	29.13	31	4	663	1235	524	738	2.8e-83	Uncharacterized protein	SOVF_073000	Spinacia oleracea (Spinach)	NA	integral component of membrane [GO:0016021]; ATP binding [GO:0005524]; ATPase activity [GO:0016887]	GO:0005524; GO:0016021; GO:0016887	GO:0005524~ATP binding;GO:0016887~ATPase activity	NA	GO:0016021~integral component of membrane
T1_DN33638_c0_g1_i5	2681	tr|A0A0J8BK62|A0A0J8BK62_BETVU	721	73.1	677	75.76	93.9	159	6	311	2323	56	715	5.8e-276	Uncharacterized protein	BVRB_9g214070	Beta vulgaris subsp. vulgaris	NA	ATP binding [GO:0005524]; protein kinase activity [GO:0004672]; response to stress [GO:0006950]	GO:0004672; GO:0005524; GO:0006950	GO:0004672~protein kinase activity;GO:0005524~ATP binding	GO:0006950~response to stress	NA
T1_DN38876_c0_g3_i5	867	tr|A0A0J8D7R7|A0A0J8D7R7_BETVU	745	78.4	37	12.8	4.97	8	0	173	283	517	553	1.1e-07	Uncharacterized protein	BVRB_1g002720	Beta vulgaris subsp. vulgaris	NA	NA	NA	NA	NA	NA
T1_DN17893_c0_g2_i1	718	tr|A0A0J8E5Q4|A0A0J8E5Q4_BETVU	866	58	264	100	30.48	74	5	19	717	1	258	2.1e-71	Uncharacterized protein	BVRB_4g092080	Beta vulgaris subsp. vulgaris	NA	NA	NA	NA	NA	NA
T1_DN39714_c1_g2_i1	2733	tr|A0A0J8B3K9|A0A0J8B3K9_BETVU	1538	50.1	692	75.96	44.99	264	9	482	2392	617	1282	2.5e-165	Uncharacterized protein	BVRB_007120	Beta vulgaris subsp. vulgaris	NA	integral component of membrane [GO:0016021]; ATP binding [GO:0005524]; protein kinase activity [GO:0004672]	GO:0004672; GO:0005524; GO:0016021	GO:0004672~protein kinase activity;GO:0005524~ATP binding	NA	GO:0016021~integral component of membrane
T1_DN39907_c0_g6_i5	3567	tr|A0A0K9QE92|A0A0K9QE92_SPIOL	645	62.1	438	36.84	67.91	144	14	1703	3001	225	645	3.2e-128	Uncharacterized protein	SOVF_195890	Spinacia oleracea (Spinach)	NA	nucleus [GO:0005634]; phosphorelay signal transduction system [GO:0000160]	GO:0000160; GO:0005634	NA	GO:0000160~phosphorelay signal transduction system	GO:0005634~nucleus
T1_DN31836_c0_g1_i2	1759	tr|A0A0J8EBK1|A0A0J8EBK1_BETVU	342	80.4	342	58.33	100	67	0	232	1257	1	342	2.4e-153	Uncharacterized protein	BVRB_9g217100	Beta vulgaris subsp. vulgaris	NA	NA	NA	NA	NA	NA
T1_DN37812_c0_g1_i2	346	tr|A0A0J8B917|A0A0J8B917_BETVU	626	84.1	44	38.15	7.03	7	0	105	236	1	44	7.2e-14	Uncharacterized protein	BVRB_5g123610	Beta vulgaris subsp. vulgaris	NA	DNA replication factor A complex [GO:0005662]; DNA binding [GO:0003677]; DNA recombination [GO:0006310]; DNA repair [GO:0006281]; DNA replication [GO:0006260]	GO:0003677; GO:0005662; GO:0006260; GO:0006281; GO:0006310	GO:0003677~DNA binding	GO:0006260~DNA replication;GO:0006281~DNA repair;GO:0006310~DNA recombination	GO:0005662~DNA replication factor A complex
T1_DN18797_c0_g1_i1	853	tr|Q8GSN6|Q8GSN6_SPIOL	337	63.2	239	84.06	70.92	58	4	137	853	1	209	1.5e-76	Gibberellin 2-oxidase 1	GA2ox1 SOVF_143090	Spinacia oleracea (Spinach)	NA	metal ion binding [GO:0046872]; oxidoreductase activity [GO:0016491]	GO:0016491; GO:0046872	GO:0016491~oxidoreductase activity;GO:0046872~metal ion binding	NA	NA
T1_DN38494_c4_g1_i2	680	tr|A0A0J8BIQ2|A0A0J8BIQ2_BETVU	72	89.7	68	30	94.44	7	0	269	472	5	72	1.4e-29	Uncharacterized protein	BVRB_1g017370	Beta vulgaris subsp. vulgaris	NA	integral component of membrane [GO:0016021]; mitochondrial inner membrane [GO:0005743]; respiratory chain [GO:0070469]; ubiquinol-cytochrome-c reductase activity [GO:0008121]; electron transport chain [GO:0022900]	GO:0005743; GO:0008121; GO:0016021; GO:0022900; GO:0070469	GO:0008121~ubiquinol-cytochrome-c reductase activity	GO:0022900~electron transport chain	GO:0005743~mitochondrial inner membrane;GO:0016021~integral component of membrane;GO:0070469~respiratory chain
T1_DN39158_c2_g2_i1	1003	tr|A0A0J8C0B1|A0A0J8C0B1_BETVU	193	76.2	181	54.14	93.78	39	2	286	825	16	193	2.7e-69	Uncharacterized protein	BVRB_6g152590	Beta vulgaris subsp. vulgaris	NA	thiosulfate sulfurtransferase activity [GO:0004792]	GO:0004792	GO:0004792~thiosulfate sulfurtransferase activity	NA	NA
T1_DN39709_c0_g9_i10	561	tr|A0A0K9QLT5|A0A0K9QLT5_SPIOL	274	86.1	165	88.24	60.22	22	1	4	498	47	210	1.7e-76	Uncharacterized protein	SOVF_164570	Spinacia oleracea (Spinach)	NA	arylformamidase activity [GO:0004061]; tryptophan catabolic process to kynurenine [GO:0019441]	GO:0004061; GO:0019441	GO:0004061~arylformamidase activity	GO:0019441~tryptophan catabolic process to kynurenine	NA
T1_DN34684_c0_g1_i4	2437	tr|A0A0J8CZJ7|A0A0J8CZJ7_BETVU	700	87.1	513	63.15	73.29	66	0	630	2168	188	700	3.9e-255	Uncharacterized protein	BVRB_2g037070	Beta vulgaris subsp. vulgaris	NA	integral component of membrane [GO:0016021]; secondary active sulfate transmembrane transporter activity [GO:0008271]	GO:0008271; GO:0016021	GO:0008271~secondary active sulfate transmembrane transporter activity	NA	GO:0016021~integral component of membrane
T1_DN32475_c0_g2_i3	1926	tr|A0A0J8BAD9|A0A0J8BAD9_BETVU	291	96.5	229	35.67	78.69	8	0	607	1293	63	291	2.2e-115	Uncharacterized protein	BVRB_7g180450	Beta vulgaris subsp. vulgaris	NA	membrane [GO:0016020]	GO:0016020	NA	NA	GO:0016020~membrane
T1_DN38180_c0_g1_i2	850	tr|X5DS45|X5DS45_COFAR	238	73.7	99	34.94	41.6	26	0	54	350	57	155	3.7e-35	AGL16	AGL16	Coffea arabica (Arabian coffee)	NA	nucleus [GO:0005634]; RNA polymerase II regulatory region sequence-specific DNA binding [GO:0000977]; transcription factor activity, sequence-specific DNA binding [GO:0003700]; MAPK cascade [GO:0000165]; positive regulation of transcription from RNA polymerase II promoter [GO:0045944]; transcription, DNA-templated [GO:0006351]	GO:0000165; GO:0000977; GO:0003700; GO:0005634; GO:0006351; GO:0045944	GO:0000977~RNA polymerase II regulatory region sequence-specific DNA binding;GO:0003700~sequence-specific DNA binding transcription factor activity	GO:0000165~MAPK cascade;GO:0006351~transcription, DNA-templated;GO:0045944~positive regulation of transcription from RNA polymerase II promoter	GO:0005634~nucleus
T1_DN19787_c0_g1_i1	850	tr|A0A0J8CFW5|A0A0J8CFW5_BETVU	754	68.3	218	76.94	28.91	66	1	156	809	1	215	3.1e-82	Uncharacterized protein	BVRB_5g103710	Beta vulgaris subsp. vulgaris	NA	integral component of membrane [GO:0016021]; transmembrane transport [GO:0055085]	GO:0016021; GO:0055085	NA	GO:0055085~transmembrane transport	GO:0016021~integral component of membrane
T1_DN34777_c0_g6_i1	1103	tr|A0A0J8CGM4|A0A0J8CGM4_BETVU	170	63.8	47	12.78	27.65	17	0	42	182	12	58	1.8e-10	Uncharacterized protein	BVRB_4g089920	Beta vulgaris subsp. vulgaris	NA	NA	NA	NA	NA	NA
T1_DN32652_c1_g2_i1	1138	tr|A0A0K9RLE8|A0A0K9RLE8_SPIOL	183	84.2	171	45.08	93.44	27	0	213	725	1	171	9.8e-84	Uncharacterized protein	SOVF_052950	Spinacia oleracea (Spinach)	NA	integral component of membrane [GO:0016021]	GO:0016021	NA	NA	GO:0016021~integral component of membrane
T1_DN39451_c1_g1_i1	744	tr|A0A0J8B8L9|A0A0J8B8L9_BETVU	363	89.2	111	44.76	30.58	12	0	103	435	252	362	6.1e-50	Uncharacterized protein	BVRB_001570	Beta vulgaris subsp. vulgaris	NA	methylenetetrahydrofolate dehydrogenase (NADP+) activity [GO:0004488]; folic acid-containing compound biosynthetic process [GO:0009396]	GO:0004488; GO:0009396	GO:0004488~methylenetetrahydrofolate dehydrogenase (NADP+) activity	GO:0009396~folic acid-containing compound biosynthetic process	NA
T1_DN29992_c0_g1_i2	737	tr|A0A0J8CJ89|A0A0J8CJ89_BETVU	512	70.2	225	91.59	43.95	65	1	2	676	290	512	3.4e-85	Uncharacterized protein	BVRB_4g082130	Beta vulgaris subsp. vulgaris	NA	NA	NA	NA	NA	NA
T1_DN38272_c0_g1_i1	2734	tr|A0A0K9QU09|A0A0K9QU09_SPIOL	702	73.3	729	79.99	100	167	5	117	2300	1	702	3.3e-287	Uncharacterized protein	SOVF_141680	Spinacia oleracea (Spinach)	NA	ATP binding [GO:0005524]; ATPase activity [GO:0016887]	GO:0005524; GO:0016887	GO:0005524~ATP binding;GO:0016887~ATPase activity	NA	NA
T1_DN37514_c0_g1_i4	1535	tr|A0A059BF30|A0A059BF30_EUCGR	354	68.1	354	69.19	100	85	2	190	1167	1	354	3.6e-137	Uncharacterized protein	EUGRSUZ_G02395	Eucalyptus grandis (Flooded gum)	NA	integral component of membrane [GO:0016021]; phosphotransferase activity, for other substituted phosphate groups [GO:0016780]; phospholipid biosynthetic process [GO:0008654]	GO:0008654; GO:0016021; GO:0016780	GO:0016780~phosphotransferase activity, for other substituted phosphate groups	GO:0008654~phospholipid biosynthetic process	GO:0016021~integral component of membrane
T1_DN35773_c0_g1_i2	1041	tr|V4TVL8|V4TVL8_9ROSI	238	72.5	131	37.75	55.04	36	0	79	471	1	131	1.3e-53	Uncharacterized protein	CICLE_v10009336mg	Citrus clementina	NA	DNA binding [GO:0003677]	GO:0003677	GO:0003677~DNA binding	NA	NA
T1_DN18534_c0_g1_i1	393	tr|A0A0J8EFE2|A0A0J8EFE2_BETVU	696	85.4	130	99.24	18.68	19	0	2	391	547	676	4.9e-59	Uncharacterized protein	BVRB_9g211670	Beta vulgaris subsp. vulgaris	NA	zinc ion binding [GO:0008270]	GO:0008270	GO:0008270~zinc ion binding	NA	NA
T1_DN33784_c1_g1_i4	482	tr|A0A0J8BXI1|A0A0J8BXI1_BETVU	404	73.3	120	74.69	29.7	32	0	123	482	193	312	4.2e-44	Uncharacterized protein	BVRB_7g165550	Beta vulgaris subsp. vulgaris	NA	catalytic activity [GO:0003824]; pyridoxal phosphate binding [GO:0030170]; biosynthetic process [GO:0009058]	GO:0003824; GO:0009058; GO:0030170	GO:0003824~catalytic activity;GO:0030170~pyridoxal phosphate binding	GO:0009058~biosynthetic process	NA
T1_DN39740_c0_g1_i7	2977	tr|A0A0J8C845|A0A0J8C845_BETVU	1228	86.7	600	60.46	48.86	80	0	1	1800	477	1076	0	Uncharacterized protein	BVRB_6g143010	Beta vulgaris subsp. vulgaris	NA	ATP binding [GO:0005524]; helicase activity [GO:0004386]; nucleic acid binding [GO:0003676]	GO:0003676; GO:0004386; GO:0005524	GO:0003676~nucleic acid binding;GO:0004386~helicase activity;GO:0005524~ATP binding	NA	NA
T1_DN39162_c1_g1_i2	1734	tr|A0A0J8B6L3|A0A0J8B6L3_BETVU	373	64.5	310	53.63	83.11	81	4	173	1087	1	286	3.7e-98	Uncharacterized protein	BVRB_8g201270	Beta vulgaris subsp. vulgaris	NA	chloroplast stroma [GO:0009570]	GO:0009570	NA	NA	GO:0009570~chloroplast stroma
T1_DN32938_c1_g1_i2	1642	tr|A0A0J8BSA6|A0A0J8BSA6_BETVU	368	79.8	292	53.35	79.35	59	0	391	1266	77	368	2e-130	Uncharacterized protein	BVRB_8g194710	Beta vulgaris subsp. vulgaris	NA	plasma membrane [GO:0005886]; phospholipid biosynthetic process [GO:0008654]	GO:0005886; GO:0008654	NA	GO:0008654~phospholipid biosynthetic process	GO:0005886~plasma membrane
T1_DN37939_c0_g1_i2	1837	tr|A0A0K9RSI0|A0A0K9RSI0_SPIOL	514	80	485	79.21	94.36	97	0	146	1600	30	514	2.6e-219	Protein DETOXIFICATION (Multidrug and toxic compound extrusion protein)	SOVF_033530	Spinacia oleracea (Spinach)	NA	integral component of membrane [GO:0016021]; antiporter activity [GO:0015297]; drug transmembrane transporter activity [GO:0015238]	GO:0015238; GO:0015297; GO:0016021	GO:0015238~drug transmembrane transporter activity;GO:0015297~antiporter activity	NA	GO:0016021~integral component of membrane
T1_DN52003_c0_g1_i1	364	tr|A0A0J8EXA7|A0A0J8EXA7_BETVU	1300	78.3	120	98.9	9.23	24	1	3	362	345	462	8e-48	Uncharacterized protein	BVRB_6g145580	Beta vulgaris subsp. vulgaris	NA	DNA polymerase III complex [GO:0009360]; ATP binding [GO:0005524]; DNA binding [GO:0003677]; DNA-directed DNA polymerase activity [GO:0003887]; DNA replication [GO:0006260]	GO:0003677; GO:0003887; GO:0005524; GO:0006260; GO:0009360	GO:0003677~DNA binding;GO:0003887~DNA-directed DNA polymerase activity;GO:0005524~ATP binding	GO:0006260~DNA replication	GO:0009360~DNA polymerase III complex
T1_DN10838_c0_g1_i1	382	tr|A0A151R6F8|A0A151R6F8_CAJCA	911	37.8	119	93.46	13.06	56	2	5	328	522	633	2.9e-16	Pro-Pol polyprotein (Fragment)	KK1_040626	Cajanus cajan (Pigeon pea) (Cajanus indicus)	NA	nucleic acid binding [GO:0003676]; RNA-DNA hybrid ribonuclease activity [GO:0004523]; DNA integration [GO:0015074]	GO:0003676; GO:0004523; GO:0015074	GO:0003676~nucleic acid binding;GO:0004523~RNA-DNA hybrid ribonuclease activity	GO:0015074~DNA integration	NA
T1_DN39800_c0_g1_i16	862	tr|A0A0K9QL80|A0A0K9QL80_SPIOL	312	100	169	58.82	54.17	0	0	243	749	1	169	1.4e-93	Uncharacterized protein	SOVF_166500	Spinacia oleracea (Spinach)	NA	zinc ion binding [GO:0008270]; DNA-templated transcription, initiation [GO:0006352]; regulation of transcription, DNA-templated [GO:0006355]	GO:0006352; GO:0006355; GO:0008270	GO:0008270~zinc ion binding	GO:0006352~DNA-templated transcription, initiation;GO:0006355~regulation of transcription, DNA-templated	NA
T1_DN34948_c0_g1_i1	2979	tr|A0A0K9S2T8|A0A0K9S2T8_SPIOL	499	85.7	497	50.05	99.6	70	1	257	1747	1	496	2.2e-247	ATP-dependent 6-phosphofructokinase (ATP-PFK) (Phosphofructokinase) (EC 2.7.1.11) (Phosphohexokinase)	PFK SOVF_000610	Spinacia oleracea (Spinach)	PATHWAY: Carbohydrate degradation; glycolysis; D-glyceraldehyde 3-phosphate and glycerone phosphate from D-glucose: step 3/4. {ECO:0000256|HAMAP-Rule:MF_03186}.	cytoplasm [GO:0005737]; 6-phosphofructokinase activity [GO:0003872]; ATP binding [GO:0005524]; metal ion binding [GO:0046872]; fructose 6-phosphate metabolic process [GO:0006002]	GO:0003872; GO:0005524; GO:0005737; GO:0006002; GO:0046872	GO:0003872~6-phosphofructokinase activity;GO:0005524~ATP binding;GO:0046872~metal ion binding	GO:0006002~fructose 6-phosphate metabolic process	GO:0005737~cytoplasm
T1_DN32062_c0_g1_i2	3122	tr|A0A0K9QUX9|A0A0K9QUX9_SPIOL	630	81.6	403	38.73	63.97	68	2	1264	2457	229	630	8.5e-178	ADP,ATP carrier protein	SOVF_138670	Spinacia oleracea (Spinach)	NA	chloroplast membrane [GO:0031969]; integral component of membrane [GO:0016021]; ATP binding [GO:0005524]; ATP:ADP antiporter activity [GO:0005471]	GO:0005471; GO:0005524; GO:0016021; GO:0031969	GO:0005471~ATP:ADP antiporter activity;GO:0005524~ATP binding	NA	GO:0016021~integral component of membrane;GO:0031969~chloroplast membrane
T1_DN32772_c0_g2_i1	2111	tr|A0A0J8FT96|A0A0J8FT96_BETVU	471	64.5	487	69.21	100	154	6	230	1684	1	470	2.8e-164	Uncharacterized protein	BVRB_2g030310	Beta vulgaris subsp. vulgaris	NA	NA	NA	NA	NA	NA
T1_DN4867_c0_g1_i1	1559	tr|A0A0J8CAA1|A0A0J8CAA1_BETVU	339	73.8	340	65.43	100	87	2	134	1150	1	339	1.3e-147	Uncharacterized protein	BVRB_6g132650	Beta vulgaris subsp. vulgaris	NA	integral component of membrane [GO:0016021]	GO:0016021	NA	NA	GO:0016021~integral component of membrane
T1_DN33643_c0_g1_i4	645	tr|A0A0J8CG45|A0A0J8CG45_BETVU	461	96.3	27	12.56	5.86	1	0	563	643	271	297	6.5e-08	Uncharacterized protein	BVRB_5g111740	Beta vulgaris subsp. vulgaris	NA	NA	NA	NA	NA	NA
T1_DN35739_c0_g3_i8	1221	tr|A0A0J8BHM7|A0A0J8BHM7_BETVU	351	68.5	73	17.94	20.8	23	0	267	485	267	339	3.1e-19	Uncharacterized protein	BVRB_1g022790	Beta vulgaris subsp. vulgaris	NA	NA	NA	NA	NA	NA
T1_DN39611_c5_g10_i4	4342	tr|A0A0K9RSP1|A0A0K9RSP1_SPIOL	1627	53.6	1115	77.04	68.53	418	24	1098	4340	1	1050	8.1e-296	Uncharacterized protein	SOVF_038720	Spinacia oleracea (Spinach)	NA	RNA binding [GO:0003723]	GO:0003723	GO:0003723~RNA binding	NA	NA
T1_DN40033_c0_g4_i2	473	tr|A0A0K9QXC9|A0A0K9QXC9_SPIOL	332	93.8	130	82.45	39.16	8	0	83	472	68	197	1.1e-65	Uncharacterized protein	SOVF_137860	Spinacia oleracea (Spinach)	NA	integral component of membrane [GO:0016021]; transmembrane transport [GO:0055085]	GO:0016021; GO:0055085	NA	GO:0055085~transmembrane transport	GO:0016021~integral component of membrane
T1_DN19591_c0_g1_i2	1395	tr|A0A0J8CTH5|A0A0J8CTH5_BETVU	280	79.1	273	58.71	97.5	55	1	282	1100	1	271	1.2e-115	Uncharacterized protein	BVRB_2g042360	Beta vulgaris subsp. vulgaris	NA	cytosol [GO:0005829]; nucleus [GO:0005634]	GO:0005634; GO:0005829	NA	NA	GO:0005634~nucleus;GO:0005829~cytosol
T1_DN30797_c0_g1_i3	581	tr|A0A0J8D3V9|A0A0J8D3V9_BETVU	444	72.4	127	65.58	28.6	35	0	162	542	1	127	4.3e-43	Uncharacterized protein	BVRB_2g029670	Beta vulgaris subsp. vulgaris	NA	integral component of membrane [GO:0016021]	GO:0016021	NA	NA	GO:0016021~integral component of membrane
T1_DN34149_c0_g2_i2	2908	tr|A0A0K9R060|A0A0K9R060_SPIOL	670	88.3	660	68.09	98.51	73	4	467	2437	1	659	0	Uncharacterized protein	SOVF_121420	Spinacia oleracea (Spinach)	NA	NA	NA	NA	NA	NA
T1_DN54016_c0_g1_i1	1133	tr|F6HZA3|F6HZA3_VITVI	265	49.3	219	57.99	82.64	107	3	245	892	31	248	1.4e-53	Putative uncharacterized protein	VIT_07s0005g01510	Vitis vinifera (Grape)	NA	integral component of membrane [GO:0016021]	GO:0016021	NA	NA	GO:0016021~integral component of membrane
T1_DN20811_c0_g1_i1	796	tr|A0A0J8BHY5|A0A0J8BHY5_BETVU	292	86.8	144	54.27	49.32	19	0	2	433	45	188	1.2e-67	Uncharacterized protein	BVRB_9g222820	Beta vulgaris subsp. vulgaris	NA	methyltransferase activity [GO:0008168]; rRNA processing [GO:0006364]	GO:0006364; GO:0008168	GO:0008168~methyltransferase activity	GO:0006364~rRNA processing	NA
T1_DN39626_c1_g6_i4	1582	tr|A0A0J8D338|A0A0J8D338_BETVU	735	100	50	9.48	6.8	0	0	527	676	1	50	1.5e-21	Uncharacterized protein	BVRB_1g001980	Beta vulgaris subsp. vulgaris	NA	nucleus [GO:0005634]; DNA binding [GO:0003677]; regulation of transcription, DNA-templated [GO:0006355]; transcription, DNA-templated [GO:0006351]	GO:0003677; GO:0005634; GO:0006351; GO:0006355	GO:0003677~DNA binding	GO:0006351~transcription, DNA-templated;GO:0006355~regulation of transcription, DNA-templated	GO:0005634~nucleus
T1_DN2179_c0_g1_i1	361	tr|A0A0K9R8A7|A0A0K9R8A7_SPIOL	767	72.7	55	45.71	7.17	13	1	360	202	710	764	3.6e-16	Uncharacterized protein	SOVF_095020	Spinacia oleracea (Spinach)	NA	integral component of membrane [GO:0016021]	GO:0016021	NA	NA	GO:0016021~integral component of membrane
T1_DN35121_c0_g2_i1	1723	tr|A0A0K9R8N3|A0A0K9R8N3_SPIOL	423	73.1	372	64.77	87.94	88	4	315	1427	1	361	9.2e-150	Uncharacterized protein	SOVF_094450	Spinacia oleracea (Spinach)	NA	integral component of membrane [GO:0016021]; zinc ion binding [GO:0008270]	GO:0008270; GO:0016021	GO:0008270~zinc ion binding	NA	GO:0016021~integral component of membrane
T1_DN56108_c0_g1_i1	429	tr|A0A0J8BDY8|A0A0J8BDY8_BETVU	441	73.9	138	96.5	31.29	35	1	2	412	93	230	3.5e-50	Uncharacterized protein	BVRB_2g047590	Beta vulgaris subsp. vulgaris	NA	plasma membrane [GO:0005886]; methyltransferase activity [GO:0008168]; RNA binding [GO:0003723]	GO:0003723; GO:0005886; GO:0008168	GO:0003723~RNA binding;GO:0008168~methyltransferase activity	NA	GO:0005886~plasma membrane
T1_DN31866_c0_g2_i6	1221	tr|A0A0J8DZ88|A0A0J8DZ88_BETVU	396	89.8	177	43.49	44.7	18	0	103	633	1	177	7.6e-90	Uncharacterized protein	BVRB_001000	Beta vulgaris subsp. vulgaris	NA	FMN binding [GO:0010181]; oxidoreductase activity [GO:0016491]	GO:0010181; GO:0016491	GO:0010181~FMN binding;GO:0016491~oxidoreductase activity	NA	NA
T1_DN26375_c0_g1_i1	1806	tr|A0A0J8EJC9|A0A0J8EJC9_BETVU	385	77.9	385	63.95	100	85	0	254	1408	1	385	6.2e-173	Uncharacterized protein	BVRB_8g196350	Beta vulgaris subsp. vulgaris	NA	metal ion binding [GO:0046872]	GO:0046872	GO:0046872~metal ion binding	NA	NA
T1_DN39268_c0_g2_i3	397	tr|Q6L4B3|Q6L4B3_SOLDE	868	50.9	106	80.1	12.21	52	0	2	319	586	691	2e-20	Polyprotein, putative	SDM1_19t00015	Solanum demissum (Wild potato)	NA	NA	NA	NA	NA	NA
T1_DN63315_c0_g1_i1	443	tr|A0A072UR85|A0A072UR85_MEDTR	492	56.5	69	46.73	14.02	30	0	3	209	415	483	7.4e-11	DUF21 domain plant protein	MTR_4g117360	Medicago truncatula (Barrel medic) (Medicago tribuloides)	NA	integral component of membrane [GO:0016021]	GO:0016021	NA	NA	GO:0016021~integral component of membrane
T1_DN34642_c0_g1_i4	3908	tr|A0A0K9QJN9|A0A0K9QJN9_SPIOL	1130	66.3	1099	84.37	97.26	338	14	466	3729	49	1126	0	Uncharacterized protein	SOVF_177750	Spinacia oleracea (Spinach)	NA	ATP binding [GO:0005524]	GO:0005524	GO:0005524~ATP binding	NA	NA
T1_DN36209_c1_g1_i1	2212	tr|A0A0K9QKL5|A0A0K9QKL5_SPIOL	413	89.6	413	56.01	100	43	0	230	1468	1	413	2.2e-212	Uncharacterized protein	SOVF_168720	Spinacia oleracea (Spinach)	NA	integral component of membrane [GO:0016021]; transmembrane transport [GO:0055085]	GO:0016021; GO:0055085	NA	GO:0055085~transmembrane transport	GO:0016021~integral component of membrane
T1_DN36962_c0_g1_i11	4466	tr|A0A0J8D5X0|A0A0J8D5X0_BETVU	1055	80.2	632	42.45	59.91	124	1	260	2155	1	631	2.6e-297	Uncharacterized protein	BVRB_1g011990	Beta vulgaris subsp. vulgaris	NA	nucleus [GO:0005634]; 5'-3' exoribonuclease activity [GO:0004534]; nucleic acid binding [GO:0003676]; zinc ion binding [GO:0008270]	GO:0003676; GO:0004534; GO:0005634; GO:0008270	GO:0003676~nucleic acid binding;GO:0004534~5'-3' exoribonuclease activity;GO:0008270~zinc ion binding	NA	GO:0005634~nucleus
T1_DN27414_c0_g1_i1	610	tr|A0A0D3DEE5|A0A0D3DEE5_BRAOL	118	82.8	29	14.26	24.58	5	0	1	87	76	104	2.8e-08	Uncharacterized protein (Fragment)	NA	Brassica oleracea var. oleracea	NA	endoplasmic reticulum [GO:0005783]; oxidoreductase activity, acting on a sulfur group of donors, disulfide as acceptor [GO:0016671]; protein disulfide isomerase activity [GO:0003756]	GO:0003756; GO:0005783; GO:0016671	GO:0003756~protein disulfide isomerase activity;GO:0016671~oxidoreductase activity, acting on a sulfur group of donors, disulfide as acceptor	NA	GO:0005783~endoplasmic reticulum
T1_DN38793_c1_g6_i6	965	tr|A0A0J8BDT7|A0A0J8BDT7_BETVU	999	76.7	43	13.37	4.3	10	0	561	689	477	519	4.7e-10	Uncharacterized protein	BVRB_4g095720	Beta vulgaris subsp. vulgaris	NA	integral component of membrane [GO:0016021]; nucleus [GO:0005634]; DNA binding [GO:0003677]; metal ion binding [GO:0046872]	GO:0003677; GO:0005634; GO:0016021; GO:0046872	GO:0003677~DNA binding;GO:0046872~metal ion binding	NA	GO:0005634~nucleus;GO:0016021~integral component of membrane
T1_DN38503_c0_g1_i14	1647	tr|A0A0K9QLF9|A0A0K9QLF9_SPIOL	354	73.7	316	57.56	89.27	72	2	68	1009	35	341	4.8e-132	Uncharacterized protein	SOVF_165840	Spinacia oleracea (Spinach)	NA	integral component of membrane [GO:0016021]; hydrolase activity, acting on ester bonds [GO:0016788]; mRNA processing [GO:0006397]	GO:0006397; GO:0016021; GO:0016788	GO:0016788~hydrolase activity, acting on ester bonds	GO:0006397~mRNA processing	GO:0016021~integral component of membrane
T1_DN39479_c0_g6_i3	1259	tr|A0A0J8CWA0|A0A0J8CWA0_BETVU	910	83.1	59	14.06	6.48	10	0	603	779	103	161	1.1e-19	Uncharacterized protein	BVRB_3g055100	Beta vulgaris subsp. vulgaris	NA	plasma membrane [GO:0005886]; ATP binding [GO:0005524]; protein kinase activity [GO:0004672]; ubiquitin-protein transferase activity [GO:0004842]	GO:0004672; GO:0004842; GO:0005524; GO:0005886	GO:0004672~protein kinase activity;GO:0004842~ubiquitin-protein transferase activity;GO:0005524~ATP binding	NA	GO:0005886~plasma membrane
T1_DN39338_c1_g2_i2	1862	tr|A0A0J8F2T0|A0A0J8F2T0_BETVU	232	85.3	232	37.38	100	34	0	768	1463	1	232	6.1e-107	Peptidyl-prolyl cis-trans isomerase (PPIase) (EC 5.2.1.8)	BVRB_5g121970	Beta vulgaris subsp. vulgaris	NA	Golgi apparatus [GO:0005794]; integral component of membrane [GO:0016021]; peptidyl-prolyl cis-trans isomerase activity [GO:0003755]; protein folding [GO:0006457]	GO:0003755; GO:0005794; GO:0006457; GO:0016021	GO:0003755~peptidyl-prolyl cis-trans isomerase activity	GO:0006457~protein folding	GO:0005794~Golgi apparatus;GO:0016021~integral component of membrane
T1_DN39481_c1_g4_i20	1953	tr|A0A0K9RRR8|A0A0K9RRR8_SPIOL	254	80.8	78	11.98	30.71	15	0	418	651	33	110	2.2e-27	Uncharacterized protein	SOVF_035940	Spinacia oleracea (Spinach)	NA	cell division [GO:0051301]; chromosome segregation [GO:0007059]	GO:0007059; GO:0051301	NA	GO:0007059~chromosome segregation;GO:0051301~cell division	NA
T1_DN36068_c0_g1_i1	2622	tr|A0A0J8BSH2|A0A0J8BSH2_BETVU	892	80.7	492	56.29	55.16	95	0	2	1477	203	694	2.3e-224	Uncharacterized protein	BVRB_8g195290	Beta vulgaris subsp. vulgaris	NA	intracellular [GO:0005622]; intracellular protein transport [GO:0006886]	GO:0005622; GO:0006886	NA	GO:0006886~intracellular protein transport	GO:0005622~intracellular
T1_DN32810_c0_g1_i1	2530	tr|A0A0J8CQE2|A0A0J8CQE2_BETVU	394	75.5	392	46.48	99.49	95	1	187	1362	1	391	2.9e-168	Uncharacterized protein	BVRB_3g051530	Beta vulgaris subsp. vulgaris	NA	cytosol [GO:0005829]; manganese ion binding [GO:0030145]; phosphatase activity [GO:0016791]	GO:0005829; GO:0016791; GO:0030145	GO:0016791~phosphatase activity;GO:0030145~manganese ion binding	NA	GO:0005829~cytosol
T1_DN81704_c0_g1_i1	586	tr|A0A0K9R5I2|A0A0K9R5I2_SPIOL	106	93.2	59	30.2	55.66	4	0	586	410	48	106	4.8e-26	Protein yippee-like	SOVF_110750	Spinacia oleracea (Spinach)	NA	metal ion binding [GO:0046872]	GO:0046872	GO:0046872~metal ion binding	NA	NA
T1_DN35956_c0_g2_i5	1849	tr|A0A0K9QYM0|A0A0K9QYM0_SPIOL	479	90.8	349	56.63	72.86	32	0	323	1369	1	349	1.7e-186	Uncharacterized protein	SOVF_126460	Spinacia oleracea (Spinach)	NA	NA	NA	NA	NA	NA
T1_DN30865_c0_g2_i4	613	tr|A0A0K9RE98|A0A0K9RE98_SPIOL	491	67.1	82	40.13	16.7	27	0	493	248	77	158	2.1e-24	Uncharacterized protein	SOVF_076550	Spinacia oleracea (Spinach)	NA	integral component of membrane [GO:0016021]; substrate-specific transmembrane transporter activity [GO:0022891]	GO:0016021; GO:0022891	GO:0022891~substrate-specific transmembrane transporter activity	NA	GO:0016021~integral component of membrane
T1_DN39329_c0_g2_i5	1855	tr|A0A0J8CXN1|A0A0J8CXN1_BETVU	488	85.7	488	78.92	100	70	0	154	1617	1	488	4.3e-246	Uncharacterized protein	BVRB_3g049820	Beta vulgaris subsp. vulgaris	NA	cytoplasm [GO:0005737]; ATP binding [GO:0005524]; phenylalanine-tRNA ligase activity [GO:0004826]; tRNA binding [GO:0000049]; phenylalanyl-tRNA aminoacylation [GO:0006432]	GO:0000049; GO:0004826; GO:0005524; GO:0005737; GO:0006432	GO:0000049~tRNA binding;GO:0004826~phenylalanine-tRNA ligase activity;GO:0005524~ATP binding	GO:0006432~phenylalanyl-tRNA aminoacylation	GO:0005737~cytoplasm
T1_DN1109_c0_g1_i1	961	tr|A0A0K9QX58|A0A0K9QX58_SPIOL	679	62	179	55.88	26.36	66	1	430	960	1	179	1.9e-51	Uncharacterized protein (Fragment)	SOVF_131240	Spinacia oleracea (Spinach)	NA	NA	NA	NA	NA	NA
T1_DN20985_c0_g3_i1	314	tr|A0A068U476|A0A068U476_COFCA	1098	88.2	34	32.48	3.1	4	0	91	192	863	896	4.4e-10	Uncharacterized protein	GSCOC_T00041902001	Coffea canephora (Robusta coffee)	NA	ATP binding [GO:0005524]; mismatched DNA binding [GO:0030983]; mismatch repair [GO:0006298]	GO:0005524; GO:0006298; GO:0030983	GO:0005524~ATP binding;GO:0030983~mismatched DNA binding	GO:0006298~mismatch repair	NA
T1_DN20064_c0_g1_i1	441	tr|A0A0K9R237|A0A0K9R237_SPIOL	250	86.6	119	80.95	47.6	16	0	357	1	58	176	3.9e-52	40S ribosomal protein S6	SOVF_115380	Spinacia oleracea (Spinach)	NA	ribosome [GO:0005840]; structural constituent of ribosome [GO:0003735]; translation [GO:0006412]	GO:0003735; GO:0005840; GO:0006412	GO:0003735~structural constituent of ribosome	GO:0006412~translation	GO:0005840~ribosome
T1_DN54987_c0_g1_i1	542	tr|A0A0K9RCZ4|A0A0K9RCZ4_SPIOL	497	49.7	169	93.54	34	83	2	38	541	4	171	1.3e-38	Glycosyltransferase (EC 2.4.1.-)	SOVF_086920	Spinacia oleracea (Spinach)	NA	transferase activity, transferring hexosyl groups [GO:0016758]; metabolic process [GO:0008152]	GO:0008152; GO:0016758	GO:0016758~transferase activity, transferring hexosyl groups	GO:0008152~metabolic process	NA
T1_DN33647_c0_g1_i6	2108	tr|A0A0K9QBB5|A0A0K9QBB5_SPIOL	493	68.5	254	36.15	51.52	74	2	1131	1874	239	492	1.3e-92	Uncharacterized protein	SOVF_205550	Spinacia oleracea (Spinach)	NA	integral component of membrane [GO:0016021]; transmembrane transport [GO:0055085]	GO:0016021; GO:0055085	NA	GO:0055085~transmembrane transport	GO:0016021~integral component of membrane
T1_DN5636_c0_g1_i1	383	tr|A0A0J8EIW5|A0A0J8EIW5_BETVU	380	88.3	94	73.63	24.74	11	0	101	382	69	162	4.2e-39	Uncharacterized protein	BVRB_8g195150	Beta vulgaris subsp. vulgaris	NA	cytosol [GO:0005829]; [myelin basic protein]-arginine N-methyltransferase activity [GO:0016277]; histone-arginine N-methyltransferase activity [GO:0008469]; protein-arginine omega-N asymmetric methyltransferase activity [GO:0035242]; protein-arginine omega-N monomethyltransferase activity [GO:0035241]; vegetative to reproductive phase transition of meristem [GO:0010228]	GO:0005829; GO:0008469; GO:0010228; GO:0016277; GO:0035241; GO:0035242	GO:0008469~histone-arginine N-methyltransferase activity;GO:0016277~[myelin basic protein]-arginine N-methyltransferase activity;GO:0035241~protein-arginine omega-N monomethyltransferase activity;GO:0035242~protein-arginine omega-N asymmetric methyltransferase activity	GO:0010228~vegetative to reproductive phase transition of meristem	GO:0005829~cytosol
T1_DN35335_c0_g2_i1	969	tr|A0A0K9R0H0|A0A0K9R0H0_SPIOL	202	67.5	203	62.85	100	60	3	71	664	1	202	1.9e-64	Uncharacterized protein	SOVF_125670	Spinacia oleracea (Spinach)	NA	NA	NA	NA	NA	NA
T1_DN33485_c0_g1_i5	1928	tr|A0A0J8BU85|A0A0J8BU85_BETVU	241	74.3	241	37.5	100	59	1	615	1328	1	241	1.3e-99	Uncharacterized protein	BVRB_7g172710	Beta vulgaris subsp. vulgaris	NA	NA	NA	NA	NA	NA
T1_DN37137_c2_g2_i3	1806	tr|A0A0J8F8S3|A0A0J8F8S3_BETVU	526	84.2	152	25.25	28.9	24	0	596	1051	190	341	7e-68	Uncharacterized protein	BVRB_5g102530	Beta vulgaris subsp. vulgaris	NA	NA	NA	NA	NA	NA
T1_DN37862_c2_g1_i5	1998	tr|A0A0J8CDA3|A0A0J8CDA3_BETVU	335	79.8	282	42.34	84.18	57	0	209	1054	3	284	1.5e-127	Uncharacterized protein	BVRB_5g119700	Beta vulgaris subsp. vulgaris	NA	metal ion binding [GO:0046872]; S-adenosylmethionine-homocysteine S-methyltransferase activity [GO:0008898]; methionine biosynthetic process [GO:0009086]; S-methylmethionine cycle [GO:0033528]	GO:0008898; GO:0009086; GO:0033528; GO:0046872	GO:0008898~S-adenosylmethionine-homocysteine S-methyltransferase activity;GO:0046872~metal ion binding	GO:0009086~methionine biosynthetic process;GO:0033528~S-methylmethionine cycle	NA
T1_DN28737_c0_g1_i1	583	tr|A0A0J8BNN6|A0A0J8BNN6_BETVU	634	86.6	82	42.2	12.93	11	0	169	414	275	356	3.2e-30	Uncharacterized protein	BVRB_8g194690	Beta vulgaris subsp. vulgaris	NA	ATP binding [GO:0005524]; nucleic acid binding [GO:0003676]	GO:0003676; GO:0005524	GO:0003676~nucleic acid binding;GO:0005524~ATP binding	NA	NA
T1_DN37358_c0_g1_i2	1806	tr|A0A0K9S3T5|A0A0K9S3T5_SPIOL	395	83.2	376	62.46	95.19	63	0	258	1385	20	395	6.4e-178	WAT1-related protein	SOVF_003650	Spinacia oleracea (Spinach)	NA	integral component of membrane [GO:0016021]; transmembrane transporter activity [GO:0022857]	GO:0016021; GO:0022857	GO:0022857~transmembrane transporter activity	NA	GO:0016021~integral component of membrane
T1_DN38075_c0_g1_i3	3111	tr|A0A0K9R1B9|A0A0K9R1B9_SPIOL	1078	77.7	139	13.4	12.89	29	2	456	866	940	1078	2.8e-56	Uncharacterized protein	SOVF_123350	Spinacia oleracea (Spinach)	NA	integral component of membrane [GO:0016021]; nucleus [GO:0005634]; DNA binding [GO:0003677]; metal ion binding [GO:0046872]	GO:0003677; GO:0005634; GO:0016021; GO:0046872	GO:0003677~DNA binding;GO:0046872~metal ion binding	NA	GO:0005634~nucleus;GO:0016021~integral component of membrane
T1_DN44510_c0_g1_i1	1157	tr|A0A0J8CCK0|A0A0J8CCK0_BETVU	829	83.6	385	99.83	46.44	63	0	1	1155	282	666	3.3e-188	Uncharacterized protein	BVRB_5g108490	Beta vulgaris subsp. vulgaris	NA	NA	NA	NA	NA	NA
T1_DN40126_c4_g3_i1	797	tr|A0A0K9QDY0|A0A0K9QDY0_SPIOL	645	87.2	78	29.36	12.09	10	0	2	235	536	613	1.7e-29	Mitochondrial Rho GTPase (EC 3.6.5.-)	SOVF_190020	Spinacia oleracea (Spinach)	NA	integral component of mitochondrial outer membrane [GO:0031307]; calcium ion binding [GO:0005509]; GTP binding [GO:0005525]; GTPase activity [GO:0003924]; mitochondrion organization [GO:0007005]; small GTPase mediated signal transduction [GO:0007264]	GO:0003924; GO:0005509; GO:0005525; GO:0007005; GO:0007264; GO:0031307	GO:0003924~GTPase activity;GO:0005509~calcium ion binding;GO:0005525~GTP binding	GO:0007005~mitochondrion organization;GO:0007264~small GTPase mediated signal transduction	GO:0031307~integral component of mitochondrial outer membrane
T1_DN29721_c0_g1_i1	999	tr|A0A0J8BG27|A0A0J8BG27_BETVU	498	81.4	295	88.59	59.24	51	3	2	874	204	498	3.6e-146	Uncharacterized protein	BVRB_3g067490	Beta vulgaris subsp. vulgaris	NA	NA	NA	NA	NA	NA
T1_DN63476_c0_g1_i1	846	tr|A0A0J8BSI7|A0A0J8BSI7_BETVU	159	75.4	142	50.35	89.31	33	1	146	565	18	159	8.4e-64	Uncharacterized protein	BVRB_8g185720	Beta vulgaris subsp. vulgaris	NA	NA	NA	NA	NA	NA
T1_DN80128_c0_g1_i1	425	tr|A0A0J8EM45|A0A0J8EM45_BETVU	420	42.8	145	100	34.52	75	2	3	425	265	405	1.4e-22	Uncharacterized protein	BVRB_8g186480	Beta vulgaris subsp. vulgaris	NA	NA	NA	NA	NA	NA
T1_DN38141_c1_g3_i4	931	tr|A0A0K9QCU0|A0A0K9QCU0_SPIOL	499	93.8	32	10.31	6.41	2	0	210	305	446	477	5e-09	Protein DETOXIFICATION (Multidrug and toxic compound extrusion protein)	SOVF_199750	Spinacia oleracea (Spinach)	NA	integral component of membrane [GO:0016021]; antiporter activity [GO:0015297]; drug transmembrane transporter activity [GO:0015238]	GO:0015238; GO:0015297; GO:0016021	GO:0015238~drug transmembrane transporter activity;GO:0015297~antiporter activity	NA	GO:0016021~integral component of membrane
T1_DN39506_c1_g6_i4	820	tr|A0A0K9RMJ4|A0A0K9RMJ4_SPIOL	552	85.8	113	41.34	20.47	16	0	75	413	70	182	3.7e-48	Adenylosuccinate lyase (ASL) (EC 4.3.2.2) (Adenylosuccinase)	SOVF_049920	Spinacia oleracea (Spinach)	PATHWAY: Purine metabolism; AMP biosynthesis via de novo pathway; AMP from IMP: step 2/2. {ECO:0000256|RuleBase:RU361172}.; PATHWAY: Purine metabolism; IMP biosynthesis via de novo pathway; 5-amino-1-(5-phospho-D-ribosyl)imidazole-4-carboxamide from 5-amino-1-(5-phospho-D-ribosyl)imidazole-4-carboxylate: step 2/2. {ECO:0000256|RuleBase:RU361172}.	(S)-2-(5-amino-1-(5-phospho-D-ribosyl)imidazole-4-carboxamido)succinate AMP-lyase (fumarate-forming) activity [GO:0070626]; N6-(1,2-dicarboxyethyl)AMP AMP-lyase (fumarate-forming) activity [GO:0004018]; 'de novo' AMP biosynthetic process [GO:0044208]; 'de novo' IMP biosynthetic process [GO:0006189]	GO:0004018; GO:0006189; GO:0044208; GO:0070626	GO:0004018~N6-(1,2-dicarboxyethyl)AMP AMP-lyase (fumarate-forming) activity;GO:0070626~(S)-2-(5-amino-1-(5-phospho-D-ribosyl)imidazole-4-carboxamido)succinate AMP-lyase (fumarate-forming) activity	GO:0006189~'de novo' IMP biosynthetic process;GO:0044208~'de novo' AMP biosynthetic process	NA
T1_DN37063_c0_g1_i2	1878	tr|A0A0K9R1H6|A0A0K9R1H6_SPIOL	773	64.3	398	63.58	51.49	133	3	183	1373	384	773	2.9e-133	Uncharacterized protein	SOVF_124310	Spinacia oleracea (Spinach)	NA	integral component of membrane [GO:0016021]; transmembrane transport [GO:0055085]	GO:0016021; GO:0055085	NA	GO:0055085~transmembrane transport	GO:0016021~integral component of membrane
T1_DN36299_c0_g1_i1	5146	tr|A0A0J8C4C7|A0A0J8C4C7_BETVU	1504	50.2	1566	91.29	100	669	28	314	4930	21	1502	0	Uncharacterized protein	BVRB_6g140890	Beta vulgaris subsp. vulgaris	NA	tRNA-specific adenosine deaminase activity [GO:0008251]; zinc ion binding [GO:0008270]; tRNA wobble adenosine to inosine editing [GO:0002100]	GO:0002100; GO:0008251; GO:0008270	GO:0008251~tRNA-specific adenosine deaminase activity;GO:0008270~zinc ion binding	GO:0002100~tRNA wobble adenosine to inosine editing	NA
T1_DN30948_c0_g1_i5	957	tr|A0A0J8D0S8|A0A0J8D0S8_BETVU	562	73.6	216	67.71	38.43	53	3	161	799	4	218	3.1e-83	Uncharacterized protein	BVRB_2g034570	Beta vulgaris subsp. vulgaris	NA	metal ion binding [GO:0046872]; nucleic acid binding [GO:0003676]	GO:0003676; GO:0046872	GO:0003676~nucleic acid binding;GO:0046872~metal ion binding	NA	NA
T1_DN35419_c0_g1_i2	2361	tr|A0A0K9Q7A7|A0A0K9Q7A7_SPIOL	371	77.7	372	47.27	100	81	1	644	1759	1	370	7.1e-169	Uncharacterized protein	SOVF_212680	Spinacia oleracea (Spinach)	NA	zinc ion binding [GO:0008270]	GO:0008270	GO:0008270~zinc ion binding	NA	NA
T1_DN32575_c0_g1_i2	1595	tr|A0A0J8C1B4|A0A0J8C1B4_BETVU	1461	84.3	344	64.7	23.55	50	1	404	1423	1118	1461	6.9e-160	Uncharacterized protein	BVRB_6g151560	Beta vulgaris subsp. vulgaris	NA	integral component of membrane [GO:0016021]; ATP binding [GO:0005524]; ATPase activity, coupled to transmembrane movement of substances [GO:0042626]	GO:0005524; GO:0016021; GO:0042626	GO:0005524~ATP binding;GO:0042626~ATPase activity, coupled to transmembrane movement of substances	NA	GO:0016021~integral component of membrane
T1_DN17456_c0_g1_i1	481	tr|A0A0J8CCF0|A0A0J8CCF0_BETVU	553	73.8	160	99.79	28.93	42	0	1	480	363	522	1.9e-65	Uncharacterized protein	BVRB_6g131000	Beta vulgaris subsp. vulgaris	NA	NA	NA	NA	NA	NA
T1_DN37125_c0_g2_i3	1432	tr|A0A0K9QM09|A0A0K9QM09_SPIOL	167	79.6	167	34.99	100	34	0	318	818	1	167	9.8e-73	Uncharacterized protein	SOVF_169300	Spinacia oleracea (Spinach)	NA	integral component of membrane [GO:0016021]	GO:0016021	NA	NA	GO:0016021~integral component of membrane
T1_DN39433_c0_g3_i4	2611	tr|A0A0J8CQG4|A0A0J8CQG4_BETVU	688	75.5	693	79.62	100	132	3	195	2174	1	688	2.8e-299	Uncharacterized protein	BVRB_3g057880	Beta vulgaris subsp. vulgaris	NA	NA	NA	NA	NA	NA
T1_DN38559_c0_g1_i1	2573	tr|A0A0K9RUU3|A0A0K9RUU3_SPIOL	727	78.3	733	85.46	100	152	2	33	2231	2	727	0	Uncharacterized protein	SOVF_032020	Spinacia oleracea (Spinach)	NA	integral component of membrane [GO:0016021]; catalytic activity [GO:0003824]; metabolic process [GO:0008152]	GO:0003824; GO:0008152; GO:0016021	GO:0003824~catalytic activity	GO:0008152~metabolic process	GO:0016021~integral component of membrane
T1_DN34128_c0_g2_i2	1471	tr|A0A0J8BQK1|A0A0J8BQK1_BETVU	385	89.1	175	35.69	45.45	19	0	96	620	14	188	8.2e-91	Uncharacterized protein	BVRB_8g189230	Beta vulgaris subsp. vulgaris	NA	oxidoreductase activity [GO:0016491]; zinc ion binding [GO:0008270]	GO:0008270; GO:0016491	GO:0008270~zinc ion binding;GO:0016491~oxidoreductase activity	NA	NA
T1_DN3618_c0_g1_i1	419	tr|A5AFE2|A5AFE2_VITVI	1269	58.3	139	99.52	10.95	58	0	3	419	29	167	4.9e-41	Putative uncharacterized protein	VITISV_041217	Vitis vinifera (Grape)	NA	nucleic acid binding [GO:0003676]; DNA integration [GO:0015074]	GO:0003676; GO:0015074	GO:0003676~nucleic acid binding	GO:0015074~DNA integration	NA
T1_DN35487_c0_g1_i2	1076	tr|A0A0J8C6B5|A0A0J8C6B5_BETVU	194	68.4	215	59.94	100	47	1	150	794	1	194	1.4e-71	Uncharacterized protein	BVRB_6g132100	Beta vulgaris subsp. vulgaris	NA	ribosome [GO:0005840]; structural constituent of ribosome [GO:0003735]; translation [GO:0006412]	GO:0003735; GO:0005840; GO:0006412	GO:0003735~structural constituent of ribosome	GO:0006412~translation	GO:0005840~ribosome
T1_DN39253_c3_g1_i1	1071	tr|A0A0J8BUJ9|A0A0J8BUJ9_BETVU	518	89.6	211	59.1	40.73	22	0	167	799	155	365	4.9e-101	Uncharacterized protein	BVRB_8g192620	Beta vulgaris subsp. vulgaris	NA	integral component of membrane [GO:0016021]; plasma membrane [GO:0005886]; substrate-specific transmembrane transporter activity [GO:0022891]	GO:0005886; GO:0016021; GO:0022891	GO:0022891~substrate-specific transmembrane transporter activity	NA	GO:0005886~plasma membrane;GO:0016021~integral component of membrane
T1_DN32054_c0_g1_i1	981	tr|A0A0K9RXY2|A0A0K9RXY2_SPIOL	398	79	195	59.63	48.99	41	0	367	951	16	210	5.9e-85	GPI mannosyltransferase 2 (EC 2.4.1.-)	SOVF_016750	Spinacia oleracea (Spinach)	PATHWAY: Glycolipid biosynthesis; glycosylphosphatidylinositol-anchor biosynthesis. {ECO:0000256|RuleBase:RU363112}.	endoplasmic reticulum membrane [GO:0005789]; integral component of membrane [GO:0016021]; dolichyl-phosphate-mannose-glycolipid alpha-mannosyltransferase activity [GO:0004584]; GPI anchor biosynthetic process [GO:0006506]	GO:0004584; GO:0005789; GO:0006506; GO:0016021	GO:0004584~dolichyl-phosphate-mannose-glycolipid alpha-mannosyltransferase activity	GO:0006506~GPI anchor biosynthetic process	GO:0005789~endoplasmic reticulum membrane;GO:0016021~integral component of membrane
T1_DN27887_c0_g2_i1	430	tr|A0A0K9R3A2|A0A0K9R3A2_SPIOL	380	78.9	90	62.79	23.68	18	1	318	52	1	90	3.9e-33	Uncharacterized protein	SOVF_117160	Spinacia oleracea (Spinach)	NA	cell [GO:0005623]; electron carrier activity [GO:0009055]; protein disulfide oxidoreductase activity [GO:0015035]; cell redox homeostasis [GO:0045454]	GO:0005623; GO:0009055; GO:0015035; GO:0045454	GO:0009055~electron carrier activity;GO:0015035~protein disulfide oxidoreductase activity	GO:0045454~cell redox homeostasis	GO:0005623~cell
T1_DN38815_c0_g1_i5	360	tr|A0A0J8D2I3|A0A0J8D2I3_BETVU	420	74.3	74	61.67	17.62	19	0	104	325	340	413	1e-23	Uncharacterized protein	BVRB_1g003640	Beta vulgaris subsp. vulgaris	NA	sequence-specific DNA binding [GO:0043565]; transcription factor activity, sequence-specific DNA binding [GO:0003700]	GO:0003700; GO:0043565	GO:0003700~sequence-specific DNA binding transcription factor activity;GO:0043565~sequence-specific DNA binding	NA	NA
T1_DN5229_c0_g1_i1	404	tr|A0A0J8D6L3|A0A0J8D6L3_BETVU	670	93.1	29	21.53	4.33	2	0	3	89	482	510	5e-06	Uncharacterized protein	BVRB_1g009020	Beta vulgaris subsp. vulgaris	NA	vacuole [GO:0005773]	GO:0005773	NA	NA	GO:0005773~vacuole
T1_DN39000_c0_g2_i4	5929	tr|A0A0J8CZJ6|A0A0J8CZJ6_BETVU	1808	73.8	900	45.54	49.78	214	8	159	2822	1	890	0	Uncharacterized protein	BVRB_1g012870	Beta vulgaris subsp. vulgaris	NA	mRNA binding [GO:0003729]; defense response to virus [GO:0051607]; response to abscisic acid [GO:0009737]	GO:0003729; GO:0009737; GO:0051607	GO:0003729~mRNA binding	GO:0009737~response to abscisic acid;GO:0051607~defense response to virus	NA
T1_DN34975_c1_g3_i1	701	tr|A0A118K541|A0A118K541_CYNCS	461	60.9	46	19.69	9.98	18	0	309	446	354	399	3.5e-07	Ankyrin repeat-containing protein	Ccrd_013120	Cynara cardunculus var. scolymus (Artichoke) (Cynara scolymus)	NA	NA	NA	NA	NA	NA
T1_DN26582_c0_g1_i3	2458	tr|A0A0K9Q925|A0A0K9Q925_SPIOL	451	85.1	437	53.34	96.9	60	2	682	1989	19	451	1.1e-207	Uncharacterized protein	SOVF_205760	Spinacia oleracea (Spinach)	NA	clathrin adaptor complex [GO:0030131]; intracellular protein transport [GO:0006886]; vesicle-mediated transport [GO:0016192]	GO:0006886; GO:0016192; GO:0030131	NA	GO:0006886~intracellular protein transport;GO:0016192~vesicle-mediated transport	GO:0030131~clathrin adaptor complex
T1_DN30908_c0_g3_i2	1464	tr|A0A0J8BD65|A0A0J8BD65_BETVU	342	61.9	352	72.13	100	121	5	108	1154	1	342	4.9e-112	Uncharacterized protein	BVRB_2g046130	Beta vulgaris subsp. vulgaris	NA	chloroplast thylakoid [GO:0009534]; integral component of membrane [GO:0016021]; chloroplast proton-transporting ATP synthase complex assembly [GO:0033614]	GO:0009534; GO:0016021; GO:0033614	NA	GO:0033614~chloroplast proton-transporting ATP synthase complex assembly	GO:0009534~chloroplast thylakoid;GO:0016021~integral component of membrane
T1_DN34500_c0_g4_i4	1051	tr|A0A087GKP9|A0A087GKP9_ARAAL	579	78.8	33	9.42	5.7	7	0	623	721	199	231	5.3e-07	Uncharacterized protein	AALP_AA7G262600	Arabis alpina (Alpine rock-cress)	NA	amino acid binding [GO:0016597]; ATP binding [GO:0005524]; protein kinase activity [GO:0004672]	GO:0004672; GO:0005524; GO:0016597	GO:0004672~protein kinase activity;GO:0005524~ATP binding;GO:0016597~amino acid binding	NA	NA
T1_DN39517_c1_g1_i2	819	tr|A0A0J8FFC8|A0A0J8FFC8_BETVU	1278	59.3	59	21.61	4.62	22	1	300	470	1026	1084	1.4e-07	Uncharacterized protein	BVRB_4g072880	Beta vulgaris subsp. vulgaris	NA	zinc ion binding [GO:0008270]	GO:0008270	GO:0008270~zinc ion binding	NA	NA
T1_DN22071_c0_g1_i1	552	tr|A0A0J8FIY8|A0A0J8FIY8_BETVU	236	66.2	80	43.48	33.9	20	1	2	241	162	234	3.7e-20	Uncharacterized protein	BVRB_3g058050	Beta vulgaris subsp. vulgaris	NA	NA	NA	NA	NA	NA
T1_DN39268_c0_g11_i1	370	tr|I7K8L3|I7K8L3_9ROSA	986	56.9	109	88.38	11.05	47	0	44	370	854	962	1.1e-28	T4.15 protein	T4.15	Malus x robusta	NA	NA	NA	NA	NA	NA
T1_DN10743_c0_g3_i1	819	tr|A0A0J8BM51|A0A0J8BM51_BETVU	334	91.4	70	25.64	20.96	6	0	96	305	265	334	1.2e-30	Uncharacterized protein	BVRB_9g206100	Beta vulgaris subsp. vulgaris	NA	integral component of membrane [GO:0016021]	GO:0016021	NA	NA	GO:0016021~integral component of membrane
T1_DN38853_c0_g4_i20	1412	tr|A0A0J8BTJ9|A0A0J8BTJ9_BETVU	606	90.3	289	61.4	47.69	28	0	388	1254	269	557	8e-152	Uncharacterized protein	BVRB_8g181240	Beta vulgaris subsp. vulgaris	NA	NA	NA	NA	NA	NA
T1_DN38748_c1_g1_i3	4008	tr|A0A0K9R1U0|A0A0K9R1U0_SPIOL	615	90.3	361	27.02	58.7	35	0	916	1998	240	600	4.3e-190	Uncharacterized protein	SOVF_123000	Spinacia oleracea (Spinach)	NA	nucleus [GO:0005634]; transcription factor activity, transcription factor binding [GO:0000989]; regulation of transcription, DNA-templated [GO:0006355]; transcription, DNA-templated [GO:0006351]	GO:0000989; GO:0005634; GO:0006351; GO:0006355	GO:0000989~transcription factor binding transcription factor activity	GO:0006351~transcription, DNA-templated;GO:0006355~regulation of transcription, DNA-templated	GO:0005634~nucleus
T1_DN39108_c0_g13_i9	2728	tr|A0A0K9QBB5|A0A0K9QBB5_SPIOL	493	55.5	375	41.24	76.06	142	4	1024	2073	118	492	4.9e-105	Uncharacterized protein	SOVF_205550	Spinacia oleracea (Spinach)	NA	integral component of membrane [GO:0016021]; transmembrane transport [GO:0055085]	GO:0016021; GO:0055085	NA	GO:0055085~transmembrane transport	GO:0016021~integral component of membrane
T1_DN30429_c0_g1_i1	1677	tr|A0A0J8BXZ0|A0A0J8BXZ0_BETVU	1216	92.1	468	83.72	38.49	35	1	2	1399	749	1216	9e-251	Phospholipid-transporting ATPase (EC 3.6.3.1)	BVRB_7g170370	Beta vulgaris subsp. vulgaris	NA	integral component of membrane [GO:0016021]; ATP binding [GO:0005524]; magnesium ion binding [GO:0000287]; phospholipid-translocating ATPase activity [GO:0004012]	GO:0000287; GO:0004012; GO:0005524; GO:0016021	GO:0000287~magnesium ion binding;GO:0004012~phospholipid-translocating ATPase activity;GO:0005524~ATP binding	NA	GO:0016021~integral component of membrane
T1_DN34234_c0_g1_i1	439	tr|A0A0J8D2S5|A0A0J8D2S5_BETVU	515	68.9	61	41.69	11.84	14	2	2	184	456	511	9.5e-11	Uncharacterized protein	BVRB_1g000810	Beta vulgaris subsp. vulgaris	NA	NA	NA	NA	NA	NA
T1_DN65341_c0_g1_i1	463	tr|A5B326|A5B326_VITVI	1378	57.8	154	99.78	11.18	65	0	2	463	764	917	4.8e-45	Putative uncharacterized protein	VITISV_011880	Vitis vinifera (Grape)	NA	nucleic acid binding [GO:0003676]; DNA integration [GO:0015074]	GO:0003676; GO:0015074	GO:0003676~nucleic acid binding	GO:0015074~DNA integration	NA
T1_DN36685_c0_g2_i10	1077	tr|A0A0J8BPJ7|A0A0J8BPJ7_BETVU	700	85	293	81.62	41.86	44	0	197	1075	407	699	6.8e-135	Uncharacterized protein	BVRB_8g197260	Beta vulgaris subsp. vulgaris	NA	integral component of membrane [GO:0016021]; Golgi organization [GO:0007030]	GO:0007030; GO:0016021	NA	GO:0007030~Golgi organization	GO:0016021~integral component of membrane
T1_DN62354_c0_g1_i1	514	tr|A0A0J8CID2|A0A0J8CID2_BETVU	690	87.2	117	68.29	16.96	15	0	3	353	574	690	1.3e-54	Uncharacterized protein	BVRB_5g105500	Beta vulgaris subsp. vulgaris	NA	NA	NA	NA	NA	NA
T1_DN35495_c0_g1_i5	768	tr|A0A0K9RLQ8|A0A0K9RLQ8_SPIOL	252	76.3	139	54.3	55.16	27	1	241	657	7	139	3.9e-52	Uncharacterized protein	SOVF_057610	Spinacia oleracea (Spinach)	NA	peptide-methionine (S)-S-oxide reductase activity [GO:0008113]	GO:0008113	GO:0008113~peptide-methionine (S)-S-oxide reductase activity	NA	NA
T1_DN70839_c0_g1_i1	1094	tr|A0A0J8CE68|A0A0J8CE68_BETVU	384	38.1	352	96.53	91.67	168	7	49	1035	60	384	1.7e-53	Uncharacterized protein	BVRB_5g099990	Beta vulgaris subsp. vulgaris	NA	NA	NA	NA	NA	NA
T1_DN36955_c0_g1_i3	1237	tr|A0A0J8CMY9|A0A0J8CMY9_BETVU	211	55.7	221	53.6	100	67	1	117	779	1	190	4.1e-67	Uncharacterized protein	BVRB_4g083640	Beta vulgaris subsp. vulgaris	NA	NA	NA	NA	NA	NA
T1_DN30569_c0_g2_i1	1297	tr|A0A0K9RZG7|A0A0K9RZG7_SPIOL	793	67.8	242	55.98	30.52	66	4	180	890	1	235	1e-84	Uncharacterized protein	SOVF_011410	Spinacia oleracea (Spinach)	NA	integral component of membrane [GO:0016021]; nucleus [GO:0005634]; DNA binding [GO:0003677]; metal ion binding [GO:0046872]	GO:0003677; GO:0005634; GO:0016021; GO:0046872	GO:0003677~DNA binding;GO:0046872~metal ion binding	NA	GO:0005634~nucleus;GO:0016021~integral component of membrane
T1_DN37319_c2_g1_i4	2484	tr|A0A0K9RJF4|A0A0K9RJF4_SPIOL	515	78.6	515	62.2	100	107	1	352	1887	1	515	7.9e-219	Protein DETOXIFICATION (Multidrug and toxic compound extrusion protein)	SOVF_065710	Spinacia oleracea (Spinach)	NA	integral component of membrane [GO:0016021]; antiporter activity [GO:0015297]; drug transmembrane transporter activity [GO:0015238]	GO:0015238; GO:0015297; GO:0016021	GO:0015238~drug transmembrane transporter activity;GO:0015297~antiporter activity	NA	GO:0016021~integral component of membrane
T1_DN37079_c0_g3_i3	3764	tr|A0A0K9QXC4|A0A0K9QXC4_SPIOL	973	93.7	937	74.68	96.3	57	1	197	3001	37	973	0	Uncharacterized protein	SOVF_130120	Spinacia oleracea (Spinach)	NA	NA	NA	NA	NA	NA
T1_DN34650_c1_g1_i4	1002	tr|A0A0J8B9F2|A0A0J8B9F2_BETVU	1139	57.4	197	58.98	17.3	84	0	136	726	251	447	4.6e-53	Uncharacterized protein	BVRB_9g224750	Beta vulgaris subsp. vulgaris	NA	NA	NA	NA	NA	NA
T1_DN39263_c0_g1_i1	1698	tr|A0A0J8CKJ8|A0A0J8CKJ8_BETVU	456	84.3	286	50.53	62.72	44	1	375	1229	171	456	3.6e-138	Uncharacterized protein	BVRB_4g076260	Beta vulgaris subsp. vulgaris	NA	NA	NA	NA	NA	NA
T1_DN39922_c0_g3_i12	5691	tr|A0A0K9R159|A0A0K9R159_SPIOL	1713	83.2	1729	91.14	100	262	3	67	5247	10	1712	0	Uncharacterized protein	SOVF_123030	Spinacia oleracea (Spinach)	NA	NA	NA	NA	NA	NA
T1_DN34192_c1_g2_i1	397	tr|E2DMZ0|E2DMZ0_BETVU	572	77.3	119	89.92	20.8	27	0	396	40	243	361	8.8e-48	Putative uncharacterized protein	NA	Beta vulgaris (Sugar beet)	NA	nucleic acid binding [GO:0003676]	GO:0003676	GO:0003676~nucleic acid binding	NA	NA
T1_DN78510_c0_g1_i1	646	tr|A0A072TV54|A0A072TV54_MEDTR	374	40.4	94	43.65	25.13	49	4	348	617	2	92	1.1e-07	Endonuclease/exonuclease/phosphatase family protein	MTR_8g098280	Medicago truncatula (Barrel medic) (Medicago tribuloides)	NA	endonuclease activity [GO:0004519]; exonuclease activity [GO:0004527]	GO:0004519; GO:0004527	GO:0004519~endonuclease activity;GO:0004527~exonuclease activity	NA	NA
T1_DN24125_c0_g1_i3	744	tr|A0A0K9Q944|A0A0K9Q944_SPIOL	343	71.4	210	84.68	61.22	56	2	121	744	1	208	3.7e-79	Uncharacterized protein	SOVF_205690	Spinacia oleracea (Spinach)	NA	CCAAT-binding factor complex [GO:0016602]; DNA binding [GO:0003677]; transcription factor activity, sequence-specific DNA binding [GO:0003700]	GO:0003677; GO:0003700; GO:0016602	GO:0003677~DNA binding;GO:0003700~sequence-specific DNA binding transcription factor activity	NA	GO:0016602~CCAAT-binding factor complex
T1_DN4788_c0_g1_i1	641	tr|A0A0J8BZR5|A0A0J8BZR5_BETVU	85	77.3	75	35.1	88.24	17	0	259	483	1	75	5.3e-26	Uncharacterized protein	BVRB_7g175700	Beta vulgaris subsp. vulgaris	NA	NA	NA	NA	NA	NA
T1_DN36218_c0_g1_i5	1986	tr|A0A0J8CZT9|A0A0J8CZT9_BETVU	1076	86	307	46.37	28.53	43	0	317	1237	653	959	4.4e-156	Uncharacterized protein	BVRB_2g035690	Beta vulgaris subsp. vulgaris	NA	thiol-dependent ubiquitin-specific protease activity [GO:0004843]; protein deubiquitination [GO:0016579]; ubiquitin-dependent protein catabolic process [GO:0006511]	GO:0004843; GO:0006511; GO:0016579	GO:0004843~ubiquitin-specific protease activity	GO:0006511~ubiquitin-dependent protein catabolic process;GO:0016579~protein deubiquitination	NA
T1_DN39287_c0_g1_i1	684	tr|A0A0J8F7I0|A0A0J8F7I0_BETVU	555	81.6	152	66.67	27.39	28	0	229	684	60	211	1.3e-67	Uncharacterized protein	BVRB_5g098730	Beta vulgaris subsp. vulgaris	NA	NA	NA	NA	NA	NA
T1_DN24266_c0_g1_i1	386	tr|A0A0J8B6W4|A0A0J8B6W4_BETVU	333	84.8	99	76.94	29.73	15	0	2	298	119	217	5.4e-42	Uncharacterized protein	BVRB_8g200410	Beta vulgaris subsp. vulgaris	NA	membrane [GO:0016020]; mitochondrion [GO:0005739]; cardiolipin synthase activity [GO:0008808]; manganese ion binding [GO:0030145]; phospholipid biosynthetic process [GO:0008654]	GO:0005739; GO:0008654; GO:0008808; GO:0016020; GO:0030145	GO:0008808~cardiolipin synthase activity;GO:0030145~manganese ion binding	GO:0008654~phospholipid biosynthetic process	GO:0005739~mitochondrion;GO:0016020~membrane
T1_DN37903_c1_g5_i1	1554	tr|A0A059BTN4|A0A059BTN4_EUCGR	495	55.9	68	13.13	13.74	12	1	178	327	176	243	1.3e-09	Uncharacterized protein	EUGRSUZ_F03042	Eucalyptus grandis (Flooded gum)	NA	integral component of membrane [GO:0016021]; substrate-specific transmembrane transporter activity [GO:0022891]	GO:0016021; GO:0022891	GO:0022891~substrate-specific transmembrane transporter activity	NA	GO:0016021~integral component of membrane
T1_DN39982_c0_g2_i23	2951	tr|A0A0K9RT52|A0A0K9RT52_SPIOL	534	72.7	429	43.61	80.34	114	1	274	1560	1	426	4.5e-173	Uncharacterized protein	SOVF_031820	Spinacia oleracea (Spinach)	NA	NA	NA	NA	NA	NA
T1_DN30324_c0_g1_i1	518	tr|A0A0K9S230|A0A0K9S230_SPIOL	380	82.9	70	40.54	18.42	7	1	2	211	238	302	5.2e-24	Uncharacterized protein	SOVF_003890	Spinacia oleracea (Spinach)	NA	integral component of membrane [GO:0016021]; ATP binding [GO:0005524]; protein serine/threonine kinase activity [GO:0004674]	GO:0004674; GO:0005524; GO:0016021	GO:0004674~protein serine/threonine kinase activity;GO:0005524~ATP binding	NA	GO:0016021~integral component of membrane
T1_DN38101_c0_g1_i19	2085	tr|A0A0K9R7U8|A0A0K9R7U8_SPIOL	460	71.7	463	66.62	100	114	6	35	1381	1	460	5.8e-191	Uncharacterized protein	SOVF_096900	Spinacia oleracea (Spinach)	NA	nucleic acid binding [GO:0003676]; zinc ion binding [GO:0008270]	GO:0003676; GO:0008270	GO:0003676~nucleic acid binding;GO:0008270~zinc ion binding	NA	NA
T1_DN34624_c0_g2_i2	1214	tr|A0A0J8CKN7|A0A0J8CKN7_BETVU	259	89.1	101	24.96	39	11	0	507	809	159	259	1.1e-43	Uncharacterized protein	BVRB_4g070950	Beta vulgaris subsp. vulgaris	NA	cytoplasm [GO:0005737]; translation elongation factor activity [GO:0003746]	GO:0003746; GO:0005737	GO:0003746~translation elongation factor activity	NA	GO:0005737~cytoplasm
T1_DN35986_c0_g1_i10	2751	tr|A0A0K9QJJ0|A0A0K9QJJ0_SPIOL	353	72.9	210	22.9	59.49	56	1	78	707	4	212	2.1e-79	Uncharacterized protein	SOVF_172030	Spinacia oleracea (Spinach)	NA	electron carrier activity [GO:0009055]; flavin adenine dinucleotide binding [GO:0050660]	GO:0009055; GO:0050660	GO:0009055~electron carrier activity;GO:0050660~flavin adenine dinucleotide binding	NA	NA
T1_DN81030_c0_g1_i1	788	tr|L7Z652|L7Z652_SPIOL	161	72	161	61.29	100	43	1	102	578	1	161	2.5e-62	Pathogenesis-related protein	SOVF_077310	Spinacia oleracea (Spinach)	NA	defense response [GO:0006952]; response to biotic stimulus [GO:0009607]	GO:0006952; GO:0009607	NA	GO:0006952~defense response;GO:0009607~response to biotic stimulus	NA
T1_DN35806_c0_g2_i1	1169	tr|A0A0J8D2Q2|A0A0J8D2Q2_BETVU	318	67.8	239	61.33	75.16	57	1	49	765	100	318	4.2e-82	GrpE protein homolog	BVRB_1g000510	Beta vulgaris subsp. vulgaris	NA	chloroplast stroma [GO:0009570]; mitochondrial matrix [GO:0005759]; adenyl-nucleotide exchange factor activity [GO:0000774]; copper ion binding [GO:0005507]; protein folding [GO:0006457]	GO:0000774; GO:0005507; GO:0005759; GO:0006457; GO:0009570	GO:0000774~adenyl-nucleotide exchange factor activity;GO:0005507~copper ion binding	GO:0006457~protein folding	GO:0005759~mitochondrial matrix;GO:0009570~chloroplast stroma
T1_DN36353_c0_g2_i1	1073	tr|A0A0J8D1M7|A0A0J8D1M7_BETVU	387	88.3	162	45.29	41.86	19	0	1	486	215	376	7.9e-83	Uncharacterized protein	BVRB_2g023620	Beta vulgaris subsp. vulgaris	NA	cytosol [GO:0005829]; mitochondrion [GO:0005739]	GO:0005739; GO:0005829	NA	NA	GO:0005739~mitochondrion;GO:0005829~cytosol
T1_DN30926_c0_g1_i1	737	tr|A0A0J8BI12|A0A0J8BI12_BETVU	142	94.4	124	50.47	87.32	7	0	151	522	19	142	1.8e-62	40S ribosomal protein S12	BVRB_9g223120	Beta vulgaris subsp. vulgaris	NA	ribosome [GO:0005840]; structural constituent of ribosome [GO:0003735]; translation [GO:0006412]	GO:0003735; GO:0005840; GO:0006412	GO:0003735~structural constituent of ribosome	GO:0006412~translation	GO:0005840~ribosome
T1_DN27870_c0_g2_i1	879	tr|A0A0J8BAZ9|A0A0J8BAZ9_BETVU	922	39.2	148	50.51	16.05	76	3	439	879	2	136	5.4e-21	Uncharacterized protein	BVRB_7g178410	Beta vulgaris subsp. vulgaris	NA	integral component of membrane [GO:0016021]; cellular response to salicylic acid stimulus [GO:0071446]; regulation of defense response [GO:0031347]; regulation of salicylic acid mediated signaling pathway [GO:2000031]	GO:0016021; GO:0031347; GO:0071446; GO:2000031	NA	GO:0031347~regulation of defense response;GO:0071446~cellular response to salicylic acid stimulus;GO:2000031~regulation of salicylic acid mediated signaling pathway	GO:0016021~integral component of membrane
T1_DN37894_c0_g1_i8	2617	tr|A0A0J8ENQ8|A0A0J8ENQ8_BETVU	622	82.1	608	69.7	97.75	80	4	323	2068	18	622	3.3e-292	Uncharacterized protein	BVRB_8g182700	Beta vulgaris subsp. vulgaris	NA	endosome [GO:0005768]; integral component of membrane [GO:0016021]; trans-Golgi network [GO:0005802]	GO:0005768; GO:0005802; GO:0016021	NA	NA	GO:0005768~endosome;GO:0005802~trans-Golgi network;GO:0016021~integral component of membrane
T1_DN49568_c0_g1_i1	465	tr|A0A1D1YZT5|A0A1D1YZT5_9ARAE	120	84.7	118	76.13	98.33	16	1	79	432	4	119	2.1e-48	40S ribosomal protein S20	rps20_1 g.34023	Anthurium amnicola	NA	small ribosomal subunit [GO:0015935]; structural constituent of ribosome [GO:0003735]; translation [GO:0006412]	GO:0003735; GO:0006412; GO:0015935	GO:0003735~structural constituent of ribosome	GO:0006412~translation	GO:0015935~small ribosomal subunit
T1_DN35234_c0_g1_i5	923	tr|A0A0J8CZN9|A0A0J8CZN9_BETVU	389	84.7	59	19.18	15.17	9	0	226	402	331	389	2.8e-20	Uncharacterized protein	BVRB_2g036680	Beta vulgaris subsp. vulgaris	NA	metal ion binding [GO:0046872]; protein serine/threonine phosphatase activity [GO:0004722]	GO:0004722; GO:0046872	GO:0004722~protein serine/threonine phosphatase activity;GO:0046872~metal ion binding	NA	NA
T1_DN11481_c0_g2_i1	321	tr|A0A0J8BHB3|A0A0J8BHB3_BETVU	570	83.6	61	57.01	10.7	10	0	3	185	19	79	1.3e-22	Uncharacterized protein	BVRB_9g216870	Beta vulgaris subsp. vulgaris	NA	zinc ion binding [GO:0008270]	GO:0008270	GO:0008270~zinc ion binding	NA	NA
T1_DN19846_c0_g1_i1	1538	tr|A0A0J8BV90|A0A0J8BV90_BETVU	374	51.6	182	35.5	48.66	88	0	930	1475	27	208	3.3e-50	Uncharacterized protein	BVRB_8g187340	Beta vulgaris subsp. vulgaris	NA	nucleic acid binding [GO:0003676]; zinc ion binding [GO:0008270]	GO:0003676; GO:0008270	GO:0003676~nucleic acid binding;GO:0008270~zinc ion binding	NA	NA
T1_DN8983_c0_g1_i1	498	tr|V7BHI1|V7BHI1_PHAVU	224	94.5	55	33.13	24.55	3	0	244	408	167	221	5.2e-21	Uncharacterized protein	PHAVU_007G147900g	Phaseolus vulgaris (Kidney bean) (French bean)	NA	integral component of membrane [GO:0016021]; respiratory electron transport chain [GO:0022904]	GO:0016021; GO:0022904	NA	GO:0022904~respiratory electron transport chain	GO:0016021~integral component of membrane
T1_DN25837_c0_g1_i1	1378	tr|A0A0K9RIR7|A0A0K9RIR7_SPIOL	552	75.8	260	56.6	47.1	57	4	3	773	204	460	7.9e-104	FRIGIDA-like protein	SOVF_062210	Spinacia oleracea (Spinach)	NA	NA	NA	NA	NA	NA
T1_DN35633_c1_g3_i2	1306	tr|A0A0K9RTR2|A0A0K9RTR2_SPIOL	429	51.4	296	67.99	69	122	6	312	1145	137	428	6.2e-66	Uncharacterized protein	SOVF_029330	Spinacia oleracea (Spinach)	NA	NA	NA	NA	NA	NA
T1_DN37960_c0_g3_i13	1896	tr|A0A0J8FRX1|A0A0J8FRX1_BETVU	424	84.7	196	31.01	46.23	30	0	841	1428	229	424	1.8e-90	Uncharacterized protein	BVRB_2g026280	Beta vulgaris subsp. vulgaris	NA	integral component of membrane [GO:0016021]; hydrolase activity [GO:0016787]; metabolic process [GO:0008152]	GO:0008152; GO:0016021; GO:0016787	GO:0016787~hydrolase activity	GO:0008152~metabolic process	GO:0016021~integral component of membrane
T1_DN66186_c0_g1_i1	435	tr|A0A0J8F5T6|A0A0J8F5T6_BETVU	263	80	95	65.52	36.12	19	0	146	430	1	95	3e-33	Uncharacterized protein	BVRB_5g110020	Beta vulgaris subsp. vulgaris	NA	nucleic acid binding [GO:0003676]; nucleotide binding [GO:0000166]	GO:0000166; GO:0003676	GO:0000166~nucleotide binding;GO:0003676~nucleic acid binding	NA	NA
T1_DN35478_c0_g1_i1	1317	tr|A0A0J8C183|A0A0J8C183_BETVU	272	95.6	273	62.19	100	11	1	215	1033	1	272	4.5e-149	Proteasome subunit beta type (EC 3.4.25.1)	BVRB_6g151140	Beta vulgaris subsp. vulgaris	NA	cytoplasm [GO:0005737]; nucleus [GO:0005634]; proteasome core complex [GO:0005839]; threonine-type endopeptidase activity [GO:0004298]; proteolysis involved in cellular protein catabolic process [GO:0051603]	GO:0004298; GO:0005634; GO:0005737; GO:0005839; GO:0051603	GO:0004298~threonine-type endopeptidase activity	GO:0051603~proteolysis involved in cellular protein catabolic process	GO:0005634~nucleus;GO:0005737~cytoplasm;GO:0005839~proteasome core complex
T1_DN24904_c0_g3_i1	654	tr|A0A0J8ECY4|A0A0J8ECY4_BETVU	359	89.5	76	34.86	21.17	8	0	269	42	279	354	5.4e-34	Uncharacterized protein	BVRB_9g221440	Beta vulgaris subsp. vulgaris	NA	ADP binding [GO:0043531]; UDP-glucose:hexose-1-phosphate uridylyltransferase activity [GO:0008108]; zinc ion binding [GO:0008270]; galactose metabolic process [GO:0006012]; positive regulation of cellular response to phosphate starvation [GO:0080040]	GO:0006012; GO:0008108; GO:0008270; GO:0043531; GO:0080040	GO:0008108~UDP-glucose:hexose-1-phosphate uridylyltransferase activity;GO:0008270~zinc ion binding;GO:0043531~ADP binding	GO:0006012~galactose metabolic process;GO:0080040~positive regulation of cellular response to phosphate starvation	NA
T1_DN39645_c0_g1_i2	1883	tr|A0A0J8E8X3|A0A0J8E8X3_BETVU	831	72.5	483	76.95	58.12	128	1	433	1881	1	478	3.8e-197	Uncharacterized protein	BVRB_1g022740	Beta vulgaris subsp. vulgaris	NA	NA	NA	NA	NA	NA
T1_DN39613_c1_g4_i13	1240	tr|A0A0J8CJ67|A0A0J8CJ67_BETVU	481	70.3	37	8.95	7.69	11	0	660	770	364	400	1.5e-08	Uncharacterized protein	BVRB_5g100960	Beta vulgaris subsp. vulgaris	NA	heme binding [GO:0020037]; iron ion binding [GO:0005506]; monooxygenase activity [GO:0004497]; oxidoreductase activity, acting on paired donors, with incorporation or reduction of molecular oxygen [GO:0016705]	GO:0004497; GO:0005506; GO:0016705; GO:0020037	GO:0004497~monooxygenase activity;GO:0005506~iron ion binding;GO:0016705~oxidoreductase activity, acting on paired donors, with incorporation or reduction of molecular oxygen;GO:0020037~heme binding	NA	NA
T1_DN27513_c0_g3_i1	320	tr|A0A0J8C2T1|A0A0J8C2T1_BETVU	900	81.1	37	34.69	4.11	7	0	99	209	480	516	3.8e-09	Uncharacterized protein	BVRB_7g157460	Beta vulgaris subsp. vulgaris	NA	chloroplast stroma [GO:0009570]; limit dextrinase activity [GO:0010303]; pullulanase activity [GO:0051060]; starch biosynthetic process [GO:0019252]; starch catabolic process [GO:0005983]	GO:0005983; GO:0009570; GO:0010303; GO:0019252; GO:0051060	GO:0010303~limit dextrinase activity;GO:0051060~pullulanase activity	GO:0005983~starch catabolic process;GO:0019252~starch biosynthetic process	GO:0009570~chloroplast stroma
T1_DN33469_c0_g3_i1	975	tr|A0A0K9QG83|A0A0K9QG83_SPIOL	180	56.8	118	36.31	65.56	20	2	254	604	93	180	5e-28	Uncharacterized protein	SOVF_182850	Spinacia oleracea (Spinach)	NA	NA	NA	NA	NA	NA
T1_DN39276_c0_g1_i3	3977	tr|A0A0K9QS21|A0A0K9QS21_SPIOL	926	68.9	560	42.24	60.48	172	1	171	1844	1	560	1.5e-216	Uncharacterized protein	SOVF_154680	Spinacia oleracea (Spinach)	NA	transcription factor TFIID complex [GO:0005669]; DNA-templated transcription, initiation [GO:0006352]	GO:0005669; GO:0006352	NA	GO:0006352~DNA-templated transcription, initiation	GO:0005669~transcription factor TFIID complex
T1_DN47427_c0_g1_i1	504	tr|A0A0K9RRV9|A0A0K9RRV9_SPIOL	343	64.5	121	72.02	35.28	39	2	110	469	1	118	8.6e-32	Uncharacterized protein	SOVF_035240	Spinacia oleracea (Spinach)	NA	NA	NA	NA	NA	NA
T1_DN27716_c0_g4_i2	3414	tr|A0A0J8FEW4|A0A0J8FEW4_BETVU	601	93.2	605	53.16	100	37	1	860	2674	1	601	0	Uncharacterized protein	BVRB_4g071510	Beta vulgaris subsp. vulgaris	NA	ATP binding [GO:0005524]; protein kinase activity [GO:0004672]	GO:0004672; GO:0005524	GO:0004672~protein kinase activity;GO:0005524~ATP binding	NA	NA
T1_DN33677_c0_g1_i3	3857	tr|A0A0J8FW82|A0A0J8FW82_BETVU	935	80.6	744	57.87	79.57	115	1	1102	3333	204	918	0	Uncharacterized protein	BVRB_1g009830	Beta vulgaris subsp. vulgaris	NA	chloroplast envelope [GO:0009941]; chloroplast stroma [GO:0009570]	GO:0009570; GO:0009941	NA	NA	GO:0009570~chloroplast stroma;GO:0009941~chloroplast envelope
T1_DN38918_c0_g1_i3	862	tr|A0A0K9QLX7|A0A0K9QLX7_SPIOL	944	56.2	235	81.79	24.89	101	2	7	705	710	944	6.1e-70	Uncharacterized protein (Fragment)	SOVF_164230	Spinacia oleracea (Spinach)	NA	nucleic acid binding [GO:0003676]; RNA-DNA hybrid ribonuclease activity [GO:0004523]	GO:0003676; GO:0004523	GO:0003676~nucleic acid binding;GO:0004523~RNA-DNA hybrid ribonuclease activity	NA	NA
T1_DN37064_c0_g1_i1	1606	tr|A0A0J8CD21|A0A0J8CD21_BETVU	367	64.3	375	70.05	100	122	6	74	1186	1	367	1.9e-120	Uncharacterized protein	BVRB_5g106220	Beta vulgaris subsp. vulgaris	NA	NA	NA	NA	NA	NA
T1_DN39082_c0_g4_i9	1479	tr|M5WC31|M5WC31_PRUPE	303	66.7	303	61.46	100	92	3	276	1157	1	303	2.5e-103	Uncharacterized protein	PRUPE_ppa009173mg	Prunus persica (Peach) (Amygdalus persica)	NA	metal ion binding [GO:0046872]; nucleic acid binding [GO:0003676]	GO:0003676; GO:0046872	GO:0003676~nucleic acid binding;GO:0046872~metal ion binding	NA	NA
T1_DN37096_c0_g1_i6	528	tr|A0A0J8CYA2|A0A0J8CYA2_BETVU	472	84.1	145	82.39	30.72	22	1	96	527	53	197	2.5e-66	Uncharacterized protein	BVRB_2g027150	Beta vulgaris subsp. vulgaris	NA	sequence-specific DNA binding [GO:0043565]; transcription initiation from RNA polymerase II promoter [GO:0006367]	GO:0006367; GO:0043565	GO:0043565~sequence-specific DNA binding	GO:0006367~transcription initiation from RNA polymerase II promoter	NA
T1_DN52594_c0_g12_i1	648	tr|A0A0J8E5B3|A0A0J8E5B3_BETVU	97	61.2	98	45.37	100	37	1	170	463	1	97	1.3e-24	Uncharacterized protein	BVRB_4g093260	Beta vulgaris subsp. vulgaris	NA	NA	NA	NA	NA	NA
T1_DN4681_c0_g1_i1	1164	tr|A0A0J8C8R3|A0A0J8C8R3_BETVU	789	70.8	171	44.07	21.67	43	2	659	1162	289	455	2.2e-62	Uncharacterized protein	BVRB_5g122020	Beta vulgaris subsp. vulgaris	NA	pseudouridine synthesis [GO:0001522]; ribosome biogenesis [GO:0042254]	GO:0001522; GO:0042254	NA	GO:0001522~pseudouridine synthesis;GO:0042254~ribosome biogenesis	NA
T1_DN39070_c0_g2_i11	983	tr|A0A0J8CP08|A0A0J8CP08_BETVU	861	76.1	92	28.08	10.69	22	0	610	885	265	356	1.6e-34	Lipoxygenase (EC 1.13.11.-)	BVRB_4g081350	Beta vulgaris subsp. vulgaris	PATHWAY: Lipid metabolism; oxylipin biosynthesis. {ECO:0000256|RuleBase:RU003975}.	metal ion binding [GO:0046872]; oxidoreductase activity, acting on single donors with incorporation of molecular oxygen, incorporation of two atoms of oxygen [GO:0016702]; oxylipin biosynthetic process [GO:0031408]	GO:0016702; GO:0031408; GO:0046872	GO:0016702~oxidoreductase activity, acting on single donors with incorporation of molecular oxygen, incorporation of two atoms of oxygen;GO:0046872~metal ion binding	GO:0031408~oxylipin biosynthetic process	NA
T1_DN37906_c1_g3_i1	2560	tr|A0A0J8CU27|A0A0J8CU27_BETVU	1555	76.1	398	46.64	25.59	91	3	172	1353	1128	1525	9.7e-164	Formin-like protein	BVRB_2g039600	Beta vulgaris subsp. vulgaris	NA	NA	NA	NA	NA	NA
T1_DN26141_c0_g2_i1	923	tr|A0A0J8CIX8|A0A0J8CIX8_BETVU	177	68.9	177	57.53	100	54	1	173	703	1	176	2.9e-62	Uncharacterized protein	BVRB_5g099980	Beta vulgaris subsp. vulgaris	NA	NA	NA	NA	NA	NA
T1_DN84184_c0_g1_i1	317	tr|A0A164XL16|A0A164XL16_DAUCA	87	49.4	85	80.44	97.7	33	2	7	243	6	86	4.3e-13	Uncharacterized protein	DCAR_016556	Daucus carota subsp. sativus	NA	NA	NA	NA	NA	NA
T1_DN35469_c6_g3_i1	437	tr|A0A0K9RE61|A0A0K9RE61_SPIOL	299	72.7	110	75.51	36.79	30	0	108	437	1	110	1.2e-37	Uncharacterized protein	SOVF_076930	Spinacia oleracea (Spinach)	NA	nucleus [GO:0005634]; DNA binding [GO:0003677]; regulation of transcription, DNA-templated [GO:0006355]; transcription, DNA-templated [GO:0006351]	GO:0003677; GO:0005634; GO:0006351; GO:0006355	GO:0003677~DNA binding	GO:0006351~transcription, DNA-templated;GO:0006355~regulation of transcription, DNA-templated	GO:0005634~nucleus
T1_DN71317_c0_g1_i1	480	tr|A0A0J8BZA1|A0A0J8BZA1_BETVU	3575	47.2	123	76.88	3.44	64	1	480	112	3004	3125	1.6e-19	Uncharacterized protein	BVRB_6g151870	Beta vulgaris subsp. vulgaris	NA	NA	NA	NA	NA	NA
T1_DN35381_c2_g1_i3	605	tr|A0A0K9QVN6|A0A0K9QVN6_SPIOL	726	100	62	30.74	8.54	0	0	1	186	665	726	5.9e-27	Uncharacterized protein	SOVF_136080	Spinacia oleracea (Spinach)	NA	cullin-RING ubiquitin ligase complex [GO:0031461]; ubiquitin-dependent protein catabolic process [GO:0006511]	GO:0006511; GO:0031461	NA	GO:0006511~ubiquitin-dependent protein catabolic process	GO:0031461~cullin-RING ubiquitin ligase complex
T1_DN27967_c0_g1_i1	487	tr|A0A0K9RA01|A0A0K9RA01_SPIOL	448	68.8	64	39.43	14.29	20	0	2	193	358	421	6.6e-21	Flavin-containing monooxygenase (EC 1.-.-.-)	SOVF_094670	Spinacia oleracea (Spinach)	NA	flavin adenine dinucleotide binding [GO:0050660]; N,N-dimethylaniline monooxygenase activity [GO:0004499]; NADP binding [GO:0050661]	GO:0004499; GO:0050660; GO:0050661	GO:0004499~N,N-dimethylaniline monooxygenase activity;GO:0050660~flavin adenine dinucleotide binding;GO:0050661~NADP binding	NA	NA
T1_DN65084_c0_g1_i1	307	tr|A0A0J8C671|A0A0J8C671_BETVU	437	69.4	62	60.59	14.19	19	0	1	186	362	423	1.6e-17	Uncharacterized protein	BVRB_6g137560	Beta vulgaris subsp. vulgaris	NA	NA	NA	NA	NA	NA
T1_DN26669_c0_g1_i2	766	tr|A0A0K9RZ44|A0A0K9RZ44_SPIOL	355	86.1	208	81.46	58.59	29	0	142	765	33	240	2.9e-103	Uncharacterized protein	SOVF_018820	Spinacia oleracea (Spinach)	NA	phosphoric diester hydrolase activity [GO:0008081]; lipid metabolic process [GO:0006629]	GO:0006629; GO:0008081	GO:0008081~phosphoric diester hydrolase activity	GO:0006629~lipid metabolic process	NA
T1_DN36008_c0_g1_i7	2587	tr|A0A0J8F1I5|A0A0J8F1I5_BETVU	753	76.5	553	64.13	73.44	130	0	219	1877	7	559	9.6e-236	Uncharacterized protein	BVRB_6g129230	Beta vulgaris subsp. vulgaris	NA	catalytic activity [GO:0003824]	GO:0003824	GO:0003824~catalytic activity	NA	NA
T1_DN31581_c0_g2_i2	1724	tr|A0A0J8B351|A0A0J8B351_BETVU	556	74.6	426	74.13	76.62	108	0	407	1684	129	554	1.2e-181	Uncharacterized protein	BVRB_007400	Beta vulgaris subsp. vulgaris	NA	integral component of membrane [GO:0016021]; transporter activity [GO:0005215]	GO:0005215; GO:0016021	GO:0005215~transporter activity	NA	GO:0016021~integral component of membrane
T1_DN51463_c0_g1_i1	369	tr|A0A0J8D1C7|A0A0J8D1C7_BETVU	397	61.2	121	98.37	30.48	47	0	5	367	3	123	1.4e-36	Uncharacterized protein	BVRB_2g033060	Beta vulgaris subsp. vulgaris	NA	NA	NA	NA	NA	NA
T1_DN38177_c0_g1_i8	1007	tr|A0A0J8CGK0|A0A0J8CGK0_BETVU	463	67.6	207	61.67	44.71	55	4	256	861	37	236	2.9e-71	Uncharacterized protein	BVRB_5g110880	Beta vulgaris subsp. vulgaris	NA	NA	NA	NA	NA	NA
T1_DN26184_c0_g1_i1	726	tr|A0A0J8CIY0|A0A0J8CIY0_BETVU	711	79.9	144	59.5	20.25	29	0	2	433	568	711	6.3e-60	Uncharacterized protein	BVRB_4g080380	Beta vulgaris subsp. vulgaris	NA	cell [GO:0005623]; cell redox homeostasis [GO:0045454]	GO:0005623; GO:0045454	NA	GO:0045454~cell redox homeostasis	GO:0005623~cell
T1_DN36128_c0_g1_i3	2135	tr|A0A0K9RW25|A0A0K9RW25_SPIOL	565	83.1	573	80.52	100	81	6	130	1824	1	565	3.1e-256	Uncharacterized protein	SOVF_021650	Spinacia oleracea (Spinach)	PATHWAY: Amino-acid biosynthesis; L-lysine biosynthesis via DAP pathway; (S)-tetrahydrodipicolinate from L-aspartate: step 1/4. {ECO:0000256|RuleBase:RU004249}.; PATHWAY: Amino-acid biosynthesis; L-methionine biosynthesis via de novo pathway; L-homoserine from L-aspartate: step 1/3. {ECO:0000256|RuleBase:RU004249}.; PATHWAY: Amino-acid biosynthesis; L-threonine biosynthesis; L-threonine from L-as…	amino acid binding [GO:0016597]; aspartate kinase activity [GO:0004072]; cellular amino acid biosynthetic process [GO:0008652]	GO:0004072; GO:0008652; GO:0016597	GO:0004072~aspartate kinase activity;GO:0016597~amino acid binding	GO:0008652~cellular amino acid biosynthetic process	NA
T1_DN35809_c0_g2_i2	1482	tr|A0A0J8B3Q8|A0A0J8B3Q8_BETVU	329	94.2	308	62.35	93.62	18	0	225	1148	1	308	3.5e-166	Uncharacterized protein	BVRB_004930	Beta vulgaris subsp. vulgaris	NA	ATP binding [GO:0005524]; ATP-dependent helicase activity [GO:0008026]; nucleic acid binding [GO:0003676]; DNA recombination [GO:0006310]	GO:0003676; GO:0005524; GO:0006310; GO:0008026	GO:0003676~nucleic acid binding;GO:0005524~ATP binding;GO:0008026~ATP-dependent helicase activity	GO:0006310~DNA recombination	NA
T1_DN32843_c0_g2_i3	1097	tr|Q2VY18|Q2VY18_SOLLC	232	70.3	195	53.33	84.05	49	2	245	829	34	219	4.3e-68	CONSTANS interacting protein 2a	CIP2a	Solanum lycopersicum (Tomato) (Lycopersicon esculentum)	NA	nucleus [GO:0005634]	GO:0005634	NA	NA	GO:0005634~nucleus
T1_DN40025_c2_g13_i1	1155	tr|A0A0D2SBE5|A0A0D2SBE5_GOSRA	292	67.7	65	16.88	22.26	21	0	795	601	207	271	2.3e-16	Uncharacterized protein	B456_007G000600	Gossypium raimondii (New World cotton)	NA	tRNA (m1A) methyltransferase complex [GO:0031515]; ATP binding [GO:0005524]; tRNA (adenine-N1-)-methyltransferase activity [GO:0016429]; valine-tRNA ligase activity [GO:0004832]; valyl-tRNA aminoacylation [GO:0006438]	GO:0004832; GO:0005524; GO:0006438; GO:0016429; GO:0031515	GO:0004832~valine-tRNA ligase activity;GO:0005524~ATP binding;GO:0016429~tRNA (adenine-N1-)-methyltransferase activity	GO:0006438~valyl-tRNA aminoacylation	GO:0031515~tRNA (m1A) methyltransferase complex
T1_DN39039_c1_g1_i2	4125	tr|A0A0K9R553|A0A0K9R553_SPIOL	1178	85.3	822	59.78	69.78	114	2	245	2701	1	818	0	Uncharacterized protein	SOVF_105840	Spinacia oleracea (Spinach)	NA	myosin complex [GO:0016459]; ATP binding [GO:0005524]; motor activity [GO:0003774]	GO:0003774; GO:0005524; GO:0016459	GO:0003774~motor activity;GO:0005524~ATP binding	NA	GO:0016459~myosin complex
T1_DN6889_c0_g1_i1	510	tr|F4NCI4|F4NCI4_BETVU	1369	59.4	96	56.47	7.01	39	0	3	290	771	866	1.6e-30	Uncharacterized protein	NA	Beta vulgaris subsp. vulgaris	NA	nucleic acid binding [GO:0003676]	GO:0003676	GO:0003676~nucleic acid binding	NA	NA
T1_DN25184_c0_g1_i1	991	tr|A0A0J8BME3|A0A0J8BME3_BETVU	421	97.7	128	38.75	30.4	3	0	3	386	293	420	6.4e-63	Uncharacterized protein	BVRB_9g204780	Beta vulgaris subsp. vulgaris	NA	NA	NA	NA	NA	NA
T1_DN38807_c1_g1_i3	860	tr|A0A0K9QA95|A0A0K9QA95_SPIOL	225	68.8	208	72.56	92.44	64	1	92	712	17	224	5.2e-77	Uncharacterized protein	SOVF_201850	Spinacia oleracea (Spinach)	NA	ATP binding [GO:0005524]	GO:0005524	GO:0005524~ATP binding	NA	NA
T1_DN39520_c0_g1_i17	809	tr|A0A0J8BED4|A0A0J8BED4_BETVU	297	87.1	31	11.5	10.44	4	0	2	94	220	250	6.9e-07	Uncharacterized protein	BVRB_4g093890	Beta vulgaris subsp. vulgaris	NA	NA	NA	NA	NA	NA
T1_DN21379_c0_g3_i1	1234	tr|A0A0K9RBG8|A0A0K9RBG8_SPIOL	219	84.7	216	52.51	98.63	33	0	146	793	2	217	3.9e-102	Uncharacterized protein	SOVF_085240	Spinacia oleracea (Spinach)	NA	cytoplasm [GO:0005737]; catalytic activity [GO:0003824]; aromatic amino acid family metabolic process [GO:0009072]	GO:0003824; GO:0005737; GO:0009072	GO:0003824~catalytic activity	GO:0009072~aromatic amino acid family metabolic process	GO:0005737~cytoplasm
T1_DN38826_c0_g5_i2	3013	tr|A0A0K9RKT6|A0A0K9RKT6_SPIOL	438	86.5	438	43.61	100	54	2	446	1744	1	438	3e-220	Uncharacterized protein	SOVF_055320	Spinacia oleracea (Spinach)	NA	ATP binding [GO:0005524]; protein serine/threonine kinase activity [GO:0004674]	GO:0004674; GO:0005524	GO:0004674~protein serine/threonine kinase activity;GO:0005524~ATP binding	NA	NA
T1_DN47020_c0_g1_i1	776	tr|A0A059DB65|A0A059DB65_EUCGR	100	91	78	30.15	78	7	0	101	334	23	100	6e-32	Uncharacterized protein (Fragment)	EUGRSUZ_A00108	Eucalyptus grandis (Flooded gum)	NA	ribosome [GO:0005840]; structural constituent of ribosome [GO:0003735]; translation [GO:0006412]	GO:0003735; GO:0005840; GO:0006412	GO:0003735~structural constituent of ribosome	GO:0006412~translation	GO:0005840~ribosome
T1_DN39269_c4_g7_i6	883	tr|A0A0J8CU64|A0A0J8CU64_BETVU	245	81.6	76	25.82	31.02	14	0	45	272	56	131	6.1e-33	Uncharacterized protein	BVRB_3g058470	Beta vulgaris subsp. vulgaris	NA	integral component of membrane [GO:0016021]; zinc ion binding [GO:0008270]	GO:0008270; GO:0016021	GO:0008270~zinc ion binding	NA	GO:0016021~integral component of membrane
T1_DN38070_c0_g1_i2	1699	tr|A0A0K9RTX5|A0A0K9RTX5_SPIOL	298	83.9	292	51.56	97.99	43	1	414	1277	1	292	1.9e-144	Uncharacterized protein	SOVF_035650	Spinacia oleracea (Spinach)	NA	NA	NA	NA	NA	NA
T1_DN16662_c0_g1_i1	309	tr|A0A0D2ZVE1|A0A0D2ZVE1_BRAOL	139	70.5	61	59.22	43.88	17	1	223	41	80	139	9e-16	Uncharacterized protein	NA	Brassica oleracea var. oleracea	NA	NA	NA	NA	NA	NA
T1_DN39964_c0_g3_i14	371	tr|A0A0K9RYV8|A0A0K9RYV8_SPIOL	640	76	50	40.43	7.81	12	0	221	370	150	199	1.3e-13	Uncharacterized protein	SOVF_012780	Spinacia oleracea (Spinach)	NA	NA	NA	NA	NA	NA
T1_DN28714_c0_g2_i5	710	tr|A0A0K9R4X0|A0A0K9R4X0_SPIOL	943	93.8	81	34.23	8.59	5	0	372	614	1	81	3e-38	Uncharacterized protein	SOVF_112200	Spinacia oleracea (Spinach)	NA	NA	NA	NA	NA	NA
T1_DN15313_c0_g3_i1	1842	tr|A0A0J8C8G4|A0A0J8C8G4_BETVU	334	61.8	204	33.22	61.08	63	4	883	1494	146	334	7.5e-57	Uncharacterized protein	BVRB_5g122100	Beta vulgaris subsp. vulgaris	NA	sequence-specific DNA binding [GO:0043565]; transcription factor activity, sequence-specific DNA binding [GO:0003700]	GO:0003700; GO:0043565	GO:0003700~sequence-specific DNA binding transcription factor activity;GO:0043565~sequence-specific DNA binding	NA	NA
T1_DN39826_c2_g3_i1	1113	tr|A0A0J8CK20|A0A0J8CK20_BETVU	2612	82.4	290	78.17	11.1	50	1	223	1092	157	445	1.2e-134	Uncharacterized protein	BVRB_4g077290	Beta vulgaris subsp. vulgaris	NA	protein kinase regulator activity [GO:0019887]; ribosome binding [GO:0043022]; cellular response to stress [GO:0033554]; induced systemic resistance [GO:0009682]; positive regulation of kinase activity [GO:0033674]; regulation of translation [GO:0006417]	GO:0006417; GO:0009682; GO:0019887; GO:0033554; GO:0033674; GO:0043022	GO:0019887~protein kinase regulator activity;GO:0043022~ribosome binding	GO:0006417~regulation of translation;GO:0009682~induced systemic resistance;GO:0033554~cellular response to stress;GO:0033674~positive regulation of kinase activity	NA
T1_DN30473_c0_g4_i1	473	tr|A0A0K9RG22|A0A0K9RG22_SPIOL	272	85.7	28	17.76	10.29	4	0	2	85	244	271	9.9e-06	Uncharacterized protein	SOVF_075480	Spinacia oleracea (Spinach)	NA	nucleic acid binding [GO:0003676]; poly(A)-specific ribonuclease activity [GO:0004535]; nuclear-transcribed mRNA poly(A) tail shortening [GO:0000289]	GO:0000289; GO:0003676; GO:0004535	GO:0003676~nucleic acid binding;GO:0004535~poly(A)-specific ribonuclease activity	GO:0000289~nuclear-transcribed mRNA poly(A) tail shortening	NA
T1_DN33304_c2_g1_i2	2137	tr|A0A0K9RQP2|A0A0K9RQP2_SPIOL	483	82.3	344	48.29	71.22	57	2	247	1278	7	346	1.1e-157	Ferrochelatase (EC 4.99.1.1)	SOVF_045890	Spinacia oleracea (Spinach)	PATHWAY: Porphyrin-containing compound metabolism; protoheme biosynthesis; protoheme from protoporphyrin-IX: step 1/1. {ECO:0000256|RuleBase:RU000607}.	integral component of membrane [GO:0016021]; ferrochelatase activity [GO:0004325]; heme biosynthetic process [GO:0006783]	GO:0004325; GO:0006783; GO:0016021	GO:0004325~ferrochelatase activity	GO:0006783~heme biosynthetic process	GO:0016021~integral component of membrane
T1_DN38128_c0_g1_i2	1799	tr|A0A0K9RYJ7|A0A0K9RYJ7_SPIOL	352	80.6	180	30.02	51.14	25	3	91	630	1	170	4.2e-73	Uncharacterized protein	SOVF_020070	Spinacia oleracea (Spinach)	NA	NA	NA	NA	NA	NA
T1_DN36983_c0_g1_i4	1473	tr|A0A0J8EZW4|A0A0J8EZW4_BETVU	207	89.9	207	42.16	100	21	0	247	867	1	207	3.1e-98	Uncharacterized protein	BVRB_6g135100	Beta vulgaris subsp. vulgaris	NA	intracellular [GO:0005622]; GTP binding [GO:0005525]; small GTPase mediated signal transduction [GO:0007264]	GO:0005525; GO:0005622; GO:0007264	GO:0005525~GTP binding	GO:0007264~small GTPase mediated signal transduction	GO:0005622~intracellular
T1_DN37121_c0_g1_i3	2443	tr|A0A0K9RBG2|A0A0K9RBG2_SPIOL	517	85.5	518	63.61	100	73	1	184	1737	1	516	2.8e-269	Uncharacterized protein	SOVF_085470	Spinacia oleracea (Spinach)	NA	hydrolase activity, hydrolyzing O-glycosyl compounds [GO:0004553]; carbohydrate metabolic process [GO:0005975]	GO:0004553; GO:0005975	GO:0004553~hydrolase activity, hydrolyzing O-glycosyl compounds	GO:0005975~carbohydrate metabolic process	NA
T1_DN66939_c0_g1_i1	1134	tr|A0A0K9RJX2|A0A0K9RJX2_SPIOL	338	79	347	91.8	100	61	5	37	1068	1	338	5.3e-154	Uncharacterized protein	SOVF_058210	Spinacia oleracea (Spinach)	NA	hydrolase activity [GO:0016787]; metabolic process [GO:0008152]	GO:0008152; GO:0016787	GO:0016787~hydrolase activity	GO:0008152~metabolic process	NA
T1_DN38354_c2_g1_i1	2128	tr|A0A0J8EH45|A0A0J8EH45_BETVU	540	82.2	338	47.65	62.59	56	1	151	1164	1	334	2e-154	Uncharacterized protein	BVRB_9g205510	Beta vulgaris subsp. vulgaris	NA	peroxisome [GO:0005777]; fatty-acyl-CoA synthase activity [GO:0004321]; jasmonic acid biosynthetic process [GO:0009695]	GO:0004321; GO:0005777; GO:0009695	GO:0004321~fatty-acyl-CoA synthase activity	GO:0009695~jasmonic acid biosynthetic process	GO:0005777~peroxisome
T1_DN37217_c0_g1_i1	1748	tr|A0A0K9RSW1|A0A0K9RSW1_SPIOL	400	66.4	422	72.43	100	118	3	127	1389	1	399	2.4e-150	Uncharacterized protein	SOVF_031070	Spinacia oleracea (Spinach)	NA	RNA binding [GO:0003723]	GO:0003723	GO:0003723~RNA binding	NA	NA
T1_DN38367_c0_g1_i2	1163	tr|A0A068UHQ3|A0A068UHQ3_COFCA	625	79.3	299	77.13	47.84	62	0	179	1075	1	299	2.5e-143	Uncharacterized protein	GSCOC_T00026670001	Coffea canephora (Robusta coffee)	NA	NA	NA	NA	NA	NA
T1_DN38759_c0_g4_i2	1157	tr|A0A0J8E2A4|A0A0J8E2A4_BETVU	646	82.2	73	18.93	11.3	13	0	874	1092	356	428	1.6e-28	Uncharacterized protein	BVRB_7g176880	Beta vulgaris subsp. vulgaris	NA	NA	NA	NA	NA	NA
T1_DN31455_c0_g2_i1	1673	tr|A0A0J8BXP1|A0A0J8BXP1_BETVU	524	68.2	292	52.36	55.73	82	7	2	862	128	413	5.5e-99	Uncharacterized protein	BVRB_7g162330	Beta vulgaris subsp. vulgaris	NA	metal ion binding [GO:0046872]; nucleic acid binding [GO:0003676]	GO:0003676; GO:0046872	GO:0003676~nucleic acid binding;GO:0046872~metal ion binding	NA	NA
T1_DN55045_c0_g1_i1	769	tr|A0A0K9RS55|A0A0K9RS55_SPIOL	791	81	247	96.36	31.23	47	0	28	768	76	322	2.2e-111	Uncharacterized protein	SOVF_034490	Spinacia oleracea (Spinach)	NA	exocyst [GO:0000145]; vesicle docking involved in exocytosis [GO:0006904]	GO:0000145; GO:0006904	NA	GO:0006904~vesicle docking involved in exocytosis	GO:0000145~exocyst
T1_DN38873_c1_g1_i2	1510	tr|A0A0J8CP24|A0A0J8CP24_BETVU	352	83	330	65.56	93.75	54	1	238	1221	1	330	3.3e-159	Uncharacterized protein	BVRB_3g063810	Beta vulgaris subsp. vulgaris	NA	NA	NA	NA	NA	NA
T1_DN40137_c4_g1_i5	695	tr|A0A0K9RB59|A0A0K9RB59_SPIOL	779	66.8	244	100	31.32	52	1	50	694	376	619	6.9e-88	Uncharacterized protein (Fragment)	SOVF_086390	Spinacia oleracea (Spinach)	NA	integral component of membrane [GO:0016021]	GO:0016021	NA	NA	GO:0016021~integral component of membrane
T1_DN3120_c0_g1_i1	451	tr|A0A0K9RGC9|A0A0K9RGC9_SPIOL	681	82.9	35	23.28	5.14	6	0	1	105	142	176	5e-07	Beta-galactosidase (EC 3.2.1.23)	SOVF_074550	Spinacia oleracea (Spinach)	NA	beta-galactosidase activity [GO:0004565]; carbohydrate metabolic process [GO:0005975]	GO:0004565; GO:0005975	GO:0004565~beta-galactosidase activity	GO:0005975~carbohydrate metabolic process	NA
T1_DN38420_c2_g8_i2	1025	tr|K4A6M4|K4A6M4_SETIT	682	75.8	62	18.15	9.09	15	0	176	361	516	577	7.6e-19	Plasma membrane ATPase (EC 3.6.3.6)	SETIT_034107mg	Setaria italica (Foxtail millet) (Panicum italicum)	NA	integral component of membrane [GO:0016021]; ATP binding [GO:0005524]; hydrogen-exporting ATPase activity, phosphorylative mechanism [GO:0008553]; metal ion binding [GO:0046872]; ATP biosynthetic process [GO:0006754]	GO:0005524; GO:0006754; GO:0008553; GO:0016021; GO:0046872	GO:0005524~ATP binding;GO:0008553~hydrogen-exporting ATPase activity, phosphorylative mechanism;GO:0046872~metal ion binding	GO:0006754~ATP biosynthetic process	GO:0016021~integral component of membrane
T1_DN25298_c0_g1_i1	662	tr|A0A0J8FGQ5|A0A0J8FGQ5_BETVU	255	73.6	182	82.48	71.37	42	1	3	548	77	252	1.3e-72	Uncharacterized protein	BVRB_3g061560	Beta vulgaris subsp. vulgaris	NA	NA	NA	NA	NA	NA
T1_DN35589_c0_g1_i1	305	tr|A0A0K9QNH8|A0A0K9QNH8_SPIOL	1248	78.4	51	50.16	4.09	11	0	101	253	543	593	2.8e-17	Uncharacterized protein	SOVF_159450	Spinacia oleracea (Spinach)	NA	integral component of membrane [GO:0016021]; ATP binding [GO:0005524]; ATPase activity [GO:0016887]	GO:0005524; GO:0016021; GO:0016887	GO:0005524~ATP binding;GO:0016887~ATPase activity	NA	GO:0016021~integral component of membrane
T1_DN31899_c0_g1_i2	1131	tr|A0A0K9QX67|A0A0K9QX67_SPIOL	159	55.9	161	42.71	100	64	2	48	518	2	159	5.6e-39	Uncharacterized protein	SOVF_131130	Spinacia oleracea (Spinach)	NA	nucleus [GO:0005634]; DNA binding [GO:0003677]	GO:0003677; GO:0005634	GO:0003677~DNA binding	NA	GO:0005634~nucleus
T1_DN20129_c1_g1_i1	548	tr|A0A0K9S200|A0A0K9S200_SPIOL	495	55.9	179	97.99	36.16	71	1	12	548	1	171	3e-46	Uncharacterized protein	SOVF_003750	Spinacia oleracea (Spinach)	NA	zinc ion binding [GO:0008270]; DNA-templated transcription, initiation [GO:0006352]; regulation of transcription, DNA-templated [GO:0006355]	GO:0006352; GO:0006355; GO:0008270	GO:0008270~zinc ion binding	GO:0006352~DNA-templated transcription, initiation;GO:0006355~regulation of transcription, DNA-templated	NA
T1_DN64890_c0_g1_i1	1730	tr|A0A1D1YYY9|A0A1D1YYY9_9ARAE	462	85.4	432	74.91	93.51	63	0	53	1348	1	432	6e-218	Elongation factor 1-alpha	Ef1alpha48D_1 g.101221	Anthurium amnicola	NA	cytoplasm [GO:0005737]; GTP binding [GO:0005525]; GTPase activity [GO:0003924]; translation elongation factor activity [GO:0003746]	GO:0003746; GO:0003924; GO:0005525; GO:0005737	GO:0003746~translation elongation factor activity;GO:0003924~GTPase activity;GO:0005525~GTP binding	NA	GO:0005737~cytoplasm
T1_DN31108_c0_g1_i1	1990	tr|A0A0J8BVR9|A0A0J8BVR9_BETVU	457	89.1	457	68.89	100	50	0	250	1620	1	457	5.3e-250	Uncharacterized protein	BVRB_7g173710	Beta vulgaris subsp. vulgaris	NA	NA	NA	NA	NA	NA
T1_DN42642_c0_g1_i1	381	tr|A0A0J8CSS6|A0A0J8CSS6_BETVU	858	76	125	98.43	14.57	30	0	6	380	200	324	2.7e-46	Uncharacterized protein	BVRB_2g043040	Beta vulgaris subsp. vulgaris	NA	spliceosomal complex [GO:0005681]; DNA binding [GO:0003677]; mRNA processing [GO:0006397]; regulation of transcription, DNA-templated [GO:0006355]; RNA splicing [GO:0008380]	GO:0003677; GO:0005681; GO:0006355; GO:0006397; GO:0008380	GO:0003677~DNA binding	GO:0006355~regulation of transcription, DNA-templated;GO:0006397~mRNA processing;GO:0008380~RNA splicing	GO:0005681~spliceosomal complex
T1_DN62902_c0_g1_i1	533	tr|A0A0J8CYB1|A0A0J8CYB1_BETVU	196	85	100	56.29	51.02	15	0	124	423	97	196	4.4e-42	Uncharacterized protein	BVRB_2g041680	Beta vulgaris subsp. vulgaris	NA	oxidoreductase activity [GO:0016491]	GO:0016491	GO:0016491~oxidoreductase activity	NA	NA
T1_DN33845_c0_g1_i1	3217	tr|A0A0J8C6V8|A0A0J8C6V8_BETVU	408	56.8	424	39.54	100	165	6	121	1389	1	407	6.8e-122	Uncharacterized protein	BVRB_6g146960	Beta vulgaris subsp. vulgaris	NA	integral component of membrane [GO:0016021]; ATP binding [GO:0005524]; protein kinase activity [GO:0004672]	GO:0004672; GO:0005524; GO:0016021	GO:0004672~protein kinase activity;GO:0005524~ATP binding	NA	GO:0016021~integral component of membrane
T1_DN64_c0_g2_i1	347	tr|A0A0K9QMA2|A0A0K9QMA2_SPIOL	931	87.7	114	98.56	12.24	14	0	1	342	70	183	1.4e-49	Uncharacterized protein	SOVF_168990	Spinacia oleracea (Spinach)	NA	NA	NA	NA	NA	NA
T1_DN22321_c0_g1_i1	811	tr|A0A067K1T8|A0A067K1T8_JATCU	386	56.8	206	76.2	53.37	78	3	4	597	172	374	1.7e-53	Uncharacterized protein	JCGZ_23955	Jatropha curcas (Barbados nut)	NA	nucleus [GO:0005634]; regulation of transcription, DNA-templated [GO:0006355]	GO:0005634; GO:0006355	NA	GO:0006355~regulation of transcription, DNA-templated	GO:0005634~nucleus
T1_DN35832_c1_g1_i13	1416	tr|A0A0J8CIW5|A0A0J8CIW5_BETVU	387	59.4	394	83.47	100	131	6	92	1210	2	387	5.1e-106	Uncharacterized protein	BVRB_5g099650	Beta vulgaris subsp. vulgaris	NA	integral component of membrane [GO:0016021]	GO:0016021	NA	NA	GO:0016021~integral component of membrane
T1_DN30012_c0_g2_i1	590	tr|A0A0K9R7G2|A0A0K9R7G2_SPIOL	232	79.3	150	76.27	64.66	29	1	67	510	1	150	6.9e-65	Uncharacterized protein	SOVF_097800	Spinacia oleracea (Spinach)	NA	NA	NA	NA	NA	NA
T1_DN39483_c0_g3_i2	2275	tr|A0A0J8BJJ3|A0A0J8BJJ3_BETVU	455	82.9	193	25.45	42.42	33	0	1025	1603	163	355	1.5e-86	Uncharacterized protein	BVRB_1g016010	Beta vulgaris subsp. vulgaris	NA	integral component of membrane [GO:0016021]	GO:0016021	NA	NA	GO:0016021~integral component of membrane
T1_DN35966_c0_g1_i1	782	tr|A0A0K9R4Q7|A0A0K9R4Q7_SPIOL	81	67.9	81	31.07	100	26	0	158	400	1	81	6e-24	Uncharacterized protein	SOVF_113530	Spinacia oleracea (Spinach)	NA	integral component of membrane [GO:0016021]	GO:0016021	NA	NA	GO:0016021~integral component of membrane
T1_DN21235_c0_g1_i1	348	tr|J3SDF5|J3SDF5_BETVU	1631	56.4	117	100	7.17	48	1	347	6	554	670	8.8e-28	Ty3/gypsy retrotransposon protein	NA	Beta vulgaris subsp. vulgaris	NA	nucleic acid binding [GO:0003676]; DNA integration [GO:0015074]	GO:0003676; GO:0015074	GO:0003676~nucleic acid binding	GO:0015074~DNA integration	NA
T1_DN33637_c0_g2_i2	2994	tr|A0A0J8D7Z8|A0A0J8D7Z8_BETVU	867	72.8	766	76.75	88.35	202	3	41	2326	1	764	0	Uncharacterized protein	BVRB_1g003470	Beta vulgaris subsp. vulgaris	NA	NA	NA	NA	NA	NA
T1_DN28987_c0_g1_i2	900	tr|A0A0J8CKB0|A0A0J8CKB0_BETVU	222	80.9	141	47	63.51	18	1	263	658	1	141	1.5e-58	Uncharacterized protein	BVRB_5g104310	Beta vulgaris subsp. vulgaris	NA	cytoplasm [GO:0005737]; inorganic diphosphatase activity [GO:0004427]; magnesium ion binding [GO:0000287]; phosphate-containing compound metabolic process [GO:0006796]	GO:0000287; GO:0004427; GO:0005737; GO:0006796	GO:0000287~magnesium ion binding;GO:0004427~inorganic diphosphatase activity	GO:0006796~phosphate-containing compound metabolic process	GO:0005737~cytoplasm
T1_DN36318_c2_g1_i2	543	tr|A0A067FKY2|A0A067FKY2_CITSI	126	85.3	34	18.78	26.98	5	0	3	104	75	108	2.2e-09	Uncharacterized protein	CISIN_1g032063mg	Citrus sinensis (Sweet orange) (Citrus aurantium var. sinensis)	NA	ATP binding [GO:0005524]	GO:0005524	GO:0005524~ATP binding	NA	NA
T1_DN39758_c0_g1_i3	866	tr|A0A0J8BJS7|A0A0J8BJS7_BETVU	1464	34	156	54.04	10.66	79	5	254	700	1	139	1.6e-06	Uncharacterized protein	BVRB_9g216540	Beta vulgaris subsp. vulgaris	NA	DNA binding [GO:0003677]; zinc ion binding [GO:0008270]	GO:0003677; GO:0008270	GO:0003677~DNA binding;GO:0008270~zinc ion binding	NA	NA
T1_DN39264_c0_g1_i2	1870	tr|A0A0J8BCL1|A0A0J8BCL1_BETVU	450	80	449	72.03	99.78	89	1	158	1504	1	448	1.5e-209	Uncharacterized protein	BVRB_3g070590	Beta vulgaris subsp. vulgaris	NA	NA	NA	NA	NA	NA
T1_DN37243_c4_g9_i5	2095	tr|A0A0J8B8B9|A0A0J8B8B9_BETVU	406	88.9	371	53.13	91.38	41	0	559	1671	36	406	5.3e-200	Pectate lyase (EC 4.2.2.2)	BVRB_7g176940	Beta vulgaris subsp. vulgaris	PATHWAY: Glycan metabolism; pectin degradation; 2-dehydro-3-deoxy-D-gluconate from pectin: step 2/5. {ECO:0000256|RuleBase:RU361123}.	metal ion binding [GO:0046872]; pectate lyase activity [GO:0030570]; pectin catabolic process [GO:0045490]	GO:0030570; GO:0045490; GO:0046872	GO:0030570~pectate lyase activity;GO:0046872~metal ion binding	GO:0045490~pectin catabolic process	NA
T1_DN37173_c1_g1_i1	986	tr|F4NCJ6|F4NCJ6_BETVU	1355	45.9	266	80.93	19.63	122	4	230	979	1088	1347	1.6e-58	Uncharacterized protein	NA	Beta vulgaris subsp. vulgaris	NA	nucleic acid binding [GO:0003676]	GO:0003676	GO:0003676~nucleic acid binding	NA	NA
T1_DN38756_c0_g5_i3	2613	tr|A0A0J8D0P3|A0A0J8D0P3_BETVU	633	72.8	648	74.4	100	138	4	347	2257	1	621	6.3e-259	Uncharacterized protein	BVRB_1g013590	Beta vulgaris subsp. vulgaris	NA	NA	NA	NA	NA	NA
T1_DN34099_c0_g1_i5	455	tr|A0A0K9QVM8|A0A0K9QVM8_SPIOL	408	71.1	83	54.73	20.34	24	0	76	324	1	83	5.2e-28	tRNA pseudouridine synthase (EC 5.4.99.-)	SOVF_136310	Spinacia oleracea (Spinach)	NA	pseudouridine synthase activity [GO:0009982]; RNA binding [GO:0003723]; pseudouridine synthesis [GO:0001522]; tRNA processing [GO:0008033]	GO:0001522; GO:0003723; GO:0008033; GO:0009982	GO:0003723~RNA binding;GO:0009982~pseudouridine synthase activity	GO:0001522~pseudouridine synthesis;GO:0008033~tRNA processing	NA
T1_DN57080_c0_g1_i1	353	tr|A0A0K9RFR6|A0A0K9RFR6_SPIOL	478	68.7	67	56.94	14.02	19	1	196	2	164	230	4.2e-17	Uncharacterized protein	SOVF_077830	Spinacia oleracea (Spinach)	NA	ATP binding [GO:0005524]; protein serine/threonine kinase activity [GO:0004674]	GO:0004674; GO:0005524	GO:0004674~protein serine/threonine kinase activity;GO:0005524~ATP binding	NA	NA
T1_DN32839_c0_g1_i1	1699	tr|A0A0K9R2Y2|A0A0K9R2Y2_SPIOL	374	46.3	387	68.33	100	176	9	157	1272	1	370	1.5e-83	Uncharacterized protein	SOVF_112700	Spinacia oleracea (Spinach)	NA	NA	NA	NA	NA	NA
T1_DN37354_c0_g2_i19	3357	tr|A0A0K9QFB3|A0A0K9QFB3_SPIOL	661	87.5	537	47.99	81.24	67	0	1265	2875	123	659	1.3e-293	Beta-galactosidase (EC 3.2.1.23)	SOVF_185470	Spinacia oleracea (Spinach)	NA	beta-galactosidase activity [GO:0004565]; carbohydrate metabolic process [GO:0005975]	GO:0004565; GO:0005975	GO:0004565~beta-galactosidase activity	GO:0005975~carbohydrate metabolic process	NA
T1_DN34425_c0_g2_i2	888	tr|A0A0K9QBZ7|A0A0K9QBZ7_SPIOL	182	100	108	36.49	59.34	0	0	173	496	75	182	2e-55	Uncharacterized protein	SOVF_203160	Spinacia oleracea (Spinach)	NA	intracellular [GO:0005622]; GTP binding [GO:0005525]; small GTPase mediated signal transduction [GO:0007264]	GO:0005525; GO:0005622; GO:0007264	GO:0005525~GTP binding	GO:0007264~small GTPase mediated signal transduction	GO:0005622~intracellular
T1_DN39839_c1_g2_i1	612	tr|A0A0J8FDG1|A0A0J8FDG1_BETVU	369	80	70	34.31	18.97	14	0	68	277	5	74	2.8e-24	Uncharacterized protein	BVRB_4g077040	Beta vulgaris subsp. vulgaris	NA	integral component of membrane [GO:0016021]; transporter activity [GO:0005215]	GO:0005215; GO:0016021	GO:0005215~transporter activity	NA	GO:0016021~integral component of membrane
T1_DN17784_c1_g1_i1	872	tr|A0A0J8CUD1|A0A0J8CUD1_BETVU	294	55.6	90	30.96	30.61	30	1	534	773	47	136	1.9e-18	Uncharacterized protein	BVRB_3g058900	Beta vulgaris subsp. vulgaris	NA	DNA binding [GO:0003677]	GO:0003677	GO:0003677~DNA binding	NA	NA
T1_DN26972_c0_g1_i1	938	tr|A0A0J8CUY2|A0A0J8CUY2_BETVU	271	87.2	141	45.1	52.03	18	0	1	423	131	271	6.5e-65	Uncharacterized protein	BVRB_3g057530	Beta vulgaris subsp. vulgaris	NA	integral component of membrane [GO:0016021]; serine-type endopeptidase activity [GO:0004252]	GO:0004252; GO:0016021	GO:0004252~serine-type endopeptidase activity	NA	GO:0016021~integral component of membrane
T1_DN37723_c0_g2_i1	443	tr|A0A0K9RHJ1|A0A0K9RHJ1_SPIOL	542	53.5	86	58.24	15.87	35	1	5	262	391	471	2e-16	Uncharacterized protein	SOVF_066070	Spinacia oleracea (Spinach)	NA	NA	NA	NA	NA	NA
T1_DN36734_c0_g1_i4	2134	tr|A0A0J8B9P8|A0A0J8B9P8_BETVU	478	73.2	355	49.91	74.27	69	2	66	1124	1	331	3e-142	Uncharacterized protein	BVRB_8g200330	Beta vulgaris subsp. vulgaris	NA	pseudouridine synthase activity [GO:0009982]; RNA binding [GO:0003723]; pseudouridine synthesis [GO:0001522]	GO:0001522; GO:0003723; GO:0009982	GO:0003723~RNA binding;GO:0009982~pseudouridine synthase activity	GO:0001522~pseudouridine synthesis	NA
T1_DN33836_c0_g1_i2	912	tr|A0A0J8BPS6|A0A0J8BPS6_BETVU	452	68.2	220	72.37	48.67	39	1	2	661	264	452	1.6e-76	Uncharacterized protein	BVRB_9g209700	Beta vulgaris subsp. vulgaris	NA	Cul4-RING E3 ubiquitin ligase complex [GO:0080008]	GO:0080008	NA	NA	GO:0080008~Cul4-RING E3 ubiquitin ligase complex
T1_DN37785_c0_g2_i14	3063	tr|A0A0K9RFJ2|A0A0K9RFJ2_SPIOL	342	75.8	265	25.95	77.49	61	3	490	1281	55	317	2.9e-106	Uncharacterized protein	SOVF_072300	Spinacia oleracea (Spinach)	NA	nucleic acid binding [GO:0003676]; nucleotide binding [GO:0000166]	GO:0000166; GO:0003676	GO:0000166~nucleotide binding;GO:0003676~nucleic acid binding	NA	NA
T1_DN34162_c0_g1_i2	1693	tr|A0A0J8CJ96|A0A0J8CJ96_BETVU	846	79.8	499	88.42	58.98	101	0	197	1693	1	499	5.1e-238	Phospholipase D (EC 3.1.4.4)	BVRB_5g101220	Beta vulgaris subsp. vulgaris	NA	membrane [GO:0016020]; calcium ion binding [GO:0005509]; N-acylphosphatidylethanolamine-specific phospholipase D activity [GO:0070290]; phospholipase D activity [GO:0004630]; lipid catabolic process [GO:0016042]; phosphatidylcholine metabolic process [GO:0046470]	GO:0004630; GO:0005509; GO:0016020; GO:0016042; GO:0046470; GO:0070290	GO:0004630~phospholipase D activity;GO:0005509~calcium ion binding;GO:0070290~N-acylphosphatidylethanolamine-specific phospholipase D activity	GO:0016042~lipid catabolic process;GO:0046470~phosphatidylcholine metabolic process	GO:0016020~membrane
T1_DN37970_c0_g2_i28	1174	tr|A0A0J8BDG1|A0A0J8BDG1_BETVU	74	75.8	62	15.84	83.78	13	1	989	1174	7	66	1.6e-20	Uncharacterized protein	BVRB_4g096790	Beta vulgaris subsp. vulgaris	NA	mitochondrial intermembrane space [GO:0005758]; copper chaperone activity [GO:0016531]; copper ion transport [GO:0006825]	GO:0005758; GO:0006825; GO:0016531	GO:0016531~copper chaperone activity	GO:0006825~copper ion transport	GO:0005758~mitochondrial intermembrane space
T1_DN21858_c0_g1_i1	1065	tr|A0A0K9QEB0|A0A0K9QEB0_SPIOL	643	93.1	217	61.13	33.75	15	0	154	804	427	643	8e-112	Uncharacterized protein	SOVF_195590	Spinacia oleracea (Spinach)	NA	integral component of membrane [GO:0016021]; ATP binding [GO:0005524]; protein kinase activity [GO:0004672]	GO:0004672; GO:0005524; GO:0016021	GO:0004672~protein kinase activity;GO:0005524~ATP binding	NA	GO:0016021~integral component of membrane
T1_DN33846_c0_g1_i1	2075	tr|A0A0K9R0Y9|A0A0K9R0Y9_SPIOL	359	82.3	305	44.1	84.96	53	1	286	1200	1	304	1.4e-144	Uncharacterized protein	SOVF_119120	Spinacia oleracea (Spinach)	NA	endoplasmic reticulum [GO:0005783]; isomerase activity [GO:0016853]; cell redox homeostasis [GO:0045454]	GO:0005783; GO:0016853; GO:0045454	GO:0016853~isomerase activity	GO:0045454~cell redox homeostasis	GO:0005783~endoplasmic reticulum
T1_DN36853_c0_g4_i5	2002	tr|A0A0J8CCQ9|A0A0J8CCQ9_BETVU	397	50.8	301	45.1	75.82	93	4	327	1076	1	297	1.7e-67	Uncharacterized protein	BVRB_5g107170	Beta vulgaris subsp. vulgaris	NA	sequence-specific DNA binding [GO:0043565]; transcription factor activity, sequence-specific DNA binding [GO:0003700]	GO:0003700; GO:0043565	GO:0003700~sequence-specific DNA binding transcription factor activity;GO:0043565~sequence-specific DNA binding	NA	NA
T1_DN36586_c0_g1_i4	1588	tr|A0A0K9RFG5|A0A0K9RFG5_SPIOL	130	87.2	125	23.61	96.15	16	0	141	515	1	125	2.6e-58	Uncharacterized protein	SOVF_072530	Spinacia oleracea (Spinach)	NA	NA	NA	NA	NA	NA
T1_DN28074_c0_g1_i1	1053	tr|A0A0K9QZ57|A0A0K9QZ57_SPIOL	179	80.5	154	43.87	86.03	29	1	205	666	2	154	6.8e-71	Uncharacterized protein	SOVF_124970	Spinacia oleracea (Spinach)	NA	nucleus [GO:0005634]; DNA binding [GO:0003677]; zinc ion binding [GO:0008270]	GO:0003677; GO:0005634; GO:0008270	GO:0003677~DNA binding;GO:0008270~zinc ion binding	NA	GO:0005634~nucleus
T1_DN36717_c0_g1_i7	695	tr|A0A0K9QX83|A0A0K9QX83_SPIOL	419	80	135	58.27	32.22	24	1	106	510	1	132	5.9e-55	Uncharacterized protein	SOVF_136410	Spinacia oleracea (Spinach)	NA	magnesium ion binding [GO:0000287]; sucrose-phosphate phosphatase activity [GO:0050307]; sucrose biosynthetic process [GO:0005986]	GO:0000287; GO:0005986; GO:0050307	GO:0000287~magnesium ion binding;GO:0050307~sucrose-phosphate phosphatase activity	GO:0005986~sucrose biosynthetic process	NA
T1_DN20886_c0_g1_i1	744	tr|A0A0K9Q9Z9|A0A0K9Q9Z9_SPIOL	222	65.8	222	89.52	100	72	1	21	674	1	222	3.2e-75	Uncharacterized protein	SOVF_210050	Spinacia oleracea (Spinach)	NA	integral component of membrane [GO:0016021]	GO:0016021	NA	NA	GO:0016021~integral component of membrane
T1_DN23149_c1_g1_i1	453	tr|A0A0J8DWI1|A0A0J8DWI1_BETVU	571	72.8	103	68.21	18.04	26	1	59	367	1	101	9.1e-33	Uncharacterized protein	BVRB_010910	Beta vulgaris subsp. vulgaris	NA	protein tyrosine/serine/threonine phosphatase activity [GO:0008138]; starch catabolic process [GO:0005983]	GO:0005983; GO:0008138	GO:0008138~protein tyrosine/serine/threonine phosphatase activity	GO:0005983~starch catabolic process	NA
T1_DN38184_c0_g1_i13	2000	tr|A0A0K9QFS0|A0A0K9QFS0_SPIOL	327	61.1	311	46.65	95.11	110	2	271	1200	1	301	1.4e-96	Uncharacterized protein	SOVF_190530	Spinacia oleracea (Spinach)	NA	NA	NA	NA	NA	NA
T1_DN12444_c0_g2_i1	432	tr|A0A0K9QBG5|A0A0K9QBG5_SPIOL	245	37.5	120	83.33	48.98	75	0	72	431	109	228	5.5e-19	Uncharacterized protein	SOVF_204870	Spinacia oleracea (Spinach)	NA	NA	NA	NA	NA	NA
T1_DN36954_c0_g1_i12	759	tr|A0A1D6K5U8|A0A1D6K5U8_MAIZE	344	59.5	158	62.45	45.93	38	2	1	474	212	343	1.6e-42	Uncharacterized protein	NA	Zea mays (Maize)	NA	1-(5-phosphoribosyl)-5-[(5-phosphoribosylamino)methylideneamino]imidazole-4-carboxamide isomerase activity [GO:0003949]; histidine biosynthetic process [GO:0000105]	GO:0000105; GO:0003949	GO:0003949~1-(5-phosphoribosyl)-5-[(5-phosphoribosylamino)methylideneamino]imidazole-4-carboxamide isomerase activity	GO:0000105~histidine biosynthetic process	NA
T1_DN38311_c0_g2_i1	664	tr|A0A0J8B611|A0A0J8B611_BETVU	245	60.7	214	96.69	87.35	40	5	55	582	15	222	3.3e-55	Uncharacterized protein	BVRB_9g224950	Beta vulgaris subsp. vulgaris	NA	NA	NA	NA	NA	NA
T1_DN33563_c0_g1_i3	2292	tr|A0A0K9R745|A0A0K9R745_SPIOL	672	88.2	655	85.73	97.47	74	2	3	1967	21	672	0	Uncharacterized protein	SOVF_104270	Spinacia oleracea (Spinach)	NA	cytoplasm [GO:0005737]; ATP binding [GO:0005524]; threonine-tRNA ligase activity [GO:0004829]; threonyl-tRNA aminoacylation [GO:0006435]	GO:0004829; GO:0005524; GO:0005737; GO:0006435	GO:0004829~threonine-tRNA ligase activity;GO:0005524~ATP binding	GO:0006435~threonyl-tRNA aminoacylation	GO:0005737~cytoplasm
T1_DN35492_c0_g2_i3	741	tr|A0A0J8BRL0|A0A0J8BRL0_BETVU	199	66.4	113	45.75	56.78	34	2	32	361	1	112	3.9e-33	Uncharacterized protein	BVRB_8g189610	Beta vulgaris subsp. vulgaris	NA	cytoplasm [GO:0005737]; hypoxanthine phosphoribosyltransferase activity [GO:0004422]; purine ribonucleoside salvage [GO:0006166]	GO:0004422; GO:0005737; GO:0006166	GO:0004422~hypoxanthine phosphoribosyltransferase activity	GO:0006166~purine ribonucleoside salvage	GO:0005737~cytoplasm
T1_DN33572_c0_g2_i4	2448	tr|A0A0K9R6Z4|A0A0K9R6Z4_SPIOL	573	82.9	573	70.22	100	98	0	312	2030	1	573	1.3e-285	Uncharacterized protein	SOVF_105010	Spinacia oleracea (Spinach)	NA	NA	NA	NA	NA	NA
T1_DN34248_c0_g1_i1	1247	tr|A0A0J8BJT3|A0A0J8BJT3_BETVU	195	80.3	208	50.04	100	28	2	254	877	1	195	3.7e-92	Uncharacterized protein	BVRB_9g216440	Beta vulgaris subsp. vulgaris	NA	intracellular [GO:0005622]; zinc ion binding [GO:0008270]	GO:0005622; GO:0008270	GO:0008270~zinc ion binding	NA	GO:0005622~intracellular
T1_DN9867_c0_g1_i1	399	tr|A0A0J8CYQ9|A0A0J8CYQ9_BETVU	1104	65.9	132	99.25	11.96	44	1	1	396	406	536	7.3e-42	Uncharacterized protein	BVRB_2g028740	Beta vulgaris subsp. vulgaris	NA	NA	NA	NA	NA	NA
T1_DN39359_c0_g1_i5	1668	tr|A0A0K9R8M8|A0A0K9R8M8_SPIOL	724	65.7	361	64.93	49.86	83	5	509	1576	400	724	1.1e-120	Uncharacterized protein	SOVF_092930	Spinacia oleracea (Spinach)	NA	NA	NA	NA	NA	NA
T1_DN36992_c0_g1_i6	1501	tr|A0A0J8DWZ0|A0A0J8DWZ0_BETVU	266	91.5	247	49.37	92.86	17	2	400	1131	21	266	2e-129	Uncharacterized protein	BVRB_008730	Beta vulgaris subsp. vulgaris	NA	iron ion binding [GO:0005506]; L-ascorbic acid binding [GO:0031418]; oxidoreductase activity, acting on paired donors, with incorporation or reduction of molecular oxygen [GO:0016705]	GO:0005506; GO:0016705; GO:0031418	GO:0005506~iron ion binding;GO:0016705~oxidoreductase activity, acting on paired donors, with incorporation or reduction of molecular oxygen;GO:0031418~L-ascorbic acid binding	NA	NA
T1_DN39980_c0_g4_i7	5207	tr|A0A0K9RBA2|A0A0K9RBA2_SPIOL	1370	86.9	753	43.38	54.96	99	0	2505	4763	618	1370	0	Uncharacterized protein	SOVF_086250	Spinacia oleracea (Spinach)	NA	2 iron, 2 sulfur cluster binding [GO:0051537]; electron carrier activity [GO:0009055]; flavin adenine dinucleotide binding [GO:0050660]; iron ion binding [GO:0005506]; oxidoreductase activity, acting on CH-OH group of donors [GO:0016614]	GO:0005506; GO:0009055; GO:0016614; GO:0050660; GO:0051537	GO:0005506~iron ion binding;GO:0009055~electron carrier activity;GO:0016614~oxidoreductase activity, acting on CH-OH group of donors;GO:0050660~flavin adenine dinucleotide binding;GO:0051537~2 iron, 2 sulfur cluster binding	NA	NA
T1_DN40080_c2_g3_i2	3279	tr|A0A0K9RW77|A0A0K9RW77_SPIOL	841	76.6	508	46.48	60.4	110	5	1301	2806	337	841	1.7e-221	Uncharacterized protein	SOVF_027510	Spinacia oleracea (Spinach)	NA	ribonuclease P activity [GO:0004526]; tRNA 5'-leader removal [GO:0001682]	GO:0001682; GO:0004526	GO:0004526~ribonuclease P activity	GO:0001682~tRNA 5'-leader removal	NA
T1_DN78820_c0_g1_i1	1275	tr|A0A0J8D1A7|A0A0J8D1A7_BETVU	299	87.4	285	67.06	95.32	35	1	107	961	16	299	7.5e-141	Uncharacterized protein	BVRB_1g011940	Beta vulgaris subsp. vulgaris	NA	cytoplasm [GO:0005737]; inorganic diphosphatase activity [GO:0004427]; magnesium ion binding [GO:0000287]; phosphate-containing compound metabolic process [GO:0006796]	GO:0000287; GO:0004427; GO:0005737; GO:0006796	GO:0000287~magnesium ion binding;GO:0004427~inorganic diphosphatase activity	GO:0006796~phosphate-containing compound metabolic process	GO:0005737~cytoplasm
T1_DN76296_c0_g1_i1	331	tr|A0A0K9RQR7|A0A0K9RQR7_SPIOL	1309	68.5	108	97.89	8.25	34	0	3	326	832	939	1.4e-30	Uncharacterized protein	SOVF_039040	Spinacia oleracea (Spinach)	NA	DNA polymerase III complex [GO:0009360]; ATP binding [GO:0005524]; DNA binding [GO:0003677]; DNA-directed DNA polymerase activity [GO:0003887]; DNA replication [GO:0006260]	GO:0003677; GO:0003887; GO:0005524; GO:0006260; GO:0009360	GO:0003677~DNA binding;GO:0003887~DNA-directed DNA polymerase activity;GO:0005524~ATP binding	GO:0006260~DNA replication	GO:0009360~DNA polymerase III complex
T1_DN62957_c0_g1_i1	400	tr|A0A0K9QUC1|A0A0K9QUC1_SPIOL	620	82	133	99.75	21.45	21	3	3	398	302	432	4.2e-58	Auxin response factor	SOVF_140590	Spinacia oleracea (Spinach)	NA	nucleus [GO:0005634]; DNA binding [GO:0003677]; auxin-activated signaling pathway [GO:0009734]; regulation of transcription, DNA-templated [GO:0006355]; transcription, DNA-templated [GO:0006351]	GO:0003677; GO:0005634; GO:0006351; GO:0006355; GO:0009734	GO:0003677~DNA binding	GO:0006351~transcription, DNA-templated;GO:0006355~regulation of transcription, DNA-templated;GO:0009734~auxin-activated signaling pathway	GO:0005634~nucleus
T1_DN40028_c0_g1_i1	401	tr|A0A0J8FTY5|A0A0J8FTY5_BETVU	478	61.8	68	50.87	14.23	22	1	197	400	1	64	1.3e-11	Uncharacterized protein	BVRB_1g015460	Beta vulgaris subsp. vulgaris	NA	NA	NA	NA	NA	NA
T1_DN71256_c0_g1_i1	1683	tr|A0A0J8CI79|A0A0J8CI79_BETVU	719	65.8	445	79.32	61.89	152	0	1	1335	266	710	2.6e-165	Uncharacterized protein	BVRB_4g084340	Beta vulgaris subsp. vulgaris	NA	NA	NA	NA	NA	NA
T1_DN38942_c0_g7_i1	978	tr|A0A0K9QXC2|A0A0K9QXC2_SPIOL	314	78.2	101	30.98	32.17	22	0	307	609	104	204	9.2e-38	Uncharacterized protein	SOVF_130610	Spinacia oleracea (Spinach)	NA	NA	NA	NA	NA	NA
T1_DN24066_c0_g1_i1	405	tr|A0A0K9RTF0|A0A0K9RTF0_SPIOL	479	92.4	131	97.04	27.35	10	0	3	395	349	479	1.3e-62	Uncharacterized protein	SOVF_030520	Spinacia oleracea (Spinach)	NA	serine-type peptidase activity [GO:0008236]	GO:0008236	GO:0008236~serine-type peptidase activity	NA	NA
T1_DN73350_c0_g1_i1	424	tr|A0A0K9QY77|A0A0K9QY77_SPIOL	514	71.2	132	93.4	25.68	35	3	37	423	1	132	2.3e-46	Uncharacterized protein	SOVF_127210	Spinacia oleracea (Spinach)	NA	integral component of membrane [GO:0016021]; heme binding [GO:0020037]; iron ion binding [GO:0005506]; oxidoreductase activity, acting on paired donors, with incorporation or reduction of molecular oxygen [GO:0016705]	GO:0005506; GO:0016021; GO:0016705; GO:0020037	GO:0005506~iron ion binding;GO:0016705~oxidoreductase activity, acting on paired donors, with incorporation or reduction of molecular oxygen;GO:0020037~heme binding	NA	GO:0016021~integral component of membrane
T1_DN40154_c3_g5_i1	430	tr|A0A1D6NKV0|A0A1D6NKV0_MAIZE	822	50	112	78.14	13.63	56	0	428	93	384	495	3.9e-25	Uncharacterized protein	NA	Zea mays (Maize)	NA	NA	NA	NA	NA	NA
T1_DN35929_c0_g3_i5	1699	tr|A0A0J8BF42|A0A0J8BF42_BETVU	878	83.8	513	90.58	58.43	82	1	159	1697	1	512	5.7e-245	Uncharacterized protein	BVRB_1g018280	Beta vulgaris subsp. vulgaris	NA	ATP binding [GO:0005524]	GO:0005524	GO:0005524~ATP binding	NA	NA
T1_DN23093_c0_g1_i1	1798	tr|A0A0K9P3C3|A0A0K9P3C3_ZOSMR	102	63.6	44	7.34	43.14	15	1	1669	1797	6	49	1.2e-06	Uncharacterized protein	ZOSMA_402G00010	Zostera marina (Eelgrass)	NA	protein kinase activity [GO:0004672]	GO:0004672	GO:0004672~protein kinase activity	NA	NA
T1_DN25331_c0_g2_i1	908	tr|A0A0J8B1B4|A0A0J8B1B4_BETVU	121	81	121	39.98	100	23	0	221	583	1	121	4.1e-48	Uncharacterized protein	BVRB_015210	Beta vulgaris subsp. vulgaris	NA	CST complex [GO:1990879]; single-stranded DNA binding [GO:0003697]; telomerase inhibitor activity [GO:0010521]; protein folding [GO:0006457]; response to heat [GO:0009408]; shoot system development [GO:0048367]; stem cell population maintenance [GO:0019827]; telomere maintenance [GO:0000723]	GO:0000723; GO:0003697; GO:0006457; GO:0009408; GO:0010521; GO:0019827; GO:0048367; GO:1990879	GO:0003697~single-stranded DNA binding;GO:0010521~telomerase inhibitor activity	GO:0000723~telomere maintenance;GO:0006457~protein folding;GO:0009408~response to heat;GO:0019827~stem cell maintenance;GO:0048367~shoot system development	NA
T1_DN33169_c0_g1_i2	1391	tr|A0A0J8C017|A0A0J8C017_BETVU	397	81.8	374	80.66	94.21	64	1	177	1286	19	392	2.1e-176	Uncharacterized protein	BVRB_7g176270	Beta vulgaris subsp. vulgaris	NA	NA	NA	NA	NA	NA
T1_DN25812_c0_g2_i2	2569	tr|A0A0J8CFC5|A0A0J8CFC5_BETVU	819	52.2	408	47.64	49.82	163	9	153	1292	122	525	7.4e-95	Uncharacterized protein	BVRB_5g118120	Beta vulgaris subsp. vulgaris	NA	zinc ion binding [GO:0008270]	GO:0008270	GO:0008270~zinc ion binding	NA	NA
T1_DN37296_c0_g1_i4	1610	tr|A0A0J8B552|A0A0J8B552_BETVU	388	82	388	72.3	100	70	0	48	1211	1	388	2.5e-189	Uncharacterized protein	BVRB_002030	Beta vulgaris subsp. vulgaris	NA	oxidoreductase activity [GO:0016491]; zinc ion binding [GO:0008270]	GO:0008270; GO:0016491	GO:0008270~zinc ion binding;GO:0016491~oxidoreductase activity	NA	NA
T1_DN39523_c0_g1_i1	5850	tr|A0A0K9RY62|A0A0K9RY62_SPIOL	1674	70.7	1697	87.03	100	461	13	431	5509	1	1664	0	Uncharacterized protein	SOVF_015320	Spinacia oleracea (Spinach)	NA	NA	NA	NA	NA	NA
T1_DN63986_c0_g1_i1	330	tr|A0A0J8CSB9|A0A0J8CSB9_BETVU	225	78.6	117	100	52	16	2	3	329	78	193	7.8e-50	Uncharacterized protein	BVRB_3g047960	Beta vulgaris subsp. vulgaris	NA	NA	NA	NA	NA	NA
T1_DN11000_c0_g1_i1	336	tr|A0A0J8C0K6|A0A0J8C0K6_BETVU	445	91.7	96	85.71	21.57	8	0	47	334	117	212	1.1e-46	Pectate lyase (EC 4.2.2.2)	BVRB_7g167220	Beta vulgaris subsp. vulgaris	PATHWAY: Glycan metabolism; pectin degradation; 2-dehydro-3-deoxy-D-gluconate from pectin: step 2/5. {ECO:0000256|RuleBase:RU361123}.	metal ion binding [GO:0046872]; pectate lyase activity [GO:0030570]; pectin catabolic process [GO:0045490]	GO:0030570; GO:0045490; GO:0046872	GO:0030570~pectate lyase activity;GO:0046872~metal ion binding	GO:0045490~pectin catabolic process	NA
T1_DN65855_c0_g1_i1	321	tr|A0A0J8CQ82|A0A0J8CQ82_BETVU	997	54.8	93	86.92	9.33	37	2	2	268	501	592	1.1e-16	Uncharacterized protein	BVRB_3g057080	Beta vulgaris subsp. vulgaris	NA	integral component of membrane [GO:0016021]	GO:0016021	NA	NA	GO:0016021~integral component of membrane
T1_DN37673_c0_g4_i3	1088	tr|A0A0J8CU17|A0A0J8CU17_BETVU	175	67.4	175	48.25	100	56	1	216	737	1	175	5.9e-62	Uncharacterized protein	BVRB_2g041560	Beta vulgaris subsp. vulgaris	NA	ribonuclease H2 complex [GO:0032299]; RNA catabolic process [GO:0006401]	GO:0006401; GO:0032299	NA	GO:0006401~RNA catabolic process	GO:0032299~ribonuclease H2 complex
T1_DN28035_c0_g1_i2	1198	tr|A0A0J8BCF9|A0A0J8BCF9_BETVU	516	86.2	123	30.8	23.84	17	0	390	758	394	516	5.9e-55	Uncharacterized protein	BVRB_5g124010	Beta vulgaris subsp. vulgaris	NA	gene silencing by RNA [GO:0031047]	GO:0031047	NA	GO:0031047~gene silencing by RNA	NA
T1_DN33847_c2_g2_i2	1158	tr|A0A0J8C9A8|A0A0J8C9A8_BETVU	497	93.4	167	43.26	33.6	9	2	370	864	331	497	1.6e-81	Uncharacterized protein	BVRB_5g119330	Beta vulgaris subsp. vulgaris	NA	NA	NA	NA	NA	NA
T1_DN79847_c0_g1_i1	399	tr|A0A0K9RFN9|A0A0K9RFN9_SPIOL	1091	88.6	132	99.25	12.1	15	0	1	396	266	397	5.9e-60	Uncharacterized protein	SOVF_078380	Spinacia oleracea (Spinach)	NA	NA	NA	NA	NA	NA
T1_DN37817_c0_g3_i4	819	tr|A0A166IRV6|A0A166IRV6_DAUCA	1192	56.4	133	48.72	11.16	54	3	351	737	12	144	6.3e-32	DNA-directed RNA polymerase subunit beta (EC 2.7.7.6)	DCAR_004076	Daucus carota subsp. sativus	NA	DNA binding [GO:0003677]; DNA-directed 5'-3' RNA polymerase activity [GO:0003899]; ribonucleoside binding [GO:0032549]; transcription, DNA-templated [GO:0006351]	GO:0003677; GO:0003899; GO:0006351; GO:0032549	GO:0003677~DNA binding;GO:0003899~DNA-directed RNA polymerase activity;GO:0032549~ribonucleoside binding	GO:0006351~transcription, DNA-templated	NA
T1_DN33878_c0_g1_i4	941	tr|A0A0J8D1H1|A0A0J8D1H1_BETVU	347	95	119	37.94	34.29	6	0	220	576	229	347	1.7e-57	Uncharacterized protein	BVRB_2g033380	Beta vulgaris subsp. vulgaris	NA	NA	NA	NA	NA	NA
T1_DN34201_c0_g1_i4	3404	tr|A0A0K9QJ31|A0A0K9QJ31_SPIOL	530	60.1	534	47.06	100	167	6	1078	2553	1	530	3.3e-159	Uncharacterized protein (Fragment)	SOVF_179640	Spinacia oleracea (Spinach)	NA	NA	NA	NA	NA	NA
T1_DN37729_c0_g1_i4	872	tr|A0A0J8EAN7|A0A0J8EAN7_BETVU	709	33.3	156	53.67	22	77	4	448	843	25	177	1e-08	Uncharacterized protein	BVRB_1g019300	Beta vulgaris subsp. vulgaris	NA	cytokinesis [GO:0000910]; microtubule cytoskeleton organization [GO:0000226]	GO:0000226; GO:0000910	NA	GO:0000226~microtubule cytoskeleton organization;GO:0000910~cytokinesis	NA
T1_DN39643_c0_g2_i20	3260	tr|A0A0J8B735|A0A0J8B735_BETVU	869	69.1	858	78.96	98.73	205	7	1	2421	15	863	0	Uncharacterized protein	BVRB_005050	Beta vulgaris subsp. vulgaris	NA	NA	NA	NA	NA	NA
T1_DN21405_c0_g1_i1	1115	tr|A0A0K9QMP2|A0A0K9QMP2_SPIOL	657	66.7	63	16.95	9.59	21	0	880	1068	386	448	4e-13	Uncharacterized protein	SOVF_161940	Spinacia oleracea (Spinach)	NA	ATP binding [GO:0005524]; protein kinase activity [GO:0004672]	GO:0004672; GO:0005524	GO:0004672~protein kinase activity;GO:0005524~ATP binding	NA	NA
T1_DN33881_c0_g1_i4	867	tr|A0A0J8BJF6|A0A0J8BJF6_BETVU	478	78.6	126	43.6	26.36	24	2	2	370	82	207	3.9e-48	Uncharacterized protein	BVRB_9g223790	Beta vulgaris subsp. vulgaris	NA	mitochondrion [GO:0005739]; pseudouridine synthase activity [GO:0009982]; RNA binding [GO:0003723]; pseudouridine synthesis [GO:0001522]	GO:0001522; GO:0003723; GO:0005739; GO:0009982	GO:0003723~RNA binding;GO:0009982~pseudouridine synthase activity	GO:0001522~pseudouridine synthesis	GO:0005739~mitochondrion
T1_DN28908_c0_g1_i1	600	tr|A0A0K9QLZ2|A0A0K9QLZ2_SPIOL	115	74.5	98	49	85.22	25	0	7	300	18	115	2.4e-41	Uncharacterized protein	SOVF_170390	Spinacia oleracea (Spinach)	NA	NA	NA	NA	NA	NA
T1_DN34007_c0_g1_i1	2409	tr|A0A0K9RNI2|A0A0K9RNI2_SPIOL	449	84	451	56.16	100	70	1	541	1893	1	449	4.9e-218	Non-specific serine/threonine protein kinase (EC 2.7.11.1)	SOVF_046930	Spinacia oleracea (Spinach)	NA	ATP binding [GO:0005524]; protein serine/threonine kinase activity [GO:0004674]; signal transduction [GO:0007165]	GO:0004674; GO:0005524; GO:0007165	GO:0004674~protein serine/threonine kinase activity;GO:0005524~ATP binding	GO:0007165~signal transduction	NA
T1_DN32183_c0_g2_i1	1803	tr|A0A0J8CK64|A0A0J8CK64_BETVU	440	91.6	395	65.72	89.77	32	1	317	1498	24	418	2e-208	Uncharacterized protein	BVRB_5g104120	Beta vulgaris subsp. vulgaris	NA	endosome [GO:0005768]; integral component of membrane [GO:0016021]; trans-Golgi network [GO:0005802]	GO:0005768; GO:0005802; GO:0016021	NA	NA	GO:0005768~endosome;GO:0005802~trans-Golgi network;GO:0016021~integral component of membrane
T1_DN11897_c0_g1_i1	1197	tr|A0A0J8CRF5|A0A0J8CRF5_BETVU	151	86.8	151	37.84	100	18	1	79	525	1	151	5.7e-66	Uncharacterized protein	BVRB_4g073640	Beta vulgaris subsp. vulgaris	NA	NA	NA	NA	NA	NA
T1_DN34609_c0_g3_i1	469	tr|A0A0J8CN26|A0A0J8CN26_BETVU	776	80.1	141	90.19	18.17	28	0	1	423	465	605	1.4e-63	Uncharacterized protein	BVRB_4g083840	Beta vulgaris subsp. vulgaris	NA	NA	NA	NA	NA	NA
T1_DN40216_c0_g1_i1	1027	tr|A0A0J8CK63|A0A0J8CK63_BETVU	270	88.7	266	77.7	98.52	30	0	20	817	1	266	2.2e-135	Uncharacterized protein	BVRB_5g103770	Beta vulgaris subsp. vulgaris	NA	catalytic activity [GO:0003824]	GO:0003824	GO:0003824~catalytic activity	NA	NA
T1_DN37110_c0_g1_i6	2516	tr|A0A0K9QRA5|A0A0K9QRA5_SPIOL	654	81.7	652	77.74	99.69	117	1	123	2072	1	652	2.1e-304	Uncharacterized protein	SOVF_155640	Spinacia oleracea (Spinach)	NA	integral component of membrane [GO:0016021]; plasma membrane [GO:0005886]; secondary active sulfate transmembrane transporter activity [GO:0008271]	GO:0005886; GO:0008271; GO:0016021	GO:0008271~secondary active sulfate transmembrane transporter activity	NA	GO:0005886~plasma membrane;GO:0016021~integral component of membrane
T1_DN68182_c0_g1_i1	491	tr|A0A0J8BY38|A0A0J8BY38_BETVU	440	64.6	79	48.27	17.95	25	1	262	489	1	79	4.6e-22	Uncharacterized protein	BVRB_7g163030	Beta vulgaris subsp. vulgaris	NA	integral component of membrane [GO:0016021]	GO:0016021	NA	NA	GO:0016021~integral component of membrane
T1_DN39025_c0_g3_i1	309	tr|A0A0K9REF3|A0A0K9REF3_SPIOL	557	88.1	42	40.78	7.54	5	0	182	307	257	298	3.8e-14	Uncharacterized protein	SOVF_081740	Spinacia oleracea (Spinach)	NA	ATP binding [GO:0005524]; tetrahydrofolylpolyglutamate synthase activity [GO:0004326]	GO:0004326; GO:0005524	GO:0004326~tetrahydrofolylpolyglutamate synthase activity;GO:0005524~ATP binding	NA	NA
T1_DN36386_c0_g2_i2	3150	tr|A0A0J8BN19|A0A0J8BN19_BETVU	790	77.6	753	71.71	95.32	166	2	448	2703	40	790	0	Uncharacterized protein	BVRB_8g193370	Beta vulgaris subsp. vulgaris	NA	intracellular [GO:0005622]; GTP binding [GO:0005525]; hydrolase activity, acting on acid anhydrides [GO:0016817]; protein targeting to chloroplast [GO:0045036]	GO:0005525; GO:0005622; GO:0016817; GO:0045036	GO:0005525~GTP binding;GO:0016817~hydrolase activity, acting on acid anhydrides	GO:0045036~protein targeting to chloroplast	GO:0005622~intracellular
T1_DN19043_c0_g1_i1	408	tr|A0A0K9RRV9|A0A0K9RRV9_SPIOL	343	85.9	135	99.26	39.36	19	0	3	407	81	215	3.2e-61	Uncharacterized protein	SOVF_035240	Spinacia oleracea (Spinach)	NA	NA	NA	NA	NA	NA
T1_DN39856_c0_g1_i4	3211	tr|A0A0J8C2R2|A0A0J8C2R2_BETVU	758	95.6	386	36.06	50.92	17	0	1154	2311	272	657	1.3e-213	Uncharacterized protein	BVRB_6g146200	Beta vulgaris subsp. vulgaris	NA	nucleus [GO:0005634]; ATP binding [GO:0005524]; ATP-dependent DNA helicase activity [GO:0004003]; DNA binding [GO:0003677]; nucleotide-excision repair [GO:0006289]	GO:0003677; GO:0004003; GO:0005524; GO:0005634; GO:0006289	GO:0003677~DNA binding;GO:0004003~ATP-dependent DNA helicase activity;GO:0005524~ATP binding	GO:0006289~nucleotide-excision repair	GO:0005634~nucleus
T1_DN38874_c0_g1_i6	2371	tr|A0A0J8CTS1|A0A0J8CTS1_BETVU	479	75.1	511	64.66	100	89	5	148	1665	1	478	3.5e-208	Uncharacterized protein	BVRB_2g040520	Beta vulgaris subsp. vulgaris	NA	oxidoreductase activity [GO:0016491]	GO:0016491	GO:0016491~oxidoreductase activity	NA	NA
T1_DN30865_c0_g2_i3	569	tr|A0A0K9RE98|A0A0K9RE98_SPIOL	491	66.3	83	43.76	16.9	28	0	496	248	76	158	1.5e-24	Uncharacterized protein	SOVF_076550	Spinacia oleracea (Spinach)	NA	integral component of membrane [GO:0016021]; substrate-specific transmembrane transporter activity [GO:0022891]	GO:0016021; GO:0022891	GO:0022891~substrate-specific transmembrane transporter activity	NA	GO:0016021~integral component of membrane
T1_DN45664_c0_g1_i1	861	tr|A0A0K9RTU9|A0A0K9RTU9_SPIOL	368	81.5	281	97.91	76.36	51	1	17	859	47	326	1.7e-133	Peroxidase (EC 1.11.1.7)	SOVF_029010	Spinacia oleracea (Spinach)	NA	extracellular region [GO:0005576]; integral component of membrane [GO:0016021]; heme binding [GO:0020037]; metal ion binding [GO:0046872]; peroxidase activity [GO:0004601]; hydrogen peroxide catabolic process [GO:0042744]; response to oxidative stress [GO:0006979]	GO:0004601; GO:0005576; GO:0006979; GO:0016021; GO:0020037; GO:0042744; GO:0046872	GO:0004601~peroxidase activity;GO:0020037~heme binding;GO:0046872~metal ion binding	GO:0006979~response to oxidative stress;GO:0042744~hydrogen peroxide catabolic process	GO:0005576~extracellular region;GO:0016021~integral component of membrane
T1_DN39108_c0_g11_i5	461	tr|A0A0K9RQ89|A0A0K9RQ89_SPIOL	265	75.6	86	55.97	32.45	21	0	1	258	167	252	6.7e-31	Uncharacterized protein	SOVF_047010	Spinacia oleracea (Spinach)	NA	endonuclease activity [GO:0004519]; DNA repair [GO:0006281]	GO:0004519; GO:0006281	GO:0004519~endonuclease activity	GO:0006281~DNA repair	NA
T1_DN38394_c2_g5_i13	1063	tr|A0A0K9QKL0|A0A0K9QKL0_SPIOL	524	82.1	112	31.61	21.37	20	0	56	391	398	509	1.9e-44	Uncharacterized protein	SOVF_168760	Spinacia oleracea (Spinach)	NA	3-dehydroquinate dehydratase activity [GO:0003855]; shikimate 3-dehydrogenase (NADP+) activity [GO:0004764]	GO:0003855; GO:0004764	GO:0003855~3-dehydroquinate dehydratase activity;GO:0004764~shikimate 3-dehydrogenase (NADP+) activity	NA	NA
T1_DN23742_c0_g1_i1	743	tr|A0A0J8B7A2|A0A0J8B7A2_BETVU	817	59.3	246	99.33	30.11	93	3	3	725	458	701	3.3e-72	Uncharacterized protein	BVRB_006020	Beta vulgaris subsp. vulgaris	NA	nucleus [GO:0005634]; DNA binding [GO:0003677]; zinc ion binding [GO:0008270]	GO:0003677; GO:0005634; GO:0008270	GO:0003677~DNA binding;GO:0008270~zinc ion binding	NA	GO:0005634~nucleus
T1_DN35951_c0_g1_i8	1186	tr|A0A0K9QFB7|A0A0K9QFB7_SPIOL	703	84.6	240	60.71	34.14	37	0	2	721	344	583	4e-112	Uncharacterized protein	SOVF_191600	Spinacia oleracea (Spinach)	NA	NA	NA	NA	NA	NA
T1_DN18600_c0_g2_i1	1874	tr|M0ZX54|M0ZX54_SOLTU	367	43.2	183	29.3	49.86	88	1	437	985	38	204	6.9e-34	Uncharacterized protein	NA	Solanum tuberosum (Potato)	NA	metal ion binding [GO:0046872]; metal ion transport [GO:0030001]	GO:0030001; GO:0046872	GO:0046872~metal ion binding	GO:0030001~metal ion transport	NA
T1_DN38446_c0_g3_i13	1592	tr|A0A0K9RV65|A0A0K9RV65_SPIOL	594	80.8	219	41.27	36.87	36	1	210	866	20	232	3.7e-97	Uncharacterized protein	SOVF_025480	Spinacia oleracea (Spinach)	NA	phosphatidylinositol phosphate phosphatase activity [GO:0052866]	GO:0052866	GO:0052866~phosphatidylinositol phosphate phosphatase activity	NA	NA
T1_DN34338_c0_g1_i4	2893	tr|A0A0J8C725|A0A0J8C725_BETVU	783	76.1	842	87.31	100	133	9	267	2765	1	783	0	Potassium transporter	BVRB_6g146500	Beta vulgaris subsp. vulgaris	NA	integral component of membrane [GO:0016021]; potassium ion transmembrane transporter activity [GO:0015079]	GO:0015079; GO:0016021	GO:0015079~potassium ion transmembrane transporter activity	NA	GO:0016021~integral component of membrane
T1_DN35319_c0_g1_i4	1526	tr|A0A0K9RQJ3|A0A0K9RQJ3_SPIOL	203	90.6	203	39.91	100	19	0	127	735	1	203	1.4e-104	Uncharacterized protein	SOVF_045960	Spinacia oleracea (Spinach)	NA	NA	NA	NA	NA	NA
T1_DN38595_c0_g1_i2	2461	tr|A0A0K9QHX3|A0A0K9QHX3_SPIOL	403	71	255	31.08	63.28	73	1	1013	1774	149	403	5.8e-97	Uncharacterized protein	SOVF_177360	Spinacia oleracea (Spinach)	NA	integral component of membrane [GO:0016021]; transmembrane transport [GO:0055085]	GO:0016021; GO:0055085	NA	GO:0055085~transmembrane transport	GO:0016021~integral component of membrane
T1_DN32258_c0_g1_i2	1534	tr|A0A0K9RHC7|A0A0K9RHC7_SPIOL	345	61.7	298	58.28	86.38	97	5	163	1029	1	290	5.7e-95	Uncharacterized protein	SOVF_066450	Spinacia oleracea (Spinach)	NA	zinc ion binding [GO:0008270]	GO:0008270	GO:0008270~zinc ion binding	NA	NA
T1_DN36481_c0_g1_i6	3714	tr|A0A0J8CLQ6|A0A0J8CLQ6_BETVU	1132	84.7	438	35.38	38.69	67	0	1787	3100	695	1132	1.9e-221	Uncharacterized protein	BVRB_4g074530	Beta vulgaris subsp. vulgaris	NA	hydrolase activity [GO:0016787]; phosphatidylinositol dephosphorylation [GO:0046856]	GO:0016787; GO:0046856	GO:0016787~hydrolase activity	GO:0046856~phosphatidylinositol dephosphorylation	NA
T1_DN27672_c0_g1_i1	1122	tr|A0A0K9R2T7|A0A0K9R2T7_SPIOL	627	75.5	330	88.24	52.63	74	3	122	1093	299	627	2.1e-139	Uncharacterized protein	SOVF_112860	Spinacia oleracea (Spinach)	NA	nucleus [GO:0005634]; cell cycle [GO:0007049]; DNA repair [GO:0006281]	GO:0005634; GO:0006281; GO:0007049	NA	GO:0006281~DNA repair;GO:0007049~cell cycle	GO:0005634~nucleus
T1_DN33491_c0_g1_i2	494	tr|A0A0J8C3H0|A0A0J8C3H0_BETVU	374	82.3	141	85.63	37.7	25	0	70	492	22	162	2.2e-64	Uncharacterized protein	BVRB_7g159620	Beta vulgaris subsp. vulgaris	NA	integral component of membrane [GO:0016021]	GO:0016021	NA	NA	GO:0016021~integral component of membrane
T1_DN29299_c0_g1_i1	369	tr|A0A0K9QS16|A0A0K9QS16_SPIOL	882	93	43	34.96	4.88	3	0	356	228	326	368	1.6e-14	Uncharacterized protein	SOVF_147880	Spinacia oleracea (Spinach)	NA	integral component of membrane [GO:0016021]; ATP binding [GO:0005524]; protein kinase activity [GO:0004672]	GO:0004672; GO:0005524; GO:0016021	GO:0004672~protein kinase activity;GO:0005524~ATP binding	NA	GO:0016021~integral component of membrane
T1_DN39955_c0_g1_i8	3012	tr|A0A0J8CVV6|A0A0J8CVV6_BETVU	678	75	681	67.83	100	162	5	656	2683	1	678	4.5e-285	Uncharacterized protein	BVRB_2g034750	Beta vulgaris subsp. vulgaris	NA	GTP binding [GO:0005525]; GTPase activity [GO:0003924]; zinc ion binding [GO:0008270]	GO:0003924; GO:0005525; GO:0008270	GO:0003924~GTPase activity;GO:0005525~GTP binding;GO:0008270~zinc ion binding	NA	NA
T1_DN21635_c0_g1_i1	538	tr|A0A0K9QTW7|A0A0K9QTW7_SPIOL	1524	54.5	123	68.59	8.07	49	4	2	352	1403	1524	9.2e-24	Uncharacterized protein	SOVF_147300	Spinacia oleracea (Spinach)	NA	metallopeptidase activity [GO:0008237]; zinc ion binding [GO:0008270]	GO:0008237; GO:0008270	GO:0008237~metallopeptidase activity;GO:0008270~zinc ion binding	NA	NA
T1_DN37396_c0_g3_i3	1146	tr|A0A0J8D4A2|A0A0J8D4A2_BETVU	328	81.8	148	38.74	45.12	24	1	458	901	80	224	5.6e-63	Uncharacterized protein	BVRB_1g015400	Beta vulgaris subsp. vulgaris	NA	NA	NA	NA	NA	NA
T1_DN65822_c0_g1_i1	402	tr|A0A0K0K8B3|A0A0K0K8B3_9CARY	1787	86.2	116	86.57	6.49	16	0	349	2	1494	1609	5e-51	Hypothetical chloroplast RF19	ycf1	Haloxylon ammodendron	NA	chloroplast [GO:0009507]; integral component of membrane [GO:0016021]	GO:0009507; GO:0016021	NA	NA	GO:0009507~chloroplast;GO:0016021~integral component of membrane
T1_DN51352_c0_g1_i1	392	tr|A0A0K9RT27|A0A0K9RT27_SPIOL	490	54.4	68	52.04	13.88	29	2	251	54	1	68	1.3e-11	Uncharacterized protein	SOVF_032130	Spinacia oleracea (Spinach)	NA	nucleus [GO:0005634]; transcription factor activity, sequence-specific DNA binding [GO:0003700]	GO:0003700; GO:0005634	GO:0003700~sequence-specific DNA binding transcription factor activity	NA	GO:0005634~nucleus
T1_DN26517_c0_g2_i1	1143	tr|A0A151TPU3|A0A151TPU3_CAJCA	1342	68.3	378	99.21	28.17	119	1	1141	8	838	1214	3.2e-151	Retrovirus-related Pol polyprotein from transposon TNT 1-94	KK1_022691	Cajanus cajan (Pigeon pea) (Cajanus indicus)	NA	nucleic acid binding [GO:0003676]; zinc ion binding [GO:0008270]; DNA integration [GO:0015074]	GO:0003676; GO:0008270; GO:0015074	GO:0003676~nucleic acid binding;GO:0008270~zinc ion binding	GO:0015074~DNA integration	NA
T1_DN31924_c0_g2_i6	786	tr|A0A0K9QZD8|A0A0K9QZD8_SPIOL	128	86.4	59	22.52	46.09	8	0	333	509	1	59	6.2e-21	Uncharacterized protein	SOVF_123950	Spinacia oleracea (Spinach)	NA	integral component of membrane [GO:0016021]; mitochondrial membrane [GO:0031966]	GO:0016021; GO:0031966	NA	NA	GO:0016021~integral component of membrane;GO:0031966~mitochondrial membrane
T1_DN38735_c2_g7_i1	360	tr|A0A0J8BNF1|A0A0J8BNF1_BETVU	665	94.2	69	57.5	10.38	4	0	153	359	1	69	5.7e-30	Uncharacterized protein	BVRB_8g193890	Beta vulgaris subsp. vulgaris	NA	NA	NA	NA	NA	NA
T1_DN34507_c0_g1_i10	979	tr|W9STE0|W9STE0_9ROSA	427	61	269	82.43	63	72	2	19	825	86	321	7.4e-88	Triacylglycerol lipase 2	L484_009829	Morus notabilis	NA	lipid metabolic process [GO:0006629]	GO:0006629	NA	GO:0006629~lipid metabolic process	NA
T1_DN39696_c1_g2_i4	2184	tr|A0A176VY76|A0A176VY76_MARPO	386	36.9	111	15.25	28.76	61	3	1398	1724	267	370	2.1e-10	Uncharacterized protein	AXG93_4368s1770	Marchantia polymorpha subsp. polymorpha	NA	integral component of membrane [GO:0016021]	GO:0016021	NA	NA	GO:0016021~integral component of membrane
T1_DN16678_c0_g1_i1	317	tr|A0A0J8CEP6|A0A0J8CEP6_BETVU	1072	67.6	105	99.37	9.79	34	0	2	316	926	1030	1.1e-32	Uncharacterized protein	BVRB_5g117340	Beta vulgaris subsp. vulgaris	NA	integral component of membrane [GO:0016021]	GO:0016021	NA	NA	GO:0016021~integral component of membrane
T1_DN31159_c0_g1_i4	1408	tr|A0A0K9RDT9|A0A0K9RDT9_SPIOL	346	75.7	267	56.89	77.17	65	0	387	1187	80	346	7.8e-107	Uncharacterized protein	SOVF_078350	Spinacia oleracea (Spinach)	NA	NA	NA	NA	NA	NA
T1_DN33381_c0_g2_i2	1356	tr|A0A0J8EQW6|A0A0J8EQW6_BETVU	306	80.5	287	63.5	93.79	52	2	216	1076	24	306	4.3e-126	Uncharacterized protein	BVRB_7g175530	Beta vulgaris subsp. vulgaris	NA	NA	NA	NA	NA	NA
T1_DN39139_c0_g9_i2	2348	tr|A0A067KJY6|A0A067KJY6_JATCU	579	77.6	580	74.11	100	124	2	194	1918	1	579	3.1e-265	Peptidylprolyl isomerase (EC 5.2.1.8)	JCGZ_13125	Jatropha curcas (Barbados nut)	NA	peptidyl-prolyl cis-trans isomerase activity [GO:0003755]	GO:0003755	GO:0003755~peptidyl-prolyl cis-trans isomerase activity	NA	NA
T1_DN34646_c0_g1_i1	2745	tr|A0A0J8BJ96|A0A0J8BJ96_BETVU	698	81.6	489	53.44	70.06	82	2	849	2303	213	697	2.2e-230	Uncharacterized protein	BVRB_1g019510	Beta vulgaris subsp. vulgaris	NA	mRNA binding [GO:0003729]; RNA uridylyltransferase activity [GO:0050265]; positive regulation of production of siRNA involved in RNA interference [GO:1903705]; regulation of gene silencing by miRNA [GO:0060964]; RNA 3' uridylation [GO:0071076]	GO:0003729; GO:0050265; GO:0060964; GO:0071076; GO:1903705	GO:0003729~mRNA binding;GO:0050265~RNA uridylyltransferase activity	GO:0060964~regulation of gene silencing by miRNA;GO:0071076~RNA 3' uridylation;GO:1903705~positive regulation of production of siRNA involved in RNA interference	NA
T1_DN39980_c0_g4_i9	3788	tr|A0A0K9RBA2|A0A0K9RBA2_SPIOL	1370	80.1	1001	79.28	73.07	179	3	36	2987	81	1078	0	Uncharacterized protein	SOVF_086250	Spinacia oleracea (Spinach)	NA	2 iron, 2 sulfur cluster binding [GO:0051537]; electron carrier activity [GO:0009055]; flavin adenine dinucleotide binding [GO:0050660]; iron ion binding [GO:0005506]; oxidoreductase activity, acting on CH-OH group of donors [GO:0016614]	GO:0005506; GO:0009055; GO:0016614; GO:0050660; GO:0051537	GO:0005506~iron ion binding;GO:0009055~electron carrier activity;GO:0016614~oxidoreductase activity, acting on CH-OH group of donors;GO:0050660~flavin adenine dinucleotide binding;GO:0051537~2 iron, 2 sulfur cluster binding	NA	NA
T1_DN40010_c1_g2_i13	5716	tr|A0A0K9QJW6|A0A0K9QJW6_SPIOL	2687	79.1	751	39.42	27.95	156	1	5	2257	924	1673	0	Uncharacterized protein	SOVF_177220	Spinacia oleracea (Spinach)	NA	NA	NA	NA	NA	NA
T1_DN1041_c0_g1_i1	476	tr|A0A0J8F6W4|A0A0J8F6W4_BETVU	497	93.5	108	68.07	21.73	7	0	1	324	261	368	1.9e-49	Uncharacterized protein	BVRB_5g106280	Beta vulgaris subsp. vulgaris	NA	ATP binding [GO:0005524]; protein kinase activity [GO:0004672]	GO:0004672; GO:0005524	GO:0004672~protein kinase activity;GO:0005524~ATP binding	NA	NA
T1_DN28419_c0_g1_i1	2776	tr|A0A0J8BKG9|A0A0J8BKG9_BETVU	804	71.9	708	76.51	88.06	194	3	368	2491	101	803	7.5e-295	Uncharacterized protein	BVRB_9g218580	Beta vulgaris subsp. vulgaris	NA	endonuclease activity [GO:0004519]; Group II intron splicing [GO:0000373]; mRNA cis splicing, via spliceosome [GO:0045292]; photosystem I assembly [GO:0048564]	GO:0000373; GO:0004519; GO:0045292; GO:0048564	GO:0004519~endonuclease activity	GO:0000373~Group II intron splicing;GO:0045292~mRNA cis splicing, via spliceosome;GO:0048564~photosystem I assembly	NA
T1_DN50720_c0_g1_i1	539	tr|A4VBF4|A4VBF4_VIGRA	591	75	44	24.49	7.45	11	0	407	538	372	415	7.3e-13	Phosphoinositide phospholipase C (EC 3.1.4.11)	plc3	Vigna radiata (Mung bean)	NA	intracellular [GO:0005622]; phosphatidylinositol phospholipase C activity [GO:0004435]; signal transducer activity [GO:0004871]; intracellular signal transduction [GO:0035556]; lipid catabolic process [GO:0016042]	GO:0004435; GO:0004871; GO:0005622; GO:0016042; GO:0035556	GO:0004435~phosphatidylinositol phospholipase C activity;GO:0004871~signal transducer activity	GO:0016042~lipid catabolic process;GO:0035556~intracellular signal transduction	GO:0005622~intracellular
T1_DN34426_c0_g1_i1	2217	tr|A0A0K9R7B5|A0A0K9R7B5_SPIOL	407	86.9	405	54.8	99.51	53	0	623	1837	3	407	1.2e-210	S-acyltransferase (EC 2.3.1.225) (Palmitoyltransferase)	SOVF_097170	Spinacia oleracea (Spinach)	NA	integral component of membrane [GO:0016021]; protein-cysteine S-palmitoyltransferase activity [GO:0019706]; zinc ion binding [GO:0008270]	GO:0008270; GO:0016021; GO:0019706	GO:0008270~zinc ion binding;GO:0019706~protein-cysteine S-palmitoyltransferase activity	NA	GO:0016021~integral component of membrane
T1_DN35962_c0_g3_i5	1503	tr|A0A0K9RFU8|A0A0K9RFU8_SPIOL	736	69.5	442	88.22	60.05	120	5	92	1411	199	627	2.5e-180	Uncharacterized protein	SOVF_076680	Spinacia oleracea (Spinach)	NA	integral component of membrane [GO:0016021]; cellulose synthase (UDP-forming) activity [GO:0016760]; cell wall organization [GO:0071555]; cellulose biosynthetic process [GO:0030244]	GO:0016021; GO:0016760; GO:0030244; GO:0071555	GO:0016760~cellulose synthase (UDP-forming) activity	GO:0030244~cellulose biosynthetic process;GO:0071555~cell wall organization	GO:0016021~integral component of membrane
T1_DN20838_c0_g1_i1	330	tr|A0A0K9R3T2|A0A0K9R3T2_SPIOL	703	88.2	76	69.09	10.81	9	0	103	330	10	85	3.7e-31	Uncharacterized protein	SOVF_110110	Spinacia oleracea (Spinach)	NA	pseudouridine synthase activity [GO:0009982]; RNA binding [GO:0003723]; pseudouridine synthesis [GO:0001522]	GO:0001522; GO:0003723; GO:0009982	GO:0003723~RNA binding;GO:0009982~pseudouridine synthase activity	GO:0001522~pseudouridine synthesis	NA
T1_DN38235_c0_g2_i2	3572	tr|A0A0J8EGE6|A0A0J8EGE6_BETVU	935	87.6	933	78.36	99.79	115	1	494	3292	1	932	0	Uncharacterized protein	BVRB_9g207740	Beta vulgaris subsp. vulgaris	NA	integral component of membrane [GO:0016021]	GO:0016021	NA	NA	GO:0016021~integral component of membrane
T1_DN35150_c0_g2_i3	1317	tr|A0A0K9RFN1|A0A0K9RFN1_SPIOL	351	64.9	268	61.05	76.35	87	3	343	1131	84	349	1.3e-92	Uncharacterized protein	SOVF_076810	Spinacia oleracea (Spinach)	NA	ATP binding [GO:0005524]; protein kinase activity [GO:0004672]	GO:0004672; GO:0005524	GO:0004672~protein kinase activity;GO:0005524~ATP binding	NA	NA
T1_DN9447_c0_g1_i1	318	tr|A0A0K9RZ59|A0A0K9RZ59_SPIOL	776	79.2	106	100	13.66	22	0	1	318	660	765	2.4e-43	Uncharacterized protein	SOVF_012070	Spinacia oleracea (Spinach)	NA	serine-type endopeptidase activity [GO:0004252]	GO:0004252	GO:0004252~serine-type endopeptidase activity	NA	NA
T1_DN49325_c0_g1_i1	511	tr|A0A0J8C9J8|A0A0J8C9J8_BETVU	386	68	169	99.22	43.78	54	0	3	509	66	234	5.2e-61	Uncharacterized protein	BVRB_5g115340	Beta vulgaris subsp. vulgaris	NA	double-stranded DNA binding [GO:0003690]; regulation of transcription, DNA-templated [GO:0006355]	GO:0003690; GO:0006355	GO:0003690~double-stranded DNA binding	GO:0006355~regulation of transcription, DNA-templated	NA
T1_DN38285_c4_g2_i2	2205	tr|A0A0J8B1Y0|A0A0J8B1Y0_BETVU	324	50.5	323	43.95	99.69	138	11	1759	833	1	315	2.6e-80	Uncharacterized protein	BVRB_013040	Beta vulgaris subsp. vulgaris	NA	NA	NA	NA	NA	NA
T1_DN28229_c1_g1_i1	314	tr|A0A067JJP4|A0A067JJP4_JATCU	735	56.9	51	48.73	6.94	15	1	21	152	1	51	5e-06	Uncharacterized protein	JCGZ_25779	Jatropha curcas (Barbados nut)	NA	integral component of membrane [GO:0016021]; calcium ion binding [GO:0005509]; voltage-gated calcium channel activity [GO:0005245]	GO:0005245; GO:0005509; GO:0016021	GO:0005245~voltage-gated calcium channel activity;GO:0005509~calcium ion binding	NA	GO:0016021~integral component of membrane
T1_DN39755_c0_g1_i6	479	tr|A0A0K9S1P7|A0A0K9S1P7_SPIOL	1720	93.5	77	48.23	4.48	5	0	249	479	1489	1565	1.8e-34	Uncharacterized protein	SOVF_002920	Spinacia oleracea (Spinach)	NA	NA	NA	NA	NA	NA
T1_DN38932_c1_g7_i13	1458	tr|A0A0J8F0S5|A0A0J8F0S5_BETVU	380	88.3	309	63.58	81.32	35	1	248	1174	63	370	8.8e-154	Flap endonuclease 1 (FEN-1) (EC 3.1.-.-) (Flap structure-specific endonuclease 1)	FEN1 BVRB_6g132480	Beta vulgaris subsp. vulgaris	NA	cytosol [GO:0005829]; mitochondrion [GO:0005739]; nucleolus [GO:0005730]; nucleoplasm [GO:0005654]; 5'-3' exonuclease activity [GO:0008409]; 5'-flap endonuclease activity [GO:0017108]; DNA binding [GO:0003677]; magnesium ion binding [GO:0000287]; base-excision repair [GO:0006284]; DNA replication, removal of RNA primer [GO:0043137]	GO:0000287; GO:0003677; GO:0005654; GO:0005730; GO:0005739; GO:0005829; GO:0006284; GO:0008409; GO:0017108; GO:0043137	GO:0000287~magnesium ion binding;GO:0003677~DNA binding;GO:0008409~5'-3' exonuclease activity;GO:0017108~5'-flap endonuclease activity	GO:0006284~base-excision repair;GO:0043137~DNA replication, removal of RNA primer	GO:0005654~nucleoplasm;GO:0005730~nucleolus;GO:0005739~mitochondrion;GO:0005829~cytosol
T1_DN31607_c0_g1_i2	1690	tr|A0A0J8C3R8|A0A0J8C3R8_BETVU	343	36.6	172	30.53	50.15	103	5	788	1300	173	339	8.2e-10	Uncharacterized protein	BVRB_6g142950	Beta vulgaris subsp. vulgaris	NA	NA	NA	NA	NA	NA
T1_DN39192_c0_g1_i1	1626	tr|A0A0J8CWI2|A0A0J8CWI2_BETVU	589	61.8	309	57.01	52.46	106	3	272	1174	1	305	1.6e-103	Uncharacterized protein	BVRB_3g054660	Beta vulgaris subsp. vulgaris	NA	NA	NA	NA	NA	NA
T1_DN33005_c0_g1_i2	1588	tr|A0A0K9RIY5|A0A0K9RIY5_SPIOL	290	56.8	292	55.16	100	122	2	45	920	3	290	7.8e-79	Uncharacterized protein	SOVF_061480	Spinacia oleracea (Spinach)	NA	NA	NA	NA	NA	NA
T1_DN77258_c0_g1_i1	352	tr|A0A0J8CGR9|A0A0J8CGR9_BETVU	556	79.1	43	36.65	7.73	9	0	2	130	514	556	1.5e-11	Uncharacterized protein	BVRB_5g110580	Beta vulgaris subsp. vulgaris	NA	integral component of membrane [GO:0016021]; peroxisome [GO:0005777]; fatty-acyl-CoA synthase activity [GO:0004321]; jasmonic acid biosynthetic process [GO:0009695]	GO:0004321; GO:0005777; GO:0009695; GO:0016021	GO:0004321~fatty-acyl-CoA synthase activity	GO:0009695~jasmonic acid biosynthetic process	GO:0005777~peroxisome;GO:0016021~integral component of membrane
T1_DN39283_c0_g4_i5	431	tr|A0A0K9RS45|A0A0K9RS45_SPIOL	816	64.3	84	58.47	10.29	27	2	180	431	107	187	4e-22	Uncharacterized protein	SOVF_034550	Spinacia oleracea (Spinach)	NA	ADP binding [GO:0043531]; defense response [GO:0006952]	GO:0006952; GO:0043531	GO:0043531~ADP binding	GO:0006952~defense response	NA
T1_DN39707_c0_g2_i1	311	tr|A0A0K9RIR3|A0A0K9RIR3_SPIOL	876	64.4	101	97.43	11.53	34	1	7	309	264	362	1.2e-28	Uncharacterized protein	SOVF_067950	Spinacia oleracea (Spinach)	NA	ADP binding [GO:0043531]; defense response [GO:0006952]	GO:0006952; GO:0043531	GO:0043531~ADP binding	GO:0006952~defense response	NA
T1_DN39752_c0_g2_i3	616	tr|A0A0J8D0U2|A0A0J8D0U2_BETVU	691	73.9	46	22.4	6.66	12	0	399	262	486	531	1.7e-10	Uncharacterized protein	BVRB_1g012560	Beta vulgaris subsp. vulgaris	NA	ATP binding [GO:0005524]; protein kinase activity [GO:0004672]	GO:0004672; GO:0005524	GO:0004672~protein kinase activity;GO:0005524~ATP binding	NA	NA
T1_DN39755_c1_g10_i3	1663	tr|A0A0K9QCM1|A0A0K9QCM1_SPIOL	726	67.7	341	61.52	46.97	82	2	642	1661	245	558	8e-127	Uncharacterized protein	SOVF_194200	Spinacia oleracea (Spinach)	NA	NA	NA	NA	NA	NA
T1_DN39406_c4_g2_i3	2315	tr|A0A0K9RYV9|A0A0K9RYV9_SPIOL	117	56.9	116	15.03	99.15	48	2	1303	1644	1	116	8e-24	Uncharacterized protein	SOVF_012770	Spinacia oleracea (Spinach)	NA	NA	NA	NA	NA	NA
T1_DN38925_c0_g5_i7	467	tr|A0A0K9RCA8|A0A0K9RCA8_SPIOL	639	56.2	80	51.39	12.52	9	1	228	467	317	370	1e-15	Uncharacterized protein	SOVF_083140	Spinacia oleracea (Spinach)	NA	integral component of membrane [GO:0016021]	GO:0016021	NA	NA	GO:0016021~integral component of membrane
T1_DN40111_c2_g3_i15	1740	tr|A0A0J8CDN0|A0A0J8CDN0_BETVU	1012	83.6	116	20	11.46	19	0	849	1196	887	1002	3.7e-50	Protein translocase subunit SecA	BVRB_5g122730	Beta vulgaris subsp. vulgaris	NA	integral component of membrane [GO:0016021]; intracellular [GO:0005622]; ATP binding [GO:0005524]; protein import [GO:0017038]; protein targeting [GO:0006605]	GO:0005524; GO:0005622; GO:0006605; GO:0016021; GO:0017038	GO:0005524~ATP binding	GO:0006605~protein targeting;GO:0017038~protein import	GO:0005622~intracellular;GO:0016021~integral component of membrane
T1_DN35761_c0_g1_i4	905	tr|A0A0K9R9X6|A0A0K9R9X6_SPIOL	186	65.6	186	61.66	100	64	0	93	650	1	186	4.3e-66	NADH dehydrogenase [ubiquinone] 1 alpha subcomplex subunit 12	SOVF_094850	Spinacia oleracea (Spinach)	NA	mitochondrial inner membrane [GO:0005743]; respiratory chain [GO:0070469]; electron carrier activity [GO:0009055]; NADH dehydrogenase (ubiquinone) activity [GO:0008137]	GO:0005743; GO:0008137; GO:0009055; GO:0070469	GO:0008137~NADH dehydrogenase (ubiquinone) activity;GO:0009055~electron carrier activity	NA	GO:0005743~mitochondrial inner membrane;GO:0070469~respiratory chain
T1_DN79733_c0_g1_i1	357	tr|A0A0J8CL62|A0A0J8CL62_BETVU	578	64.1	117	98.32	20.24	38	1	7	357	29	141	6.8e-31	Uncharacterized protein	BVRB_4g075830	Beta vulgaris subsp. vulgaris	NA	NA	NA	NA	NA	NA
T1_DN36475_c0_g1_i2	1400	tr|A0A0J8E2C9|A0A0J8E2C9_BETVU	312	73.2	310	66.43	99.36	76	4	3	914	4	312	1.7e-117	Protein-L-isoaspartate O-methyltransferase (EC 2.1.1.77)	BVRB_7g177100	Beta vulgaris subsp. vulgaris	NA	nucleus [GO:0005634]; protein-L-isoaspartate (D-aspartate) O-methyltransferase activity [GO:0004719]	GO:0004719; GO:0005634	GO:0004719~protein-L-isoaspartate (D-aspartate) O-methyltransferase activity	NA	GO:0005634~nucleus
T1_DN29234_c0_g1_i1	1203	tr|A0A0J8CLR1|A0A0J8CLR1_BETVU	213	50.8	130	32.42	61.03	56	2	257	643	91	213	9.3e-24	Uncharacterized protein	BVRB_4g090580	Beta vulgaris subsp. vulgaris	NA	NA	NA	NA	NA	NA
T1_DN53511_c0_g1_i1	553	tr|A0A0J8BTC4|A0A0J8BTC4_BETVU	665	67.5	123	66.73	18.5	34	3	186	551	1	118	1.1e-32	Uncharacterized protein	BVRB_7g169730	Beta vulgaris subsp. vulgaris	NA	exocyst [GO:0000145]; exocytosis [GO:0006887]	GO:0000145; GO:0006887	NA	GO:0006887~exocytosis	GO:0000145~exocyst
T1_DN35020_c2_g1_i4	1149	tr|A0A0J8FTY5|A0A0J8FTY5_BETVU	478	81.1	127	33.16	26.57	24	0	486	866	352	478	4.8e-54	Uncharacterized protein	BVRB_1g015460	Beta vulgaris subsp. vulgaris	NA	NA	NA	NA	NA	NA
T1_DN9347_c0_g1_i1	575	tr|A0A0K9RQL2|A0A0K9RQL2_SPIOL	509	75.7	37	19.3	7.27	9	0	13	123	418	454	3.4e-08	Uncharacterized protein	SOVF_046320	Spinacia oleracea (Spinach)	NA	oxidoreductase activity [GO:0016491]	GO:0016491	GO:0016491~oxidoreductase activity	NA	NA
T1_DN39755_c1_g14_i16	2263	tr|A0A0J8CAZ0|A0A0J8CAZ0_BETVU	362	72.1	147	19.49	40.61	41	0	1515	1955	58	204	1e-52	Uncharacterized protein	BVRB_6g134480	Beta vulgaris subsp. vulgaris	NA	peptidyl-prolyl cis-trans isomerase activity [GO:0003755]; protein folding [GO:0006457]	GO:0003755; GO:0006457	GO:0003755~peptidyl-prolyl cis-trans isomerase activity	GO:0006457~protein folding	NA
T1_DN50186_c0_g1_i1	334	tr|A0A0J8BVS7|A0A0J8BVS7_BETVU	396	74.4	43	38.62	10.86	11	0	334	206	63	105	1.2e-08	Pectate lyase (EC 4.2.2.2)	BVRB_7g167180	Beta vulgaris subsp. vulgaris	PATHWAY: Glycan metabolism; pectin degradation; 2-dehydro-3-deoxy-D-gluconate from pectin: step 2/5. {ECO:0000256|RuleBase:RU361123}.	metal ion binding [GO:0046872]; pectate lyase activity [GO:0030570]; pectin catabolic process [GO:0045490]	GO:0030570; GO:0045490; GO:0046872	GO:0030570~pectate lyase activity;GO:0046872~metal ion binding	GO:0045490~pectin catabolic process	NA
T1_DN39483_c0_g3_i19	1525	tr|A0A0K9RLG0|A0A0K9RLG0_SPIOL	438	85.7	168	33.05	38.36	24	0	317	820	1	168	7.5e-79	Uncharacterized protein	SOVF_059510	Spinacia oleracea (Spinach)	NA	integral component of membrane [GO:0016021]	GO:0016021	NA	NA	GO:0016021~integral component of membrane
T1_DN30279_c0_g1_i1	1079	tr|A0A0J8FXH0|A0A0J8FXH0_BETVU	144	94.5	128	35.59	88.89	6	1	354	737	18	144	7.4e-65	Uncharacterized protein	BVRB_1g003700	Beta vulgaris subsp. vulgaris	NA	translation initiation factor activity [GO:0003743]	GO:0003743	GO:0003743~translation initiation factor activity	NA	NA
T1_DN38572_c0_g2_i14	641	tr|A0A0J8CFG0|A0A0J8CFG0_BETVU	334	67.7	65	30.42	19.46	15	1	228	404	53	117	7.9e-14	Uncharacterized protein	BVRB_5g102280	Beta vulgaris subsp. vulgaris	NA	integral component of membrane [GO:0016021]	GO:0016021	NA	NA	GO:0016021~integral component of membrane
T1_DN4639_c0_g1_i1	310	tr|A0A0K9QX40|A0A0K9QX40_SPIOL	54	83.9	31	30	57.41	5	0	218	310	2	32	2.2e-09	Uncharacterized protein	SOVF_131460	Spinacia oleracea (Spinach)	NA	NA	NA	NA	NA	NA
T1_DN30688_c0_g1_i2	824	tr|A0A068UZU5|A0A068UZU5_COFCA	393	87.7	57	20.75	14.5	7	0	654	824	75	131	1.3e-21	Uncharacterized protein	GSCOC_T00039252001	Coffea canephora (Robusta coffee)	NA	phosphatase activity [GO:0016791]; carbohydrate metabolic process [GO:0005975]	GO:0005975; GO:0016791	GO:0016791~phosphatase activity	GO:0005975~carbohydrate metabolic process	NA
T1_DN38303_c0_g4_i15	1082	tr|A0A0A0LP48|A0A0A0LP48_CUCSA	699	70.6	68	18.85	9.73	16	2	1	195	171	237	1.2e-19	Uncharacterized protein	Csa_2G373520	Cucumis sativus (Cucumber)	NA	ATP binding [GO:0005524]; protein kinase activity [GO:0004672]	GO:0004672; GO:0005524	GO:0004672~protein kinase activity;GO:0005524~ATP binding	NA	NA
T1_DN6300_c1_g1_i1	457	tr|A0A0B2RR76|A0A0B2RR76_GLYSO	382	98.5	65	42.67	17.02	1	0	263	457	1	65	2.3e-31	E3 ubiquitin-protein ligase SIS3 (EC 6.3.2.19)	glysoja_016635	Glycine soja (Wild soybean)	NA	integral component of membrane [GO:0016021]; ligase activity [GO:0016874]; zinc ion binding [GO:0008270]	GO:0008270; GO:0016021; GO:0016874	GO:0008270~zinc ion binding;GO:0016874~ligase activity	NA	GO:0016021~integral component of membrane
T1_DN37089_c0_g4_i1	1027	tr|A0A0K9RST0|A0A0K9RST0_SPIOL	495	68.5	235	68.65	47.47	60	7	333	1025	1	225	9.5e-78	Glycosyltransferases (EC 2.4.-.-)	SOVF_031640	Spinacia oleracea (Spinach)	NA	Golgi membrane [GO:0000139]; integral component of membrane [GO:0016021]; galactosylgalactosylxylosylprotein 3-beta-glucuronosyltransferase activity [GO:0015018]; cell wall organization [GO:0071555]	GO:0000139; GO:0015018; GO:0016021; GO:0071555	GO:0015018~galactosylgalactosylxylosylprotein 3-beta-glucuronosyltransferase activity	GO:0071555~cell wall organization	GO:0000139~Golgi membrane;GO:0016021~integral component of membrane
T1_DN34204_c0_g1_i1	1432	tr|A0A0J8CFR3|A0A0J8CFR3_BETVU	1214	86.7	316	66.2	26.03	42	0	4	951	899	1214	1.2e-158	Uncharacterized protein	BVRB_5g113540	Beta vulgaris subsp. vulgaris	NA	ATP binding [GO:0005524]; nucleic acid binding [GO:0003676]	GO:0003676; GO:0005524	GO:0003676~nucleic acid binding;GO:0005524~ATP binding	NA	NA
T1_DN38597_c1_g5_i1	754	tr|K7LAQ9|K7LAQ9_SOYBN	690	60.3	58	23.08	8.41	23	0	752	579	373	430	4.9e-15	Uncharacterized protein	GLYMA_08G352200	Glycine max (Soybean) (Glycine hispida)	NA	integral component of membrane [GO:0016021]; ATP binding [GO:0005524]; protein kinase activity [GO:0004672]; recognition of pollen [GO:0048544]	GO:0004672; GO:0005524; GO:0016021; GO:0048544	GO:0004672~protein kinase activity;GO:0005524~ATP binding	GO:0048544~recognition of pollen	GO:0016021~integral component of membrane
T1_DN20789_c0_g1_i1	329	tr|A0A0S3T0F3|A0A0S3T0F3_PHAAN	656	75.2	109	99.39	16.62	25	1	3	329	152	258	5.2e-38	Uncharacterized protein	Vigan.09G231700 VIGAN_09231700	Vigna angularis var. angularis	NA	ATP binding [GO:0005524]	GO:0005524	GO:0005524~ATP binding	NA	NA
T1_DN36019_c3_g1_i1	1483	tr|A0A0J8EVH3|A0A0J8EVH3_BETVU	1049	78.7	127	25.69	12.11	22	1	996	1361	13	139	7.3e-47	Uncharacterized protein	BVRB_6g155230	Beta vulgaris subsp. vulgaris	NA	intracellular [GO:0005622]; intracellular protein transport [GO:0006886]	GO:0005622; GO:0006886	NA	GO:0006886~intracellular protein transport	GO:0005622~intracellular
T1_DN38615_c1_g2_i4	802	tr|A0A0J8D2N9|A0A0J8D2N9_BETVU	1186	92.2	90	33.67	7.59	7	0	283	552	601	690	8e-40	Cation-transporting ATPase (EC 3.6.3.-)	BVRB_2g026830	Beta vulgaris subsp. vulgaris	NA	endoplasmic reticulum [GO:0005783]; integral component of membrane [GO:0016021]; plasma membrane [GO:0005886]; ATP binding [GO:0005524]; ATPase activity [GO:0016887]; metal ion binding [GO:0046872]; cation transport [GO:0006812]; cellular metal ion homeostasis [GO:0006875]; cellular response to phosphate starvation [GO:0016036]; meristem maintenance [GO:0010073]; pollen germination [GO:0009846]; …	GO:0005524; GO:0005783; GO:0005886; GO:0006812; GO:0006875; GO:0009846; GO:0010073; GO:0010152; GO:0016021; GO:0016036; GO:0016887; GO:0046872; GO:0048867	GO:0005524~ATP binding;GO:0016887~ATPase activity;GO:0046872~metal ion binding	GO:0006812~cation transport;GO:0006875~cellular metal ion homeostasis;GO:0009846~pollen germination;GO:0010073~meristem maintenance;GO:0010152~pollen maturation;GO:0016036~cellular response to phosphate starvation;GO:0048867~stem cell fate determination	GO:0005783~endoplasmic reticulum;GO:0005886~plasma membrane;GO:0016021~integral component of membrane
T1_DN36689_c1_g1_i2	1701	tr|A0A0K9QQY5|A0A0K9QQY5_SPIOL	333	73.9	326	57.5	97.9	81	3	452	1426	1	323	1.8e-129	Uncharacterized protein	SOVF_151130	Spinacia oleracea (Spinach)	NA	protein folding [GO:0006457]	GO:0006457	NA	GO:0006457~protein folding	NA
T1_DN39929_c0_g3_i7	512	tr|A0A0K9RMW6|A0A0K9RMW6_SPIOL	2344	65.9	129	75.59	5.5	15	1	69	455	1854	1953	2.5e-39	Uncharacterized protein	SOVF_054890	Spinacia oleracea (Spinach)	NA	double-strand break repair [GO:0006302]	GO:0006302	NA	GO:0006302~double-strand break repair	NA
T1_DN37131_c0_g1_i1	655	tr|A0A103XUJ2|A0A103XUJ2_CYNCS	336	96	99	45.34	29.46	4	0	177	473	45	143	2.9e-48	Ureohydrolase	Ccrd_000790	Cynara cardunculus var. scolymus (Artichoke) (Cynara scolymus)	NA	hydrolase activity, acting on carbon-nitrogen (but not peptide) bonds, in linear amidines [GO:0016813]; metal ion binding [GO:0046872]	GO:0016813; GO:0046872	GO:0016813~hydrolase activity, acting on carbon-nitrogen (but not peptide) bonds, in linear amidines;GO:0046872~metal ion binding	NA	NA
T1_DN42449_c0_g1_i1	305	tr|A0A0K9QTD7|A0A0K9QTD7_SPIOL	107	70.2	47	46.23	43.93	14	0	165	305	41	87	4.3e-10	Uncharacterized protein	SOVF_143280	Spinacia oleracea (Spinach)	NA	NA	NA	NA	NA	NA
T1_DN30594_c0_g1_i1	569	tr|A0A0J8CZS6|A0A0J8CZS6_BETVU	334	78.6	145	76.45	43.41	25	2	419	3	159	303	6.9e-62	Uncharacterized protein	BVRB_1g013770	Beta vulgaris subsp. vulgaris	NA	NA	NA	NA	NA	NA
T1_DN36958_c0_g1_i1	313	tr|A0A068TLY8|A0A068TLY8_COFCA	219	88.9	54	51.76	24.66	6	0	232	71	166	219	2e-23	Uncharacterized protein	GSCOC_T00014663001	Coffea canephora (Robusta coffee)	NA	peptide-methionine (R)-S-oxide reductase activity [GO:0033743]; protein repair [GO:0030091]; response to oxidative stress [GO:0006979]	GO:0006979; GO:0030091; GO:0033743	GO:0033743~peptide-methionine (R)-S-oxide reductase activity	GO:0006979~response to oxidative stress;GO:0030091~protein repair	NA
T1_DN59822_c0_g1_i1	373	tr|A0A0J8B9R6|A0A0J8B9R6_BETVU	2129	51.2	123	98.93	5.78	58	2	3	368	1921	2042	1.6e-22	Uncharacterized protein	BVRB_8g201670	Beta vulgaris subsp. vulgaris	NA	intracellular [GO:0005622]; protein import into nucleus [GO:0006606]	GO:0005622; GO:0006606	NA	GO:0006606~protein import into nucleus	GO:0005622~intracellular
T1_DN37178_c0_g3_i6	535	tr|A0A0K9QTQ0|A0A0K9QTQ0_SPIOL	428	56.5	131	73.46	30.61	31	1	218	532	156	286	5.6e-29	Uncharacterized protein	SOVF_149030	Spinacia oleracea (Spinach)	NA	zinc ion binding [GO:0008270]	GO:0008270	GO:0008270~zinc ion binding	NA	NA
T1_DN37711_c0_g3_i2	485	tr|A0A0J8CTS2|A0A0J8CTS2_BETVU	244	59.5	148	91.55	60.66	37	6	1	432	114	242	2.8e-32	Uncharacterized protein	BVRB_3g059880	Beta vulgaris subsp. vulgaris	NA	methyltransferase activity [GO:0008168]	GO:0008168	GO:0008168~methyltransferase activity	NA	NA
T1_DN39452_c0_g1_i4	751	tr|A0A0J8E3Z6|A0A0J8E3Z6_BETVU	557	78.4	176	70.31	31.6	38	0	210	737	106	281	3.6e-74	Uncharacterized protein	BVRB_5g123290	Beta vulgaris subsp. vulgaris	NA	metal ion binding [GO:0046872]; phosphoacetylglucosamine mutase activity [GO:0004610]; carbohydrate metabolic process [GO:0005975]	GO:0004610; GO:0005975; GO:0046872	GO:0004610~phosphoacetylglucosamine mutase activity;GO:0046872~metal ion binding	GO:0005975~carbohydrate metabolic process	NA
T1_DN38713_c0_g2_i1	3115	tr|A0A0K9Q9U7|A0A0K9Q9U7_SPIOL	901	79.8	252	24.27	27.97	51	0	566	1321	650	901	1.4e-108	Uncharacterized protein	SOVF_210620	Spinacia oleracea (Spinach)	NA	ATP binding [GO:0005524]; ATPase activity [GO:0016887]; endonuclease activity [GO:0004519]; mismatched DNA binding [GO:0030983]; mismatch repair [GO:0006298]; negative regulation of DNA recombination [GO:0045910]	GO:0004519; GO:0005524; GO:0006298; GO:0016887; GO:0030983; GO:0045910	GO:0004519~endonuclease activity;GO:0005524~ATP binding;GO:0016887~ATPase activity;GO:0030983~mismatched DNA binding	GO:0006298~mismatch repair;GO:0045910~negative regulation of DNA recombination	NA
T1_DN31476_c0_g1_i3	2101	tr|A5B9L0|A5B9L0_VITVI	505	61	487	69.54	96.44	180	4	175	1623	23	503	1.3e-166	Putative uncharacterized protein	VITISV_035274	Vitis vinifera (Grape)	NA	integral component of membrane [GO:0016021]; heme binding [GO:0020037]; iron ion binding [GO:0005506]; monooxygenase activity [GO:0004497]; oxidoreductase activity, acting on paired donors, with incorporation or reduction of molecular oxygen [GO:0016705]	GO:0004497; GO:0005506; GO:0016021; GO:0016705; GO:0020037	GO:0004497~monooxygenase activity;GO:0005506~iron ion binding;GO:0016705~oxidoreductase activity, acting on paired donors, with incorporation or reduction of molecular oxygen;GO:0020037~heme binding	NA	GO:0016021~integral component of membrane
T1_DN36592_c0_g1_i1	1322	tr|A0A0J8CW62|A0A0J8CW62_BETVU	204	67.2	204	46.29	100	64	1	219	821	1	204	7.2e-70	Uncharacterized protein	BVRB_3g053480	Beta vulgaris subsp. vulgaris	NA	NA	NA	NA	NA	NA
T1_DN34657_c0_g2_i4	1187	tr|A0A0K9RZZ1|A0A0K9RZZ1_SPIOL	311	79.4	311	78.6	100	64	0	104	1036	1	311	7.5e-143	Uncharacterized protein	SOVF_010000	Spinacia oleracea (Spinach)	NA	oxidoreductase activity [GO:0016491]	GO:0016491	GO:0016491~oxidoreductase activity	NA	NA
T1_DN35931_c0_g1_i4	2604	tr|A0A0K9QWQ5|A0A0K9QWQ5_SPIOL	582	82.7	399	45.97	68.56	68	1	898	2091	184	582	5e-192	Uncharacterized protein	SOVF_132250	Spinacia oleracea (Spinach)	NA	integral component of membrane [GO:0016021]; phosphatidylinositol phosphate phosphatase activity [GO:0052866]	GO:0016021; GO:0052866	GO:0052866~phosphatidylinositol phosphate phosphatase activity	NA	GO:0016021~integral component of membrane
T1_DN27927_c0_g1_i2	534	tr|A0A0K9Q865|A0A0K9Q865_SPIOL	130	93.9	49	27.53	37.69	3	0	297	443	63	111	6.1e-20	Uncharacterized protein (Fragment)	SOVF_216180	Spinacia oleracea (Spinach)	NA	NA	NA	NA	NA	NA
T1_DN77369_c0_g1_i1	519	tr|J3SDF5|J3SDF5_BETVU	1631	50	178	100	10.91	83	1	519	4	415	592	2.5e-42	Ty3/gypsy retrotransposon protein	NA	Beta vulgaris subsp. vulgaris	NA	nucleic acid binding [GO:0003676]; DNA integration [GO:0015074]	GO:0003676; GO:0015074	GO:0003676~nucleic acid binding	GO:0015074~DNA integration	NA
T1_DN8959_c0_g1_i1	367	tr|A0A0K9R2X2|A0A0K9R2X2_SPIOL	833	79.5	122	99.73	14.65	25	0	2	367	154	275	9e-47	RING-type E3 ubiquitin transferase (EC 2.3.2.27)	SOVF_112210	Spinacia oleracea (Spinach)	PATHWAY: Protein modification; protein ubiquitination. {ECO:0000256|SAAS:SAAS00512800}.	ubiquitin-protein transferase activity [GO:0004842]	GO:0004842	GO:0004842~ubiquitin-protein transferase activity	NA	NA
T1_DN17851_c0_g1_i2	1149	tr|A0A0K9QXC0|A0A0K9QXC0_SPIOL	289	66	194	50.65	67.13	59	3	115	696	9	195	5.9e-60	Uncharacterized protein	SOVF_138020	Spinacia oleracea (Spinach)	NA	single-stranded DNA binding [GO:0003697]; DNA replication [GO:0006260]	GO:0003697; GO:0006260	GO:0003697~single-stranded DNA binding	GO:0006260~DNA replication	NA
T1_DN37979_c0_g3_i1	831	tr|A0A0J8CTH0|A0A0J8CTH0_BETVU	585	89.7	126	45.49	21.54	13	0	380	3	172	297	3.8e-61	Uncharacterized protein	BVRB_2g042310	Beta vulgaris subsp. vulgaris	NA	integral component of membrane [GO:0016021]; heme binding [GO:0020037]; iron ion binding [GO:0005506]; monooxygenase activity [GO:0004497]; oxidoreductase activity, acting on paired donors, with incorporation or reduction of molecular oxygen [GO:0016705]	GO:0004497; GO:0005506; GO:0016021; GO:0016705; GO:0020037	GO:0004497~monooxygenase activity;GO:0005506~iron ion binding;GO:0016705~oxidoreductase activity, acting on paired donors, with incorporation or reduction of molecular oxygen;GO:0020037~heme binding	NA	GO:0016021~integral component of membrane
T1_DN34994_c0_g1_i2	2465	tr|A0A0J8BWL9|A0A0J8BWL9_BETVU	720	79	514	62.56	71.39	101	4	931	2463	1	510	1.4e-228	Uncharacterized protein	BVRB_7g176600	Beta vulgaris subsp. vulgaris	NA	ATP binding [GO:0005524]; protein kinase activity [GO:0004672]	GO:0004672; GO:0005524	GO:0004672~protein kinase activity;GO:0005524~ATP binding	NA	NA
T1_DN36443_c0_g1_i2	2069	tr|A0A0K9QSK5|A0A0K9QSK5_SPIOL	827	68.2	374	54.23	45.22	113	3	953	2068	45	414	5.1e-139	Uncharacterized protein	SOVF_145940	Spinacia oleracea (Spinach)	NA	nucleus [GO:0005634]; DNA binding [GO:0003677]; zinc ion binding [GO:0008270]	GO:0003677; GO:0005634; GO:0008270	GO:0003677~DNA binding;GO:0008270~zinc ion binding	NA	GO:0005634~nucleus
T1_DN38809_c0_g2_i6	1294	tr|R0I4L4|R0I4L4_9BRAS	153	52.9	104	24.11	67.97	42	1	333	644	32	128	1.6e-21	Protein yippee-like	CARUB_v10016261mg	Capsella rubella	NA	metal ion binding [GO:0046872]	GO:0046872	GO:0046872~metal ion binding	NA	NA
T1_DN80056_c0_g1_i1	815	tr|A0A0K9RN55|A0A0K9RN55_SPIOL	688	63.8	130	47.85	18.9	47	0	6	395	540	669	1.8e-39	Uncharacterized protein	SOVF_047700	Spinacia oleracea (Spinach)	NA	chromosome condensation [GO:0030261]	GO:0030261	NA	GO:0030261~chromosome condensation	NA
T1_DN11602_c0_g2_i1	1861	tr|A0A0K9RCI1|A0A0K9RCI1_SPIOL	406	76.1	414	66.74	100	90	1	381	1622	1	405	1.7e-181	Uncharacterized protein	SOVF_082360	Spinacia oleracea (Spinach)	NA	FAD binding [GO:0071949]; oxidoreductase activity [GO:0016491]	GO:0016491; GO:0071949	GO:0016491~oxidoreductase activity;GO:0071949~FAD binding	NA	NA
T1_DN64013_c0_g1_i1	530	tr|A0A0J8B8S0|A0A0J8B8S0_BETVU	237	60	170	96.23	71.73	37	1	515	6	92	230	4.2e-53	Uncharacterized protein	BVRB_6g155710	Beta vulgaris subsp. vulgaris	NA	NA	NA	NA	NA	NA
T1_DN39311_c1_g3_i3	576	tr|A0A0K9RN30|A0A0K9RN30_SPIOL	776	83	47	24.48	6.06	8	0	224	364	1	47	4.1e-14	Uncharacterized protein	SOVF_047910	Spinacia oleracea (Spinach)	NA	NA	NA	NA	NA	NA
T1_DN38540_c1_g7_i5	2628	tr|A0A0D3CZE3|A0A0D3CZE3_BRAOL	418	57.1	448	51.14	100	157	3	890	2230	5	418	6.3e-134	Uncharacterized protein	NA	Brassica oleracea var. oleracea	NA	NA	NA	NA	NA	NA
T1_DN28094_c0_g2_i4	846	tr|A0A0J8BMS8|A0A0J8BMS8_BETVU	2675	85.6	195	69.15	7.29	26	1	260	844	1087	1279	1e-85	Uncharacterized protein	BVRB_9g213440	Beta vulgaris subsp. vulgaris	NA	ATP binding [GO:0005524]; protein serine/threonine kinase activity [GO:0004674]	GO:0004674; GO:0005524	GO:0004674~protein serine/threonine kinase activity;GO:0005524~ATP binding	NA	NA
T1_DN37274_c0_g1_i3	740	tr|A0A0K9RS37|A0A0K9RS37_SPIOL	205	87.2	47	19.05	22.93	6	0	27	167	11	57	1.1e-16	Uncharacterized protein	SOVF_035270	Spinacia oleracea (Spinach)	NA	NA	NA	NA	NA	NA
T1_DN37010_c0_g3_i3	906	tr|A0A0K9RDE5|A0A0K9RDE5_SPIOL	122	78.5	93	30.79	76.23	20	0	6	284	30	122	2.5e-37	Uncharacterized protein	SOVF_079800	Spinacia oleracea (Spinach)	NA	heme binding [GO:0020037]; metal ion binding [GO:0046872]	GO:0020037; GO:0046872	GO:0020037~heme binding;GO:0046872~metal ion binding	NA	NA
T1_DN39336_c0_g1_i2	2011	tr|A0A0J8D6B8|A0A0J8D6B8_BETVU	528	82.8	529	78.92	100	85	3	88	1671	5	528	6.5e-256	NAD(P)H-hydrate epimerase (EC 5.1.99.6) (NAD(P)HX epimerase)	BVRB_1g008030	Beta vulgaris subsp. vulgaris	NA	chloroplast [GO:0009507]; cytosol [GO:0005829]; mitochondrion [GO:0005739]; FMN binding [GO:0010181]; metal ion binding [GO:0046872]; NADHX epimerase activity [GO:0052856]; NADPHX epimerase activity [GO:0052857]; pyridoxamine-phosphate oxidase activity [GO:0004733]; NADH metabolic process [GO:0006734]; NADP metabolic process [GO:0006739]; pyridoxine biosynthetic process [GO:0008615]	GO:0004733; GO:0005739; GO:0005829; GO:0006734; GO:0006739; GO:0008615; GO:0009507; GO:0010181; GO:0046872; GO:0052856; GO:0052857	GO:0004733~pyridoxamine-phosphate oxidase activity;GO:0010181~FMN binding;GO:0046872~metal ion binding;GO:0052856~NADHX epimerase activity;GO:0052857~NADPHX epimerase activity	GO:0006734~NADH metabolic process;GO:0006739~NADP metabolic process;GO:0008615~pyridoxine biosynthetic process	GO:0005739~mitochondrion;GO:0005829~cytosol;GO:0009507~chloroplast
T1_DN40113_c0_g1_i1	340	tr|A0A151THK7|A0A151THK7_CAJCA	1356	61.5	109	96.18	8.04	39	1	22	339	906	1014	7.6e-32	Retrovirus-related Pol polyprotein from transposon TNT 1-94	KK1_012799	Cajanus cajan (Pigeon pea) (Cajanus indicus)	NA	nucleic acid binding [GO:0003676]; DNA integration [GO:0015074]	GO:0003676; GO:0015074	GO:0003676~nucleic acid binding	GO:0015074~DNA integration	NA
T1_DN41072_c0_g1_i1	718	tr|M1DNN1|M1DNN1_SOLTU	359	48.2	137	57.24	38.16	71	0	1	411	94	230	6.5e-33	Uncharacterized protein	NA	Solanum tuberosum (Potato)	NA	NA	NA	NA	NA	NA
T1_DN25345_c0_g1_i2	600	tr|A0A0K9R1V1|A0A0K9R1V1_SPIOL	1205	88	200	100	16.6	23	1	3	599	841	1040	2.2e-98	Uncharacterized protein (Fragment)	SOVF_122120	Spinacia oleracea (Spinach)	NA	microtubule organizing center [GO:0005815]; spindle pole [GO:0000922]; microtubule nucleation [GO:0007020]	GO:0000922; GO:0005815; GO:0007020	NA	GO:0007020~microtubule nucleation	GO:0000922~spindle pole;GO:0005815~microtubule organizing center
T1_DN38441_c0_g1_i10	3133	tr|A0A0K9R8V5|A0A0K9R8V5_SPIOL	846	76.4	419	40.12	49.53	96	1	748	1995	195	613	1.7e-178	Uncharacterized protein	SOVF_093830	Spinacia oleracea (Spinach)	NA	NA	NA	NA	NA	NA
T1_DN38841_c0_g1_i6	2938	tr|A0A0J8BKH1|A0A0J8BKH1_BETVU	816	79.2	586	59.84	71.81	113	4	942	2693	237	815	6.1e-271	Molybdenum cofactor sulfurase (MCS) (MOS) (MoCo sulfurase) (EC 2.8.1.9) (Molybdenum cofactor sulfurtransferase)	BVRB_9g219130	Beta vulgaris subsp. vulgaris	NA	intracellular [GO:0005622]; Mo-molybdopterin cofactor sulfurase activity [GO:0008265]; molybdenum cofactor sulfurtransferase activity [GO:0102867]; molybdenum ion binding [GO:0030151]; pyridoxal phosphate binding [GO:0030170]; selenocysteine lyase activity [GO:0009000]; abscisic acid biosynthetic process [GO:0009688]; auxin-activated signaling pathway [GO:0009734]; defense response to bacterium […	GO:0005622; GO:0006777; GO:0008265; GO:0009000; GO:0009408; GO:0009409; GO:0009651; GO:0009688; GO:0009734; GO:0010118; GO:0018315; GO:0030151; GO:0030170; GO:0042742; GO:0045037; GO:0102867	GO:0008265~Mo-molybdopterin cofactor sulfurase activity;GO:0009000~selenocysteine lyase activity;GO:0030151~molybdenum ion binding;GO:0030170~pyridoxal phosphate binding	GO:0006777~Mo-molybdopterin cofactor biosynthetic process;GO:0009408~response to heat;GO:0009409~response to cold;GO:0009651~response to salt stress;GO:0009688~abscisic acid biosynthetic process;GO:0009734~auxin-activated signaling pathway;GO:0010118~stomatal movement;GO:0018315~molybdenum incorporation into molybdenum-molybdopterin complex;GO:0042742~defense response to bacterium;GO:0045037~prot…	GO:0005622~intracellular
T1_DN32822_c0_g2_i2	2476	tr|A0A0J8E0K3|A0A0J8E0K3_BETVU	559	85.7	554	67.12	99.11	72	1	369	2009	6	559	2.8e-277	Uncharacterized protein	BVRB_8g200980	Beta vulgaris subsp. vulgaris	NA	plant-type hypersensitive response [GO:0009626]; regulation of salicylic acid metabolic process [GO:0010337]	GO:0009626; GO:0010337	NA	GO:0009626~plant-type hypersensitive response;GO:0010337~regulation of salicylic acid metabolic process	NA
T1_DN37814_c0_g1_i1	1379	tr|A0A0K9RBJ5|A0A0K9RBJ5_SPIOL	432	72	261	56.78	60.42	73	0	224	1006	48	308	1.2e-115	S-acyltransferase (EC 2.3.1.225) (Palmitoyltransferase)	SOVF_089410	Spinacia oleracea (Spinach)	NA	integral component of membrane [GO:0016021]; oxidoreductase activity [GO:0016491]; protein-cysteine S-palmitoyltransferase activity [GO:0019706]; zinc ion binding [GO:0008270]	GO:0008270; GO:0016021; GO:0016491; GO:0019706	GO:0008270~zinc ion binding;GO:0016491~oxidoreductase activity;GO:0019706~protein-cysteine S-palmitoyltransferase activity	NA	GO:0016021~integral component of membrane
T1_DN31925_c0_g1_i2	855	tr|A0A0K9RDP2|A0A0K9RDP2_SPIOL	283	72.8	147	51.58	51.94	38	1	260	694	1	147	9.4e-55	Uncharacterized protein	SOVF_083370	Spinacia oleracea (Spinach)	NA	NA	NA	NA	NA	NA
T1_DN35973_c0_g1_i2	2495	tr|A0A0J8D0S1|A0A0J8D0S1_BETVU	576	76.1	397	47.74	68.92	71	1	908	2098	201	573	7e-175	Uncharacterized protein	BVRB_2g034520	Beta vulgaris subsp. vulgaris	NA	hydrolase activity, hydrolyzing O-glycosyl compounds [GO:0004553]; carbohydrate metabolic process [GO:0005975]	GO:0004553; GO:0005975	GO:0004553~hydrolase activity, hydrolyzing O-glycosyl compounds	GO:0005975~carbohydrate metabolic process	NA
T1_DN33530_c1_g1_i1	1110	tr|A0A0K9R9M4|A0A0K9R9M4_SPIOL	197	81.2	197	53.24	100	37	0	267	857	1	197	3e-93	Uncharacterized protein	SOVF_091170	Spinacia oleracea (Spinach)	NA	metalloendopeptidase activity [GO:0004222]	GO:0004222	GO:0004222~metalloendopeptidase activity	NA	NA
T1_DN36203_c0_g1_i2	1242	tr|A0A0K9RNC1|A0A0K9RNC1_SPIOL	1813	40.4	255	61.59	14.07	105	5	147	899	354	565	8.1e-39	Uncharacterized protein	SOVF_047100	Spinacia oleracea (Spinach)	NA	nucleus [GO:0005634]; DNA binding [GO:0003677]; regulation of transcription, DNA-templated [GO:0006355]; transcription, DNA-templated [GO:0006351]	GO:0003677; GO:0005634; GO:0006351; GO:0006355	GO:0003677~DNA binding	GO:0006351~transcription, DNA-templated;GO:0006355~regulation of transcription, DNA-templated	GO:0005634~nucleus
T1_DN40381_c0_g1_i1	1008	tr|A0A0J8D0W3|A0A0J8D0W3_BETVU	271	67.5	246	73.21	90.77	78	2	269	1006	1	244	2.3e-84	Uncharacterized protein	BVRB_2g035290	Beta vulgaris subsp. vulgaris	NA	histone acetyltransferase complex [GO:0000123]; plasmodesma [GO:0009506]; DNA binding [GO:0003677]; DNA demethylation [GO:0080111]; regulation of chromatin silencing [GO:0031935]	GO:0000123; GO:0003677; GO:0009506; GO:0031935; GO:0080111	GO:0003677~DNA binding	GO:0031935~regulation of chromatin silencing;GO:0080111~DNA demethylation	GO:0000123~histone acetyltransferase complex;GO:0009506~plasmodesma
T1_DN76146_c0_g1_i1	387	tr|A0A0K9RXN7|A0A0K9RXN7_SPIOL	974	93.1	29	22.48	2.98	2	0	299	385	414	442	8.7e-08	Uncharacterized protein	SOVF_016940	Spinacia oleracea (Spinach)	NA	DNA binding [GO:0003677]; hydrolase activity, acting on acid anhydrides, in phosphorus-containing anhydrides [GO:0016818]; nuclease activity [GO:0004518]; zinc ion binding [GO:0008270]; interstrand cross-link repair [GO:0036297]	GO:0003677; GO:0004518; GO:0008270; GO:0016818; GO:0036297	GO:0003677~DNA binding;GO:0004518~nuclease activity;GO:0008270~zinc ion binding;GO:0016818~hydrolase activity, acting on acid anhydrides, in phosphorus-containing anhydrides	GO:0036297~interstrand cross-link repair	NA
T1_DN41755_c0_g1_i1	516	tr|A0A0J8BG42|A0A0J8BG42_BETVU	629	95.9	73	42.44	11.61	3	0	297	515	67	139	6.1e-33	Uncharacterized protein	BVRB_3g066000	Beta vulgaris subsp. vulgaris	NA	intramolecular transferase activity, phosphotransferases [GO:0016868]; magnesium ion binding [GO:0000287]; carbohydrate metabolic process [GO:0005975]	GO:0000287; GO:0005975; GO:0016868	GO:0000287~magnesium ion binding;GO:0016868~intramolecular transferase activity, phosphotransferases	GO:0005975~carbohydrate metabolic process	NA
T1_DN40084_c1_g1_i2	457	tr|A0A0J8BDT7|A0A0J8BDT7_BETVU	999	81.1	37	24.29	3.7	7	0	170	280	477	513	4.2e-09	Uncharacterized protein	BVRB_4g095720	Beta vulgaris subsp. vulgaris	NA	integral component of membrane [GO:0016021]; nucleus [GO:0005634]; DNA binding [GO:0003677]; metal ion binding [GO:0046872]	GO:0003677; GO:0005634; GO:0016021; GO:0046872	GO:0003677~DNA binding;GO:0046872~metal ion binding	NA	GO:0005634~nucleus;GO:0016021~integral component of membrane
T1_DN39293_c1_g1_i3	1892	tr|A0A0J8BFT5|A0A0J8BFT5_BETVU	769	87.2	407	64.53	52.93	52	0	297	1517	1	407	1.1e-212	Uncharacterized protein	BVRB_1g016780	Beta vulgaris subsp. vulgaris	NA	COPII vesicle coat [GO:0030127]; zinc ion binding [GO:0008270]; ER to Golgi vesicle-mediated transport [GO:0006888]; intracellular protein transport [GO:0006886]	GO:0006886; GO:0006888; GO:0008270; GO:0030127	GO:0008270~zinc ion binding	GO:0006886~intracellular protein transport;GO:0006888~ER to Golgi vesicle-mediated transport	GO:0030127~COPII vesicle coat
T1_DN29501_c0_g1_i1	920	sp|O81372|NDK1_MESCR	148	96.6	148	48.26	100	5	0	207	650	1	148	3.2e-77	Nucleoside diphosphate kinase 1 (EC 2.7.4.6) (Nucleoside diphosphate kinase I) (NDK I) (NDP kinase I) (NDPK I)	NDKP1	Mesembryanthemum crystallinum (Common ice plant) (Cryophytum crystallinum)	NA	ATP binding [GO:0005524]; metal ion binding [GO:0046872]; nucleoside diphosphate kinase activity [GO:0004550]; CTP biosynthetic process [GO:0006241]; GTP biosynthetic process [GO:0006183]; UTP biosynthetic process [GO:0006228]	GO:0004550; GO:0005524; GO:0006183; GO:0006228; GO:0006241; GO:0046872	GO:0004550~nucleoside diphosphate kinase activity;GO:0005524~ATP binding;GO:0046872~metal ion binding	GO:0006183~GTP biosynthetic process;GO:0006228~UTP biosynthetic process;GO:0006241~CTP biosynthetic process	NA
T1_DN37610_c0_g2_i2	3189	tr|A0A0J8EME3|A0A0J8EME3_BETVU	467	85.3	455	42.8	97.43	62	4	311	1660	13	467	2.8e-221	Uncharacterized protein	BVRB_8g186000	Beta vulgaris subsp. vulgaris	NA	cell [GO:0005623]; oxidoreductase activity, acting on a sulfur group of donors, disulfide as acceptor [GO:0016671]; cell redox homeostasis [GO:0045454]; sulfate reduction [GO:0019419]	GO:0005623; GO:0016671; GO:0019419; GO:0045454	GO:0016671~oxidoreductase activity, acting on a sulfur group of donors, disulfide as acceptor	GO:0019419~sulfate reduction;GO:0045454~cell redox homeostasis	GO:0005623~cell
T1_DN37292_c0_g1_i3	2694	tr|A0A0K9S1Y5|A0A0K9S1Y5_SPIOL	572	84	568	63.25	99.3	86	1	48	1736	1	568	1.1e-271	Uncharacterized protein	SOVF_003960	Spinacia oleracea (Spinach)	NA	flavin adenine dinucleotide binding [GO:0050660]; oxidoreductase activity, acting on CH-OH group of donors [GO:0016614]	GO:0016614; GO:0050660	GO:0016614~oxidoreductase activity, acting on CH-OH group of donors;GO:0050660~flavin adenine dinucleotide binding	NA	NA
T1_DN21025_c0_g1_i2	1000	tr|A0A0J8CBK5|A0A0J8CBK5_BETVU	563	76.7	232	69.6	41.21	50	1	99	794	336	563	2.4e-102	Uncharacterized protein	BVRB_5g110540	Beta vulgaris subsp. vulgaris	NA	hydrolase activity, hydrolyzing O-glycosyl compounds [GO:0004553]; carbohydrate metabolic process [GO:0005975]	GO:0004553; GO:0005975	GO:0004553~hydrolase activity, hydrolyzing O-glycosyl compounds	GO:0005975~carbohydrate metabolic process	NA
T1_DN37917_c0_g2_i1	3256	tr|A0A0J8CZU3|A0A0J8CZU3_BETVU	880	85.5	595	54.82	67.61	86	0	128	1912	1	595	1.3e-301	Uncharacterized protein	BVRB_1g012450	Beta vulgaris subsp. vulgaris	NA	nucleolus [GO:0005730]; small-subunit processome [GO:0032040]; cell division [GO:0051301]; embryo development ending in seed dormancy [GO:0009793]; embryonic pattern specification [GO:0009880]; rRNA processing [GO:0006364]	GO:0005730; GO:0006364; GO:0009793; GO:0009880; GO:0032040; GO:0051301	NA	GO:0006364~rRNA processing;GO:0009793~embryo development ending in seed dormancy;GO:0009880~embryonic pattern specification;GO:0051301~cell division	GO:0005730~nucleolus;GO:0032040~small-subunit processome
T1_DN22052_c0_g1_i1	934	tr|A0A0J8EHA8|A0A0J8EHA8_BETVU	252	72.3	173	55.57	68.65	48	0	677	159	1	173	4.1e-72	Uncharacterized protein	BVRB_9g204990	Beta vulgaris subsp. vulgaris	NA	integral component of membrane [GO:0016021]	GO:0016021	NA	NA	GO:0016021~integral component of membrane
T1_DN35619_c0_g1_i1	1545	tr|A0A0J8C876|A0A0J8C876_BETVU	488	77.6	428	83.11	87.7	92	4	261	1538	61	486	4.7e-198	Uncharacterized protein	BVRB_5g121190	Beta vulgaris subsp. vulgaris	NA	NA	NA	NA	NA	NA
T1_DN34824_c0_g1_i3	2536	tr|A0A0J8BC86|A0A0J8BC86_BETVU	534	83.1	496	58.68	92.88	79	3	438	1916	41	534	5.9e-238	Uncharacterized protein	BVRB_5g124860	Beta vulgaris subsp. vulgaris	NA	cis-Golgi network [GO:0005801]; integral component of plasma membrane [GO:0005887]; vacuole [GO:0005773]; sucrose transmembrane transporter activity [GO:0008515]	GO:0005773; GO:0005801; GO:0005887; GO:0008515	GO:0008515~sucrose transmembrane transporter activity	NA	GO:0005773~vacuole;GO:0005801~cis-Golgi network;GO:0005887~integral component of plasma membrane
T1_DN67630_c0_g1_i1	359	tr|A0A0K9R8D4|A0A0K9R8D4_SPIOL	157	50	40	33.43	25.48	20	0	143	262	67	106	5.8e-06	Uncharacterized protein	SOVF_095440	Spinacia oleracea (Spinach)	NA	NA	NA	NA	NA	NA
T1_DN38932_c1_g7_i6	1694	tr|A0A0K9QKF0|A0A0K9QKF0_SPIOL	381	85	173	30.64	45.41	6	1	170	628	1	173	2.8e-74	Flap endonuclease 1 (FEN-1) (EC 3.1.-.-) (Flap structure-specific endonuclease 1)	FEN1 SOVF_174380	Spinacia oleracea (Spinach)	NA	mitochondrion [GO:0005739]; nucleolus [GO:0005730]; nucleoplasm [GO:0005654]; 5'-3' exonuclease activity [GO:0008409]; 5'-flap endonuclease activity [GO:0017108]; DNA binding [GO:0003677]; magnesium ion binding [GO:0000287]; base-excision repair [GO:0006284]; DNA replication, removal of RNA primer [GO:0043137]	GO:0000287; GO:0003677; GO:0005654; GO:0005730; GO:0005739; GO:0006284; GO:0008409; GO:0017108; GO:0043137	GO:0000287~magnesium ion binding;GO:0003677~DNA binding;GO:0008409~5'-3' exonuclease activity;GO:0017108~5'-flap endonuclease activity	GO:0006284~base-excision repair;GO:0043137~DNA replication, removal of RNA primer	GO:0005654~nucleoplasm;GO:0005730~nucleolus;GO:0005739~mitochondrion
T1_DN25197_c1_g1_i1	750	tr|A0A0K9R9Q1|A0A0K9R9Q1_SPIOL	648	77.2	189	75.6	29.17	42	1	3	566	459	647	3.4e-77	Uncharacterized protein	SOVF_097700	Spinacia oleracea (Spinach)	NA	DNA binding [GO:0003677]; nuclease activity [GO:0004518]; DNA metabolic process [GO:0006259]	GO:0003677; GO:0004518; GO:0006259	GO:0003677~DNA binding;GO:0004518~nuclease activity	GO:0006259~DNA metabolic process	NA
T1_DN36198_c0_g3_i5	1821	tr|A0A0K9QVH7|A0A0K9QVH7_SPIOL	427	74.4	445	73.31	100	82	4	117	1427	1	421	2.6e-179	Uncharacterized protein	SOVF_136890	Spinacia oleracea (Spinach)	NA	ATP binding [GO:0005524]; protein serine/threonine kinase activity [GO:0004674]	GO:0004674; GO:0005524	GO:0004674~protein serine/threonine kinase activity;GO:0005524~ATP binding	NA	NA
T1_DN39616_c1_g3_i2	1905	tr|A0A0K9RLK8|A0A0K9RLK8_SPIOL	389	77.4	390	61.42	100	82	2	185	1348	1	386	1.8e-170	Uncharacterized protein	SOVF_058920	Spinacia oleracea (Spinach)	NA	intracellular [GO:0005622]; GTP binding [GO:0005525]; small GTPase mediated signal transduction [GO:0007264]	GO:0005525; GO:0005622; GO:0007264	GO:0005525~GTP binding	GO:0007264~small GTPase mediated signal transduction	GO:0005622~intracellular
T1_DN24834_c1_g1_i1	756	tr|F4MLC7|F4MLC7_BETVM	266	53.6	153	60.71	57.52	64	1	167	604	1	153	2.9e-39	Uncharacterized protein	orf266	Beta vulgaris subsp. maritima (Sea beet) (Beta maritima)	NA	mitochondrion [GO:0005739]; nucleic acid binding [GO:0003676]; DNA integration [GO:0015074]	GO:0003676; GO:0005739; GO:0015074	GO:0003676~nucleic acid binding	GO:0015074~DNA integration	GO:0005739~mitochondrion
T1_DN39486_c0_g1_i2	3265	tr|A0A0J8BYN8|A0A0J8BYN8_BETVU	832	80.9	841	77.27	100	150	5	297	2813	1	832	0	Uncharacterized protein	BVRB_7g172580	Beta vulgaris subsp. vulgaris	NA	integral component of membrane [GO:0016021]; ATP binding [GO:0005524]; metalloendopeptidase activity [GO:0004222]; zinc ion binding [GO:0008270]	GO:0004222; GO:0005524; GO:0008270; GO:0016021	GO:0004222~metalloendopeptidase activity;GO:0005524~ATP binding;GO:0008270~zinc ion binding	NA	GO:0016021~integral component of membrane
T1_DN20619_c0_g1_i1	558	tr|A0A0J8CDQ2|A0A0J8CDQ2_BETVU	622	85.5	172	92.47	27.65	24	1	40	555	3	173	1.8e-78	Uncharacterized protein	BVRB_5g118810	Beta vulgaris subsp. vulgaris	NA	nucleic acid binding [GO:0003676]; poly(A)-specific ribonuclease activity [GO:0004535]; nuclear-transcribed mRNA poly(A) tail shortening [GO:0000289]	GO:0000289; GO:0003676; GO:0004535	GO:0003676~nucleic acid binding;GO:0004535~poly(A)-specific ribonuclease activity	GO:0000289~nuclear-transcribed mRNA poly(A) tail shortening	NA
T1_DN6093_c0_g1_i1	630	tr|A0A0J8DV52|A0A0J8DV52_BETVU	760	78.4	102	48.57	13.42	22	0	322	627	16	117	4.7e-43	Uncharacterized protein	BVRB_015990	Beta vulgaris subsp. vulgaris	NA	integral component of membrane [GO:0016021]; ATP binding [GO:0005524]; protein kinase activity [GO:0004672]	GO:0004672; GO:0005524; GO:0016021	GO:0004672~protein kinase activity;GO:0005524~ATP binding	NA	GO:0016021~integral component of membrane
T1_DN26769_c0_g1_i2	377	tr|A0A0K9RNV4|A0A0K9RNV4_SPIOL	446	72.6	124	98.67	27.8	32	2	2	370	301	423	2.5e-44	Uncharacterized protein	SOVF_051500	Spinacia oleracea (Spinach)	NA	integral component of membrane [GO:0016021]	GO:0016021	NA	NA	GO:0016021~integral component of membrane
T1_DN36984_c0_g3_i1	948	tr|A0A0K9QYS8|A0A0K9QYS8_SPIOL	318	51.6	244	77.22	76.73	94	7	846	142	87	315	2.6e-53	Uncharacterized protein	SOVF_126040	Spinacia oleracea (Spinach)	NA	DNA binding [GO:0003677]	GO:0003677	GO:0003677~DNA binding	NA	NA
T1_DN36744_c0_g2_i8	2899	tr|A0A0K9R4R2|A0A0K9R4R2_SPIOL	752	79.9	756	78.23	100	136	5	405	2663	10	752	0	Uncharacterized protein	SOVF_107030	Spinacia oleracea (Spinach)	NA	integral component of membrane [GO:0016021]; ion channel activity [GO:0005216]	GO:0005216; GO:0016021	GO:0005216~ion channel activity	NA	GO:0016021~integral component of membrane
T1_DN38700_c0_g1_i1	1472	tr|A0A0K9QJ89|A0A0K9QJ89_SPIOL	447	88.7	257	52.38	57.49	29	0	223	993	1	257	1e-125	Uncharacterized protein	SOVF_178060	Spinacia oleracea (Spinach)	NA	cytoplasm [GO:0005737]; ATP binding [GO:0005524]; serine-tRNA ligase activity [GO:0004828]; seryl-tRNA aminoacylation [GO:0006434]	GO:0004828; GO:0005524; GO:0005737; GO:0006434	GO:0004828~serine-tRNA ligase activity;GO:0005524~ATP binding	GO:0006434~seryl-tRNA aminoacylation	GO:0005737~cytoplasm
T1_DN19542_c0_g1_i1	441	tr|A0A0J8FFC1|A0A0J8FFC1_BETVU	400	74.5	94	63.95	23.5	24	0	22	303	1	94	7.6e-32	Uncharacterized protein	BVRB_4g072780	Beta vulgaris subsp. vulgaris	NA	integral component of membrane [GO:0016021]	GO:0016021	NA	NA	GO:0016021~integral component of membrane
T1_DN29114_c1_g1_i1	891	tr|A0A0J8CD57|A0A0J8CD57_BETVU	888	96.4	28	9.43	3.15	1	0	2	85	139	166	1.3e-06	Lon protease homolog 2, peroxisomal (EC 3.4.21.-)	BVRB_5g105660	Beta vulgaris subsp. vulgaris	NA	peroxisomal matrix [GO:0005782]; ATP binding [GO:0005524]; ATP-dependent peptidase activity [GO:0004176]; serine-type endopeptidase activity [GO:0004252]; growth [GO:0040007]; lateral root development [GO:0048527]; misfolded or incompletely synthesized protein catabolic process [GO:0006515]; protein import into peroxisome matrix, docking [GO:0016560]; protein processing [GO:0016485]	GO:0004176; GO:0004252; GO:0005524; GO:0005782; GO:0006515; GO:0016485; GO:0016560; GO:0040007; GO:0048527	GO:0004176~ATP-dependent peptidase activity;GO:0004252~serine-type endopeptidase activity;GO:0005524~ATP binding	GO:0006515~misfolded or incompletely synthesized protein catabolic process;GO:0016485~protein processing;GO:0016560~protein import into peroxisome matrix, docking;GO:0040007~growth;GO:0048527~lateral root development	GO:0005782~peroxisomal matrix
T1_DN4078_c0_g2_i1	533	tr|A0A0K9QV88|A0A0K9QV88_SPIOL	333	81.6	114	64.17	34.23	20	1	3	341	124	237	3.8e-46	Uncharacterized protein	SOVF_137790	Spinacia oleracea (Spinach)	NA	NA	NA	NA	NA	NA
T1_DN21627_c0_g1_i1	835	tr|A0A0J8CXU6|A0A0J8CXU6_BETVU	704	87	200	71.86	28.41	26	0	2	601	340	539	2.1e-99	Uncharacterized protein	BVRB_2g025720	Beta vulgaris subsp. vulgaris	NA	RNA processing [GO:0006396]	GO:0006396	NA	GO:0006396~RNA processing	NA
T1_DN27579_c0_g1_i1	1192	tr|A0A0K9R155|A0A0K9R155_SPIOL	404	82	278	69.97	68.81	50	0	1	834	120	397	4.1e-133	Uncharacterized protein	SOVF_125020	Spinacia oleracea (Spinach)	NA	hydrolase activity, hydrolyzing O-glycosyl compounds [GO:0004553]; carbohydrate metabolic process [GO:0005975]	GO:0004553; GO:0005975	GO:0004553~hydrolase activity, hydrolyzing O-glycosyl compounds	GO:0005975~carbohydrate metabolic process	NA
T1_DN70526_c0_g1_i1	715	tr|A0A0J8D4B3|A0A0J8D4B3_BETVU	526	44.6	175	73.43	33.27	71	4	3	506	61	216	3.6e-23	Uncharacterized protein	BVRB_1g006430	Beta vulgaris subsp. vulgaris	NA	response to abscisic acid [GO:0009737]; response to water deprivation [GO:0009414]	GO:0009414; GO:0009737	NA	GO:0009414~response to water deprivation;GO:0009737~response to abscisic acid	NA
T1_DN447_c0_g1_i1	861	tr|A0A0K9RJC5|A0A0K9RJC5_SPIOL	1359	76.1	213	74.22	15.67	47	2	214	852	1	209	2e-84	Uncharacterized protein	SOVF_059860	Spinacia oleracea (Spinach)	NA	NA	NA	NA	NA	NA
T1_DN40031_c3_g2_i3	1387	tr|A0A0K9R348|A0A0K9R348_SPIOL	847	80.4	286	61.86	33.77	55	1	118	972	561	846	5.1e-127	Uncharacterized protein	SOVF_112030	Spinacia oleracea (Spinach)	NA	RNA binding [GO:0003723]	GO:0003723	GO:0003723~RNA binding	NA	NA
T1_DN44899_c0_g1_i1	445	tr|A0A0J8BMU4|A0A0J8BMU4_BETVU	257	67.4	141	95.06	54.86	45	1	2	424	118	257	3.4e-48	Uncharacterized protein	BVRB_9g213010	Beta vulgaris subsp. vulgaris	NA	extracellular region [GO:0005576]; sexual reproduction [GO:0019953]	GO:0005576; GO:0019953	NA	GO:0019953~sexual reproduction	GO:0005576~extracellular region
T1_DN55286_c0_g1_i1	815	tr|A0A0K9R095|A0A0K9R095_SPIOL	496	86.3	270	99.39	54.44	37	0	2	811	14	283	6.1e-136	Uncharacterized protein	SOVF_121610	Spinacia oleracea (Spinach)	NA	NA	NA	NA	NA	NA
T1_DN26788_c0_g1_i1	897	tr|A0A0J8BZV5|A0A0J8BZV5_BETVU	745	95.7	141	47.16	18.93	6	0	151	573	605	745	3.4e-71	Uncharacterized protein	BVRB_7g176030	Beta vulgaris subsp. vulgaris	NA	COPII vesicle coat [GO:0030127]; zinc ion binding [GO:0008270]; ER to Golgi vesicle-mediated transport [GO:0006888]; intracellular protein transport [GO:0006886]	GO:0006886; GO:0006888; GO:0008270; GO:0030127	GO:0008270~zinc ion binding	GO:0006886~intracellular protein transport;GO:0006888~ER to Golgi vesicle-mediated transport	GO:0030127~COPII vesicle coat
T1_DN32313_c0_g3_i1	330	tr|A0A0J8BHZ3|A0A0J8BHZ3_BETVU	480	46.8	109	99.09	22.71	53	2	326	3	332	436	8.4e-20	Uncharacterized protein	BVRB_9g218900	Beta vulgaris subsp. vulgaris	NA	NA	NA	NA	NA	NA
T1_DN82261_c0_g1_i1	423	tr|G9AYK2|G9AYK2_MANIN	481	92.1	140	99.29	29.11	11	0	2	421	240	379	7.6e-74	Auxin influx carrier component (Auxin influx carrier protein)	aux1 AUX1	Mangifera indica (Mango)	NA	integral component of membrane [GO:0016021]	GO:0016021	NA	NA	GO:0016021~integral component of membrane
T1_DN37254_c2_g2_i1	1617	tr|A0A0J8B313|A0A0J8B313_BETVU	326	46.9	318	59	97.55	149	5	189	1097	2	314	2e-69	Uncharacterized protein	BVRB_008790	Beta vulgaris subsp. vulgaris	NA	metal ion binding [GO:0046872]	GO:0046872	GO:0046872~metal ion binding	NA	NA
T1_DN37946_c0_g1_i1	1344	tr|A0A0J8C5E3|A0A0J8C5E3_BETVU	323	86.8	189	42.19	58.51	25	0	535	1101	135	323	6.4e-90	Uncharacterized protein	BVRB_6g134860	Beta vulgaris subsp. vulgaris	NA	chloroplast envelope [GO:0009941]; chloroplast stroma [GO:0009570]; hydrolase activity [GO:0016787]; metabolic process [GO:0008152]	GO:0008152; GO:0009570; GO:0009941; GO:0016787	GO:0016787~hydrolase activity	GO:0008152~metabolic process	GO:0009570~chloroplast stroma;GO:0009941~chloroplast envelope
T1_DN35913_c0_g3_i1	2192	tr|A0A0K9QCZ0|A0A0K9QCZ0_SPIOL	68	39.1	64	8.76	94.12	39	0	339	530	1	64	4.9e-07	Uncharacterized protein	SOVF_200020	Spinacia oleracea (Spinach)	NA	NA	NA	NA	NA	NA
T1_DN30853_c0_g1_i1	2253	tr|A0A0K9RYN2|A0A0K9RYN2_SPIOL	423	90.9	419	55.79	99.05	38	0	176	1432	1	419	1.1e-216	Succinate-CoA ligase subunit beta (EC 6.2.1.-)	SOVF_014310	Spinacia oleracea (Spinach)	NA	ATP binding [GO:0005524]; ligase activity [GO:0016874]; metal ion binding [GO:0046872]; metabolic process [GO:0008152]	GO:0005524; GO:0008152; GO:0016874; GO:0046872	GO:0005524~ATP binding;GO:0016874~ligase activity;GO:0046872~metal ion binding	GO:0008152~metabolic process	NA
T1_DN39775_c2_g1_i5	1161	tr|U5DCK1|U5DCK1_AMBTC	298	94.8	97	25.06	32.55	5	0	137	427	1	97	3.2e-45	Uncharacterized protein	AMTR_s00066p00162800	Amborella trichopoda	NA	ribosome [GO:0005840]; 5S rRNA binding [GO:0008097]; structural constituent of ribosome [GO:0003735]; translation [GO:0006412]	GO:0003735; GO:0005840; GO:0006412; GO:0008097	GO:0003735~structural constituent of ribosome;GO:0008097~5S rRNA binding	GO:0006412~translation	GO:0005840~ribosome
T1_DN37715_c2_g2_i8	1419	tr|A0A0K9QHI1|A0A0K9QHI1_SPIOL	357	88.6	70	14.8	19.61	8	0	1210	1419	84	153	2.4e-31	Uncharacterized protein	SOVF_184580	Spinacia oleracea (Spinach)	NA	NA	NA	NA	NA	NA
T1_DN19056_c0_g2_i1	322	tr|Q9XF75|Q9XF75_MESCR	252	51.6	64	59.63	25.4	26	2	142	321	93	155	8.8e-06	Water channel protein MipI	MipI	Mesembryanthemum crystallinum (Common ice plant) (Cryophytum crystallinum)	NA	integral component of membrane [GO:0016021]; transporter activity [GO:0005215]	GO:0005215; GO:0016021	GO:0005215~transporter activity	NA	GO:0016021~integral component of membrane
T1_DN63656_c0_g1_i1	375	tr|A0A161Y8N0|A0A161Y8N0_DAUCA	1434	52.9	68	54.4	4.74	29	1	1	204	346	410	4.5e-09	Uncharacterized protein	DCAR_022826	Daucus carota subsp. sativus	NA	integral component of membrane [GO:0016021]; amino acid binding [GO:0016597]; ATP binding [GO:0005524]; protein kinase activity [GO:0004672]; transmembrane transport [GO:0055085]	GO:0004672; GO:0005524; GO:0016021; GO:0016597; GO:0055085	GO:0004672~protein kinase activity;GO:0005524~ATP binding;GO:0016597~amino acid binding	GO:0055085~transmembrane transport	GO:0016021~integral component of membrane
T1_DN10918_c0_g1_i1	345	tr|A0A0K9R5U8|A0A0K9R5U8_SPIOL	348	79.6	108	93.91	31.03	22	0	20	343	1	108	2.1e-42	Uncharacterized protein	SOVF_103340	Spinacia oleracea (Spinach)	NA	NA	NA	NA	NA	NA
T1_DN63252_c0_g1_i1	857	tr|A0A0J8D1N0|A0A0J8D1N0_BETVU	100	73.7	99	34.66	99	26	0	241	537	1	99	9.2e-34	Uncharacterized protein	BVRB_1g000590	Beta vulgaris subsp. vulgaris	NA	NA	NA	NA	NA	NA
T1_DN63055_c0_g1_i1	796	tr|A0A0K9QFK9|A0A0K9QFK9_SPIOL	496	77	265	99.87	53.43	61	0	796	2	122	386	3.7e-114	Uncharacterized protein	SOVF_184770	Spinacia oleracea (Spinach)	NA	NA	NA	NA	NA	NA
T1_DN27540_c0_g1_i1	750	tr|A0A0K9RXC0|A0A0K9RXC0_SPIOL	192	76.6	184	73.6	95.83	41	1	40	591	1	182	2.1e-74	Uncharacterized protein	SOVF_018150	Spinacia oleracea (Spinach)	NA	integral component of membrane [GO:0016021]	GO:0016021	NA	NA	GO:0016021~integral component of membrane
T1_DN30912_c0_g1_i4	768	tr|A0A0K9QRR9|A0A0K9QRR9_SPIOL	381	54.1	122	47.66	32.02	11	1	40	270	256	377	1.1e-25	Uncharacterized protein	SOVF_154050	Spinacia oleracea (Spinach)	NA	integral component of nuclear inner membrane [GO:0005639]	GO:0005639	NA	NA	GO:0005639~integral component of nuclear inner membrane
T1_DN27704_c0_g2_i1	545	tr|A0A0J8FR07|A0A0J8FR07_BETVU	239	78.3	46	25.32	19.25	10	0	361	498	194	239	2.2e-12	Peptidyl-prolyl cis-trans isomerase (PPIase) (EC 5.2.1.8)	BVRB_2g023770	Beta vulgaris subsp. vulgaris	NA	peptidyl-prolyl cis-trans isomerase activity [GO:0003755]; protein folding [GO:0006457]	GO:0003755; GO:0006457	GO:0003755~peptidyl-prolyl cis-trans isomerase activity	GO:0006457~protein folding	NA
T1_DN30877_c0_g1_i1	698	tr|F7J130|F7J130_ARATH	1447	49.3	71	30.52	4.91	36	0	679	467	695	765	1.1e-08	Polyprotein	NA	Arabidopsis thaliana (Mouse-ear cress)	NA	nucleic acid binding [GO:0003676]; DNA integration [GO:0015074]	GO:0003676; GO:0015074	GO:0003676~nucleic acid binding	GO:0015074~DNA integration	NA
T1_DN38691_c1_g1_i1	3627	tr|A0A0K9RA11|A0A0K9RA11_SPIOL	899	80.6	900	74.44	100	173	2	253	2949	1	899	0	Uncharacterized protein	SOVF_094540	Spinacia oleracea (Spinach)	NA	NA	NA	NA	NA	NA
T1_DN40089_c1_g2_i5	1480	tr|A0A0J8F5G2|A0A0J8F5G2_BETVU	690	84.3	491	99.53	71.16	77	0	8	1480	91	581	3.6e-235	Uncharacterized protein	BVRB_5g110960	Beta vulgaris subsp. vulgaris	NA	integral component of membrane [GO:0016021]	GO:0016021	NA	NA	GO:0016021~integral component of membrane
T1_DN38914_c0_g2_i1	2268	tr|A0A0J8BGF6|A0A0J8BGF6_BETVU	505	66.6	491	64.95	97.23	159	5	185	1642	15	505	3.7e-183	Pectinesterase (EC 3.1.1.11)	BVRB_1g018800	Beta vulgaris subsp. vulgaris	PATHWAY: Glycan metabolism; pectin degradation; 2-dehydro-3-deoxy-D-gluconate from pectin: step 1/5. {ECO:0000256|RuleBase:RU000589, ECO:0000256|SAAS:SAAS00560367}.	cell wall [GO:0005618]; extracellular region [GO:0005576]; aspartyl esterase activity [GO:0045330]; enzyme inhibitor activity [GO:0004857]; pectinesterase activity [GO:0030599]; cell wall modification [GO:0042545]; pectin catabolic process [GO:0045490]	GO:0004857; GO:0005576; GO:0005618; GO:0030599; GO:0042545; GO:0045330; GO:0045490	GO:0004857~enzyme inhibitor activity;GO:0030599~pectinesterase activity;GO:0045330~aspartyl esterase activity	GO:0042545~cell wall modification;GO:0045490~pectin catabolic process	GO:0005576~extracellular region;GO:0005618~cell wall
T1_DN33073_c0_g1_i1	1313	tr|A0A0J8D5X7|A0A0J8D5X7_BETVU	349	81.1	334	76.31	95.7	63	0	80	1081	16	349	2.7e-154	Peroxidase (EC 1.11.1.7)	BVRB_1g012090	Beta vulgaris subsp. vulgaris	NA	extracellular region [GO:0005576]; heme binding [GO:0020037]; metal ion binding [GO:0046872]; peroxidase activity [GO:0004601]; hydrogen peroxide catabolic process [GO:0042744]; response to oxidative stress [GO:0006979]	GO:0004601; GO:0005576; GO:0006979; GO:0020037; GO:0042744; GO:0046872	GO:0004601~peroxidase activity;GO:0020037~heme binding;GO:0046872~metal ion binding	GO:0006979~response to oxidative stress;GO:0042744~hydrogen peroxide catabolic process	GO:0005576~extracellular region
T1_DN37963_c0_g1_i13	1209	tr|A0A0J8CUR9|A0A0J8CUR9_BETVU	290	66.8	259	64.27	89.31	82	3	221	985	27	285	1.3e-97	Uncharacterized protein	BVRB_2g037720	Beta vulgaris subsp. vulgaris	NA	cytoplasm [GO:0005737]; metal ion binding [GO:0046872]	GO:0005737; GO:0046872	GO:0046872~metal ion binding	NA	GO:0005737~cytoplasm
T1_DN24314_c0_g1_i1	604	tr|A0A0J8BVB2|A0A0J8BVB2_BETVU	2217	91.5	188	93.38	8.48	16	0	5	568	1499	1686	8.3e-98	Uncharacterized protein	BVRB_7g176430	Beta vulgaris subsp. vulgaris	NA	epsilon DNA polymerase complex [GO:0008622]; 3'-5' exonuclease activity [GO:0008408]; DNA binding [GO:0003677]; DNA-directed DNA polymerase activity [GO:0003887]; nucleotide binding [GO:0000166]; zinc ion binding [GO:0008270]; DNA repair [GO:0006281]; DNA replication [GO:0006260]	GO:0000166; GO:0003677; GO:0003887; GO:0006260; GO:0006281; GO:0008270; GO:0008408; GO:0008622	GO:0000166~nucleotide binding;GO:0003677~DNA binding;GO:0003887~DNA-directed DNA polymerase activity;GO:0008270~zinc ion binding;GO:0008408~3'-5' exonuclease activity	GO:0006260~DNA replication;GO:0006281~DNA repair	GO:0008622~epsilon DNA polymerase complex
T1_DN39260_c1_g3_i2	2626	tr|A0A0J8CMA3|A0A0J8CMA3_BETVU	293	85.3	293	33.47	100	43	0	110	988	1	293	6.7e-136	Uncharacterized protein	BVRB_4g086880	Beta vulgaris subsp. vulgaris	NA	peroxisome [GO:0005777]; 3-hydroxyacyl-CoA dehydrogenase activity [GO:0003857]; NAD+ binding [GO:0070403]; fatty acid metabolic process [GO:0006631]	GO:0003857; GO:0005777; GO:0006631; GO:0070403	GO:0003857~3-hydroxyacyl-CoA dehydrogenase activity;GO:0070403~NAD+ binding	GO:0006631~fatty acid metabolic process	GO:0005777~peroxisome
T1_DN37580_c0_g2_i3	2649	tr|A0A0K9QLW9|A0A0K9QLW9_SPIOL	566	70.9	573	64.89	100	160	4	384	2102	1	566	5.4e-210	Uncharacterized protein	SOVF_169750	Spinacia oleracea (Spinach)	NA	phosphatidylinositol binding [GO:0035091]	GO:0035091	GO:0035091~phosphatidylinositol binding	NA	NA
T1_DN39466_c3_g2_i18	1037	tr|A0A0J8BYD6|A0A0J8BYD6_BETVU	385	82.5	268	77.53	69.61	42	2	247	1035	1	268	3.5e-120	Uncharacterized protein	BVRB_7g171410	Beta vulgaris subsp. vulgaris	NA	zinc ion binding [GO:0008270]	GO:0008270	GO:0008270~zinc ion binding	NA	NA
T1_DN39642_c1_g1_i5	1449	tr|A0A0J8EZ60|A0A0J8EZ60_BETVU	339	73.9	349	72.26	100	80	4	153	1196	1	339	1.9e-140	Uncharacterized protein	BVRB_6g137880	Beta vulgaris subsp. vulgaris	NA	integral component of membrane [GO:0016021]	GO:0016021	NA	NA	GO:0016021~integral component of membrane
T1_DN38638_c2_g1_i1	3277	tr|A0A0J8CAM1|A0A0J8CAM1_BETVU	287	76.3	287	26.27	100	67	1	264	1121	1	287	3.2e-119	Uncharacterized protein	BVRB_5g114740	Beta vulgaris subsp. vulgaris	NA	integral component of membrane [GO:0016021]; zinc ion binding [GO:0008270]	GO:0008270; GO:0016021	GO:0008270~zinc ion binding	NA	GO:0016021~integral component of membrane
T1_DN24981_c0_g3_i1	1655	tr|A0A0J8F990|A0A0J8F990_BETVU	461	88.8	347	62.9	75.27	39	0	3	1043	114	460	2.7e-175	Uncharacterized protein	BVRB_5g103750	Beta vulgaris subsp. vulgaris	NA	integral component of membrane [GO:0016021]; molybdate ion transmembrane transporter activity [GO:0015098]	GO:0015098; GO:0016021	GO:0015098~molybdate ion transmembrane transporter activity	NA	GO:0016021~integral component of membrane
T1_DN39274_c3_g1_i13	335	tr|A0A0A9EC99|A0A0A9EC99_ARUDO	118	68	50	44.78	42.37	16	0	83	232	38	87	1.7e-12	Uncharacterized protein	NA	Arundo donax (Giant reed) (Donax arundinaceus)	NA	NA	NA	NA	NA	NA
T1_DN38479_c1_g4_i2	1550	tr|A0A0J8EP41|A0A0J8EP41_BETVU	134	54.1	74	14.32	55.22	31	1	87	308	1	71	4.7e-12	Uncharacterized protein	BVRB_7g169530	Beta vulgaris subsp. vulgaris	NA	NA	NA	NA	NA	NA
T1_DN30818_c0_g1_i1	1041	tr|A0A0K9RS14|A0A0K9RS14_SPIOL	1639	32.5	194	55.91	11.84	84	4	15	557	1223	1382	2e-11	Uncharacterized protein	SOVF_034900	Spinacia oleracea (Spinach)	NA	NA	NA	NA	NA	NA
T1_DN29347_c0_g1_i6	733	tr|A0A0K9RFD3|A0A0K9RFD3_SPIOL	608	63	119	48.7	19.57	43	1	378	731	48	166	2.3e-33	Uncharacterized protein	SOVF_072740	Spinacia oleracea (Spinach)	NA	integral component of membrane [GO:0016021]; ATP binding [GO:0005524]; protein serine/threonine kinase activity [GO:0004674]	GO:0004674; GO:0005524; GO:0016021	GO:0004674~protein serine/threonine kinase activity;GO:0005524~ATP binding	NA	GO:0016021~integral component of membrane
T1_DN37557_c0_g2_i1	828	tr|A0A0J8FL89|A0A0J8FL89_BETVU	322	77.3	110	39.86	34.16	25	0	46	375	152	261	6.6e-45	Uncharacterized protein	BVRB_3g049620	Beta vulgaris subsp. vulgaris	NA	NA	NA	NA	NA	NA
T1_DN38301_c0_g2_i4	2412	tr|A0A0J8BH47|A0A0J8BH47_BETVU	536	83.1	367	45.65	68.47	59	2	808	1908	173	536	9.1e-172	Uncharacterized protein	BVRB_9g220010	Beta vulgaris subsp. vulgaris	NA	integral component of membrane [GO:0016021]; heme binding [GO:0020037]; iron ion binding [GO:0005506]; monooxygenase activity [GO:0004497]; oxidoreductase activity, acting on paired donors, with incorporation or reduction of molecular oxygen [GO:0016705]	GO:0004497; GO:0005506; GO:0016021; GO:0016705; GO:0020037	GO:0004497~monooxygenase activity;GO:0005506~iron ion binding;GO:0016705~oxidoreductase activity, acting on paired donors, with incorporation or reduction of molecular oxygen;GO:0020037~heme binding	NA	GO:0016021~integral component of membrane
T1_DN38821_c2_g2_i2	851	tr|A0A0J8EP55|A0A0J8EP55_BETVU	1245	64.6	65	22.91	5.22	21	1	398	586	654	718	2.8e-14	Uncharacterized protein	BVRB_7g169660	Beta vulgaris subsp. vulgaris	NA	NA	NA	NA	NA	NA
T1_DN38853_c0_g4_i7	1214	tr|A0A0J8BTJ9|A0A0J8BTJ9_BETVU	606	81.9	270	66.72	44.55	49	0	210	1019	117	386	4.4e-122	Uncharacterized protein	BVRB_8g181240	Beta vulgaris subsp. vulgaris	NA	NA	NA	NA	NA	NA
T1_DN20927_c0_g1_i1	1337	tr|A0A022RDC4|A0A022RDC4_ERYGU	336	72.6	303	67.99	90.18	71	4	75	953	34	334	1.2e-120	Uncharacterized protein	MIMGU_mgv1a009642mg	Erythranthe guttata (Yellow monkey flower) (Mimulus guttatus)	NA	integral component of membrane [GO:0016021]	GO:0016021	NA	NA	GO:0016021~integral component of membrane
T1_DN24514_c0_g1_i1	452	tr|A0A0J8BK02|A0A0J8BK02_BETVU	533	64.1	153	100	28.71	51	2	1	447	171	323	1.4e-44	Uncharacterized protein	BVRB_9g211960	Beta vulgaris subsp. vulgaris	NA	nucleotide binding [GO:0000166]; RNA binding [GO:0003723]	GO:0000166; GO:0003723	GO:0000166~nucleotide binding;GO:0003723~RNA binding	NA	NA
T1_DN38345_c0_g3_i2	1598	tr|A0A0J8CV59|A0A0J8CV59_BETVU	241	80	205	38.49	85.06	40	1	91	702	4	208	5.4e-88	Uncharacterized protein	BVRB_2g035620	Beta vulgaris subsp. vulgaris	NA	NA	NA	NA	NA	NA
T1_DN36099_c0_g2_i2	2034	tr|K3YXY4|K3YXY4_SETIT	677	52.8	400	59	59.08	183	3	590	1786	250	644	1.7e-115	Uncharacterized protein	SETIT_019133mg	Setaria italica (Foxtail millet) (Panicum italicum)	NA	ATP binding [GO:0005524]; DNA helicase activity [GO:0003678]; DNA repair [GO:0006281]; telomere maintenance [GO:0000723]	GO:0000723; GO:0003678; GO:0005524; GO:0006281	GO:0003678~DNA helicase activity;GO:0005524~ATP binding	GO:0000723~telomere maintenance;GO:0006281~DNA repair	NA
T1_DN38793_c1_g6_i2	601	tr|A5BWP7|A5BWP7_VITVI	943	44.9	69	34.44	7.32	37	1	59	265	432	499	2.3e-07	Putative uncharacterized protein	VITISV_006196	Vitis vinifera (Grape)	NA	integral component of membrane [GO:0016021]; nucleus [GO:0005634]; DNA binding [GO:0003677]; metal ion binding [GO:0046872]	GO:0003677; GO:0005634; GO:0016021; GO:0046872	GO:0003677~DNA binding;GO:0046872~metal ion binding	NA	GO:0005634~nucleus;GO:0016021~integral component of membrane
T1_DN29702_c0_g1_i1	833	tr|A0A0J8CSZ0|A0A0J8CSZ0_BETVU	531	79.1	115	41.42	21.66	24	0	210	554	417	531	1.7e-45	Uncharacterized protein	BVRB_3g062920	Beta vulgaris subsp. vulgaris	NA	integral component of membrane [GO:0016021]; vacuolar membrane [GO:0005774]	GO:0005774; GO:0016021	NA	NA	GO:0005774~vacuolar membrane;GO:0016021~integral component of membrane
T1_DN39269_c4_g7_i4	1981	tr|A0A0K9QGK1|A0A0K9QGK1_SPIOL	244	78.4	51	7.72	20.9	11	0	1311	1463	134	184	1.3e-14	Uncharacterized protein	SOVF_180970	Spinacia oleracea (Spinach)	NA	integral component of membrane [GO:0016021]; zinc ion binding [GO:0008270]	GO:0008270; GO:0016021	GO:0008270~zinc ion binding	NA	GO:0016021~integral component of membrane
T1_DN34466_c0_g1_i1	1896	tr|A0A0J8D3Z9|A0A0J8D3Z9_BETVU	334	87.5	335	53.01	100	41	1	385	1389	1	334	1.7e-168	Uncharacterized protein	BVRB_1g005060	Beta vulgaris subsp. vulgaris	NA	nucleolus [GO:0005730]; response to ethylene [GO:0009723]	GO:0005730; GO:0009723	NA	GO:0009723~response to ethylene	GO:0005730~nucleolus
T1_DN34921_c0_g1_i5	3151	tr|A0A0K9S1C0|A0A0K9S1C0_SPIOL	863	72.4	453	43.13	52.49	112	4	1556	2899	419	863	6.7e-183	Uncharacterized protein	SOVF_005980	Spinacia oleracea (Spinach)	NA	ATP binding [GO:0005524]; protein kinase activity [GO:0004672]	GO:0004672; GO:0005524	GO:0004672~protein kinase activity;GO:0005524~ATP binding	NA	NA
[truncated: 44,402 more rows]
