# Supplementary material for: Transcriptome Profiling of Haloxylon persicum (Bunge ex Boiss and Buhse) an Endangered Plant Species under PEG-Induced Drought Stress
Source: Genes (Basel). 2020 Jun 10;11(6):640. doi: 10.3390/genes11060640 (PMC7349776; doi:10.3390/genes11060640)
Supplement: Supplementary file 1 [file genes-11-00640-s001.zip › genes-807502-SI/Supplementary table s4.xlsx]

## Sheet: ReadMe
Description of worksheets:
ReadMe	Current Sheet
Summary	Summary of Annotation
Annotation	Annotation of T2 sample
Description of columns in the worksheets:
Transcript_ID (Query)	Assembled Transcript ID
Transcript_length	Length of Transcript
Protein ID(Subject ID)	Protein ID to which the Transcripts shows hit
Protein_Length	Length of Protein
% Identity	Percentage identity of the sequence
Alignment length (aa)	The number of amino acids mapped with predicted protein
Query_coverage	Percentage of predicted protein bases covered
Subject_coverage	Percentage of Proteins(aa) covered
Mismatches	Mismatches in the alignment
Gaps	Number of gaps in the aligned region
Q. start	Query (Transcripts) start
Q. end	Query (Transcripts) end
S. start	Subject (protein) start
S. end	Subject (protein) end
E-value	E-value of blast result
Protein Names	Protein names
Gene Name	Gene names
Organism Name	Organism which shows the best hit
Pathway	Pathway in which protein is involved
Gene Ontology (GO)	Gene Ontology Terms
Gene Ontology IDs	Gene Ontology IDs (BP, CC and MF)
GO_MF	Gene ontology molecular function
GO_BP	Gene ontology biological process
GO_CC	Gene ontology cellular component

## Sheet: Summary
1. The Transcripts were annotated against allVirideplanteprotein sequences (from Uniprot Protein Database).
2. Those Transcripts with more than 30% identity as cut off was taken for further analyis.
Transcript Annotation Summary	Transcripts
Total Transcripts	97825
Total Annotated Transcripts	50482
Total Unannotated Transcripts	47343

## Sheet: Annotation
Transcript_ID (Query)	Transcript_length	Protein ID(Subject ID)	Protein_Length	% Identity	Alignment length (aa)	Query_coverage	Subject_coverage	Mismatches	Gaps	Q. start	Q. end	S. start	S. end	E-value	Protein Names	Gene Name	Organism Name	Pathway	Gene Ontology (GO)	Gene Ontology IDs	GO_MF	GO_BP	GO_CC
T2_DN38369_c0_g1_i6	1177	tr|A0A0J8BSY5|A0A0J8BSY5_BETVU	1252	91.1	90	22.94	7.19	8	0	209	478	72	161	1.3e-41	Uncharacterized protein	BVRB_8g183580	Beta vulgaris subsp. vulgaris	NA	NA	NA	NA	NA	NA
T2_DN37917_c0_g1_i8	4805	tr|A0A0J8CRK5|A0A0J8CRK5_BETVU	534	82.1	588	36.71	100	50	5	2717	4477	1	534	5.9e-271	Uncharacterized protein	BVRB_4g073820	Beta vulgaris subsp. vulgaris	NA	ATP binding [GO:0005524]; calcium ion binding [GO:0005509]; protein kinase activity [GO:0004672]	GO:0004672; GO:0005509; GO:0005524	GO:0004672~protein kinase activity;GO:0005509~calcium ion binding;GO:0005524~ATP binding	NA	NA
T2_DN33853_c0_g1_i1	616	tr|A0A151T4N3|A0A151T4N3_CAJCA	128	56	50	24.35	39.06	18	1	240	389	17	62	1.5e-06	Uncharacterized protein	KK1_016509	Cajanus cajan (Pigeon pea) (Cajanus indicus)	NA	NA	NA	NA	NA	NA
T2_DN39347_c1_g1_i7	1092	tr|A0A0K9RSQ8|A0A0K9RSQ8_SPIOL	218	95	100	27.47	45.87	5	0	468	767	119	218	4e-50	Uncharacterized protein	SOVF_039610	Spinacia oleracea (Spinach)	NA	protein tyrosine phosphatase activity [GO:0004725]	GO:0004725	GO:0004725~protein tyrosine phosphatase activity	NA	NA
T2_DN45614_c0_g1_i1	361	tr|A0A0J8BKS9|A0A0J8BKS9_BETVU	630	82.1	28	23.27	4.44	5	0	2	85	388	415	3.4e-06	Uncharacterized protein	BVRB_9g220230	Beta vulgaris subsp. vulgaris	NA	integral component of membrane [GO:0016021]	GO:0016021	NA	NA	GO:0016021~integral component of membrane
T2_DN36942_c0_g2_i3	1772	tr|A0A0M5L8A3|A0A0M5L8A3_9CARY	353	56.5	347	58.75	98.3	132	8	249	1268	1	335	5.4e-97	NAC transcription factor	NAC6	Suaeda liaotungensis	NA	nucleus [GO:0005634]; DNA binding [GO:0003677]; regulation of transcription, DNA-templated [GO:0006355]; transcription, DNA-templated [GO:0006351]	GO:0003677; GO:0005634; GO:0006351; GO:0006355	GO:0003677~DNA binding	GO:0006351~transcription, DNA-templated;GO:0006355~regulation of transcription, DNA-templated	GO:0005634~nucleus
T2_DN37798_c1_g3_i4	1710	tr|A0A0K9QNP9|A0A0K9QNP9_SPIOL	429	75.8	330	57.89	76.92	70	5	333	1301	96	422	4.4e-128	Uncharacterized protein	SOVF_164610	Spinacia oleracea (Spinach)	NA	sequence-specific DNA binding [GO:0043565]; transcription factor activity, sequence-specific DNA binding [GO:0003700]	GO:0003700; GO:0043565	GO:0003700~sequence-specific DNA binding transcription factor activity;GO:0043565~sequence-specific DNA binding	NA	NA
T2_DN39018_c3_g1_i12	4255	tr|A0A0K9RUG2|A0A0K9RUG2_SPIOL	1201	79.9	742	52.31	61.78	148	1	163	2388	19	759	0	Uncharacterized protein	SOVF_027550	Spinacia oleracea (Spinach)	NA	carbohydrate binding [GO:0030246]	GO:0030246	GO:0030246~carbohydrate binding	NA	NA
T2_DN29733_c0_g1_i1	1483	tr|B9RDS2|B9RDS2_RICCO	751	53.7	311	62.91	41.41	121	3	554	1483	401	689	3e-88	Pentatricopeptide repeat-containing protein, putative	RCOM_1615260	Ricinus communis (Castor bean)	NA	NA	NA	NA	NA	NA
T2_DN37213_c0_g1_i3	1249	tr|A0A0J8DWA8|A0A0J8DWA8_BETVU	249	45	191	45.88	76.71	83	5	311	832	62	247	3e-25	Uncharacterized protein	BVRB_012020	Beta vulgaris subsp. vulgaris	NA	integral component of membrane [GO:0016021]	GO:0016021	NA	NA	GO:0016021~integral component of membrane
T2_DN37476_c0_g1_i1	384	tr|A0A0K9QFR6|A0A0K9QFR6_SPIOL	438	63.7	91	71.09	20.78	33	0	58	330	1	91	7.8e-25	Uncharacterized protein	SOVF_190640	Spinacia oleracea (Spinach)	NA	hydrolase activity [GO:0016787]	GO:0016787	GO:0016787~hydrolase activity	NA	NA
T2_DN55739_c0_g1_i1	1410	tr|O49812|O49812_BETVU	264	95	259	55.11	98.11	13	0	166	942	6	264	3.6e-144	Chlorophyll a-b binding protein, chloroplastic	BVRB_9g225010	Beta vulgaris subsp. vulgaris	NA	chloroplast thylakoid membrane [GO:0009535]; integral component of membrane [GO:0016021]; photosystem I [GO:0009522]; photosystem II [GO:0009523]; chlorophyll binding [GO:0016168]; photosynthesis, light harvesting [GO:0009765]; protein-chromophore linkage [GO:0018298]	GO:0009522; GO:0009523; GO:0009535; GO:0009765; GO:0016021; GO:0016168; GO:0018298	GO:0016168~chlorophyll binding	GO:0009765~photosynthesis, light harvesting;GO:0018298~protein-chromophore linkage	GO:0009522~photosystem I;GO:0009523~photosystem II;GO:0009535~chloroplast thylakoid membrane;GO:0016021~integral component of membrane
T2_DN28194_c0_g1_i2	843	tr|A0A0K9RV39|A0A0K9RV39_SPIOL	837	92.4	211	75.09	25.21	13	1	210	842	1	208	2.8e-104	Uncharacterized protein	SOVF_025120	Spinacia oleracea (Spinach)	NA	nucleus [GO:0005634]; DNA binding [GO:0003677]; lipid binding [GO:0008289]	GO:0003677; GO:0005634; GO:0008289	GO:0003677~DNA binding;GO:0008289~lipid binding	NA	GO:0005634~nucleus
T2_DN30392_c0_g1_i4	1905	tr|A0A0J8BDE3|A0A0J8BDE3_BETVU	418	90.3	206	32.44	49.28	20	0	451	1068	1	206	3.4e-105	Phosphatidate cytidylyltransferase (EC 2.7.7.41)	BVRB_4g095860	Beta vulgaris subsp. vulgaris	PATHWAY: Phospholipid metabolism; CDP-diacylglycerol biosynthesis; CDP-diacylglycerol from sn-glycerol 3-phosphate: step 3/3. {ECO:0000256|RuleBase:RU003938}.	integral component of membrane [GO:0016021]; phosphatidate cytidylyltransferase activity [GO:0004605]; CDP-diacylglycerol biosynthetic process [GO:0016024]	GO:0004605; GO:0016021; GO:0016024	GO:0004605~phosphatidate cytidylyltransferase activity	GO:0016024~CDP-diacylglycerol biosynthetic process	GO:0016021~integral component of membrane
T2_DN24238_c0_g1_i2	1438	tr|A0A0J8B3M0|A0A0J8B3M0_BETVU	352	87.8	319	66.55	90.62	39	0	148	1104	24	342	5.6e-161	Uncharacterized protein	BVRB_006940	Beta vulgaris subsp. vulgaris	NA	hydrolase activity [GO:0016787]	GO:0016787	GO:0016787~hydrolase activity	NA	NA
T2_DN37498_c0_g2_i8	5545	tr|A0A0J8FI44|A0A0J8FI44_BETVU	1623	87.7	957	51.78	58.96	116	1	417	3287	1	955	0	Uncharacterized protein	BVRB_3g058780	Beta vulgaris subsp. vulgaris	NA	phosphoric ester hydrolase activity [GO:0042578]	GO:0042578	GO:0042578~phosphoric ester hydrolase activity	NA	NA
T2_DN32772_c0_g1_i6	2782	tr|A0A0K9S4D5|A0A0K9S4D5_SPIOL	508	70.4	270	29.12	53.15	79	1	689	1495	1	270	2.3e-102	Uncharacterized protein	SOVF_000190	Spinacia oleracea (Spinach)	NA	NA	NA	NA	NA	NA
T2_DN39117_c1_g5_i12	2528	tr|A0A0J8CUZ4|A0A0J8CUZ4_BETVU	1654	71.3	540	64.08	32.65	154	1	198	1817	505	1043	5.5e-220	Uncharacterized protein	BVRB_2g038790	Beta vulgaris subsp. vulgaris	NA	ATP binding [GO:0005524]; zinc ion binding [GO:0008270]	GO:0005524; GO:0008270	GO:0005524~ATP binding;GO:0008270~zinc ion binding	NA	NA
T2_DN39696_c0_g1_i1	1128	tr|K4CED9|K4CED9_SOLLC	1452	46.7	377	100	25.96	187	6	2	1114	451	819	1.9e-95	Uncharacterized protein	NA	Solanum lycopersicum (Tomato) (Lycopersicon esculentum)	NA	DNA helicase activity [GO:0003678]; DNA repair [GO:0006281]; telomere maintenance [GO:0000723]	GO:0000723; GO:0003678; GO:0006281	GO:0003678~DNA helicase activity	GO:0000723~telomere maintenance;GO:0006281~DNA repair	NA
T2_DN25172_c0_g2_i1	782	tr|A0A0J8BUN9|A0A0J8BUN9_BETVU	372	76.1	201	77.11	54.03	48	0	24	626	172	372	8.5e-79	Uncharacterized protein	BVRB_7g170170	Beta vulgaris subsp. vulgaris	NA	NA	NA	NA	NA	NA
T2_DN50850_c0_g1_i1	370	tr|A0A0J8B353|A0A0J8B353_BETVU	291	62.7	118	95.68	40.55	38	2	6	341	145	262	9.7e-33	Uncharacterized protein	BVRB_007230	Beta vulgaris subsp. vulgaris	NA	ADP binding [GO:0043531]	GO:0043531	GO:0043531~ADP binding	NA	NA
T2_DN23518_c0_g1_i2	2000	tr|A0A0J8BKL8|A0A0J8BKL8_BETVU	563	81.9	454	68.1	80.64	81	1	407	1768	111	563	2e-209	Uncharacterized protein	BVRB_9g219090	Beta vulgaris subsp. vulgaris	NA	integral component of membrane [GO:0016021]	GO:0016021	NA	NA	GO:0016021~integral component of membrane
T2_DN37657_c2_g1_i1	406	tr|A0A0V0H240|A0A0V0H240_SOLCH	130	69.6	46	33.99	35.38	14	0	1	138	63	108	1.2e-10	Putative ovule protein	NA	Solanum chacoense (Chaco potato)	NA	NA	NA	NA	NA	NA
T2_DN31530_c0_g2_i6	3481	tr|A0A0J8ESP3|A0A0J8ESP3_BETVU	867	73.3	723	62.31	83.39	179	4	458	2587	1	722	9.1e-306	Uncharacterized protein	BVRB_7g162630	Beta vulgaris subsp. vulgaris	NA	zinc ion binding [GO:0008270]	GO:0008270	GO:0008270~zinc ion binding	NA	NA
T2_DN36172_c0_g1_i2	2389	tr|A0A0K9RAV0|A0A0K9RAV0_SPIOL	453	77.7	309	38.8	68.21	56	1	793	1719	158	453	1.8e-132	Uncharacterized protein	SOVF_087760	Spinacia oleracea (Spinach)	NA	ATP binding [GO:0005524]; protein kinase activity [GO:0004672]	GO:0004672; GO:0005524	GO:0004672~protein kinase activity;GO:0005524~ATP binding	NA	NA
T2_DN15805_c0_g1_i1	1787	tr|A0A0K9Q907|A0A0K9Q907_SPIOL	334	68.7	345	57.92	100	91	3	1465	440	1	331	6e-128	Uncharacterized protein	SOVF_205950	Spinacia oleracea (Spinach)	NA	methyltransferase activity [GO:0008168]	GO:0008168	GO:0008168~methyltransferase activity	NA	NA
T2_DN37716_c0_g1_i3	3994	tr|A0A0J8D891|A0A0J8D891_BETVU	539	77	544	40.86	100	119	2	1214	2842	1	539	9.3e-238	Uncharacterized protein	BVRB_1g004470	Beta vulgaris subsp. vulgaris	NA	nucleus [GO:0005634]; origin recognition complex [GO:0000808]; DNA replication [GO:0006260]; response to sucrose [GO:0009744]	GO:0000808; GO:0005634; GO:0006260; GO:0009744	NA	GO:0006260~DNA replication;GO:0009744~response to sucrose	GO:0000808~origin recognition complex;GO:0005634~nucleus
T2_DN35591_c0_g3_i3	2998	tr|A0A0J8CQ07|A0A0J8CQ07_BETVU	852	75.8	534	53.44	62.68	123	5	198	1787	1	532	1.7e-215	Uncharacterized protein	BVRB_3g056410	Beta vulgaris subsp. vulgaris	NA	nucleus [GO:0005634]; regulation of transcription, DNA-templated [GO:0006355]	GO:0005634; GO:0006355	NA	GO:0006355~regulation of transcription, DNA-templated	GO:0005634~nucleus
T2_DN449_c0_g1_i1	666	tr|A0A067D3Q0|A0A067D3Q0_CITSI	451	65.5	116	52.25	25.72	38	2	325	666	306	421	9e-37	Uncharacterized protein	CISIN_1g008238mg	Citrus sinensis (Sweet orange) (Citrus aurantium var. sinensis)	NA	integral component of membrane [GO:0016021]; ATP binding [GO:0005524]; protein kinase activity [GO:0004672]	GO:0004672; GO:0005524; GO:0016021	GO:0004672~protein kinase activity;GO:0005524~ATP binding	NA	GO:0016021~integral component of membrane
T2_DN35520_c0_g1_i7	3430	tr|A0A0K9R4R2|A0A0K9R4R2_SPIOL	752	76.6	436	38.13	57.98	86	5	459	1757	1	423	3.3e-191	Uncharacterized protein	SOVF_107030	Spinacia oleracea (Spinach)	NA	integral component of membrane [GO:0016021]; ion channel activity [GO:0005216]	GO:0005216; GO:0016021	GO:0005216~ion channel activity	NA	GO:0016021~integral component of membrane
T2_DN18389_c0_g1_i2	840	tr|A0A0J8CRG0|A0A0J8CRG0_BETVU	363	86.6	231	82.5	63.64	31	0	1	693	94	324	1.2e-118	Uncharacterized protein	BVRB_4g073690	Beta vulgaris subsp. vulgaris	NA	NA	NA	NA	NA	NA
T2_DN19413_c0_g1_i2	1287	tr|A0A0J8B9M1|A0A0J8B9M1_BETVU	442	57.1	91	21.21	20.59	28	2	1019	1258	1	91	1.8e-17	Uncharacterized protein	BVRB_5g125110	Beta vulgaris subsp. vulgaris	NA	NA	NA	NA	NA	NA
T2_DN80729_c0_g1_i1	304	tr|Q6L4B3|Q6L4B3_SOLDE	868	33	91	89.8	10.48	34	1	104	295	580	670	5.8e-07	Polyprotein, putative	SDM1_19t00015	Solanum demissum (Wild potato)	NA	NA	NA	NA	NA	NA
T2_DN34341_c0_g1_i1	3250	tr|A0A151RS32|A0A151RS32_CAJCA	880	49.8	859	79.29	97.61	390	15	340	2814	17	868	2.1e-208	Uncharacterized protein	KK1_033069	Cajanus cajan (Pigeon pea) (Cajanus indicus)	NA	NA	NA	NA	NA	NA
T2_DN37551_c2_g1_i1	545	tr|A0A0J8CQ12|A0A0J8CQ12_BETVU	540	84.2	57	31.38	10.56	9	0	1	171	286	342	2.8e-20	Purple acid phosphatase (EC 3.1.3.2)	BVRB_3g056450	Beta vulgaris subsp. vulgaris	NA	acid phosphatase activity [GO:0003993]; metal ion binding [GO:0046872]	GO:0003993; GO:0046872	GO:0003993~acid phosphatase activity;GO:0046872~metal ion binding	NA	NA
T2_DN37673_c3_g1_i3	2473	tr|A0A0J8F4M4|A0A0J8F4M4_BETVU	539	84.5	517	62.72	95.92	76	3	324	1865	1	516	1.5e-254	Uncharacterized protein	BVRB_5g114270	Beta vulgaris subsp. vulgaris	NA	nucleus [GO:0005634]; DNA binding [GO:0003677]; transcription factor activity, sequence-specific DNA binding [GO:0003700]; circadian rhythm [GO:0007623]; circumnutation [GO:0010031]; negative regulation of gene expression [GO:0010629]; phosphorelay signal transduction system [GO:0000160]	GO:0000160; GO:0003677; GO:0003700; GO:0005634; GO:0007623; GO:0010031; GO:0010629	GO:0003677~DNA binding;GO:0003700~sequence-specific DNA binding transcription factor activity	GO:0000160~phosphorelay signal transduction system;GO:0007623~circadian rhythm;GO:0010031~circumnutation;GO:0010629~negative regulation of gene expression	GO:0005634~nucleus
T2_DN27252_c0_g1_i1	511	tr|A0A0J8CMG6|A0A0J8CMG6_BETVU	623	57.5	106	62.23	17.01	45	0	194	511	1	106	8.5e-27	Uncharacterized protein	BVRB_4g074840	Beta vulgaris subsp. vulgaris	NA	DNA binding [GO:0003677]	GO:0003677	GO:0003677~DNA binding	NA	NA
T2_DN37720_c0_g1_i1	4148	tr|A0A0J8BSB4|A0A0J8BSB4_BETVU	1053	74.4	1110	80.28	100	225	11	401	3724	1	1053	0	Uncharacterized protein	BVRB_8g193780	Beta vulgaris subsp. vulgaris	NA	DNA binding [GO:0003677]	GO:0003677	GO:0003677~DNA binding	NA	NA
T2_DN32146_c0_g1_i1	2482	tr|A0A0J8BA24|A0A0J8BA24_BETVU	615	46.3	436	52.7	70.89	164	14	1148	2290	195	615	1.1e-82	Uncharacterized protein	BVRB_4g094970	Beta vulgaris subsp. vulgaris	NA	NA	NA	NA	NA	NA
T2_DN36821_c0_g1_i1	3148	tr|A0A0K9QAJ5|A0A0K9QAJ5_SPIOL	361	80	30	2.86	8.31	6	0	3059	3148	46	75	6e-06	Uncharacterized protein	SOVF_208140	Spinacia oleracea (Spinach)	NA	nucleic acid binding [GO:0003676]	GO:0003676	GO:0003676~nucleic acid binding	NA	NA
T2_DN38648_c0_g2_i1	1721	tr|A0A0K9QJR4|A0A0K9QJR4_SPIOL	401	82.9	222	38.7	55.36	36	2	649	1311	1	221	6.7e-100	Uncharacterized protein	SOVF_171200	Spinacia oleracea (Spinach)	NA	guanylate kinase activity [GO:0004385]	GO:0004385	GO:0004385~guanylate kinase activity	NA	NA
T2_DN34065_c0_g1_i2	1580	tr|A0A0K9R058|A0A0K9R058_SPIOL	671	92.7	191	36.27	28.46	11	3	672	1238	471	660	1.2e-92	Uncharacterized protein	SOVF_121420	Spinacia oleracea (Spinach)	NA	NA	NA	NA	NA	NA
T2_DN46891_c0_g1_i1	535	tr|A0A0J8B4Z4|A0A0J8B4Z4_BETVU	713	93.9	179	100	25.11	9	2	1	534	301	478	8.7e-91	Uncharacterized protein	BVRB_013890	Beta vulgaris subsp. vulgaris	NA	metal ion binding [GO:0046872]; nucleic acid binding [GO:0003676]; nucleotide binding [GO:0000166]	GO:0000166; GO:0003676; GO:0046872	GO:0000166~nucleotide binding;GO:0003676~nucleic acid binding;GO:0046872~metal ion binding	NA	NA
T2_DN27383_c0_g2_i1	580	tr|V4MD98|V4MD98_EUTSA	1216	70.1	67	34.66	5.51	20	0	295	495	4	70	3.1e-17	Coatomer subunit alpha	EUTSA_v10024240mg	Eutrema salsugineum (Saltwater cress) (Sisymbrium salsugineum)	NA	COPI vesicle coat [GO:0030126]; Golgi membrane [GO:0000139]; structural molecule activity [GO:0005198]; intracellular protein transport [GO:0006886]; vesicle-mediated transport [GO:0016192]	GO:0000139; GO:0005198; GO:0006886; GO:0016192; GO:0030126	GO:0005198~structural molecule activity	GO:0006886~intracellular protein transport;GO:0016192~vesicle-mediated transport	GO:0000139~Golgi membrane;GO:0030126~COPI vesicle coat
T2_DN34255_c0_g1_i3	1138	tr|A0A0K9QG76|A0A0K9QG76_SPIOL	282	73	122	32.16	43.26	32	1	235	597	1	122	1.1e-42	Uncharacterized protein	SOVF_188200	Spinacia oleracea (Spinach)	NA	NA	NA	NA	NA	NA
T2_DN39664_c1_g13_i2	985	tr|I1IK71|I1IK71_BRADI	1136	48.8	125	38.07	11	57	2	559	912	427	551	5.8e-24	Uncharacterized protein	NA	Brachypodium distachyon (Purple false brome) (Trachynia distachya)	NA	NA	NA	NA	NA	NA
T2_DN36417_c3_g12_i2	1782	tr|A0A0J8B8U9|A0A0J8B8U9_BETVU	362	65.4	153	25.76	42.27	53	0	1043	1501	206	358	1.6e-56	Uncharacterized protein	BVRB_000690	Beta vulgaris subsp. vulgaris	NA	hydrolase activity, acting on ester bonds [GO:0016788]	GO:0016788	GO:0016788~hydrolase activity, acting on ester bonds	NA	NA
T2_DN39690_c2_g1_i1	837	tr|A0A0K9RBU8|A0A0K9RBU8_SPIOL	671	73.2	97	34.77	14.46	24	1	1	285	147	243	1.3e-32	Uncharacterized protein (Fragment)	SOVF_090770	Spinacia oleracea (Spinach)	NA	integral component of membrane [GO:0016021]	GO:0016021	NA	NA	GO:0016021~integral component of membrane
T2_DN36162_c0_g1_i17	2397	tr|A0A0J8E2X2|A0A0J8E2X2_BETVU	580	82.3	379	47.43	65.34	66	1	647	1780	165	543	1.5e-179	Uncharacterized protein	BVRB_5g126810	Beta vulgaris subsp. vulgaris	NA	hydrolase activity [GO:0016787]; zinc ion binding [GO:0008270]; DNA mediated transformation [GO:0009294]	GO:0008270; GO:0009294; GO:0016787	GO:0008270~zinc ion binding;GO:0016787~hydrolase activity	GO:0009294~DNA mediated transformation	NA
T2_DN37961_c0_g1_i15	1396	tr|A0A0K9QYT1|A0A0K9QYT1_SPIOL	250	78.3	143	30.73	57.2	31	0	199	627	1	143	2.3e-58	Nicotinamide-nucleotide adenylyltransferase (EC 2.7.7.1) (EC 2.7.7.18) (Nicotinate-nucleotide adenylyltransferase)	SOVF_126120	Spinacia oleracea (Spinach)	PATHWAY: Cofactor biosynthesis; NAD(+) biosynthesis; NAD(+) from nicotinamide D-ribonucleotide: step 1/1. {ECO:0000256|RuleBase:RU362021}.	ATP binding [GO:0005524]; nicotinamide-nucleotide adenylyltransferase activity [GO:0000309]; nicotinate-nucleotide adenylyltransferase activity [GO:0004515]; NAD biosynthetic process [GO:0009435]	GO:0000309; GO:0004515; GO:0005524; GO:0009435	GO:0000309~nicotinamide-nucleotide adenylyltransferase activity;GO:0004515~nicotinate-nucleotide adenylyltransferase activity;GO:0005524~ATP binding	GO:0009435~NAD biosynthetic process	NA
T2_DN35095_c1_g1_i5	1192	tr|A0A0K9RQA9|A0A0K9RQA9_SPIOL	418	90.3	145	36.49	34.69	14	0	113	547	274	418	3.4e-71	Uncharacterized protein	SOVF_040910	Spinacia oleracea (Spinach)	NA	amino acid binding [GO:0016597]; metabolic process [GO:0008152]	GO:0008152; GO:0016597	GO:0016597~amino acid binding	GO:0008152~metabolic process	NA
T2_DN38754_c1_g3_i2	651	tr|A0A0J8E164|A0A0J8E164_BETVU	403	74.8	103	47.47	25.56	26	0	117	425	69	171	9.1e-34	Uncharacterized protein	BVRB_8g199160	Beta vulgaris subsp. vulgaris	NA	nucleotidase activity [GO:0008252]	GO:0008252	GO:0008252~nucleotidase activity	NA	NA
T2_DN39241_c0_g3_i8	4813	tr|A0A0J8EE39|A0A0J8EE39_BETVU	1282	76.4	924	57.59	72.07	205	2	92	2836	1	920	0	Uncharacterized protein	BVRB_9g212490	Beta vulgaris subsp. vulgaris	NA	integral component of membrane [GO:0016021]; lipid transporter activity [GO:0005319]	GO:0005319; GO:0016021	GO:0005319~lipid transporter activity	NA	GO:0016021~integral component of membrane
T2_DN35998_c0_g2_i1	1717	tr|A0A0J8BA03|A0A0J8BA03_BETVU	374	80.8	224	39.14	59.89	41	1	112	783	1	222	8.7e-100	Uncharacterized protein	BVRB_5g123500	Beta vulgaris subsp. vulgaris	NA	integral component of membrane [GO:0016021]; transport [GO:0006810]	GO:0006810; GO:0016021	NA	GO:0006810~transport	GO:0016021~integral component of membrane
T2_DN29301_c0_g1_i1	1861	tr|A0A0K9S2C7|A0A0K9S2C7_SPIOL	379	86.2	378	60.93	99.74	52	0	228	1361	1	378	6.1e-192	Sulfurtransferase	SOVF_007380	Spinacia oleracea (Spinach)	NA	thiosulfate sulfurtransferase activity [GO:0004792]	GO:0004792	GO:0004792~thiosulfate sulfurtransferase activity	NA	NA
T2_DN32514_c0_g3_i3	1246	tr|A0A0K9RZA9|A0A0K9RZA9_SPIOL	259	78.8	259	62.36	100	55	0	114	890	1	259	1.6e-119	Uncharacterized protein	SOVF_011980	Spinacia oleracea (Spinach)	NA	NA	NA	NA	NA	NA
T2_DN32403_c0_g1_i10	1725	tr|A0A0K9S3P8|A0A0K9S3P8_SPIOL	235	84	131	22.78	55.74	21	0	587	979	33	163	5.3e-57	Uncharacterized protein	SOVF_001710	Spinacia oleracea (Spinach)	NA	integral component of membrane [GO:0016021]	GO:0016021	NA	NA	GO:0016021~integral component of membrane
T2_DN36749_c0_g2_i9	1617	tr|A0A0J8F778|A0A0J8F778_BETVU	999	49	194	35.99	19.42	89	3	924	1475	420	613	3.5e-42	Uncharacterized protein	BVRB_5g105160	Beta vulgaris subsp. vulgaris	NA	ATP binding [GO:0005524]; protein serine/threonine kinase activity [GO:0004674]; protein autophosphorylation [GO:0046777]	GO:0004674; GO:0005524; GO:0046777	GO:0004674~protein serine/threonine kinase activity;GO:0005524~ATP binding	GO:0046777~protein autophosphorylation	NA
T2_DN31648_c0_g1_i1	1618	tr|A0A0J8EUU7|A0A0J8EUU7_BETVU	431	72.9	435	80.66	100	94	5	86	1336	1	429	4.4e-170	Uncharacterized protein	BVRB_6g152860	Beta vulgaris subsp. vulgaris	NA	NA	NA	NA	NA	NA
T2_DN50047_c0_g1_i1	324	tr|A0A0K9QT38|A0A0K9QT38_SPIOL	457	67	109	100	23.85	35	1	1	324	68	176	5.9e-34	Uncharacterized protein	SOVF_144470	Spinacia oleracea (Spinach)	NA	NA	NA	NA	NA	NA
T2_DN37529_c1_g1_i4	728	tr|A0A0K9QMS4|A0A0K9QMS4_SPIOL	369	73.4	169	69.64	45.8	33	3	148	618	175	343	1.2e-61	Uncharacterized protein	SOVF_161460	Spinacia oleracea (Spinach)	NA	nucleic acid binding [GO:0003676]; RNA-DNA hybrid ribonuclease activity [GO:0004523]	GO:0003676; GO:0004523	GO:0003676~nucleic acid binding;GO:0004523~RNA-DNA hybrid ribonuclease activity	NA	NA
T2_DN38221_c0_g2_i9	758	tr|A0A0J8EL70|A0A0J8EL70_BETVU	593	93.9	114	45.12	19.22	7	0	95	436	138	251	9.2e-54	Uncharacterized protein	BVRB_8g188620	Beta vulgaris subsp. vulgaris	NA	ATP binding [GO:0005524]; glycerone kinase activity [GO:0004371]; glycerol metabolic process [GO:0006071]	GO:0004371; GO:0005524; GO:0006071	GO:0004371~glycerone kinase activity;GO:0005524~ATP binding	GO:0006071~glycerol metabolic process	NA
T2_DN38327_c0_g2_i12	2666	tr|A0A061H089|A0A061H089_THECC	594	54	189	21.27	31.82	77	4	298	840	27	213	6.4e-41	Vacuolar fusion protein MON1 A isoform 1	TCM_042058	Theobroma cacao (Cacao) (Cocoa)	NA	NA	NA	NA	NA	NA
T2_DN18337_c0_g1_i2	646	tr|A0A0K9RR83|A0A0K9RR83_SPIOL	350	86.8	136	63.16	38.86	18	0	13	420	215	350	6.2e-67	Uncharacterized protein	SOVF_038450	Spinacia oleracea (Spinach)	NA	integral component of membrane [GO:0016021]; glycosaminoglycan biosynthetic process [GO:0006024]; heparan sulfate proteoglycan biosynthetic process [GO:0015012]	GO:0006024; GO:0015012; GO:0016021	NA	GO:0006024~glycosaminoglycan biosynthetic process;GO:0015012~heparan sulfate proteoglycan biosynthetic process	GO:0016021~integral component of membrane
T2_DN5771_c0_g1_i1	776	tr|A0A0V0IYZ4|A0A0V0IYZ4_SOLCH	599	48.1	258	99.74	43.07	133	1	3	776	150	406	8.2e-66	Putative ovule protein	NA	Solanum chacoense (Chaco potato)	NA	NA	NA	NA	NA	NA
T2_DN32384_c0_g1_i3	1975	tr|A0A0J8FAJ9|A0A0J8FAJ9_BETVU	429	87	431	65.47	100	53	3	350	1639	1	429	1.8e-210	Uncharacterized protein	BVRB_4g089850	Beta vulgaris subsp. vulgaris	NA	NA	NA	NA	NA	NA
T2_DN30927_c0_g2_i1	708	tr|A0A0K9QFI7|A0A0K9QFI7_SPIOL	403	86.3	51	21.61	12.66	7	0	145	297	353	403	2.1e-20	Uncharacterized protein	SOVF_184760	Spinacia oleracea (Spinach)	NA	NA	NA	NA	NA	NA
T2_DN35917_c0_g2_i24	743	tr|A0A0J8D5T9|A0A0J8D5T9_BETVU	142	63	46	18.57	32.39	17	0	108	245	1	46	9.8e-08	Uncharacterized protein	BVRB_1g007690	Beta vulgaris subsp. vulgaris	NA	proteasome assembly [GO:0043248]	GO:0043248	NA	GO:0043248~proteasome assembly	NA
T2_DN40566_c0_g1_i1	592	tr|A0A0K9RDC0|A0A0K9RDC0_SPIOL	958	82	122	61.82	12.73	15	1	1	345	837	958	3.3e-51	Uncharacterized protein	SOVF_084070	Spinacia oleracea (Spinach)	NA	integral component of membrane [GO:0016021]; ATP binding [GO:0005524]; protein serine/threonine kinase activity [GO:0004674]	GO:0004674; GO:0005524; GO:0016021	GO:0004674~protein serine/threonine kinase activity;GO:0005524~ATP binding	NA	GO:0016021~integral component of membrane
T2_DN39258_c0_g6_i1	3278	tr|A0A0J8BHJ0|A0A0J8BHJ0_BETVU	886	94.5	886	81.09	100	49	0	203	2860	1	886	0	Coatomer subunit gamma	BVRB_9g217580	Beta vulgaris subsp. vulgaris	NA	COPI vesicle coat [GO:0030126]; Golgi membrane [GO:0000139]; structural molecule activity [GO:0005198]; intracellular protein transport [GO:0006886]; vesicle-mediated transport [GO:0016192]	GO:0000139; GO:0005198; GO:0006886; GO:0016192; GO:0030126	GO:0005198~structural molecule activity	GO:0006886~intracellular protein transport;GO:0016192~vesicle-mediated transport	GO:0000139~Golgi membrane;GO:0030126~COPI vesicle coat
T2_DN29583_c0_g1_i2	595	tr|A0A0K9RQB5|A0A0K9RQB5_SPIOL	1947	100	29	14.62	1.49	0	0	1	87	1682	1710	1.2e-08	Uncharacterized protein	SOVF_040860	Spinacia oleracea (Spinach)	NA	pexophagy [GO:0030242]	GO:0030242	NA	GO:0030242~peroxisome degradation	NA
T2_DN34317_c0_g3_i1	1069	tr|A0A0J8EYB5|A0A0J8EYB5_BETVU	317	82.9	146	40.97	46.06	25	0	250	687	171	316	2.9e-69	Uncharacterized protein	BVRB_6g143230	Beta vulgaris subsp. vulgaris	NA	integral component of membrane [GO:0016021]; plasma membrane [GO:0005886]; phosphatidate phosphatase activity [GO:0008195]	GO:0005886; GO:0008195; GO:0016021	GO:0008195~phosphatidate phosphatase activity	NA	GO:0005886~plasma membrane;GO:0016021~integral component of membrane
T2_DN18808_c0_g1_i1	990	tr|A0A0K9R903|A0A0K9R903_SPIOL	326	66.7	240	72.73	73.62	55	1	159	878	34	248	5.7e-80	Uncharacterized protein	SOVF_092890	Spinacia oleracea (Spinach)	NA	integral component of membrane [GO:0016021]	GO:0016021	NA	NA	GO:0016021~integral component of membrane
T2_DN36518_c0_g1_i1	4842	tr|A0A0K9RNC6|A0A0K9RNC6_SPIOL	1866	51.2	1353	83.83	72.51	565	26	6	3893	346	1660	0	Uncharacterized protein	SOVF_052600	Spinacia oleracea (Spinach)	NA	integral component of membrane [GO:0016021]	GO:0016021	NA	NA	GO:0016021~integral component of membrane
T2_DN61352_c0_g1_i1	698	tr|A0A0J8CEN4|A0A0J8CEN4_BETVU	721	83.2	196	84.24	27.18	32	1	2	586	518	713	9.9e-87	Uncharacterized protein	BVRB_5g117200	Beta vulgaris subsp. vulgaris	NA	integral component of membrane [GO:0016021]; inorganic anion exchanger activity [GO:0005452]	GO:0005452; GO:0016021	GO:0005452~inorganic anion exchanger activity	NA	GO:0016021~integral component of membrane
T2_DN5631_c1_g1_i1	337	tr|A0A0J8C6K0|A0A0J8C6K0_BETVU	385	84.7	111	98.81	28.83	17	0	3	335	81	191	4.2e-51	Uncharacterized protein	BVRB_6g134670	Beta vulgaris subsp. vulgaris	NA	nucleus [GO:0005634]; DNA binding [GO:0003677]; regulation of transcription, DNA-templated [GO:0006355]	GO:0003677; GO:0005634; GO:0006355	GO:0003677~DNA binding	GO:0006355~regulation of transcription, DNA-templated	GO:0005634~nucleus
T2_DN38668_c0_g2_i3	2161	tr|A0A0J8CYR4|A0A0J8CYR4_BETVU	519	79.7	522	72.47	100	103	2	277	1842	1	519	9.5e-245	Uncharacterized protein	BVRB_2g028780	Beta vulgaris subsp. vulgaris	NA	NA	NA	NA	NA	NA
T2_DN34959_c0_g1_i1	1688	tr|A0A0K9RTM1|A0A0K9RTM1_SPIOL	381	94.8	381	67.71	100	18	1	256	1392	1	381	2.6e-213	Mitogen-activated protein kinase (EC 2.7.11.24)	SOVF_029480	Spinacia oleracea (Spinach)	NA	intracellular [GO:0005622]; ATP binding [GO:0005524]; MAP kinase activity [GO:0004707]	GO:0004707; GO:0005524; GO:0005622	GO:0004707~MAP kinase activity;GO:0005524~ATP binding	NA	GO:0005622~intracellular
T2_DN30084_c0_g2_i1	1669	tr|A0A0K9RZ27|A0A0K9RZ27_SPIOL	357	53.4	350	62.91	98.04	153	6	586	1623	12	355	2.4e-94	Uncharacterized protein	SOVF_018080	Spinacia oleracea (Spinach)	NA	NA	NA	NA	NA	NA
T2_DN46302_c0_g1_i1	518	tr|Q9SXN3|Q9SXN3_BRACM	255	47.9	48	27.8	18.82	25	0	5	148	143	190	1.5e-07	SAE1-S9-protein	SAE1-S9	Brassica campestris (Field mustard)	NA	integral component of membrane [GO:0016021]	GO:0016021	NA	NA	GO:0016021~integral component of membrane
T2_DN39091_c0_g2_i5	1201	tr|A0A0K9RUD8|A0A0K9RUD8_SPIOL	565	77.8	243	60.7	43.01	51	2	188	910	1	242	6.3e-97	Uncharacterized protein	SOVF_033320	Spinacia oleracea (Spinach)	NA	catalytic activity [GO:0003824]; metabolic process [GO:0008152]	GO:0003824; GO:0008152	GO:0003824~catalytic activity	GO:0008152~metabolic process	NA
T2_DN33577_c0_g1_i2	1491	tr|A0A0J8BG97|A0A0J8BG97_BETVU	305	78.2	174	35.01	57.05	36	1	112	633	4	175	1.5e-71	Uncharacterized protein	BVRB_3g066490	Beta vulgaris subsp. vulgaris	NA	chloroplast [GO:0009507]; cytochrome b6f complex assembly [GO:0010190]	GO:0009507; GO:0010190	NA	GO:0010190~cytochrome b6f complex assembly	GO:0009507~chloroplast
T2_DN19771_c0_g1_i1	644	tr|A0A0D9ZJ26|A0A0D9ZJ26_9ORYZ	623	69	42	19.57	6.74	5	1	541	642	546	587	7.9e-06	Uncharacterized protein	NA	Oryza glumipatula	NA	NA	NA	NA	NA	NA
T2_DN44145_c0_g1_i1	491	tr|A0A0K9QV92|A0A0K9QV92_SPIOL	390	82.8	29	17.72	7.44	5	0	2	88	248	276	2.7e-06	Uncharacterized protein	SOVF_137370	Spinacia oleracea (Spinach)	NA	integral component of membrane [GO:0016021]; acetylglucosaminyltransferase activity [GO:0008375]	GO:0008375; GO:0016021	GO:0008375~acetylglucosaminyltransferase activity	NA	GO:0016021~integral component of membrane
T2_DN38025_c0_g2_i3	1774	tr|A2X9N5|A2X9N5_ORYSI	844	59.2	542	91.66	64.22	217	3	3	1625	303	841	1.3e-175	Putative uncharacterized protein	OsI_08956	Oryza sativa subsp. indica (Rice)	NA	nucleic acid binding [GO:0003676]	GO:0003676	GO:0003676~nucleic acid binding	NA	NA
T2_DN34746_c0_g4_i4	1359	tr|A0A0K9S2J0|A0A0K9S2J0_SPIOL	339	80.8	265	58.5	78.17	51	0	257	1051	75	339	9.2e-121	Uncharacterized protein	SOVF_001880	Spinacia oleracea (Spinach)	NA	integral component of membrane [GO:0016021]	GO:0016021	NA	NA	GO:0016021~integral component of membrane
T2_DN34450_c0_g1_i1	547	tr|A0A0J8CCT2|A0A0J8CCT2_BETVU	184	62.9	89	48.81	48.37	18	2	544	278	14	87	1.4e-19	Uncharacterized protein	BVRB_6g127530	Beta vulgaris subsp. vulgaris	NA	embryo development ending in seed dormancy [GO:0009793]	GO:0009793	NA	GO:0009793~embryo development ending in seed dormancy	NA
T2_DN35387_c0_g5_i8	2539	tr|A0A0K9QY55|A0A0K9QY55_SPIOL	797	46.7	405	47.85	50.82	178	11	314	1492	2	380	7.6e-84	Uncharacterized protein	SOVF_127200	Spinacia oleracea (Spinach)	NA	NA	NA	NA	NA	NA
T2_DN32120_c0_g1_i2	1665	tr|A0A0J8CZ09|A0A0J8CZ09_BETVU	149	83	112	20.18	75.17	19	0	784	1119	38	149	3.4e-48	Uncharacterized protein	BVRB_2g029520	Beta vulgaris subsp. vulgaris	NA	RNA binding [GO:0003723]; RNA methyltransferase activity [GO:0008173]; RNA processing [GO:0006396]	GO:0003723; GO:0006396; GO:0008173	GO:0003723~RNA binding;GO:0008173~RNA methyltransferase activity	GO:0006396~RNA processing	NA
T2_DN37746_c2_g1_i2	618	tr|A0A0K9QY31|A0A0K9QY31_SPIOL	226	74.4	86	41.75	38.05	22	0	38	295	57	142	7.8e-27	Uncharacterized protein	SOVF_133720	Spinacia oleracea (Spinach)	NA	NA	NA	NA	NA	NA
T2_DN34221_c0_g1_i3	1357	tr|A0A0K9QQZ3|A0A0K9QQZ3_SPIOL	440	69.4	363	80.25	82.5	101	4	222	1283	12	373	2.9e-122	Uncharacterized protein	SOVF_151250	Spinacia oleracea (Spinach)	NA	integral component of membrane [GO:0016021]	GO:0016021	NA	NA	GO:0016021~integral component of membrane
T2_DN32650_c0_g1_i3	2651	tr|A0A0J8CQE2|A0A0J8CQE2_BETVU	394	78.3	373	42.21	94.67	80	1	283	1401	1	372	2.6e-167	Uncharacterized protein	BVRB_3g051530	Beta vulgaris subsp. vulgaris	NA	cytosol [GO:0005829]; manganese ion binding [GO:0030145]; phosphatase activity [GO:0016791]	GO:0005829; GO:0016791; GO:0030145	GO:0016791~phosphatase activity;GO:0030145~manganese ion binding	NA	GO:0005829~cytosol
T2_DN37846_c1_g2_i4	652	tr|A0A166EGP4|A0A166EGP4_DAUCA	208	71.4	70	32.21	33.65	20	0	217	426	78	147	2.2e-19	Peptidyl-prolyl cis-trans isomerase (PPIase) (EC 5.2.1.8)	DCAR_007378	Daucus carota subsp. sativus	NA	peptidyl-prolyl cis-trans isomerase activity [GO:0003755]; protein folding [GO:0006457]	GO:0003755; GO:0006457	GO:0003755~peptidyl-prolyl cis-trans isomerase activity	GO:0006457~protein folding	NA
T2_DN36645_c3_g1_i4	637	tr|A0A0J8CD92|A0A0J8CD92_BETVU	312	79.2	53	24.96	16.99	11	0	130	288	259	311	1.5e-17	Uncharacterized protein	BVRB_5g104690	Beta vulgaris subsp. vulgaris	NA	metal ion binding [GO:0046872]; oxidoreductase activity [GO:0016491]	GO:0016491; GO:0046872	GO:0016491~oxidoreductase activity;GO:0046872~metal ion binding	NA	NA
T2_DN34220_c0_g1_i3	487	tr|A0A0J8CR87|A0A0J8CR87_BETVU	308	85.2	88	54.21	28.57	13	0	130	393	104	191	7.8e-38	Hexosyltransferase (EC 2.4.1.-)	BVRB_3g052660	Beta vulgaris subsp. vulgaris	NA	Golgi membrane [GO:0000139]; integral component of membrane [GO:0016021]; galactosyltransferase activity [GO:0008378]; protein glycosylation [GO:0006486]	GO:0000139; GO:0006486; GO:0008378; GO:0016021	GO:0008378~galactosyltransferase activity	GO:0006486~protein glycosylation	GO:0000139~Golgi membrane;GO:0016021~integral component of membrane
T2_DN35428_c0_g2_i3	1055	tr|A0A0J8CZX9|A0A0J8CZX9_BETVU	258	63.5	277	78.77	100	80	4	85	909	1	258	2e-83	Uncharacterized protein	BVRB_2g036100	Beta vulgaris subsp. vulgaris	NA	NA	NA	NA	NA	NA
T2_DN38643_c0_g1_i1	1474	tr|A0A0J8F6G2|A0A0J8F6G2_BETVU	392	77.7	197	40.09	50.26	44	0	308	898	44	240	3.1e-82	Uncharacterized protein	BVRB_5g108500	Beta vulgaris subsp. vulgaris	NA	NA	NA	NA	NA	NA
T2_DN39240_c1_g1_i25	2194	tr|A0A0J8BHK2|A0A0J8BHK2_BETVU	3466	77.5	377	51.55	10.88	84	1	96	1223	1	377	9.8e-165	Uncharacterized protein	BVRB_1g023160	Beta vulgaris subsp. vulgaris	NA	NA	NA	NA	NA	NA
T2_DN24565_c0_g1_i1	882	tr|A0A0K9R0N1|A0A0K9R0N1_SPIOL	113	80.9	115	39.12	100	19	2	53	394	1	113	2.6e-44	Uncharacterized protein	SOVF_120250	Spinacia oleracea (Spinach)	NA	NA	NA	NA	NA	NA
T2_DN39602_c2_g1_i6	3508	tr|A0A0K9QPZ5|A0A0K9QPZ5_SPIOL	927	68.9	560	47.89	60.41	172	1	171	1844	1	560	2.3e-216	Uncharacterized protein	SOVF_154680	Spinacia oleracea (Spinach)	NA	transcription factor TFIID complex [GO:0005669]; DNA-templated transcription, initiation [GO:0006352]	GO:0005669; GO:0006352	NA	GO:0006352~DNA-templated transcription, initiation	GO:0005669~transcription factor TFIID complex
T2_DN34932_c0_g1_i1	855	tr|A0A0J8B6G3|A0A0J8B6G3_BETVU	696	78.3	69	24.21	9.91	15	0	196	402	628	696	1.6e-25	Uncharacterized protein	BVRB_8g199300	Beta vulgaris subsp. vulgaris	NA	ATP binding [GO:0005524]; protein kinase activity [GO:0004672]; ubiquitin-protein transferase activity [GO:0004842]	GO:0004672; GO:0004842; GO:0005524	GO:0004672~protein kinase activity;GO:0004842~ubiquitin-protein transferase activity;GO:0005524~ATP binding	NA	NA
T2_DN15570_c0_g1_i1	301	tr|A0A0K9RKI7|A0A0K9RKI7_SPIOL	1352	79	100	99.67	7.4	20	1	299	3	375	474	2.8e-38	Uncharacterized protein	SOVF_061530	Spinacia oleracea (Spinach)	NA	ARF guanyl-nucleotide exchange factor activity [GO:0005086]; regulation of ARF protein signal transduction [GO:0032012]	GO:0005086; GO:0032012	GO:0005086~ARF guanyl-nucleotide exchange factor activity	GO:0032012~regulation of ARF protein signal transduction	NA
T2_DN31357_c0_g2_i2	1689	tr|A0A0J8BWN4|A0A0J8BWN4_BETVU	682	66.4	405	71.94	59.38	130	4	479	1687	1	401	4.3e-144	Uncharacterized protein	BVRB_8g180950	Beta vulgaris subsp. vulgaris	NA	integral component of membrane [GO:0016021]; ATP binding [GO:0005524]; protein kinase activity [GO:0004672]	GO:0004672; GO:0005524; GO:0016021	GO:0004672~protein kinase activity;GO:0005524~ATP binding	NA	GO:0016021~integral component of membrane
T2_DN37838_c0_g2_i1	2961	tr|A0A0K9RMJ5|A0A0K9RMJ5_SPIOL	1342	84.7	688	69.71	51.27	105	0	405	2468	655	1342	0	Uncharacterized protein	SOVF_049550	Spinacia oleracea (Spinach)	NA	NA	NA	NA	NA	NA
T2_DN38558_c0_g2_i3	3834	tr|A0A0J8BWA0|A0A0J8BWA0_BETVU	496	85	40	3.13	8.06	6	0	446	327	396	435	1.1e-12	Uncharacterized protein	BVRB_7g175440	Beta vulgaris subsp. vulgaris	NA	NA	NA	NA	NA	NA
T2_DN39672_c0_g7_i1	1090	tr|Q60DY0|Q60DY0_ORYSJ	896	47.8	157	43.21	17.52	81	1	619	1089	357	512	7.8e-38	Uncharacterized protein	OSJNBa0090H02.8	Oryza sativa subsp. japonica (Rice)	NA	zinc ion binding [GO:0008270]; regulation of transcription, DNA-templated [GO:0006355]	GO:0006355; GO:0008270	GO:0008270~zinc ion binding	GO:0006355~regulation of transcription, DNA-templated	NA
T2_DN35875_c0_g1_i4	2444	tr|A0A0K9QPS9|A0A0K9QPS9_SPIOL	632	75.9	632	77.58	100	149	2	173	2059	1	632	6.2e-261	Dihydrolipoamide acetyltransferase component of pyruvate dehydrogenase complex (EC 2.3.1.-)	SOVF_161540	Spinacia oleracea (Spinach)	NA	transferase activity, transferring acyl groups [GO:0016746]; metabolic process [GO:0008152]	GO:0008152; GO:0016746	GO:0016746~transferase activity, transferring acyl groups	GO:0008152~metabolic process	NA
T2_DN29735_c0_g3_i1	312	tr|A0A0J8CDH2|A0A0J8CDH2_BETVU	855	86.5	104	100	12.16	14	0	1	312	445	548	1e-46	Uncharacterized protein	BVRB_5g122080	Beta vulgaris subsp. vulgaris	NA	catalytic activity [GO:0003824]	GO:0003824	GO:0003824~catalytic activity	NA	NA
T2_DN35465_c0_g1_i11	1662	tr|A0A0K9QBB5|A0A0K9QBB5_SPIOL	493	72.8	217	39.17	44.02	52	2	218	850	1	216	6.9e-86	Uncharacterized protein	SOVF_205550	Spinacia oleracea (Spinach)	NA	integral component of membrane [GO:0016021]; transmembrane transport [GO:0055085]	GO:0016021; GO:0055085	NA	GO:0055085~transmembrane transport	GO:0016021~integral component of membrane
T2_DN36674_c8_g2_i1	1521	tr|A0A0K9R5Y0|A0A0K9R5Y0_SPIOL	855	86.1	208	41.03	24.33	28	1	594	1214	648	855	4.1e-101	Uncharacterized protein	SOVF_102960	Spinacia oleracea (Spinach)	NA	NA	NA	NA	NA	NA
T2_DN39499_c1_g4_i5	3864	tr|A0A0K9S1F5|A0A0K9S1F5_SPIOL	888	76.9	924	71.74	100	176	3	430	3198	1	888	0	Phospholipid-transporting ATPase (EC 3.6.3.1) (Fragment)	SOVF_010870	Spinacia oleracea (Spinach)	NA	integral component of membrane [GO:0016021]; ATP binding [GO:0005524]; magnesium ion binding [GO:0000287]; phospholipid-translocating ATPase activity [GO:0004012]	GO:0000287; GO:0004012; GO:0005524; GO:0016021	GO:0000287~magnesium ion binding;GO:0004012~phospholipid-translocating ATPase activity;GO:0005524~ATP binding	NA	GO:0016021~integral component of membrane
T2_DN78879_c0_g1_i1	326	tr|A0A0K9R294|A0A0K9R294_SPIOL	1148	69.4	108	99.39	9.41	33	0	2	325	116	223	6.3e-36	Uncharacterized protein	SOVF_114980	Spinacia oleracea (Spinach)	NA	integral component of membrane [GO:0016021]; ATP binding [GO:0005524]; ATPase activity, coupled to transmembrane movement of substances [GO:0042626]	GO:0005524; GO:0016021; GO:0042626	GO:0005524~ATP binding;GO:0042626~ATPase activity, coupled to transmembrane movement of substances	NA	GO:0016021~integral component of membrane
T2_DN31253_c0_g1_i1	1968	tr|A0A0J8BKM3|A0A0J8BKM3_BETVU	514	91.5	481	73.32	93.58	41	0	275	1717	27	507	9.5e-260	Phospho-2-dehydro-3-deoxyheptonate aldolase (EC 2.5.1.54)	BVRB_9g215440	Beta vulgaris subsp. vulgaris	PATHWAY: Metabolic intermediate biosynthesis; chorismate biosynthesis; chorismate from D-erythrose 4-phosphate and phosphoenolpyruvate: step 1/7. {ECO:0000256|RuleBase:RU363071}.	chloroplast [GO:0009507]; 3-deoxy-7-phosphoheptulonate synthase activity [GO:0003849]; aromatic amino acid family biosynthetic process [GO:0009073]	GO:0003849; GO:0009073; GO:0009507	GO:0003849~3-deoxy-7-phosphoheptulonate synthase activity	GO:0009073~aromatic amino acid family biosynthetic process	GO:0009507~chloroplast
T2_DN69897_c0_g1_i1	327	tr|A0A151T384|A0A151T384_CAJCA	752	41.3	92	84.4	12.23	39	1	97	327	501	592	8.4e-12	Uncharacterized protein (Fragment)	KK1_016014	Cajanus cajan (Pigeon pea) (Cajanus indicus)	NA	NA	NA	NA	NA	NA
T2_DN69041_c0_g1_i1	525	tr|B9GHB3|B9GHB3_POPTR	1088	68.4	38	21.71	3.49	12	0	2	115	315	352	4.9e-06	Zinc finger family protein	POPTR_0001s31170g	Populus trichocarpa (Western balsam poplar) (Populus balsamifera subsp. trichocarpa)	NA	integral component of endoplasmic reticulum membrane [GO:0030176]; ubiquitin protein ligase activity involved in ERAD pathway [GO:1904264]; zinc ion binding [GO:0008270]; ER-associated ubiquitin-dependent protein catabolic process [GO:0030433]	GO:0008270; GO:0030176; GO:0030433; GO:1904264	GO:0008270~zinc ion binding	GO:0030433~ER-associated ubiquitin-dependent protein catabolic process	GO:0030176~integral component of endoplasmic reticulum membrane
T2_DN38795_c1_g1_i29	904	tr|A0A0J8FRP9|A0A0J8FRP9_BETVU	280	96	25	8.3	8.93	1	0	547	621	208	232	3.8e-06	Uncharacterized protein	BVRB_2g025710	Beta vulgaris subsp. vulgaris	NA	NA	NA	NA	NA	NA
T2_DN20141_c0_g1_i1	474	tr|K7N030|K7N030_SOYBN	86	58.8	51	32.28	59.3	17	1	176	36	35	85	6.9e-07	Uncharacterized protein	NA	Glycine max (Soybean) (Glycine hispida)	NA	NA	NA	NA	NA	NA
T2_DN38390_c1_g2_i3	2294	tr|A0A0J8BWC5|A0A0J8BWC5_BETVU	750	76.9	581	75.98	77.47	132	2	268	2007	169	748	1.6e-263	Long-chain-alcohol oxidase (EC 1.1.3.20)	BVRB_7g165330	Beta vulgaris subsp. vulgaris	NA	membrane [GO:0016020]; flavin adenine dinucleotide binding [GO:0050660]; long-chain-alcohol oxidase activity [GO:0046577]	GO:0016020; GO:0046577; GO:0050660	GO:0046577~long-chain-alcohol oxidase activity;GO:0050660~flavin adenine dinucleotide binding	NA	GO:0016020~membrane
T2_DN39656_c0_g2_i14	674	tr|A0A0J8BJ70|A0A0J8BJ70_BETVU	688	91.3	183	81.45	26.6	16	0	72	620	142	324	8.4e-91	Uncharacterized protein	BVRB_9g222970	Beta vulgaris subsp. vulgaris	NA	membrane [GO:0016020]; damaged DNA binding [GO:0003684]; DNA-directed DNA polymerase activity [GO:0003887]; DNA repair [GO:0006281]	GO:0003684; GO:0003887; GO:0006281; GO:0016020	GO:0003684~damaged DNA binding;GO:0003887~DNA-directed DNA polymerase activity	GO:0006281~DNA repair	GO:0016020~membrane
T2_DN38605_c0_g1_i22	2826	tr|A0A0J8E4V4|A0A0J8E4V4_BETVU	529	85.1	531	56.37	100	75	2	103	1695	3	529	9.4e-261	Uncharacterized protein	BVRB_4g095070	Beta vulgaris subsp. vulgaris	NA	chloroplast stroma [GO:0009570]; aminopeptidase activity [GO:0004177]; metallopeptidase activity [GO:0008237]; zinc ion binding [GO:0008270]	GO:0004177; GO:0008237; GO:0008270; GO:0009570	GO:0004177~aminopeptidase activity;GO:0008237~metallopeptidase activity;GO:0008270~zinc ion binding	NA	GO:0009570~chloroplast stroma
T2_DN34775_c1_g3_i1	1227	tr|A0A0J8CCK9|A0A0J8CCK9_BETVU	122	91.8	122	29.83	100	10	0	218	583	1	122	1.2e-58	Uncharacterized protein	BVRB_5g108590	Beta vulgaris subsp. vulgaris	NA	NA	NA	NA	NA	NA
T2_DN39590_c1_g1_i13	1231	tr|A0A0J8BSM9|A0A0J8BSM9_BETVU	709	77.7	103	25.1	14.53	23	0	746	1054	232	334	2.2e-44	Uncharacterized protein	BVRB_8g181770	Beta vulgaris subsp. vulgaris	NA	cytosol [GO:0005829]; small protein activating enzyme activity [GO:0008641]; autophagy [GO:0006914]; defense response to fungus [GO:0050832]; leaf senescence [GO:0010150]	GO:0005829; GO:0006914; GO:0008641; GO:0010150; GO:0050832	GO:0008641~small protein activating enzyme activity	GO:0006914~autophagy;GO:0010150~leaf senescence;GO:0050832~defense response to fungus	GO:0005829~cytosol
T2_DN35487_c0_g2_i3	2170	tr|A0A0J8EVQ5|A0A0J8EVQ5_BETVU	394	73.8	397	54.88	100	89	6	198	1379	1	385	1.6e-162	Uncharacterized protein	BVRB_6g149300	Beta vulgaris subsp. vulgaris	NA	NA	NA	NA	NA	NA
T2_DN24557_c1_g1_i1	1288	tr|A0A0J8FVI5|A0A0J8FVI5_BETVU	498	73.5	373	86.88	74.9	80	4	218	1288	34	403	1.2e-146	Uncharacterized protein	BVRB_1g007380	Beta vulgaris subsp. vulgaris	NA	jasmonyl-Ile conjugate hydrolase activity [GO:1990206]; jasmonic acid metabolic process [GO:0009694]; regulation of systemic acquired resistance [GO:0010112]; response to jasmonic acid [GO:0009753]	GO:0009694; GO:0009753; GO:0010112; GO:1990206	GO:1990206~jasmonyl-Ile conjugate hydrolase activity	GO:0009694~jasmonic acid metabolic process;GO:0009753~response to jasmonic acid;GO:0010112~regulation of systemic acquired resistance	NA
T2_DN31545_c0_g1_i2	850	tr|A0A0J8CI08|A0A0J8CI08_BETVU	642	70	217	76.59	33.8	60	3	3	650	428	640	2.1e-75	Uncharacterized protein	BVRB_5g106350	Beta vulgaris subsp. vulgaris	NA	nuclear chromosome [GO:0000228]	GO:0000228	NA	NA	GO:0000228~nuclear chromosome
T2_DN37732_c0_g1_i1	352	tr|A0A0J8BC10|A0A0J8BC10_BETVU	604	56.9	58	49.43	9.6	25	0	175	348	240	297	3.2e-09	Uncharacterized protein	BVRB_3g067980	Beta vulgaris subsp. vulgaris	NA	kinase activity [GO:0016301]	GO:0016301	GO:0016301~kinase activity	NA	NA
T2_DN38673_c1_g1_i3	979	tr|A0A0J8CRV5|A0A0J8CRV5_BETVU	500	82	284	87.03	56.8	51	0	126	977	3	286	1.8e-126	Uncharacterized protein	BVRB_3g054850	Beta vulgaris subsp. vulgaris	NA	integral component of membrane [GO:0016021]; substrate-specific transmembrane transporter activity [GO:0022891]	GO:0016021; GO:0022891	GO:0022891~substrate-specific transmembrane transporter activity	NA	GO:0016021~integral component of membrane
T2_DN31157_c0_g1_i1	2020	tr|A0A067FUC3|A0A067FUC3_CITSI	1646	67.5	40	5.94	2.43	13	0	1901	2020	54	93	2.3e-06	Uncharacterized protein	CISIN_1g000335mg	Citrus sinensis (Sweet orange) (Citrus aurantium var. sinensis)	NA	nucleus [GO:0005634]; chromatin binding [GO:0003682]	GO:0003682; GO:0005634	GO:0003682~chromatin binding	NA	GO:0005634~nucleus
T2_DN29939_c0_g1_i2	799	tr|A0A0K9R8C3|A0A0K9R8C3_SPIOL	261	88.6	70	26.28	26.82	8	0	350	559	192	261	2.9e-29	Uncharacterized protein	SOVF_095510	Spinacia oleracea (Spinach)	NA	integral component of membrane [GO:0016021]	GO:0016021	NA	NA	GO:0016021~integral component of membrane
T2_DN36253_c8_g1_i1	2340	tr|A0A0K9S446|A0A0K9S446_SPIOL	603	72.3	596	76.41	98.84	144	4	312	2075	16	598	9.6e-235	Uncharacterized protein	SOVF_001100	Spinacia oleracea (Spinach)	NA	NA	NA	NA	NA	NA
T2_DN48238_c0_g1_i1	724	tr|A0A0J8CUC3|A0A0J8CUC3_BETVU	662	93.1	102	42.27	15.41	7	0	722	417	561	662	4.7e-47	Uncharacterized protein	BVRB_2g039200	Beta vulgaris subsp. vulgaris	NA	integral component of membrane [GO:0016021]; ATP binding [GO:0005524]; protein kinase activity [GO:0004672]	GO:0004672; GO:0005524; GO:0016021	GO:0004672~protein kinase activity;GO:0005524~ATP binding	NA	GO:0016021~integral component of membrane
T2_DN36034_c0_g1_i2	1092	tr|A0A0K9R2T6|A0A0K9R2T6_SPIOL	148	93.1	116	31.87	78.38	8	0	377	724	1	116	1.1e-58	Uncharacterized protein	SOVF_113050	Spinacia oleracea (Spinach)	NA	signal recognition particle [GO:0048500]; 7S RNA binding [GO:0008312]; SRP-dependent cotranslational protein targeting to membrane [GO:0006614]	GO:0006614; GO:0008312; GO:0048500	GO:0008312~7S RNA binding	GO:0006614~SRP-dependent cotranslational protein targeting to membrane	GO:0048500~signal recognition particle
T2_DN10984_c0_g1_i1	1165	tr|A0A0J8CEW3|A0A0J8CEW3_BETVU	175	75.6	176	45.32	100	39	3	127	651	3	175	8.9e-64	Uncharacterized protein	BVRB_5g102950	Beta vulgaris subsp. vulgaris	NA	NA	NA	NA	NA	NA
T2_DN32867_c1_g4_i1	577	tr|A0A0K9QSA2|A0A0K9QSA2_SPIOL	1130	89.5	191	99.31	16.9	20	0	576	4	817	1007	4.4e-96	Uncharacterized protein	SOVF_146940	Spinacia oleracea (Spinach)	NA	integral component of membrane [GO:0016021]; ATP binding [GO:0005524]; protein kinase activity [GO:0004672]	GO:0004672; GO:0005524; GO:0016021	GO:0004672~protein kinase activity;GO:0005524~ATP binding	NA	GO:0016021~integral component of membrane
T2_DN6939_c0_g1_i1	331	tr|A0A0K9RG63|A0A0K9RG63_SPIOL	701	82.6	109	98.79	15.55	19	0	4	330	43	151	1.4e-43	Uncharacterized protein	SOVF_070380	Spinacia oleracea (Spinach)	NA	integral component of membrane [GO:0016021]; ATP binding [GO:0005524]; protein kinase activity [GO:0004672]	GO:0004672; GO:0005524; GO:0016021	GO:0004672~protein kinase activity;GO:0005524~ATP binding	NA	GO:0016021~integral component of membrane
T2_DN38583_c0_g2_i5	3225	tr|A0A0J8BWZ1|A0A0J8BWZ1_BETVU	819	56.4	397	36.93	48.47	157	6	1581	2744	430	819	5.8e-113	Uncharacterized protein	BVRB_7g163820	Beta vulgaris subsp. vulgaris	NA	nuclear pore [GO:0005643]; transport [GO:0006810]	GO:0005643; GO:0006810	NA	GO:0006810~transport	GO:0005643~nuclear pore
T2_DN89287_c0_g1_i1	454	tr|A0A1D5SB65|A0A1D5SB65_WHEAT	701	43.2	148	97.8	21.11	84	0	7	450	554	701	4.9e-26	Uncharacterized protein	NA	Triticum aestivum (Wheat)	NA	DNA helicase activity [GO:0003678]; DNA repair [GO:0006281]; telomere maintenance [GO:0000723]	GO:0000723; GO:0003678; GO:0006281	GO:0003678~DNA helicase activity	GO:0000723~telomere maintenance;GO:0006281~DNA repair	NA
T2_DN37663_c0_g5_i1	435	tr|A0A0J8BS73|A0A0J8BS73_BETVU	310	83.8	37	25.52	11.94	6	0	325	435	1	37	1e-09	Uncharacterized protein	BVRB_8g194370	Beta vulgaris subsp. vulgaris	NA	plasma membrane [GO:0005886]	GO:0005886	NA	NA	GO:0005886~plasma membrane
T2_DN37614_c0_g10_i4	3020	tr|A0A0J8CWT6|A0A0J8CWT6_BETVU	571	74.7	605	60.1	100	117	5	407	2218	1	570	8.3e-255	Phosphoinositide phospholipase C (EC 3.1.4.11)	BVRB_2g023760	Beta vulgaris subsp. vulgaris	NA	intracellular [GO:0005622]; phosphatidylinositol phospholipase C activity [GO:0004435]; signal transducer activity [GO:0004871]; intracellular signal transduction [GO:0035556]; lipid catabolic process [GO:0016042]	GO:0004435; GO:0004871; GO:0005622; GO:0016042; GO:0035556	GO:0004435~phosphatidylinositol phospholipase C activity;GO:0004871~signal transducer activity	GO:0016042~lipid catabolic process;GO:0035556~intracellular signal transduction	GO:0005622~intracellular
T2_DN33640_c0_g1_i3	1185	tr|A0A0K9RZ12|A0A0K9RZ12_SPIOL	388	74.6	339	85.82	87.37	76	2	118	1104	1	339	4e-144	Uncharacterized protein	SOVF_018580	Spinacia oleracea (Spinach)	NA	metal ion binding [GO:0046872]; nucleic acid binding [GO:0003676]; nucleotide binding [GO:0000166]	GO:0000166; GO:0003676; GO:0046872	GO:0000166~nucleotide binding;GO:0003676~nucleic acid binding;GO:0046872~metal ion binding	NA	NA
T2_DN81709_c0_g1_i1	502	tr|A0A0K9RVN0|A0A0K9RVN0_SPIOL	168	54.2	83	49.6	49.4	30	1	47	295	78	152	2.6e-12	Uncharacterized protein	SOVF_024080	Spinacia oleracea (Spinach)	NA	NA	NA	NA	NA	NA
T2_DN39580_c0_g2_i1	331	tr|A0A0J8CI29|A0A0J8CI29_BETVU	399	55.1	107	96.98	26.82	46	2	9	326	247	352	5.1e-25	Uncharacterized protein	BVRB_4g086060	Beta vulgaris subsp. vulgaris	NA	NA	NA	NA	NA	NA
T2_DN35697_c0_g1_i2	1555	tr|A0A0J8CPB5|A0A0J8CPB5_BETVU	518	91.5	246	47.46	47.49	21	0	204	941	273	518	4.7e-129	Uncharacterized protein	BVRB_4g077150	Beta vulgaris subsp. vulgaris	NA	endosome [GO:0005768]; integral component of membrane [GO:0016021]; trans-Golgi network [GO:0005802]	GO:0005768; GO:0005802; GO:0016021	NA	NA	GO:0005768~endosome;GO:0005802~trans-Golgi network;GO:0016021~integral component of membrane
T2_DN38699_c2_g4_i1	926	tr|A0A0J8B5A6|A0A0J8B5A6_BETVU	1124	68.8	144	46.65	12.81	45	0	2	433	975	1118	6.2e-52	Uncharacterized protein	BVRB_001470	Beta vulgaris subsp. vulgaris	NA	ATP binding [GO:0005524]; protein kinase activity [GO:0004672]	GO:0004672; GO:0005524	GO:0004672~protein kinase activity;GO:0005524~ATP binding	NA	NA
T2_DN39546_c0_g2_i7	3335	tr|A0A0K9RLG4|A0A0K9RLG4_SPIOL	1120	72.7	1029	92.56	91.88	259	6	264	3335	31	1042	0	Uncharacterized protein	SOVF_058550	Spinacia oleracea (Spinach)	NA	ATP binding [GO:0005524]; protein kinase activity [GO:0004672]	GO:0004672; GO:0005524	GO:0004672~protein kinase activity;GO:0005524~ATP binding	NA	NA
T2_DN36537_c0_g1_i3	3573	tr|A0A0K9QJ70|A0A0K9QJ70_SPIOL	795	85.9	800	67.17	100	107	3	312	2708	1	795	0	Uncharacterized protein	SOVF_173230	Spinacia oleracea (Spinach)	NA	calcium ion binding [GO:0005509]	GO:0005509	GO:0005509~calcium ion binding	NA	NA
T2_DN36733_c3_g1_i1	1118	tr|A0A0K9R0P6|A0A0K9R0P6_SPIOL	154	56.1	155	41.59	100	67	1	436	900	1	154	3.6e-38	Uncharacterized protein	SOVF_126600	Spinacia oleracea (Spinach)	NA	NA	NA	NA	NA	NA
T2_DN38370_c4_g3_i6	424	tr|K4CED9|K4CED9_SOLLC	1452	46.5	114	80.66	7.85	61	0	31	372	406	519	8e-23	Uncharacterized protein	NA	Solanum lycopersicum (Tomato) (Lycopersicon esculentum)	NA	DNA helicase activity [GO:0003678]; DNA repair [GO:0006281]; telomere maintenance [GO:0000723]	GO:0000723; GO:0003678; GO:0006281	GO:0003678~DNA helicase activity	GO:0000723~telomere maintenance;GO:0006281~DNA repair	NA
T2_DN36014_c1_g3_i6	1765	tr|A0A0K9RAZ0|A0A0K9RAZ0_SPIOL	460	80.2	460	78.19	100	91	0	163	1542	1	460	2.2e-223	Flavin-containing monooxygenase (EC 1.-.-.-)	SOVF_087100	Spinacia oleracea (Spinach)	NA	flavin adenine dinucleotide binding [GO:0050660]; N,N-dimethylaniline monooxygenase activity [GO:0004499]; NADP binding [GO:0050661]	GO:0004499; GO:0050660; GO:0050661	GO:0004499~N,N-dimethylaniline monooxygenase activity;GO:0050660~flavin adenine dinucleotide binding;GO:0050661~NADP binding	NA	NA
T2_DN39667_c3_g1_i1	1720	tr|A0A0J8CEF8|A0A0J8CEF8_BETVU	336	76.9	108	18.84	32.14	25	0	497	820	60	167	1.3e-39	Uncharacterized protein	BVRB_5g115220	Beta vulgaris subsp. vulgaris	NA	nucleus [GO:0005634]; sequence-specific DNA binding [GO:0043565]; transcription factor activity, sequence-specific DNA binding [GO:0003700]	GO:0003700; GO:0005634; GO:0043565	GO:0003700~sequence-specific DNA binding transcription factor activity;GO:0043565~sequence-specific DNA binding	NA	GO:0005634~nucleus
T2_DN89550_c0_g1_i1	304	tr|A0A078BZF6|A0A078BZF6_BRANA	523	63.2	38	37.5	7.27	14	0	2	115	484	521	2.2e-06	BnaA10g21260D protein	BnaA10g21260D GSBRNA2T00135824001	Brassica napus (Rape)	NA	ATP binding [GO:0005524]; nucleic acid binding [GO:0003676]	GO:0003676; GO:0005524	GO:0003676~nucleic acid binding;GO:0005524~ATP binding	NA	NA
T2_DN35769_c0_g1_i1	2569	tr|A0A0K9QZN1|A0A0K9QZN1_SPIOL	595	93.8	304	35.5	51.09	19	0	1116	2027	291	594	4.1e-162	Uncharacterized protein	SOVF_129870	Spinacia oleracea (Spinach)	NA	transferase activity, transferring glycosyl groups [GO:0016757]; metabolic process [GO:0008152]	GO:0008152; GO:0016757	GO:0016757~transferase activity, transferring glycosyl groups	GO:0008152~metabolic process	NA
T2_DN37064_c0_g2_i8	2108	tr|A0A0K9QYR9|A0A0K9QYR9_SPIOL	970	60.7	196	27.89	20.21	63	4	886	1452	1	189	3e-54	Uncharacterized protein	SOVF_131330	Spinacia oleracea (Spinach)	NA	4-alpha-glucanotransferase activity [GO:0004134]; starch binding [GO:2001070]	GO:0004134; GO:2001070	GO:0004134~4-alpha-glucanotransferase activity;GO:2001070~starch binding	NA	NA
T2_DN38626_c1_g3_i9	1762	tr|A0A0J8BCH8|A0A0J8BCH8_BETVU	576	47.8	452	76.96	78.47	191	11	147	1475	160	575	1.7e-106	Uncharacterized protein	BVRB_3g066440	Beta vulgaris subsp. vulgaris	NA	ubiquitin-protein transferase activity [GO:0004842]; zinc ion binding [GO:0008270]	GO:0004842; GO:0008270	GO:0004842~ubiquitin-protein transferase activity;GO:0008270~zinc ion binding	NA	NA
T2_DN11497_c0_g2_i1	841	tr|A0A078GFP7|A0A078GFP7_BRANA	57	66.7	57	20.33	100	19	0	87	257	1	57	7.2e-15	BnaA06g17060D protein (BnaC03g57280D protein)	BnaC03g57280D BnaA06g17060D GSBRNA2T00024743001 GSBRNA2T00063061001	Brassica napus (Rape)	NA	integral component of membrane [GO:0016021]	GO:0016021	NA	NA	GO:0016021~integral component of membrane
T2_DN39368_c4_g11_i3	489	tr|I7K8L3|I7K8L3_9ROSA	986	59.4	165	100	16.73	64	2	3	488	732	896	9.8e-49	T4.15 protein	T4.15	Malus x robusta	NA	NA	NA	NA	NA	NA
T2_DN24207_c0_g2_i1	711	tr|A0A0J8EFE2|A0A0J8EFE2_BETVU	696	73.8	237	100	34.05	62	0	1	711	88	324	8.3e-97	Uncharacterized protein	BVRB_9g211670	Beta vulgaris subsp. vulgaris	NA	zinc ion binding [GO:0008270]	GO:0008270	GO:0008270~zinc ion binding	NA	NA
T2_DN37478_c0_g1_i1	1760	tr|A0A0J8B3I8|A0A0J8B3I8_BETVU	469	78.1	456	77.73	97.23	100	0	117	1484	1	456	5.2e-209	Uncharacterized protein	BVRB_007250	Beta vulgaris subsp. vulgaris	NA	chloroplast thylakoid membrane [GO:0009535]; NAD(P)H dehydrogenase complex (plastoquinone) [GO:0010598]; photosynthetic electron transport in photosystem I [GO:0009773]	GO:0009535; GO:0009773; GO:0010598	NA	GO:0009773~photosynthetic electron transport in photosystem I	GO:0009535~chloroplast thylakoid membrane;GO:0010598~NAD(P)H dehydrogenase complex (plastoquinone)
T2_DN38902_c1_g1_i11	4958	tr|A0A0J8ELR5|A0A0J8ELR5_BETVU	1628	86	1391	84.17	85.44	165	2	780	4862	238	1628	0	Uncharacterized protein	BVRB_8g187450	Beta vulgaris subsp. vulgaris	NA	integral component of membrane [GO:0016021]; ATP binding [GO:0005524]; ATPase activity, coupled to transmembrane movement of substances [GO:0042626]	GO:0005524; GO:0016021; GO:0042626	GO:0005524~ATP binding;GO:0042626~ATPase activity, coupled to transmembrane movement of substances	NA	GO:0016021~integral component of membrane
T2_DN39665_c1_g1_i16	1527	tr|A0A103Y0T2|A0A103Y0T2_CYNCS	925	50.5	218	42.83	23.57	106	2	807	1454	21	238	1.2e-55	Uncharacterized protein	Ccrd_021389	Cynara cardunculus var. scolymus (Artichoke) (Cynara scolymus)	NA	integral component of membrane [GO:0016021]; ATP binding [GO:0005524]; protein serine/threonine kinase activity [GO:0004674]	GO:0004674; GO:0005524; GO:0016021	GO:0004674~protein serine/threonine kinase activity;GO:0005524~ATP binding	NA	GO:0016021~integral component of membrane
T2_DN38546_c4_g8_i4	1252	tr|A0A0J8B2I2|A0A0J8B2I2_BETVU	353	64.6	254	60.86	71.95	83	3	125	868	75	327	8.9e-78	Uncharacterized protein	BVRB_011410	Beta vulgaris subsp. vulgaris	NA	sequence-specific DNA binding [GO:0043565]; transcription factor activity, sequence-specific DNA binding [GO:0003700]	GO:0003700; GO:0043565	GO:0003700~sequence-specific DNA binding transcription factor activity;GO:0043565~sequence-specific DNA binding	NA	NA
T2_DN39562_c0_g6_i9	1609	tr|V4T9V5|V4T9V5_9ROSI	526	75	64	11.93	12.17	16	0	1049	1240	374	437	3.7e-20	Glucose-1-phosphate adenylyltransferase (EC 2.7.7.27) (ADP-glucose pyrophosphorylase)	CICLE_v10000842mg	Citrus clementina	PATHWAY: Glycan biosynthesis; starch biosynthesis. {ECO:0000256|RuleBase:RU362093}.	chloroplast [GO:0009507]; ATP binding [GO:0005524]; glucose-1-phosphate adenylyltransferase activity [GO:0008878]; glycogen biosynthetic process [GO:0005978]; starch biosynthetic process [GO:0019252]	GO:0005524; GO:0005978; GO:0008878; GO:0009507; GO:0019252	GO:0005524~ATP binding;GO:0008878~glucose-1-phosphate adenylyltransferase activity	GO:0005978~glycogen biosynthetic process;GO:0019252~starch biosynthetic process	GO:0009507~chloroplast
T2_DN38588_c2_g1_i7	2449	tr|A0A0J8D067|A0A0J8D067_BETVU	548	87.4	421	51.57	76.82	53	0	125	1387	1	421	5.6e-217	Uncharacterized protein	BVRB_2g034990	Beta vulgaris subsp. vulgaris	NA	DNA photolyase activity [GO:0003913]; DNA repair [GO:0006281]	GO:0003913; GO:0006281	GO:0003913~DNA photolyase activity	GO:0006281~DNA repair	NA
T2_DN38370_c4_g2_i12	2286	tr|A0A0J8D2U9|A0A0J8D2U9_BETVU	1474	64.9	268	35.17	18.18	64	1	695	1498	139	376	2.8e-93	Uncharacterized protein	BVRB_1g001110	Beta vulgaris subsp. vulgaris	NA	plasma membrane [GO:0005886]	GO:0005886	NA	NA	GO:0005886~plasma membrane
T2_DN34888_c0_g1_i1	745	tr|A0A0J8CIL4|A0A0J8CIL4_BETVU	598	56.9	116	46.71	19.4	49	1	63	410	1	115	1.6e-26	Uncharacterized protein	BVRB_5g098870	Beta vulgaris subsp. vulgaris	NA	NA	NA	NA	NA	NA
T2_DN36351_c1_g1_i3	629	sp|Q39963|PDX1_HEVBR	309	63.6	55	26.23	17.8	20	0	1	165	241	295	3.6e-11	Probable pyridoxal 5'-phosphate synthase subunit PDX1 (PLP synthase subunit PDX1) (EC 4.3.3.6) (Ethylene-inducible protein HEVER)	PDX1 ER1	Hevea brasiliensis (Para rubber tree) (Siphonia brasiliensis)	PATHWAY: Cofactor biosynthesis; pyridoxal 5'-phosphate biosynthesis.	pyridoxal 5'-phosphate synthase (glutamine hydrolysing) activity [GO:0036381]; pyridoxal phosphate biosynthetic process [GO:0042823]; vitamin B6 biosynthetic process [GO:0042819]	GO:0036381; GO:0042819; GO:0042823	GO:0036381~pyridoxal 5'-phosphate synthase (glutamine hydrolysing) activity	GO:0042819~vitamin B6 biosynthetic process;GO:0042823~pyridoxal phosphate biosynthetic process	NA
T2_DN39579_c0_g4_i3	817	tr|A0A0K9RU03|A0A0K9RU03_SPIOL	439	50	256	94	58.31	93	4	64	807	2	230	3.4e-62	Uncharacterized protein	SOVF_035320	Spinacia oleracea (Spinach)	NA	NA	NA	NA	NA	NA
T2_DN37873_c4_g1_i6	3356	tr|A0A0J8CBR4|A0A0J8CBR4_BETVU	888	89.1	811	72.5	91.33	88	0	115	2547	1	811	0	Uncharacterized protein	BVRB_5g109570	Beta vulgaris subsp. vulgaris	NA	exocyst [GO:0000145]; exocytosis [GO:0006887]	GO:0000145; GO:0006887	NA	GO:0006887~exocytosis	GO:0000145~exocyst
T2_DN78451_c0_g1_i1	606	tr|A0A0D2RSK7|A0A0D2RSK7_GOSRA	1172	95.1	122	60.4	10.41	6	0	606	241	1049	1170	3.5e-64	Uncharacterized protein	B456_011G245700	Gossypium raimondii (New World cotton)	NA	nucleus [GO:0005634]; nucleic acid binding [GO:0003676]	GO:0003676; GO:0005634	GO:0003676~nucleic acid binding	NA	GO:0005634~nucleus
T2_DN39039_c3_g3_i19	1949	tr|A0A0J8CN66|A0A0J8CN66_BETVU	424	58.1	430	66.19	100	166	4	198	1463	1	424	1.5e-124	Uncharacterized protein	BVRB_3g063030	Beta vulgaris subsp. vulgaris	NA	NA	NA	NA	NA	NA
T2_DN10832_c0_g2_i1	520	tr|A0A0K9RB76|A0A0K9RB76_SPIOL	537	96.3	82	47.31	15.27	3	0	4	249	456	537	1.5e-39	Uncharacterized protein	SOVF_090710	Spinacia oleracea (Spinach)	NA	isomerase activity [GO:0016853]; oxidoreductase activity [GO:0016491]; carotenoid biosynthetic process [GO:0016117]	GO:0016117; GO:0016491; GO:0016853	GO:0016491~oxidoreductase activity;GO:0016853~isomerase activity	GO:0016117~carotenoid biosynthetic process	NA
T2_DN39185_c0_g2_i16	5092	tr|A0A0J8EDR7|A0A0J8EDR7_BETVU	1120	75.6	676	39.83	60.36	160	2	1605	3632	448	1118	4.1e-291	DNA repair protein REV1 (EC 2.7.7.-)	BVRB_9g223680	Beta vulgaris subsp. vulgaris	NA	nucleus [GO:0005634]; damaged DNA binding [GO:0003684]; DNA-directed DNA polymerase activity [GO:0003887]; error-prone translesion synthesis [GO:0042276]	GO:0003684; GO:0003887; GO:0005634; GO:0042276	GO:0003684~damaged DNA binding;GO:0003887~DNA-directed DNA polymerase activity	GO:0042276~error-prone translesion synthesis	GO:0005634~nucleus
T2_DN37430_c1_g7_i7	808	tr|A0A0J8CFF4|A0A0J8CFF4_BETVU	558	80.7	166	61.63	29.75	31	1	187	684	1	165	9.8e-70	Uncharacterized protein	BVRB_5g113620	Beta vulgaris subsp. vulgaris	NA	NA	NA	NA	NA	NA
T2_DN28296_c0_g1_i4	1022	tr|A0A0J8CVM5|A0A0J8CVM5_BETVU	299	66.5	221	64.87	73.91	57	4	144	761	1	219	6.3e-74	Uncharacterized protein	BVRB_3g052960	Beta vulgaris subsp. vulgaris	NA	NA	NA	NA	NA	NA
T2_DN36961_c0_g1_i5	1754	tr|A0A0J8CDM5|A0A0J8CDM5_BETVU	438	84.4	437	74.74	99.77	59	2	231	1514	1	437	2.2e-207	Uncharacterized protein	BVRB_5g122550	Beta vulgaris subsp. vulgaris	NA	NuA4 histone acetyltransferase complex [GO:0035267]; Swr1 complex [GO:0000812]; DNA binding [GO:0003677]; chromatin remodeling [GO:0006338]; DNA repair [GO:0006281]; histone H2A acetylation [GO:0043968]; histone H4 acetylation [GO:0043967]; negative regulation of transcription, DNA-templated [GO:0045892]	GO:0000812; GO:0003677; GO:0006281; GO:0006338; GO:0035267; GO:0043967; GO:0043968; GO:0045892	GO:0003677~DNA binding	GO:0006281~DNA repair;GO:0006338~chromatin remodeling;GO:0043967~histone H4 acetylation;GO:0043968~histone H2A acetylation;GO:0045892~negative regulation of transcription, DNA-templated	GO:0000812~Swr1 complex;GO:0035267~NuA4 histone acetyltransferase complex
T2_DN24441_c0_g1_i1	823	tr|A0A0K9R7N5|A0A0K9R7N5_SPIOL	675	57	235	85.66	34.81	96	4	14	709	443	675	2.6e-62	Uncharacterized protein	SOVF_097650	Spinacia oleracea (Spinach)	NA	regulation of transcription, DNA-templated [GO:0006355]	GO:0006355	NA	GO:0006355~regulation of transcription, DNA-templated	NA
T2_DN82775_c0_g1_i1	358	tr|A0A0K9QJX6|A0A0K9QJX6_SPIOL	801	64.4	118	98.88	14.73	39	1	3	356	67	181	1e-34	Uncharacterized protein (Fragment)	SOVF_175840	Spinacia oleracea (Spinach)	NA	catalytic activity [GO:0003824]; coenzyme binding [GO:0050662]	GO:0003824; GO:0050662	GO:0003824~catalytic activity;GO:0050662~coenzyme binding	NA	NA
T2_DN23189_c0_g1_i1	1603	tr|A0A0J8FPJ4|A0A0J8FPJ4_BETVU	453	75.1	462	86.46	100	103	7	1602	223	2	453	5e-182	Elongation factor Tu	BVRB_2g034780	Beta vulgaris subsp. vulgaris	NA	intracellular [GO:0005622]; GTP binding [GO:0005525]; GTPase activity [GO:0003924]; translation elongation factor activity [GO:0003746]	GO:0003746; GO:0003924; GO:0005525; GO:0005622	GO:0003746~translation elongation factor activity;GO:0003924~GTPase activity;GO:0005525~GTP binding	NA	GO:0005622~intracellular
T2_DN33428_c2_g12_i2	1513	tr|A0A0J8FBT8|A0A0J8FBT8_BETVU	281	55.8	43	8.53	15.3	19	0	1298	1426	202	244	4.5e-07	Uncharacterized protein	BVRB_4g085640	Beta vulgaris subsp. vulgaris	NA	single-stranded telomeric DNA binding [GO:0043047]; telomere maintenance [GO:0000723]	GO:0000723; GO:0043047	GO:0043047~single-stranded telomeric DNA binding	GO:0000723~telomere maintenance	NA
T2_DN34971_c0_g1_i1	1557	tr|A0A0J8D6D5|A0A0J8D6D5_BETVU	324	61.5	327	63.01	100	105	4	133	1065	1	322	2e-103	Uncharacterized protein	BVRB_1g008250	Beta vulgaris subsp. vulgaris	NA	phospholipid binding [GO:0005543]	GO:0005543	GO:0005543~phospholipid binding	NA	NA
T2_DN38981_c1_g1_i2	331	tr|A0A0K9R7M9|A0A0K9R7M9_SPIOL	1099	77.6	67	60.73	6.1	15	0	3	203	351	417	1.4e-22	Uncharacterized protein	SOVF_097720	Spinacia oleracea (Spinach)	NA	ATP binding [GO:0005524]; protein metabolic process [GO:0019538]	GO:0005524; GO:0019538	GO:0005524~ATP binding	GO:0019538~protein metabolic process	NA
T2_DN35795_c0_g1_i10	2584	tr|A0A0J8BZJ9|A0A0J8BZJ9_BETVU	594	74.2	356	41.33	59.93	84	2	508	1554	3	357	4.4e-148	Uncharacterized protein	BVRB_7g175760	Beta vulgaris subsp. vulgaris	NA	cytoplasm [GO:0005737]; nucleus [GO:0005634]; ATP binding [GO:0005524]; protein serine/threonine kinase activity [GO:0004674]; protein autophosphorylation [GO:0046777]	GO:0004674; GO:0005524; GO:0005634; GO:0005737; GO:0046777	GO:0004674~protein serine/threonine kinase activity;GO:0005524~ATP binding	GO:0046777~protein autophosphorylation	GO:0005634~nucleus;GO:0005737~cytoplasm
T2_DN32044_c0_g1_i1	780	tr|A0A0K9S3Z2|A0A0K9S3Z2_SPIOL	264	47.5	177	68.08	67.05	93	0	250	780	1	177	4.8e-29	Uncharacterized protein	SOVF_001690	Spinacia oleracea (Spinach)	NA	NA	NA	NA	NA	NA
T2_DN38290_c0_g3_i1	603	tr|A0A0A9MRY4|A0A0A9MRY4_ARUDO	195	58.3	48	23.88	24.62	20	0	123	266	100	147	1e-07	Uncharacterized protein	NA	Arundo donax (Giant reed) (Donax arundinaceus)	NA	aspartic-type endopeptidase activity [GO:0004190]	GO:0004190	GO:0004190~aspartic-type endopeptidase activity	NA	NA
T2_DN56595_c0_g1_i1	390	tr|F4NCI7|F4NCI7_BETVU	1362	51.8	56	43.08	4.11	25	2	196	357	721	776	8.2e-06	Uncharacterized protein	NA	Beta vulgaris subsp. vulgaris	NA	nucleic acid binding [GO:0003676]	GO:0003676	GO:0003676~nucleic acid binding	NA	NA
T2_DN38439_c0_g1_i5	5355	tr|A0A0J8B7L2|A0A0J8B7L2_BETVU	1702	75.4	849	47.56	49.88	192	5	239	2746	5	849	0	DNA-directed RNA polymerase subunit (EC 2.7.7.6)	BVRB_005160	Beta vulgaris subsp. vulgaris	NA	nucleus [GO:0005634]; DNA binding [GO:0003677]; DNA-directed 5'-3' RNA polymerase activity [GO:0003899]; zinc ion binding [GO:0008270]; transcription, DNA-templated [GO:0006351]	GO:0003677; GO:0003899; GO:0005634; GO:0006351; GO:0008270	GO:0003677~DNA binding;GO:0003899~DNA-directed RNA polymerase activity;GO:0008270~zinc ion binding	GO:0006351~transcription, DNA-templated	GO:0005634~nucleus
T2_DN37692_c0_g1_i2	3501	tr|A0A0J8BZ91|A0A0J8BZ91_BETVU	1007	81.5	979	83.89	97.22	172	2	218	3145	35	1007	0	Alanine--tRNA ligase (EC 6.1.1.7) (Alanyl-tRNA synthetase) (AlaRS)	BVRB_7g159900	Beta vulgaris subsp. vulgaris	NA	chloroplast [GO:0009507]; cytosol [GO:0005829]; mitochondrion [GO:0005739]; alanine-tRNA ligase activity [GO:0004813]; ATP binding [GO:0005524]; tRNA binding [GO:0000049]; zinc ion binding [GO:0008270]; mitochondrial alanyl-tRNA aminoacylation [GO:0070143]; response to cadmium ion [GO:0046686]	GO:0000049; GO:0004813; GO:0005524; GO:0005739; GO:0005829; GO:0008270; GO:0009507; GO:0046686; GO:0070143	GO:0000049~tRNA binding;GO:0004813~alanine-tRNA ligase activity;GO:0005524~ATP binding;GO:0008270~zinc ion binding	GO:0046686~response to cadmium ion;GO:0070143~mitochondrial alanyl-tRNA aminoacylation	GO:0005739~mitochondrion;GO:0005829~cytosol;GO:0009507~chloroplast
T2_DN38965_c0_g2_i11	419	tr|A0A0K9QMY5|A0A0K9QMY5_SPIOL	1129	71.9	96	68.74	8.5	27	0	130	417	1012	1107	7.9e-31	Uncharacterized protein (Fragment)	SOVF_161240	Spinacia oleracea (Spinach)	NA	NA	NA	NA	NA	NA
T2_DN87744_c0_g1_i1	648	tr|A0A0K9R739|A0A0K9R739_SPIOL	360	66.2	68	31.48	18.89	23	0	226	23	1	68	4.7e-22	Uncharacterized protein	SOVF_098950	Spinacia oleracea (Spinach)	NA	nutrient reservoir activity [GO:0045735]	GO:0045735	GO:0045735~nutrient reservoir activity	NA	NA
T2_DN69161_c0_g1_i1	715	tr|A0A0J8CI05|A0A0J8CI05_BETVU	370	50	116	48.67	31.35	34	2	295	570	43	158	3.6e-15	Uncharacterized protein	BVRB_5g106300	Beta vulgaris subsp. vulgaris	NA	heme binding [GO:0020037]; iron ion binding [GO:0005506]; monooxygenase activity [GO:0004497]; oxidoreductase activity, acting on paired donors, with incorporation or reduction of molecular oxygen [GO:0016705]	GO:0004497; GO:0005506; GO:0016705; GO:0020037	GO:0004497~monooxygenase activity;GO:0005506~iron ion binding;GO:0016705~oxidoreductase activity, acting on paired donors, with incorporation or reduction of molecular oxygen;GO:0020037~heme binding	NA	NA
T2_DN37085_c0_g3_i10	1082	tr|A0A0K9RDV7|A0A0K9RDV7_SPIOL	445	94.3	209	57.95	46.97	12	0	223	849	1	209	4.9e-109	Uncharacterized protein	SOVF_082600	Spinacia oleracea (Spinach)	NA	nucleus [GO:0005634]; nucleotide binding [GO:0000166]; RNA binding [GO:0003723]; mRNA processing [GO:0006397]	GO:0000166; GO:0003723; GO:0005634; GO:0006397	GO:0000166~nucleotide binding;GO:0003723~RNA binding	GO:0006397~mRNA processing	GO:0005634~nucleus
T2_DN37707_c2_g2_i1	1843	tr|A0A0J8CJ79|A0A0J8CJ79_BETVU	569	90.3	434	70.65	76.27	42	0	106	1407	4	437	4.6e-232	Zeta-carotene desaturase (EC 1.3.5.6) (9,9'-di-cis-zeta-carotene desaturase)	BVRB_4g082030	Beta vulgaris subsp. vulgaris	PATHWAY: Carotenoid biosynthesis; lycopene biosynthesis. {ECO:0000256|RuleBase:RU362008}.	chloroplast [GO:0009507]; chromoplast [GO:0009509]; 7,9,9'-tricis-neurosporene:quinone oxidoreductase activity [GO:0052887]; 9,9'-dicis-carotene:quinone oxidoreductase activity [GO:0052886]; carotene 7,8-desaturase activity [GO:0016719]; 9,9'-di-cis-zeta-carotene desaturation to 7,9,7',9'-tetra-cis-lycopene [GO:0052889]; carotenoid biosynthetic process [GO:0016117]	GO:0009507; GO:0009509; GO:0016117; GO:0016719; GO:0052886; GO:0052887; GO:0052889	GO:0016719~carotene 7,8-desaturase activity;GO:0052886~9,9'-dicis-carotene:quinone oxidoreductase activity;GO:0052887~7,9,9'-tricis-neurosporene:quinone oxidoreductase activity	GO:0016117~carotenoid biosynthetic process;GO:0052889~9,9'-di-cis-zeta-carotene desaturation to 7,9,7',9'-tetra-cis-lycopene	GO:0009507~chloroplast;GO:0009509~chromoplast
T2_DN31745_c0_g1_i1	2137	tr|A0A0J8E7X6|A0A0J8E7X6_BETVU	2178	71.9	647	90.83	29.71	165	6	2	1939	1548	2178	3.5e-260	Uncharacterized protein	BVRB_2g046590	Beta vulgaris subsp. vulgaris	NA	NA	NA	NA	NA	NA
T2_DN25082_c0_g1_i1	475	tr|A0A0K9RU83|A0A0K9RU83_SPIOL	166	87.2	156	98.53	93.98	20	0	4	471	1	156	1.2e-72	Uncharacterized protein	SOVF_027820	Spinacia oleracea (Spinach)	NA	nucleic acid binding [GO:0003676]	GO:0003676	GO:0003676~nucleic acid binding	NA	NA
T2_DN39613_c0_g2_i4	7585	tr|A0A0J8B9R6|A0A0J8B9R6_BETVU	2129	66.9	2080	82.27	97.7	665	9	231	6437	1	2068	0	Uncharacterized protein	BVRB_8g201670	Beta vulgaris subsp. vulgaris	NA	intracellular [GO:0005622]; protein import into nucleus [GO:0006606]	GO:0005622; GO:0006606	NA	GO:0006606~protein import into nucleus	GO:0005622~intracellular
T2_DN7551_c0_g1_i1	395	tr|B6U3W3|B6U3W3_MAIZE	192	92.2	115	87.34	59.9	9	0	51	395	14	128	9.7e-55	60S ribosomal protein L11	NA	Zea mays (Maize)	NA	ribosome [GO:0005840]; structural constituent of ribosome [GO:0003735]; translation [GO:0006412]	GO:0003735; GO:0005840; GO:0006412	GO:0003735~structural constituent of ribosome	GO:0006412~translation	GO:0005840~ribosome
T2_DN50849_c0_g1_i1	304	tr|A0A0J8CPL9|A0A0J8CPL9_BETVU	797	72.4	98	96.71	12.3	26	1	2	292	96	193	2.8e-33	Uncharacterized protein	BVRB_3g056920	Beta vulgaris subsp. vulgaris	NA	NA	NA	NA	NA	NA
T2_DN39160_c0_g4_i12	1139	tr|A0A0K9R238|A0A0K9R238_SPIOL	288	85.9	92	24.23	31.94	13	0	205	480	118	209	1.2e-36	Uncharacterized protein	SOVF_121120	Spinacia oleracea (Spinach)	NA	NA	NA	NA	NA	NA
T2_DN68134_c0_g1_i1	330	tr|A0A0K9S1G2|A0A0K9S1G2_SPIOL	1307	66.7	114	100	8.72	27	2	3	326	455	563	2.3e-33	Uncharacterized protein	SOVF_010290	Spinacia oleracea (Spinach)	NA	NA	NA	NA	NA	NA
T2_DN35454_c0_g1_i5	3679	tr|A0A0J8CL96|A0A0J8CL96_BETVU	1112	82.5	901	73.47	81.03	141	1	832	3483	212	1112	0	Uncharacterized protein	BVRB_4g076180	Beta vulgaris subsp. vulgaris	NA	catalytic activity [GO:0003824]; phosphatidylinositol binding [GO:0035091]	GO:0003824; GO:0035091	GO:0003824~catalytic activity;GO:0035091~phosphatidylinositol binding	NA	NA
T2_DN34365_c4_g2_i2	1502	tr|A0A067LG77|A0A067LG77_JATCU	323	39.3	219	43.74	67.8	71	6	252	908	2	158	5.5e-26	Uncharacterized protein	JCGZ_16852	Jatropha curcas (Barbados nut)	NA	catalytic activity [GO:0003824]; coenzyme binding [GO:0050662]	GO:0003824; GO:0050662	GO:0003824~catalytic activity;GO:0050662~coenzyme binding	NA	NA
T2_DN32162_c0_g1_i4	1498	tr|A0A0J8EC25|A0A0J8EC25_BETVU	251	66.7	237	47.46	94.42	48	4	212	871	5	227	9.3e-82	Uncharacterized protein	BVRB_9g218740	Beta vulgaris subsp. vulgaris	NA	nucleus [GO:0005634]; DNA binding [GO:0003677]; regulation of transcription, DNA-templated [GO:0006355]; transcription, DNA-templated [GO:0006351]	GO:0003677; GO:0005634; GO:0006351; GO:0006355	GO:0003677~DNA binding	GO:0006351~transcription, DNA-templated;GO:0006355~regulation of transcription, DNA-templated	GO:0005634~nucleus
T2_DN31782_c0_g1_i10	1275	tr|A0A0J8D2K2|A0A0J8D2K2_BETVU	537	60.1	213	50.12	39.66	71	2	640	1275	79	278	2.7e-58	Uncharacterized protein	BVRB_1g000200	Beta vulgaris subsp. vulgaris	NA	integral component of membrane [GO:0016021]	GO:0016021	NA	NA	GO:0016021~integral component of membrane
T2_DN26459_c0_g1_i1	1373	tr|A0A0K9S278|A0A0K9S278_SPIOL	305	59.5	309	67.52	100	120	2	107	1033	1	304	1.4e-95	Uncharacterized protein	SOVF_003110	Spinacia oleracea (Spinach)	NA	integral component of membrane [GO:0016021]	GO:0016021	NA	NA	GO:0016021~integral component of membrane
T2_DN36956_c0_g1_i8	669	tr|A0A0J8B3X6|A0A0J8B3X6_BETVU	370	77.3	132	59.19	35.68	18	1	272	667	126	245	6.7e-48	Uncharacterized protein	BVRB_003990	Beta vulgaris subsp. vulgaris	NA	FMN binding [GO:0010181]; oxidoreductase activity [GO:0016491]	GO:0010181; GO:0016491	GO:0010181~FMN binding;GO:0016491~oxidoreductase activity	NA	NA
T2_DN45909_c0_g1_i1	317	tr|A0A0J8CHH9|A0A0J8CHH9_BETVU	438	84.8	105	99.37	23.97	16	0	1	315	65	169	2.8e-49	Uncharacterized protein	BVRB_5g108660	Beta vulgaris subsp. vulgaris	NA	aspartic-type endopeptidase activity [GO:0004190]	GO:0004190	GO:0004190~aspartic-type endopeptidase activity	NA	NA
T2_DN39605_c0_g4_i2	690	tr|B8AZC7|B8AZC7_ORYSI	1149	38.4	185	80.43	16.1	90	1	6	488	474	658	7.9e-28	Putative uncharacterized protein	OsI_20395	Oryza sativa subsp. indica (Rice)	NA	integral component of membrane [GO:0016021]; ATP binding [GO:0005524]; protein serine/threonine kinase activity [GO:0004674]	GO:0004674; GO:0005524; GO:0016021	GO:0004674~protein serine/threonine kinase activity;GO:0005524~ATP binding	NA	GO:0016021~integral component of membrane
T2_DN29540_c0_g3_i1	1725	tr|A0A0J8B2J2|A0A0J8B2J2_BETVU	252	73.9	69	12	27.38	18	0	394	600	184	252	2.5e-22	Uncharacterized protein	BVRB_011310	Beta vulgaris subsp. vulgaris	NA	integral component of membrane [GO:0016021]	GO:0016021	NA	NA	GO:0016021~integral component of membrane
T2_DN39105_c6_g4_i9	4211	tr|A0A0D3A328|A0A0D3A328_BRAOL	1893	61.3	610	43.46	32.22	214	2	876	2645	1283	1890	4.4e-230	Uncharacterized protein	NA	Brassica oleracea var. oleracea	NA	nucleic acid binding [GO:0003676]; DNA integration [GO:0015074]	GO:0003676; GO:0015074	GO:0003676~nucleic acid binding	GO:0015074~DNA integration	NA
T2_DN38030_c3_g2_i17	3078	tr|A0A0J8BZS6|A0A0J8BZS6_BETVU	392	71.4	49	4.78	12.5	14	0	638	784	273	321	7.2e-12	Patatin (EC 3.1.1.-)	BVRB_7g176470	Beta vulgaris subsp. vulgaris	NA	hydrolase activity [GO:0016787]; lipid catabolic process [GO:0016042]	GO:0016042; GO:0016787	GO:0016787~hydrolase activity	GO:0016042~lipid catabolic process	NA
T2_DN39009_c0_g4_i4	343	tr|A0A0K9RVQ6|A0A0K9RVQ6_SPIOL	558	85.7	105	91.84	18.82	15	0	1	315	286	390	1.6e-45	Uncharacterized protein	SOVF_029430	Spinacia oleracea (Spinach)	NA	integral component of membrane [GO:0016021]	GO:0016021	NA	NA	GO:0016021~integral component of membrane
T2_DN23117_c0_g1_i1	965	tr|A0A0J8BE33|A0A0J8BE33_BETVU	267	72.7	256	79.59	95.88	67	2	3	767	13	266	1.1e-99	Uncharacterized protein	BVRB_4g093470	Beta vulgaris subsp. vulgaris	NA	plastid [GO:0009536]	GO:0009536	NA	NA	GO:0009536~plastid
T2_DN76041_c0_g1_i1	1049	tr|A0A068VCK2|A0A068VCK2_COFCA	307	33.5	224	64.06	72.96	131	6	190	816	57	277	5.1e-26	Uncharacterized protein	GSCOC_T00002783001	Coffea canephora (Robusta coffee)	NA	integral component of membrane [GO:0016021]	GO:0016021	NA	NA	GO:0016021~integral component of membrane
T2_DN2967_c0_g1_i1	435	tr|D8TXN1|D8TXN1_VOLCA	963	45.6	57	39.31	5.92	31	0	264	434	409	465	7.5e-08	Putative uncharacterized protein	VOLCADRAFT_81369	Volvox carteri f. nagariensis	NA	metallopeptidase activity [GO:0008237]; zinc ion binding [GO:0008270]	GO:0008237; GO:0008270	GO:0008237~metallopeptidase activity;GO:0008270~zinc ion binding	NA	NA
T2_DN26889_c0_g1_i2	630	tr|A0A0K9R4C3|A0A0K9R4C3_SPIOL	404	79.4	97	46.19	24.01	20	0	104	394	305	401	9.1e-39	Uncharacterized protein	SOVF_114810	Spinacia oleracea (Spinach)	NA	integral component of membrane [GO:0016021]	GO:0016021	NA	NA	GO:0016021~integral component of membrane
T2_DN34305_c0_g1_i2	781	tr|A0A0J8CDJ7|A0A0J8CDJ7_BETVU	576	78.4	74	28.43	12.85	10	2	406	627	39	106	7.1e-25	Uncharacterized protein	BVRB_5g104410	Beta vulgaris subsp. vulgaris	NA	endosome [GO:0005768]; integral component of membrane [GO:0016021]; trans-Golgi network [GO:0005802]	GO:0005768; GO:0005802; GO:0016021	NA	NA	GO:0005768~endosome;GO:0005802~trans-Golgi network;GO:0016021~integral component of membrane
T2_DN31474_c0_g1_i1	590	tr|A0A0K9S1N9|A0A0K9S1N9_SPIOL	254	57.4	129	65.59	50.79	53	2	91	474	1	128	2.1e-29	Peptidyl-prolyl cis-trans isomerase (PPIase) (EC 5.2.1.8)	SOVF_004860	Spinacia oleracea (Spinach)	NA	peptidyl-prolyl cis-trans isomerase activity [GO:0003755]; protein folding [GO:0006457]	GO:0003755; GO:0006457	GO:0003755~peptidyl-prolyl cis-trans isomerase activity	GO:0006457~protein folding	NA
T2_DN30714_c0_g1_i2	3711	tr|A0A0J8C8B9|A0A0J8C8B9_BETVU	1452	43.9	1183	95.63	81.47	475	24	297	3416	301	1437	3.1e-219	Uncharacterized protein	BVRB_5g121570	Beta vulgaris subsp. vulgaris	NA	zinc ion binding [GO:0008270]	GO:0008270	GO:0008270~zinc ion binding	NA	NA
T2_DN35195_c0_g1_i2	1518	tr|A0A0K9R8R0|A0A0K9R8R0_SPIOL	283	90.9	287	56.72	100	22	2	258	1118	1	283	1e-144	Uncharacterized protein	SOVF_094120	Spinacia oleracea (Spinach)	NA	RNA binding [GO:0003723]	GO:0003723	GO:0003723~RNA binding	NA	NA
T2_DN34934_c0_g1_i12	1406	tr|A0A0K9RKB9|A0A0K9RKB9_SPIOL	1228	72.3	213	45.45	17.35	59	0	514	1152	155	367	2.5e-81	Uncharacterized protein	SOVF_056430	Spinacia oleracea (Spinach)	NA	ATP binding [GO:0005524]; helicase activity [GO:0004386]; nucleic acid binding [GO:0003676]	GO:0003676; GO:0004386; GO:0005524	GO:0003676~nucleic acid binding;GO:0004386~helicase activity;GO:0005524~ATP binding	NA	NA
T2_DN34790_c0_g1_i4	1707	tr|A0A0K9QVN5|A0A0K9QVN5_SPIOL	592	93.1	218	38.31	36.82	15	0	395	1048	179	396	5.8e-112	Uncharacterized protein	SOVF_142730	Spinacia oleracea (Spinach)	NA	NA	NA	NA	NA	NA
T2_DN31354_c0_g1_i1	1759	tr|A0A0J8CEL3|A0A0J8CEL3_BETVU	444	69.2	448	76.41	100	134	2	116	1459	1	444	4e-169	Uncharacterized protein	BVRB_5g116960	Beta vulgaris subsp. vulgaris	NA	NA	NA	NA	NA	NA
T2_DN20468_c0_g1_i1	1611	tr|A0A0J8FRE6|A0A0J8FRE6_BETVU	633	80.4	403	75.05	63.67	73	2	403	1611	1	397	1.3e-185	Uncharacterized protein	BVRB_2g024880	Beta vulgaris subsp. vulgaris	NA	gene silencing by RNA [GO:0031047]	GO:0031047	NA	GO:0031047~gene silencing by RNA	NA
T2_DN36990_c0_g1_i6	1832	tr|A0A0K9QU73|A0A0K9QU73_SPIOL	394	79.2	317	51.91	80.46	60	2	4	954	1	311	8.6e-138	Rhomboid-like protein (EC 3.4.21.-)	SOVF_140600	Spinacia oleracea (Spinach)	NA	integral component of membrane [GO:0016021]; serine-type endopeptidase activity [GO:0004252]	GO:0004252; GO:0016021	GO:0004252~serine-type endopeptidase activity	NA	GO:0016021~integral component of membrane
T2_DN36490_c0_g1_i2	1734	tr|A0A0J8EP70|A0A0J8EP70_BETVU	780	53.4	373	64.53	47.82	164	4	303	1412	22	387	8.5e-103	Uncharacterized protein	BVRB_7g169820	Beta vulgaris subsp. vulgaris	NA	serine-type endopeptidase activity [GO:0004252]	GO:0004252	GO:0004252~serine-type endopeptidase activity	NA	NA
T2_DN39135_c0_g1_i1	714	tr|A0A0K9R174|A0A0K9R174_SPIOL	659	56.2	64	26.89	9.71	20	1	416	583	304	367	2.7e-07	Uncharacterized protein	SOVF_118390	Spinacia oleracea (Spinach)	NA	integral component of membrane [GO:0016021]	GO:0016021	NA	NA	GO:0016021~integral component of membrane
T2_DN32545_c1_g1_i3	1250	tr|A0A0K9RG96|A0A0K9RG96_SPIOL	228	48.9	223	53.52	97.81	96	5	166	813	4	215	2.4e-38	Uncharacterized protein	SOVF_076030	Spinacia oleracea (Spinach)	NA	NA	NA	NA	NA	NA
T2_DN38718_c0_g2_i9	374	tr|K4DC42|K4DC42_SOLLC	498	83.9	62	49.73	12.45	10	0	1	186	436	497	5.4e-23	Uncharacterized protein	NA	Solanum lycopersicum (Tomato) (Lycopersicon esculentum)	NA	NA	NA	NA	NA	NA
T2_DN39035_c0_g1_i15	2938	tr|A0A0J8BDT9|A0A0J8BDT9_BETVU	724	83.4	723	73.83	99.86	120	0	72	2240	1	723	0	Uncharacterized protein	BVRB_3g066620	Beta vulgaris subsp. vulgaris	NA	chloroplast envelope [GO:0009941]; integral component of membrane [GO:0016021]; ATP binding [GO:0005524]; ATPase activity, coupled to transmembrane movement of substances [GO:0042626]	GO:0005524; GO:0009941; GO:0016021; GO:0042626	GO:0005524~ATP binding;GO:0042626~ATPase activity, coupled to transmembrane movement of substances	NA	GO:0009941~chloroplast envelope;GO:0016021~integral component of membrane
T2_DN5175_c0_g1_i1	879	tr|A0A0J8BBM9|A0A0J8BBM9_BETVU	389	86.3	293	100	75.32	37	2	1	879	35	324	4.3e-135	Uncharacterized protein	BVRB_3g068510	Beta vulgaris subsp. vulgaris	NA	chloroplast envelope [GO:0009941]; integral component of membrane [GO:0016021]; homogentisate farnesyltransferase activity [GO:0010355]; homogentisate geranylgeranyltransferase activity [GO:0010356]; homogentisate solanesyltransferase activity [GO:0010357]; carotenoid biosynthetic process [GO:0016117]; plastoquinone biosynthetic process [GO:0010236]	GO:0009941; GO:0010236; GO:0010355; GO:0010356; GO:0010357; GO:0016021; GO:0016117	GO:0010355~homogentisate farnesyltransferase activity;GO:0010356~homogentisate geranylgeranyltransferase activity;GO:0010357~homogentisate solanesyltransferase activity	GO:0010236~plastoquinone biosynthetic process;GO:0016117~carotenoid biosynthetic process	GO:0009941~chloroplast envelope;GO:0016021~integral component of membrane
T2_DN39636_c1_g1_i1	908	tr|A0A0K9QE79|A0A0K9QE79_SPIOL	796	89.8	255	84.25	32.04	26	0	143	907	1	255	2e-127	Vacuolar protein sorting-associated protein 35	SOVF_189060	Spinacia oleracea (Spinach)	NA	cytosol [GO:0005829]; retromer complex [GO:0030904]; protein transporter activity [GO:0008565]; retrograde transport, endosome to Golgi [GO:0042147]	GO:0005829; GO:0008565; GO:0030904; GO:0042147	GO:0008565~protein transporter activity	GO:0042147~retrograde transport, endosome to Golgi	GO:0005829~cytosol;GO:0030904~retromer complex
T2_DN36653_c0_g1_i5	1027	tr|A0A0K9R6V9|A0A0K9R6V9_SPIOL	242	86.6	239	69.81	98.76	31	1	119	835	1	238	5.3e-121	Uncharacterized protein	SOVF_099790	Spinacia oleracea (Spinach)	NA	NA	NA	NA	NA	NA
T2_DN29180_c1_g1_i1	1889	tr|A0A0J8BK12|A0A0J8BK12_BETVU	658	88.4	301	47.8	45.74	35	0	738	1640	358	658	1.4e-154	Uncharacterized protein	BVRB_9g212040	Beta vulgaris subsp. vulgaris	NA	NA	NA	NA	NA	NA
T2_DN37545_c2_g3_i14	926	tr|A0A0J8F184|A0A0J8F184_BETVU	211	81.8	66	21.38	31.28	12	0	221	418	56	121	3.9e-22	Uncharacterized protein	BVRB_6g134210	Beta vulgaris subsp. vulgaris	NA	chloroplast stroma [GO:0009570]	GO:0009570	NA	NA	GO:0009570~chloroplast stroma
T2_DN34880_c0_g1_i3	2114	tr|A0A0J8C0M9|A0A0J8C0M9_BETVU	445	65.6	445	63.15	100	142	4	382	1683	1	445	1.2e-154	Uncharacterized protein	BVRB_7g166680	Beta vulgaris subsp. vulgaris	NA	intracellular [GO:0005622]; mRNA binding [GO:0003729]; nucleotide binding [GO:0000166]; transport [GO:0006810]	GO:0000166; GO:0003729; GO:0005622; GO:0006810	GO:0000166~nucleotide binding;GO:0003729~mRNA binding	GO:0006810~transport	GO:0005622~intracellular
T2_DN35979_c0_g6_i1	304	tr|E2DMZ1|E2DMZ1_BETVU	647	70.4	98	96.71	15.15	29	0	9	302	41	138	5.5e-34	Putative uncharacterized protein	NA	Beta vulgaris (Sugar beet)	NA	aspartic-type endopeptidase activity [GO:0004190]; nucleic acid binding [GO:0003676]; zinc ion binding [GO:0008270]	GO:0003676; GO:0004190; GO:0008270	GO:0003676~nucleic acid binding;GO:0004190~aspartic-type endopeptidase activity;GO:0008270~zinc ion binding	NA	NA
T2_DN36138_c2_g1_i3	1340	tr|A0A0K9S280|A0A0K9S280_SPIOL	1447	90.2	82	18.36	5.67	8	0	484	239	1330	1411	1.1e-33	Uncharacterized protein	SOVF_007830	Spinacia oleracea (Spinach)	NA	integral component of membrane [GO:0016021]; ATP binding [GO:0005524]; ATPase activity, coupled to transmembrane movement of substances [GO:0042626]	GO:0005524; GO:0016021; GO:0042626	GO:0005524~ATP binding;GO:0042626~ATPase activity, coupled to transmembrane movement of substances	NA	GO:0016021~integral component of membrane
T2_DN37886_c0_g1_i2	2851	tr|A0A0K9R5J8|A0A0K9R5J8_SPIOL	633	66.3	558	58.72	88.15	124	6	285	1937	54	554	5.7e-197	Uncharacterized protein	SOVF_104360	Spinacia oleracea (Spinach)	NA	pseudouridine synthase activity [GO:0009982]; RNA binding [GO:0003723]; pseudouridine synthesis [GO:0001522]	GO:0001522; GO:0003723; GO:0009982	GO:0003723~RNA binding;GO:0009982~pseudouridine synthase activity	GO:0001522~pseudouridine synthesis	NA
T2_DN11790_c0_g2_i1	483	tr|A0A0J8BFM6|A0A0J8BFM6_BETVU	344	72.8	125	77.64	36.34	32	1	42	416	1	123	7.4e-41	rRNA adenine N(6)-methyltransferase (EC 2.1.1.-)	BVRB_1g019930	Beta vulgaris subsp. vulgaris	NA	RNA binding [GO:0003723]; rRNA (adenine-N6,N6-)-dimethyltransferase activity [GO:0000179]; response to cold [GO:0009409]	GO:0000179; GO:0003723; GO:0009409	GO:0000179~rRNA (adenine-N6,N6-)-dimethyltransferase activity;GO:0003723~RNA binding	GO:0009409~response to cold	NA
T2_DN16911_c1_g1_i1	1197	tr|A0A0K9R6R6|A0A0K9R6R6_SPIOL	192	82.3	113	28.32	58.85	16	1	219	545	1	113	1.5e-45	Uncharacterized protein	SOVF_107020	Spinacia oleracea (Spinach)	NA	nucleic acid binding [GO:0003676]; nucleotide binding [GO:0000166]; zinc ion binding [GO:0008270]	GO:0000166; GO:0003676; GO:0008270	GO:0000166~nucleotide binding;GO:0003676~nucleic acid binding;GO:0008270~zinc ion binding	NA	NA
T2_DN33217_c0_g1_i2	622	tr|A0A0J8CDQ2|A0A0J8CDQ2_BETVU	622	83.2	155	74.76	24.92	25	1	102	566	3	156	1.8e-68	Uncharacterized protein	BVRB_5g118810	Beta vulgaris subsp. vulgaris	NA	nucleic acid binding [GO:0003676]; poly(A)-specific ribonuclease activity [GO:0004535]; nuclear-transcribed mRNA poly(A) tail shortening [GO:0000289]	GO:0000289; GO:0003676; GO:0004535	GO:0003676~nucleic acid binding;GO:0004535~poly(A)-specific ribonuclease activity	GO:0000289~nuclear-transcribed mRNA poly(A) tail shortening	NA
T2_DN35597_c0_g1_i1	1339	tr|A0A0K9QGP6|A0A0K9QGP6_SPIOL	235	78.3	212	47.5	90.21	46	0	262	897	22	233	2.3e-92	Uncharacterized protein	SOVF_181330	Spinacia oleracea (Spinach)	NA	methyltransferase activity [GO:0008168]	GO:0008168	GO:0008168~methyltransferase activity	NA	NA
T2_DN39229_c0_g3_i3	807	tr|A0A0K9R2W0|A0A0K9R2W0_SPIOL	942	71.3	216	80.3	22.93	54	2	85	726	474	683	7.5e-78	Uncharacterized protein	SOVF_112890	Spinacia oleracea (Spinach)	NA	ATP binding [GO:0005524]	GO:0005524	GO:0005524~ATP binding	NA	NA
T2_DN60434_c0_g1_i1	350	tr|A0A0J8CCB4|A0A0J8CCB4_BETVU	550	59.5	116	99.43	21.09	46	1	3	350	282	396	8.6e-39	Uncharacterized protein	BVRB_5g110560	Beta vulgaris subsp. vulgaris	NA	hydrolase activity, hydrolyzing O-glycosyl compounds [GO:0004553]; carbohydrate metabolic process [GO:0005975]	GO:0004553; GO:0005975	GO:0004553~hydrolase activity, hydrolyzing O-glycosyl compounds	GO:0005975~carbohydrate metabolic process	NA
T2_DN27606_c0_g1_i1	498	tr|A0A0K9Q9Z9|A0A0K9Q9Z9_SPIOL	222	59.9	137	82.53	61.71	51	1	40	438	1	137	1.5e-36	Uncharacterized protein	SOVF_210050	Spinacia oleracea (Spinach)	NA	integral component of membrane [GO:0016021]	GO:0016021	NA	NA	GO:0016021~integral component of membrane
T2_DN29225_c0_g1_i2	1637	tr|A0A0K9R0U8|A0A0K9R0U8_SPIOL	382	89.8	372	68.17	97.38	37	1	116	1228	1	372	1.2e-199	Uncharacterized protein	SOVF_119140	Spinacia oleracea (Spinach)	NA	NA	NA	NA	NA	NA
T2_DN33139_c0_g1_i2	657	tr|A0A0K9RKA7|A0A0K9RKA7_SPIOL	168	61.1	157	71.69	93.45	47	1	186	656	1	143	5e-40	Uncharacterized protein	SOVF_056940	Spinacia oleracea (Spinach)	NA	NA	NA	NA	NA	NA
T2_DN16641_c0_g1_i1	466	tr|A0A0K9RJN7|A0A0K9RJN7_SPIOL	736	82.6	155	99.79	21.06	27	0	1	465	301	455	2.6e-75	Uncharacterized protein	SOVF_058850	Spinacia oleracea (Spinach)	NA	integral component of membrane [GO:0016021]; transmembrane transport [GO:0055085]	GO:0016021; GO:0055085	NA	GO:0055085~transmembrane transport	GO:0016021~integral component of membrane
T2_DN32374_c0_g2_i1	435	tr|A0A0K9RB00|A0A0K9RB00_SPIOL	410	76.3	38	26.21	9.27	4	1	337	435	6	43	4.9e-07	Uncharacterized protein	SOVF_086930	Spinacia oleracea (Spinach)	NA	ATP binding [GO:0005524]; protein serine/threonine kinase activity [GO:0004674]	GO:0004674; GO:0005524	GO:0004674~protein serine/threonine kinase activity;GO:0005524~ATP binding	NA	NA
T2_DN31183_c0_g1_i1	1101	tr|A0A0J8CUF0|A0A0J8CUF0_BETVU	322	77.8	324	88.28	100	70	1	34	1005	1	322	6.1e-147	Uncharacterized protein	BVRB_3g056660	Beta vulgaris subsp. vulgaris	NA	ATP binding [GO:0005524]; protein serine/threonine kinase activity [GO:0004674]	GO:0004674; GO:0005524	GO:0004674~protein serine/threonine kinase activity;GO:0005524~ATP binding	NA	NA
T2_DN2010_c0_g1_i1	781	tr|K4C2G7|K4C2G7_SOLLC	185	44.4	180	69.14	97.3	92	4	43	564	5	182	4.6e-32	Uncharacterized protein	NA	Solanum lycopersicum (Tomato) (Lycopersicon esculentum)	NA	anchored component of plasma membrane [GO:0046658]; integral component of membrane [GO:0016021]; electron carrier activity [GO:0009055]	GO:0009055; GO:0016021; GO:0046658	GO:0009055~electron carrier activity	NA	GO:0016021~integral component of membrane;GO:0046658~anchored component of plasma membrane
T2_DN36666_c0_g1_i4	1862	tr|A0A0K9RPW8|A0A0K9RPW8_SPIOL	454	37.9	414	66.7	91.19	205	16	276	1397	28	429	8.6e-53	Uncharacterized protein	SOVF_042450	Spinacia oleracea (Spinach)	NA	NA	NA	NA	NA	NA
T2_DN20781_c0_g1_i1	1460	tr|A0A0K9RVI7|A0A0K9RVI7_SPIOL	123	91	122	25.07	99.19	11	0	340	705	1	122	3.5e-57	Uncharacterized protein	SOVF_029400	Spinacia oleracea (Spinach)	NA	ribosome [GO:0005840]; structural constituent of ribosome [GO:0003735]; translation [GO:0006412]	GO:0003735; GO:0005840; GO:0006412	GO:0003735~structural constituent of ribosome	GO:0006412~translation	GO:0005840~ribosome
T2_DN34911_c0_g2_i6	1533	tr|A0A0J8FHS3|A0A0J8FHS3_BETVU	329	79.1	172	33.66	52.28	35	1	718	1230	156	327	1.2e-71	Uncharacterized protein	BVRB_3g059650	Beta vulgaris subsp. vulgaris	NA	integral component of membrane [GO:0016021]; transport [GO:0006810]	GO:0006810; GO:0016021	NA	GO:0006810~transport	GO:0016021~integral component of membrane
T2_DN39397_c0_g1_i9	2775	tr|A0A0J8E4H8|A0A0J8E4H8_BETVU	362	70.7	386	41.73	100	76	3	279	1415	7	362	3e-142	Uncharacterized protein	BVRB_4g096440	Beta vulgaris subsp. vulgaris	NA	NA	NA	NA	NA	NA
T2_DN39207_c1_g10_i12	3255	tr|A0A0K9S209|A0A0K9S209_SPIOL	1069	87.6	613	56.5	57.34	76	0	360	2198	305	917	0	Uncharacterized protein	SOVF_008400	Spinacia oleracea (Spinach)	NA	cytoplasm [GO:0005737]; arginine-tRNA ligase activity [GO:0004814]; ATP binding [GO:0005524]; glycine-tRNA ligase activity [GO:0004820]; arginyl-tRNA aminoacylation [GO:0006420]; glycyl-tRNA aminoacylation [GO:0006426]	GO:0004814; GO:0004820; GO:0005524; GO:0005737; GO:0006420; GO:0006426	GO:0004814~arginine-tRNA ligase activity;GO:0004820~glycine-tRNA ligase activity;GO:0005524~ATP binding	GO:0006420~arginyl-tRNA aminoacylation;GO:0006426~glycyl-tRNA aminoacylation	GO:0005737~cytoplasm
T2_DN27049_c0_g1_i2	392	tr|Q69FA4|Q69FA4_PHAVU	1290	59.1	44	33.67	3.41	18	0	120	251	1197	1240	2.6e-07	Gag-pol polyprotein	BA4	Phaseolus vulgaris (Kidney bean) (French bean)	NA	nucleic acid binding [GO:0003676]; zinc ion binding [GO:0008270]; DNA integration [GO:0015074]	GO:0003676; GO:0008270; GO:0015074	GO:0003676~nucleic acid binding;GO:0008270~zinc ion binding	GO:0015074~DNA integration	NA
T2_DN31364_c0_g1_i1	843	tr|A0A0K9R9N6|A0A0K9R9N6_SPIOL	169	75.9	174	61.92	100	37	1	111	632	1	169	1.1e-74	Uncharacterized protein	SOVF_091080	Spinacia oleracea (Spinach)	NA	NA	NA	NA	NA	NA
T2_DN38998_c2_g3_i1	576	tr|W1P7G1|W1P7G1_AMBTC	489	81.2	32	16.67	6.54	6	0	322	417	181	212	3.8e-07	Diacylglycerol kinase (DAG kinase) (EC 2.7.1.107)	AMTR_s00003p00271270	Amborella trichopoda	NA	ATP binding [GO:0005524]; diacylglycerol kinase activity [GO:0004143]; protein kinase C-activating G-protein coupled receptor signaling pathway [GO:0007205]	GO:0004143; GO:0005524; GO:0007205	GO:0004143~diacylglycerol kinase activity;GO:0005524~ATP binding	GO:0007205~protein kinase C-activating G-protein coupled receptor signaling pathway	NA
T2_DN35648_c0_g2_i8	1176	tr|A0A0J8BHM7|A0A0J8BHM7_BETVU	351	68.5	73	18.62	20.8	23	0	328	546	267	339	3e-19	Uncharacterized protein	BVRB_1g022790	Beta vulgaris subsp. vulgaris	NA	NA	NA	NA	NA	NA
T2_DN38988_c0_g2_i4	655	tr|V7C8F3|V7C8F3_PHAVU	535	71.2	52	23.82	9.72	15	0	453	608	115	166	2.6e-12	Uncharacterized protein	PHAVU_003G052500g	Phaseolus vulgaris (Kidney bean) (French bean)	NA	oxidoreductase activity, acting on the aldehyde or oxo group of donors, NAD or NADP as acceptor [GO:0016620]	GO:0016620	GO:0016620~oxidoreductase activity, acting on the aldehyde or oxo group of donors, NAD or NADP as acceptor	NA	NA
T2_DN35503_c0_g3_i1	5688	tr|A0A0J8BCI8|A0A0J8BCI8_BETVU	1515	59.5	1589	83.81	100	535	28	452	5122	1	1512	0	Uncharacterized protein	BVRB_3g070750	Beta vulgaris subsp. vulgaris	NA	zinc ion binding [GO:0008270]	GO:0008270	GO:0008270~zinc ion binding	NA	NA
T2_DN35625_c0_g1_i1	1430	tr|A0A0J8ETM4|A0A0J8ETM4_BETVU	912	71.2	267	56.01	29.28	75	2	265	1059	638	904	8.8e-98	Uncharacterized protein	BVRB_7g157000	Beta vulgaris subsp. vulgaris	NA	nucleus [GO:0005634]; sequence-specific DNA binding [GO:0043565]; zinc ion binding [GO:0008270]; regulation of transcription, DNA-templated [GO:0006355]; transcription, DNA-templated [GO:0006351]	GO:0005634; GO:0006351; GO:0006355; GO:0008270; GO:0043565	GO:0008270~zinc ion binding;GO:0043565~sequence-specific DNA binding	GO:0006351~transcription, DNA-templated;GO:0006355~regulation of transcription, DNA-templated	GO:0005634~nucleus
T2_DN35739_c0_g3_i2	2836	tr|A0A0J8CW90|A0A0J8CW90_BETVU	534	79.6	387	40.94	72.47	77	2	141	1301	1	385	8.2e-172	Uncharacterized protein	BVRB_3g055010	Beta vulgaris subsp. vulgaris	NA	integral component of membrane [GO:0016021]; transmembrane transport [GO:0055085]	GO:0016021; GO:0055085	NA	GO:0055085~transmembrane transport	GO:0016021~integral component of membrane
T2_DN32469_c0_g1_i1	827	tr|A0A0K9RU21|A0A0K9RU21_SPIOL	121	50	118	42.81	97.52	44	4	107	445	10	117	8e-19	Uncharacterized protein	SOVF_034320	Spinacia oleracea (Spinach)	NA	NA	NA	NA	NA	NA
T2_DN32605_c0_g2_i2	547	tr|A0A0K9R5Q2|A0A0K9R5Q2_SPIOL	76	91.4	58	31.81	76.32	5	0	374	547	1	58	8.8e-22	Uncharacterized protein	SOVF_103650	Spinacia oleracea (Spinach)	NA	integral component of membrane [GO:0016021]	GO:0016021	NA	NA	GO:0016021~integral component of membrane
T2_DN38897_c0_g1_i4	2537	tr|A0A0J8D2Y3|A0A0J8D2Y3_BETVU	700	70.9	525	62.08	75	144	2	285	1859	1	516	1.6e-203	Uncharacterized protein	BVRB_2g026870	Beta vulgaris subsp. vulgaris	NA	RNA binding [GO:0003723]	GO:0003723	GO:0003723~RNA binding	NA	NA
T2_DN37192_c0_g3_i14	1346	tr|A0A0J8CRR3|A0A0J8CRR3_BETVU	787	85.8	372	82.91	47.27	53	0	230	1345	316	687	1.9e-187	Uncharacterized protein	BVRB_3g054370	Beta vulgaris subsp. vulgaris	NA	integral component of membrane [GO:0016021]	GO:0016021	NA	NA	GO:0016021~integral component of membrane
T2_DN38123_c1_g3_i1	2054	tr|A0A0K9RIL3|A0A0K9RIL3_SPIOL	386	80.6	386	56.38	100	75	0	331	1488	1	386	7.5e-191	Uncharacterized protein	SOVF_062490	Spinacia oleracea (Spinach)	NA	integral component of membrane [GO:0016021]	GO:0016021	NA	NA	GO:0016021~integral component of membrane
T2_DN38436_c1_g4_i19	2244	tr|A0A0J8E830|A0A0J8E830_BETVU	552	73.6	553	73.93	100	144	2	55	1710	1	552	2.1e-223	Uncharacterized protein	BVRB_2g046430	Beta vulgaris subsp. vulgaris	NA	nucleic acid binding [GO:0003676]; nucleotide binding [GO:0000166]	GO:0000166; GO:0003676	GO:0000166~nucleotide binding;GO:0003676~nucleic acid binding	NA	NA
T2_DN38605_c0_g1_i15	2544	tr|A0A0K9QLX2|A0A0K9QLX2_SPIOL	531	87.3	307	36.2	57.82	39	0	1172	2092	225	531	4.3e-156	Uncharacterized protein	SOVF_164090	Spinacia oleracea (Spinach)	NA	aminopeptidase activity [GO:0004177]; metallopeptidase activity [GO:0008237]; zinc ion binding [GO:0008270]	GO:0004177; GO:0008237; GO:0008270	GO:0004177~aminopeptidase activity;GO:0008237~metallopeptidase activity;GO:0008270~zinc ion binding	NA	NA
T2_DN33310_c0_g1_i6	1253	tr|A0A0K9R161|A0A0K9R161_SPIOL	319	70.2	315	75.42	98.75	94	0	128	1072	1	315	6.7e-126	Uncharacterized protein	SOVF_118450	Spinacia oleracea (Spinach)	NA	NA	NA	NA	NA	NA
T2_DN73011_c0_g1_i1	320	tr|A0A0K9R7P7|A0A0K9R7P7_SPIOL	437	82.6	46	43.12	10.53	8	0	183	320	29	74	7.9e-15	Uncharacterized protein	SOVF_097570	Spinacia oleracea (Spinach)	NA	aspartic-type endopeptidase activity [GO:0004190]	GO:0004190	GO:0004190~aspartic-type endopeptidase activity	NA	NA
T2_DN37990_c0_g1_i3	2532	tr|A0A0D2S9S9|A0A0D2S9S9_GOSRA	204	92.6	27	3.2	13.24	2	0	2450	2530	121	147	8.2e-06	Uncharacterized protein	B456_006G274000	Gossypium raimondii (New World cotton)	NA	peptide-methionine (S)-S-oxide reductase activity [GO:0008113]	GO:0008113	GO:0008113~peptide-methionine (S)-S-oxide reductase activity	NA	NA
T2_DN37062_c0_g2_i1	589	tr|F6GWQ1|F6GWQ1_VITVI	1447	93	43	21.9	2.97	3	0	2	130	594	636	1.1e-14	Putative uncharacterized protein	VIT_04s0023g02950	Vitis vinifera (Grape)	NA	DNA binding [GO:0003677]; zinc ion binding [GO:0008270]	GO:0003677; GO:0008270	GO:0003677~DNA binding;GO:0008270~zinc ion binding	NA	NA
T2_DN19691_c0_g1_i1	976	tr|A0A0J8C418|A0A0J8C418_BETVU	194	72.3	202	62.09	100	48	2	237	842	1	194	1.9e-72	Uncharacterized protein	BVRB_6g137980	Beta vulgaris subsp. vulgaris	NA	calcium ion binding [GO:0005509]	GO:0005509	GO:0005509~calcium ion binding	NA	NA
T2_DN37874_c1_g2_i2	1330	tr|A0A0J8D7D6|A0A0J8D7D6_BETVU	1350	41.9	105	23.68	7.78	58	2	934	1242	795	898	3.9e-07	Uncharacterized protein	BVRB_1g001310	Beta vulgaris subsp. vulgaris	NA	ATP binding [GO:0005524]; DNA binding [GO:0003677]; hydrolase activity [GO:0016787]	GO:0003677; GO:0005524; GO:0016787	GO:0003677~DNA binding;GO:0005524~ATP binding;GO:0016787~hydrolase activity	NA	NA
T2_DN38614_c0_g2_i9	654	tr|A0A0J8CY61|A0A0J8CY61_BETVU	347	61.5	130	59.63	37.46	47	1	15	395	218	347	8.5e-40	Uncharacterized protein	BVRB_2g043540	Beta vulgaris subsp. vulgaris	NA	NA	NA	NA	NA	NA
T2_DN30573_c0_g1_i3	1463	tr|D0FY60|D0FY60_BETVU	582	83.8	383	78.54	65.81	42	1	2	1150	219	581	1.4e-183	Cysteinyl tRNA synthetase	cysRS	Beta vulgaris (Sugar beet)	NA	cytoplasm [GO:0005737]; ATP binding [GO:0005524]; cysteine-tRNA ligase activity [GO:0004817]; cysteinyl-tRNA aminoacylation [GO:0006423]	GO:0004817; GO:0005524; GO:0005737; GO:0006423	GO:0004817~cysteine-tRNA ligase activity;GO:0005524~ATP binding	GO:0006423~cysteinyl-tRNA aminoacylation	GO:0005737~cytoplasm
T2_DN37587_c0_g1_i3	3082	tr|A0A0K9RRI4|A0A0K9RRI4_SPIOL	553	68.5	324	31.54	58.59	92	3	470	1435	5	320	7.2e-129	Uncharacterized protein	SOVF_036660	Spinacia oleracea (Spinach)	NA	NA	NA	NA	NA	NA
T2_DN9021_c0_g1_i1	444	tr|A0A0J8BZH2|A0A0J8BZH2_BETVU	204	81.4	70	47.3	34.31	13	0	379	170	133	202	2.7e-29	Uncharacterized protein	BVRB_6g152520	Beta vulgaris subsp. vulgaris	NA	NA	NA	NA	NA	NA
T2_DN38519_c0_g1_i2	1896	tr|A0A1D1YRK4|A0A1D1YRK4_9ARAE	733	60	55	8.7	7.5	15	2	1748	1891	30	84	9.5e-07	Cullin-3B	CUL3B_2 CUL3B_3 g.84257 g.84261	Anthurium amnicola	NA	ubiquitin-dependent protein catabolic process [GO:0006511]	GO:0006511	NA	GO:0006511~ubiquitin-dependent protein catabolic process	NA
T2_DN34471_c0_g1_i3	2599	tr|A0A0J8C572|A0A0J8C572_BETVU	612	85.9	612	70.64	100	86	0	379	2214	1	612	0	Purple acid phosphatase (EC 3.1.3.2)	BVRB_6g136470	Beta vulgaris subsp. vulgaris	NA	acid phosphatase activity [GO:0003993]; metal ion binding [GO:0046872]	GO:0003993; GO:0046872	GO:0003993~acid phosphatase activity;GO:0046872~metal ion binding	NA	NA
T2_DN2772_c0_g2_i1	304	tr|A0A0J8BM44|A0A0J8BM44_BETVU	830	92.9	28	27.63	3.37	2	0	3	86	334	361	3.7e-06	Uncharacterized protein	BVRB_9g204080	Beta vulgaris subsp. vulgaris	NA	cytosol [GO:0005829]; Golgi transport complex [GO:0017119]; intra-Golgi vesicle-mediated transport [GO:0006891]	GO:0005829; GO:0006891; GO:0017119	NA	GO:0006891~intra-Golgi vesicle-mediated transport	GO:0005829~cytosol;GO:0017119~Golgi transport complex
T2_DN33813_c0_g1_i1	1455	tr|A0A0J8BEF4|A0A0J8BEF4_BETVU	252	81.7	252	51.96	100	45	1	383	1135	1	252	6.6e-117	Uncharacterized protein	BVRB_4g093560	Beta vulgaris subsp. vulgaris	NA	integral component of membrane [GO:0016021]; zinc ion binding [GO:0008270]	GO:0008270; GO:0016021	GO:0008270~zinc ion binding	NA	GO:0016021~integral component of membrane
T2_DN36115_c0_g1_i3	1215	tr|A0A0J8C9C6|A0A0J8C9C6_BETVU	223	86.7	143	35.31	64.13	19	0	196	624	81	223	4.3e-69	Uncharacterized protein	BVRB_6g138620	Beta vulgaris subsp. vulgaris	NA	chloroplast [GO:0009507]; thylakoid [GO:0009579]	GO:0009507; GO:0009579	NA	NA	GO:0009507~chloroplast;GO:0009579~thylakoid
T2_DN86528_c0_g1_i1	1345	tr|A0A0J8BIX8|A0A0J8BIX8_BETVU	225	52.2	92	20.52	40.89	36	2	306	31	80	163	8.8e-15	CDP-diacylglycerol--inositol 3-phosphatidyltransferase (EC 2.7.8.11)	BVRB_9g214000	Beta vulgaris subsp. vulgaris	NA	Golgi apparatus [GO:0005794]; integral component of membrane [GO:0016021]; CDP-diacylglycerol-inositol 3-phosphatidyltransferase activity [GO:0003881]; phospholipid biosynthetic process [GO:0008654]	GO:0003881; GO:0005794; GO:0008654; GO:0016021	GO:0003881~CDP-diacylglycerol-inositol 3-phosphatidyltransferase activity	GO:0008654~phospholipid biosynthetic process	GO:0005794~Golgi apparatus;GO:0016021~integral component of membrane
T2_DN33589_c0_g1_i1	879	tr|A0A0K9S170|A0A0K9S170_SPIOL	366	79	210	71.67	57.38	18	1	40	669	1	184	6.4e-83	Uncharacterized protein	SOVF_011090	Spinacia oleracea (Spinach)	NA	Rad51B-Rad51C-Rad51D-XRCC2 complex [GO:0033063]; ATP binding [GO:0005524]; DNA binding [GO:0003677]; DNA-dependent ATPase activity [GO:0008094]; double-strand break repair via homologous recombination [GO:0000724]	GO:0000724; GO:0003677; GO:0005524; GO:0008094; GO:0033063	GO:0003677~DNA binding;GO:0005524~ATP binding;GO:0008094~DNA-dependent ATPase activity	GO:0000724~double-strand break repair via homologous recombination	GO:0033063~Rad51B-Rad51C-Rad51D-XRCC2 complex
T2_DN33652_c1_g1_i17	2447	tr|A0A0J8CC80|A0A0J8CC80_BETVU	368	79.2	342	41.93	92.93	39	1	291	1220	25	366	1.2e-139	Uncharacterized protein	BVRB_6g130090	Beta vulgaris subsp. vulgaris	NA	NA	NA	NA	NA	NA
T2_DN39035_c0_g1_i13	2449	tr|A0A0J8BDT9|A0A0J8BDT9_BETVU	724	86.2	261	31.97	36.05	36	0	1051	1833	288	548	6.1e-123	Uncharacterized protein	BVRB_3g066620	Beta vulgaris subsp. vulgaris	NA	chloroplast envelope [GO:0009941]; integral component of membrane [GO:0016021]; ATP binding [GO:0005524]; ATPase activity, coupled to transmembrane movement of substances [GO:0042626]	GO:0005524; GO:0009941; GO:0016021; GO:0042626	GO:0005524~ATP binding;GO:0042626~ATPase activity, coupled to transmembrane movement of substances	NA	GO:0009941~chloroplast envelope;GO:0016021~integral component of membrane
T2_DN51289_c0_g1_i1	356	tr|A0A0K9QT91|A0A0K9QT91_SPIOL	554	71.9	114	96.07	20.58	32	0	2	343	328	441	2.6e-43	Uncharacterized protein	SOVF_150850	Spinacia oleracea (Spinach)	NA	NA	NA	NA	NA	NA
T2_DN41105_c0_g1_i1	493	tr|A0A075VX86|A0A075VX86_CAPAN	132	83.3	42	25.56	31.82	7	0	476	351	90	131	1e-13	Uncharacterized protein	orf132a	Capsicum annuum (Bell pepper)	NA	mitochondrion [GO:0005739]	GO:0005739	NA	NA	GO:0005739~mitochondrion
T2_DN32955_c0_g1_i1	747	tr|A0A0J8E1P6|A0A0J8E1P6_BETVU	98	80.7	88	35.34	89.8	16	1	136	399	1	87	2.3e-33	Uncharacterized protein	BVRB_7g179620	Beta vulgaris subsp. vulgaris	NA	integral component of membrane [GO:0016021]	GO:0016021	NA	NA	GO:0016021~integral component of membrane
T2_DN39376_c0_g4_i1	5690	tr|A0A0J8C555|A0A0J8C555_BETVU	1276	82.5	1113	58.68	87.23	191	2	383	3709	1	1113	0	Uncharacterized protein	BVRB_6g139380	Beta vulgaris subsp. vulgaris	NA	NA	NA	NA	NA	NA
T2_DN33425_c0_g1_i1	1132	tr|A0A0J8BH88|A0A0J8BH88_BETVU	419	73	315	83.48	75.18	80	1	3	947	107	416	1.2e-129	Uncharacterized protein	BVRB_9g216660	Beta vulgaris subsp. vulgaris	NA	NA	NA	NA	NA	NA
T2_DN36324_c0_g1_i3	1009	tr|A0A0K9RLG9|A0A0K9RLG9_SPIOL	143	74.7	83	24.68	58.04	21	0	208	456	1	83	2.1e-29	Glutamyl-tRNA(Gln) amidotransferase subunit C, chloroplastic/mitochondrial (Glu-AdT subunit C) (EC 6.3.5.-)	GATC SOVF_059490	Spinacia oleracea (Spinach)	NA	chloroplast [GO:0009507]; glutamyl-tRNA(Gln) amidotransferase complex [GO:0030956]; mitochondrion [GO:0005739]; ATP binding [GO:0005524]; glutaminyl-tRNA synthase (glutamine-hydrolyzing) activity [GO:0050567]; glutaminyl-tRNAGln biosynthesis via transamidation [GO:0070681]; mitochondrial translation [GO:0032543]; regulation of translational fidelity [GO:0006450]	GO:0005524; GO:0005739; GO:0006450; GO:0009507; GO:0030956; GO:0032543; GO:0050567; GO:0070681	GO:0005524~ATP binding;GO:0050567~glutaminyl-tRNA synthase (glutamine-hydrolyzing) activity	GO:0006450~regulation of translational fidelity;GO:0032543~mitochondrial translation;GO:0070681~glutaminyl-tRNAGln biosynthesis via transamidation	GO:0005739~mitochondrion;GO:0009507~chloroplast;GO:0030956~glutamyl-tRNA(Gln) amidotransferase complex
T2_DN36965_c0_g3_i4	1644	tr|A0A0K9RQN6|A0A0K9RQN6_SPIOL	291	84.5	290	52.92	99.66	45	0	219	1088	1	290	2.7e-143	Uncharacterized protein	SOVF_040140	Spinacia oleracea (Spinach)	NA	integral component of membrane [GO:0016021]; iron ion binding [GO:0005506]; L-ascorbic acid binding [GO:0031418]; oxidoreductase activity, acting on paired donors, with incorporation or reduction of molecular oxygen [GO:0016705]	GO:0005506; GO:0016021; GO:0016705; GO:0031418	GO:0005506~iron ion binding;GO:0016705~oxidoreductase activity, acting on paired donors, with incorporation or reduction of molecular oxygen;GO:0031418~L-ascorbic acid binding	NA	GO:0016021~integral component of membrane
T2_DN90067_c0_g1_i1	309	tr|E5GBG5|E5GBG5_CUCME	1038	65	100	97.09	9.63	35	0	302	3	117	216	1.4e-32	Ty1-copia retrotransposon protein	NA	Cucumis melo subsp. melo	NA	nucleic acid binding [GO:0003676]; zinc ion binding [GO:0008270]; DNA integration [GO:0015074]	GO:0003676; GO:0008270; GO:0015074	GO:0003676~nucleic acid binding;GO:0008270~zinc ion binding	GO:0015074~DNA integration	NA
T2_DN33829_c0_g3_i4	2509	tr|A0A0K9RSZ3|A0A0K9RSZ3_SPIOL	212	94.7	114	13.63	53.77	6	0	382	723	1	114	9.2e-58	Uncharacterized protein	SOVF_032340	Spinacia oleracea (Spinach)	NA	NA	NA	NA	NA	NA
T2_DN3505_c0_g2_i1	357	tr|A0A0J8C4Y5|A0A0J8C4Y5_BETVU	456	61.2	80	67.23	17.54	29	1	121	354	270	349	1e-18	Uncharacterized protein	BVRB_6g149230	Beta vulgaris subsp. vulgaris	NA	aspartic-type endopeptidase activity [GO:0004190]	GO:0004190	GO:0004190~aspartic-type endopeptidase activity	NA	NA
T2_DN24581_c0_g2_i1	462	tr|A0A0J8CBQ9|A0A0J8CBQ9_BETVU	290	46.9	96	62.34	33.1	43	2	174	455	1	90	8.2e-13	Uncharacterized protein	BVRB_6g128880	Beta vulgaris subsp. vulgaris	NA	DNA binding [GO:0003677]	GO:0003677	GO:0003677~DNA binding	NA	NA
T2_DN61046_c0_g1_i1	825	tr|A0A0J8C8P3|A0A0J8C8P3_BETVU	537	61.9	194	70.55	36.13	62	5	245	823	62	244	5.7e-57	Uncharacterized protein	BVRB_5g121840	Beta vulgaris subsp. vulgaris	NA	integral component of membrane [GO:0016021]	GO:0016021	NA	NA	GO:0016021~integral component of membrane
T2_DN37237_c0_g2_i6	1628	tr|A0A0K9QUF1|A0A0K9QUF1_SPIOL	364	79.6	230	42.38	63.19	47	0	22	711	1	230	1.3e-97	Uncharacterized protein	SOVF_145230	Spinacia oleracea (Spinach)	NA	hydrolase activity, acting on carbon-nitrogen (but not peptide) bonds [GO:0016810]; nitrogen compound metabolic process [GO:0006807]	GO:0006807; GO:0016810	GO:0016810~hydrolase activity, acting on carbon-nitrogen (but not peptide) bonds	GO:0006807~nitrogen compound metabolic process	NA
T2_DN39676_c0_g3_i26	5709	tr|A0A0K9RZP2|A0A0K9RZP2_SPIOL	1236	77.9	655	34.42	52.99	145	0	3385	5349	581	1235	1e-301	Uncharacterized protein	SOVF_015500	Spinacia oleracea (Spinach)	NA	2-succinyl-5-enolpyruvyl-6-hydroxy-3-cyclohexene-1-carboxylic-acid synthase activity [GO:0070204]; 2-succinyl-6-hydroxy-2,4-cyclohexadiene-1-carboxylate synthase activity [GO:0070205]; thiamine pyrophosphate binding [GO:0030976]; cellular amino acid catabolic process [GO:0009063]; menaquinone biosynthetic process [GO:0009234]	GO:0009063; GO:0009234; GO:0030976; GO:0070204; GO:0070205	GO:0030976~thiamine pyrophosphate binding;GO:0070204~2-succinyl-5-enolpyruvyl-6-hydroxy-3-cyclohexene-1-carboxylic-acid synthase activity;GO:0070205~2-succinyl-6-hydroxy-2,4-cyclohexadiene-1-carboxylate synthase activity	GO:0009063~cellular amino acid catabolic process;GO:0009234~menaquinone biosynthetic process	NA
T2_DN73450_c0_g1_i1	349	tr|A0A0J8BRN6|A0A0J8BRN6_BETVU	268	78.2	78	67.05	29.1	17	0	115	348	52	129	2.2e-26	Anamorsin homolog (Fe-S cluster assembly protein DRE2 homolog)	BVRB_9g203310	Beta vulgaris subsp. vulgaris	NA	mitochondrial intermembrane space [GO:0005758]; 2 iron, 2 sulfur cluster binding [GO:0051537]; electron carrier activity [GO:0009055]; metal ion binding [GO:0046872]; iron-sulfur cluster assembly [GO:0016226]; negative regulation of apoptotic process [GO:0043066]	GO:0005758; GO:0009055; GO:0016226; GO:0043066; GO:0046872; GO:0051537	GO:0009055~electron carrier activity;GO:0046872~metal ion binding;GO:0051537~2 iron, 2 sulfur cluster binding	GO:0016226~iron-sulfur cluster assembly;GO:0043066~negative regulation of apoptotic process	GO:0005758~mitochondrial intermembrane space
T2_DN37296_c0_g3_i1	1546	tr|A0A0J8CVR6|A0A0J8CVR6_BETVU	509	53.8	424	82.28	83.3	166	5	258	1472	97	509	1.2e-121	Uncharacterized protein	BVRB_3g052120	Beta vulgaris subsp. vulgaris	NA	cytosol [GO:0005829]; spliceosomal complex [GO:0005681]; RNA binding [GO:0003723]; zinc ion binding [GO:0008270]; mRNA splicing, via spliceosome [GO:0000398]; regulation of embryo sac egg cell differentiation [GO:0045694]	GO:0000398; GO:0003723; GO:0005681; GO:0005829; GO:0008270; GO:0045694	GO:0003723~RNA binding;GO:0008270~zinc ion binding	GO:0000398~mRNA splicing, via spliceosome;GO:0045694~regulation of embryo sac egg cell differentiation	GO:0005681~spliceosomal complex;GO:0005829~cytosol
T2_DN35242_c0_g3_i3	3122	tr|A0A0K9R9P9|A0A0K9R9P9_SPIOL	685	81.5	677	65.05	98.83	120	2	505	2526	10	684	0	Uncharacterized protein	SOVF_090940	Spinacia oleracea (Spinach)	NA	glucan endo-1,3-beta-glucanase activity, C-3 substituted reducing group [GO:0052861]	GO:0052861	GO:0052861~glucan endo-1,3-beta-glucanase activity, C-3 substituted reducing group	NA	NA
T2_DN40575_c0_g1_i1	524	tr|A0A0D3AVF0|A0A0D3AVF0_BRAOL	184	30	140	80.15	76.09	90	2	42	455	9	142	3.8e-14	Uncharacterized protein	NA	Brassica oleracea var. oleracea	NA	NA	NA	NA	NA	NA
T2_DN37060_c0_g1_i1	2528	tr|A0A0J8CBD0|A0A0J8CBD0_BETVU	785	83.1	661	78.44	84.2	109	3	284	2263	126	784	0	Uncharacterized protein	BVRB_6g134060	Beta vulgaris subsp. vulgaris	NA	GTP binding [GO:0005525]; GTPase activity [GO:0003924]	GO:0003924; GO:0005525	GO:0003924~GTPase activity;GO:0005525~GTP binding	NA	NA
T2_DN26949_c0_g1_i3	2035	tr|A0A0J8BVR9|A0A0J8BVR9_BETVU	457	89.1	457	67.37	100	50	0	238	1608	1	457	5.4e-250	Uncharacterized protein	BVRB_7g173710	Beta vulgaris subsp. vulgaris	NA	NA	NA	NA	NA	NA
T2_DN36926_c0_g4_i17	434	tr|A0A0K9QFS0|A0A0K9QFS0_SPIOL	327	94	50	34.56	15.29	3	0	2	151	196	245	2.6e-21	Uncharacterized protein	SOVF_190530	Spinacia oleracea (Spinach)	NA	NA	NA	NA	NA	NA
T2_DN39446_c1_g10_i9	2258	tr|A0A0J8CHM1|A0A0J8CHM1_BETVU	1043	41.2	816	100	78.24	401	16	1	2247	146	949	5.8e-144	Uncharacterized protein	BVRB_4g087560	Beta vulgaris subsp. vulgaris	NA	ADP binding [GO:0043531]; defense response [GO:0006952]	GO:0006952; GO:0043531	GO:0043531~ADP binding	GO:0006952~defense response	NA
T2_DN24316_c0_g1_i1	518	tr|A0A0J8BUY4|A0A0J8BUY4_BETVU	454	92.9	28	16.22	6.17	2	0	427	510	102	129	1.6e-09	Uncharacterized protein	BVRB_7g175210	Beta vulgaris subsp. vulgaris	NA	nucleic acid binding [GO:0003676]; nucleotide binding [GO:0000166]; zinc ion binding [GO:0008270]	GO:0000166; GO:0003676; GO:0008270	GO:0000166~nucleotide binding;GO:0003676~nucleic acid binding;GO:0008270~zinc ion binding	NA	NA
T2_DN56735_c0_g1_i1	1096	tr|A0A0J8CHX8|A0A0J8CHX8_BETVU	543	65.2	348	95.26	64.09	99	5	2	1021	210	543	9.1e-119	Uncharacterized protein	BVRB_5g106500	Beta vulgaris subsp. vulgaris	NA	integral component of membrane [GO:0016021]; malate transport [GO:0015743]	GO:0015743; GO:0016021	NA	GO:0015743~malate transport	GO:0016021~integral component of membrane
T2_DN8473_c0_g1_i1	748	tr|A0A0J8CX06|A0A0J8CX06_BETVU	2133	69.5	262	100	12.28	66	2	1	747	336	596	9e-94	Uncharacterized protein	BVRB_2g031660	Beta vulgaris subsp. vulgaris	NA	ATP binding [GO:0005524]; DNA binding [GO:0003677]; DNA-directed DNA polymerase activity [GO:0003887]; cell division [GO:0051301]; DNA-dependent DNA replication [GO:0006261]; intrachromosomal DNA recombination [GO:1990067]; meristem structural organization [GO:0009933]; photomorphogenesis [GO:0009640]; regulation of adaxial/abaxial pattern formation [GO:2000011]; regulation of cell cycle G2/M pha…	GO:0003677; GO:0003887; GO:0005524; GO:0006261; GO:0009640; GO:0009933; GO:0010468; GO:0051301; GO:1902749; GO:1990067; GO:2000011	GO:0003677~DNA binding;GO:0003887~DNA-directed DNA polymerase activity;GO:0005524~ATP binding	GO:0006261~DNA-dependent DNA replication;GO:0009640~photomorphogenesis;GO:0009933~meristem structural organization;GO:0010468~regulation of gene expression;GO:0051301~cell division;GO:1902749~regulation of cell cycle G2/M phase transition;GO:1990067~intrachromosomal DNA recombination;GO:2000011~regulation of adaxial/abaxial pattern formation	NA
T2_DN28041_c0_g2_i1	449	tr|A0A0J8D0Y6|A0A0J8D0Y6_BETVU	393	56.2	96	64.14	24.43	40	2	162	449	2	95	3.9e-20	Uncharacterized protein	BVRB_2g033470	Beta vulgaris subsp. vulgaris	NA	NA	NA	NA	NA	NA
T2_DN28893_c0_g1_i1	1032	tr|A0A0J8B4X3|A0A0J8B4X3_BETVU	336	60.1	301	87.5	89.58	108	5	900	4	1	291	2.4e-97	Sulfotransferase (EC 2.8.2.-)	BVRB_014130	Beta vulgaris subsp. vulgaris	NA	sulfotransferase activity [GO:0008146]	GO:0008146	GO:0008146~sulfotransferase activity	NA	NA
T2_DN37255_c0_g2_i11	832	tr|A0A0J8CBS9|A0A0J8CBS9_BETVU	323	85.3	129	46.51	39.94	19	0	244	630	195	323	1.2e-57	Uncharacterized protein	BVRB_5g109740	Beta vulgaris subsp. vulgaris	NA	chromosome [GO:0005694]; nucleus [GO:0005634]; histone-lysine N-methyltransferase activity [GO:0018024]; zinc ion binding [GO:0008270]	GO:0005634; GO:0005694; GO:0008270; GO:0018024	GO:0008270~zinc ion binding;GO:0018024~histone-lysine N-methyltransferase activity	NA	GO:0005634~nucleus;GO:0005694~chromosome
T2_DN35040_c0_g1_i4	2929	tr|A0A0J8CJ85|A0A0J8CJ85_BETVU	525	68.1	527	53.98	100	156	5	304	1854	1	525	5.5e-195	Uncharacterized protein	BVRB_5g100850	Beta vulgaris subsp. vulgaris	NA	DNA binding [GO:0003677]	GO:0003677	GO:0003677~DNA binding	NA	NA
T2_DN32163_c0_g2_i1	549	tr|R9UBI1|R9UBI1_SILLA	188	81.6	147	80.33	78.19	27	0	108	548	1	147	1.3e-60	TPI (Fragment)	TPI	Silene latifolia (White campion) (Bladder campion)	NA	triose-phosphate isomerase activity [GO:0004807]; metabolic process [GO:0008152]	GO:0004807; GO:0008152	GO:0004807~triose-phosphate isomerase activity	GO:0008152~metabolic process	NA
T2_DN34524_c1_g5_i1	3268	tr|K4FR64|K4FR64_ARAHA	1557	47.6	334	30.66	21.45	158	6	1778	2734	652	983	9.8e-68	Uncharacterized protein	11M19.5	Arabidopsis halleri	NA	nucleic acid binding [GO:0003676]; DNA integration [GO:0015074]	GO:0003676; GO:0015074	GO:0003676~nucleic acid binding	GO:0015074~DNA integration	NA
T2_DN44365_c0_g1_i1	625	tr|A0A0J8BPF1|A0A0J8BPF1_BETVU	134	86.1	36	17.28	26.87	5	0	2	109	81	116	9.4e-12	Uncharacterized protein	BVRB_8g198270	Beta vulgaris subsp. vulgaris	NA	nuclease activity [GO:0004518]	GO:0004518	GO:0004518~nuclease activity	NA	NA
T2_DN20809_c0_g1_i1	888	tr|A0A0J8C8M4|A0A0J8C8M4_BETVU	157	73.7	156	52.7	99.36	40	1	149	613	1	156	6.1e-57	Uncharacterized protein	BVRB_5g121680	Beta vulgaris subsp. vulgaris	NA	vacuole [GO:0005773]; response to stress [GO:0006950]	GO:0005773; GO:0006950	NA	GO:0006950~response to stress	GO:0005773~vacuole
T2_DN38940_c0_g3_i16	2893	tr|A0A0J8BQN8|A0A0J8BQN8_BETVU	729	83.2	529	54.86	72.57	82	2	408	1994	1	522	1.1e-251	Uncharacterized protein	BVRB_9g206170	Beta vulgaris subsp. vulgaris	NA	NA	NA	NA	NA	NA
T2_DN39390_c0_g2_i14	704	tr|A0A0J8BHG4|A0A0J8BHG4_BETVU	549	77.2	57	24.29	10.38	13	0	532	702	201	257	3.2e-16	Uncharacterized protein	BVRB_9g221240	Beta vulgaris subsp. vulgaris	NA	RNA binding [GO:0003723]	GO:0003723	GO:0003723~RNA binding	NA	NA
T2_DN71345_c0_g1_i1	555	tr|A0A0K9RBR7|A0A0K9RBR7_SPIOL	850	71.3	157	84.86	18.47	37	3	458	3	549	702	1.3e-52	Uncharacterized protein	SOVF_090960	Spinacia oleracea (Spinach)	NA	nucleic acid binding [GO:0003676]; zinc ion binding [GO:0008270]	GO:0003676; GO:0008270	GO:0003676~nucleic acid binding;GO:0008270~zinc ion binding	NA	NA
T2_DN37800_c0_g1_i10	863	tr|A0A0J8CME5|A0A0J8CME5_BETVU	756	87.5	56	19.47	7.41	7	0	460	627	317	372	1.4e-18	Uncharacterized protein	BVRB_4g074600	Beta vulgaris subsp. vulgaris	NA	integral component of membrane [GO:0016021]; calcium ion binding [GO:0005509]; ribosome binding [GO:0043022]	GO:0005509; GO:0016021; GO:0043022	GO:0005509~calcium ion binding;GO:0043022~ribosome binding	NA	GO:0016021~integral component of membrane
T2_DN36730_c0_g2_i3	1226	tr|A0A0K9QDB7|A0A0K9QDB7_SPIOL	1062	77.2	57	13.95	5.37	13	0	1	171	1001	1057	1.9e-16	Uncharacterized protein	SOVF_197580	Spinacia oleracea (Spinach)	NA	aminoacyl-tRNA editing activity [GO:0002161]; ATP binding [GO:0005524]; valine-tRNA ligase activity [GO:0004832]; valyl-tRNA aminoacylation [GO:0006438]	GO:0002161; GO:0004832; GO:0005524; GO:0006438	GO:0002161~aminoacyl-tRNA editing activity;GO:0004832~valine-tRNA ligase activity;GO:0005524~ATP binding	GO:0006438~valyl-tRNA aminoacylation	NA
T2_DN58479_c0_g1_i1	350	tr|A0A0J8B8D3|A0A0J8B8D3_BETVU	698	92.9	28	24	4.01	2	0	266	349	226	253	9.6e-06	Uncharacterized protein	BVRB_000890	Beta vulgaris subsp. vulgaris	NA	nucleus [GO:0005634]; plasma membrane [GO:0005886]; negative regulation of seed germination [GO:0010187]; response to abscisic acid [GO:0009737]; response to salt stress [GO:0009651]	GO:0005634; GO:0005886; GO:0009651; GO:0009737; GO:0010187	NA	GO:0009651~response to salt stress;GO:0009737~response to abscisic acid;GO:0010187~negative regulation of seed germination	GO:0005634~nucleus;GO:0005886~plasma membrane
T2_DN37316_c0_g1_i5	2908	tr|A0A0J8CRD7|A0A0J8CRD7_BETVU	498	75.8	484	49.93	97.19	113	2	826	2274	1	481	1.5e-205	Uncharacterized protein	BVRB_3g053180	Beta vulgaris subsp. vulgaris	NA	FMN binding [GO:0010181]; oxidoreductase activity [GO:0016491]	GO:0010181; GO:0016491	GO:0010181~FMN binding;GO:0016491~oxidoreductase activity	NA	NA
T2_DN34023_c0_g1_i1	1660	tr|A0A0J7YLV8|A0A0J7YLV8_BETVU	239	52.6	95	17.17	39.75	45	0	784	1068	113	207	1.4e-22	Uncharacterized protein (Fragment)	BVRB_018210	Beta vulgaris subsp. vulgaris	NA	NA	NA	NA	NA	NA
T2_DN32134_c0_g1_i1	3957	tr|A0A0J8CT21|A0A0J8CT21_BETVU	1150	65.5	1168	88.55	100	369	17	248	3706	1	1149	0	Uncharacterized protein	BVRB_3g050340	Beta vulgaris subsp. vulgaris	NA	ADP binding [GO:0043531]; defense response [GO:0006952]	GO:0006952; GO:0043531	GO:0043531~ADP binding	GO:0006952~defense response	NA
T2_DN16847_c0_g2_i1	570	tr|A0A0K9R764|A0A0K9R764_SPIOL	467	66	188	98.95	40.26	57	2	6	569	213	393	1.6e-66	Uncharacterized protein	SOVF_098850	Spinacia oleracea (Spinach)	NA	transferase activity, transferring hexosyl groups [GO:0016758]; metabolic process [GO:0008152]	GO:0008152; GO:0016758	GO:0016758~transferase activity, transferring hexosyl groups	GO:0008152~metabolic process	NA
T2_DN36769_c0_g6_i1	538	tr|A0A0J8E0L5|A0A0J8E0L5_BETVU	750	68.3	41	22.86	5.47	13	0	366	244	289	329	6e-07	Uncharacterized protein	BVRB_8g201130	Beta vulgaris subsp. vulgaris	NA	integral component of membrane [GO:0016021]	GO:0016021	NA	NA	GO:0016021~integral component of membrane
T2_DN38834_c2_g1_i6	1088	tr|D7SN24|D7SN24_VITVI	931	64.9	57	15.72	6.12	20	0	719	549	2	58	1.2e-09	Putative uncharacterized protein	VIT_18s0089g00030	Vitis vinifera (Grape)	NA	ATP binding [GO:0005524]; protein kinase activity [GO:0004672]	GO:0004672; GO:0005524	GO:0004672~protein kinase activity;GO:0005524~ATP binding	NA	NA
T2_DN39688_c0_g2_i5	1835	tr|A0A0K9RKL1|A0A0K9RKL1_SPIOL	408	48.3	238	38.91	58.33	116	4	664	1374	176	407	1.9e-60	Uncharacterized protein	SOVF_055940	Spinacia oleracea (Spinach)	NA	NA	NA	NA	NA	NA
T2_DN68015_c0_g1_i1	473	tr|A0A0J8C4L1|A0A0J8C4L1_BETVU	467	68.3	123	78.01	26.34	39	0	2	370	337	459	9.2e-44	Uncharacterized protein	BVRB_6g140060	Beta vulgaris subsp. vulgaris	NA	transferase activity, transferring hexosyl groups [GO:0016758]; metabolic process [GO:0008152]	GO:0008152; GO:0016758	GO:0016758~transferase activity, transferring hexosyl groups	GO:0008152~metabolic process	NA
T2_DN58637_c0_g1_i1	518	tr|A0A0J8C5N4|A0A0J8C5N4_BETVU	945	71.2	170	98.46	17.99	47	2	2	508	213	381	4.5e-60	Uncharacterized protein	BVRB_6g151180	Beta vulgaris subsp. vulgaris	NA	protein serine/threonine phosphatase activity [GO:0004722]	GO:0004722	GO:0004722~protein serine/threonine phosphatase activity	NA	NA
T2_DN33260_c0_g2_i2	713	tr|A0A0K9Q904|A0A0K9Q904_SPIOL	480	83.2	185	77.84	38.54	31	0	2	556	245	429	1.2e-90	Uncharacterized protein	SOVF_206010	Spinacia oleracea (Spinach)	NA	integral component of membrane [GO:0016021]	GO:0016021	NA	NA	GO:0016021~integral component of membrane
T2_DN39066_c2_g2_i1	1898	tr|A0A0K9RC86|A0A0K9RC86_SPIOL	402	72.1	405	64.01	100	107	3	249	1454	1	402	5.3e-159	Uncharacterized protein	SOVF_089130	Spinacia oleracea (Spinach)	NA	GTPase activator activity [GO:0005096]	GO:0005096	GO:0005096~GTPase activator activity	NA	NA
T2_DN28173_c0_g1_i2	1075	tr|E2DN01|E2DN01_BETVU	1717	47.6	227	63.35	13.22	113	3	3	668	1453	1678	3.3e-49	Putative uncharacterized protein	NA	Beta vulgaris (Sugar beet)	NA	nucleic acid binding [GO:0003676]; zinc ion binding [GO:0008270]; DNA integration [GO:0015074]	GO:0003676; GO:0008270; GO:0015074	GO:0003676~nucleic acid binding;GO:0008270~zinc ion binding	GO:0015074~DNA integration	NA
T2_DN35632_c0_g1_i4	1233	tr|A0A0J8CL86|A0A0J8CL86_BETVU	108	81.5	108	26.28	100	20	0	161	484	1	108	8e-47	Mitochondrial pyruvate carrier	BVRB_4g089070	Beta vulgaris subsp. vulgaris	NA	mitochondrial inner membrane [GO:0005743]; mitochondrial pyruvate transport [GO:0006850]	GO:0005743; GO:0006850	NA	GO:0006850~mitochondrial pyruvate transport	GO:0005743~mitochondrial inner membrane
T2_DN30204_c0_g2_i2	644	tr|A0A072TIR4|A0A072TIR4_MEDTR	292	68.8	48	22.36	16.44	13	1	3	140	105	152	1.1e-07	Glutamate/leucine/phenylalanine/valine dehydrogenase	MTR_0016s0030	Medicago truncatula (Barrel medic) (Medicago tribuloides)	NA	integral component of membrane [GO:0016021]; oxidoreductase activity [GO:0016491]; cellular amino acid metabolic process [GO:0006520]	GO:0006520; GO:0016021; GO:0016491	GO:0016491~oxidoreductase activity	GO:0006520~cellular amino acid metabolic process	GO:0016021~integral component of membrane
T2_DN82325_c0_g1_i1	385	tr|A0A0J8BH70|A0A0J8BH70_BETVU	1436	81.8	33	25.71	2.3	6	0	286	384	1343	1375	1.1e-10	Uncharacterized protein	BVRB_9g220300	Beta vulgaris subsp. vulgaris	NA	integral component of membrane [GO:0016021]; ATP binding [GO:0005524]; ATPase activity [GO:0016887]; transport [GO:0006810]	GO:0005524; GO:0006810; GO:0016021; GO:0016887	GO:0005524~ATP binding;GO:0016887~ATPase activity	GO:0006810~transport	GO:0016021~integral component of membrane
T2_DN26941_c0_g2_i2	990	tr|A0A0K9RV85|A0A0K9RV85_SPIOL	113	95.1	82	24.85	72.57	4	0	183	428	1	82	6.6e-36	Uncharacterized protein	SOVF_030380	Spinacia oleracea (Spinach)	NA	post-chaperonin tubulin folding pathway [GO:0007023]; tubulin complex assembly [GO:0007021]	GO:0007021; GO:0007023	NA	GO:0007021~tubulin complex assembly;GO:0007023~post-chaperonin tubulin folding pathway	NA
T2_DN38943_c2_g5_i2	1454	tr|O82676|O82676_CATRO	716	88.4	413	85.21	57.68	48	0	214	1452	90	502	5.8e-214	1-deoxyxylulose 5-phosphate synthase	NA	Catharanthus roseus (Madagascar periwinkle) (Vinca rosea)	NA	1-deoxy-D-xylulose-5-phosphate synthase activity [GO:0008661]; terpenoid biosynthetic process [GO:0016114]	GO:0008661; GO:0016114	GO:0008661~1-deoxy-D-xylulose-5-phosphate synthase activity	GO:0016114~terpenoid biosynthetic process	NA
T2_DN39642_c0_g2_i1	514	tr|E5GBG5|E5GBG5_CUCME	1038	67.9	159	92.8	15.32	45	1	11	487	602	754	6.5e-59	Ty1-copia retrotransposon protein	NA	Cucumis melo subsp. melo	NA	nucleic acid binding [GO:0003676]; zinc ion binding [GO:0008270]; DNA integration [GO:0015074]	GO:0003676; GO:0008270; GO:0015074	GO:0003676~nucleic acid binding;GO:0008270~zinc ion binding	GO:0015074~DNA integration	NA
T2_DN38487_c0_g1_i2	521	tr|A0A0J8D4R8|A0A0J8D4R8_BETVU	1187	94.3	70	40.31	5.9	4	0	162	371	1118	1187	1.4e-32	Uncharacterized protein	BVRB_1g013150	Beta vulgaris subsp. vulgaris	NA	NA	NA	NA	NA	NA
T2_DN28805_c0_g1_i2	2238	tr|A0A0J8BWR3|A0A0J8BWR3_BETVU	989	47.9	194	26.01	19.62	88	3	1571	2119	760	951	1.5e-38	Uncharacterized protein	BVRB_8g184690	Beta vulgaris subsp. vulgaris	NA	RNA binding [GO:0003723]	GO:0003723	GO:0003723~RNA binding	NA	NA
T2_DN26776_c0_g1_i1	436	tr|A0A1D5RVZ8|A0A1D5RVZ8_WHEAT	574	45.9	98	67.43	17.07	52	1	126	416	147	244	3.5e-13	Uncharacterized protein	NA	Triticum aestivum (Wheat)	NA	NA	NA	NA	NA	NA
T2_DN17401_c0_g1_i1	935	tr|A0A0J8FM03|A0A0J8FM03_BETVU	828	48.9	323	100	39.01	120	11	6	917	189	485	5.6e-61	Uncharacterized protein	BVRB_2g043740	Beta vulgaris subsp. vulgaris	NA	GTPase activator activity [GO:0005096]	GO:0005096	GO:0005096~GTPase activator activity	NA	NA
T2_DN59224_c0_g1_i1	652	tr|A0A0J8BT14|A0A0J8BT14_BETVU	465	92	25	11.5	5.38	2	0	578	652	8	32	8.1e-06	Uncharacterized protein	BVRB_8g196810	Beta vulgaris subsp. vulgaris	NA	integral component of membrane [GO:0016021]; substrate-specific transmembrane transporter activity [GO:0022891]	GO:0016021; GO:0022891	GO:0022891~substrate-specific transmembrane transporter activity	NA	GO:0016021~integral component of membrane
T2_DN17581_c0_g2_i1	1437	tr|A0A0K9QNW4|A0A0K9QNW4_SPIOL	539	75.2	290	60.54	53.8	68	2	220	1080	251	539	7.5e-121	Uncharacterized protein	SOVF_158230	Spinacia oleracea (Spinach)	NA	pseudouridine synthase activity [GO:0009982]; RNA binding [GO:0003723]; pseudouridine synthesis [GO:0001522]	GO:0001522; GO:0003723; GO:0009982	GO:0003723~RNA binding;GO:0009982~pseudouridine synthase activity	GO:0001522~pseudouridine synthesis	NA
T2_DN30681_c0_g1_i12	2647	tr|A0A0J8BWV4|A0A0J8BWV4_BETVU	528	69.5	318	36.04	60.23	77	2	36	971	1	304	2.7e-124	Uncharacterized protein	BVRB_8g181600	Beta vulgaris subsp. vulgaris	NA	NA	NA	NA	NA	NA
T2_DN24872_c0_g1_i1	1759	tr|A0A0J8CXP1|A0A0J8CXP1_BETVU	275	68.7	284	48.44	100	80	5	413	1264	1	275	8e-101	Uncharacterized protein	BVRB_2g025210	Beta vulgaris subsp. vulgaris	NA	nucleus [GO:0005634]; DNA binding [GO:0003677]; regulation of transcription, DNA-templated [GO:0006355]; response to cold [GO:0009409]; transcription, DNA-templated [GO:0006351]	GO:0003677; GO:0005634; GO:0006351; GO:0006355; GO:0009409	GO:0003677~DNA binding	GO:0006351~transcription, DNA-templated;GO:0006355~regulation of transcription, DNA-templated;GO:0009409~response to cold	GO:0005634~nucleus
T2_DN30595_c0_g1_i4	1217	tr|A0A0J8CVG4|A0A0J8CVG4_BETVU	190	84.8	191	47.08	100	27	1	60	632	1	189	1.5e-85	Uncharacterized protein	BVRB_2g034960	Beta vulgaris subsp. vulgaris	NA	cytoplasm [GO:0005737]; methyltransferase activity [GO:0008168]; rRNA processing [GO:0006364]	GO:0005737; GO:0006364; GO:0008168	GO:0008168~methyltransferase activity	GO:0006364~rRNA processing	GO:0005737~cytoplasm
T2_DN33466_c0_g1_i4	1335	tr|A0A0J8BF86|A0A0J8BF86_BETVU	307	48.4	217	48.76	70.68	94	3	171	767	43	259	2.6e-43	Uncharacterized protein	BVRB_1g018430	Beta vulgaris subsp. vulgaris	NA	NA	NA	NA	NA	NA
T2_DN60706_c0_g1_i1	341	tr|A0A1B2RWD1|A0A1B2RWD1_9CARY	346	96.3	27	23.75	7.8	1	0	3	83	51	77	3.8e-07	NAC transcription factor 21	NA	Haloxylon ammodendron	NA	nucleus [GO:0005634]; DNA binding [GO:0003677]; regulation of transcription, DNA-templated [GO:0006355]; transcription, DNA-templated [GO:0006351]	GO:0003677; GO:0005634; GO:0006351; GO:0006355	GO:0003677~DNA binding	GO:0006351~transcription, DNA-templated;GO:0006355~regulation of transcription, DNA-templated	GO:0005634~nucleus
T2_DN35944_c1_g1_i2	782	tr|I1J9F1|I1J9F1_SOYBN	129	93.3	30	11.51	23.26	2	0	1	90	66	95	1e-07	Uncharacterized protein	GLYMA_01G194500	Glycine max (Soybean) (Glycine hispida)	NA	intracellular [GO:0005622]; GTP binding [GO:0005525]; small GTPase mediated signal transduction [GO:0007264]	GO:0005525; GO:0005622; GO:0007264	GO:0005525~GTP binding	GO:0007264~small GTPase mediated signal transduction	GO:0005622~intracellular
T2_DN37635_c1_g2_i1	1683	tr|A0A0J8FMS2|A0A0J8FMS2_BETVU	132	66.4	131	23.35	99.24	37	1	392	784	7	130	3.6e-42	Uncharacterized protein	BVRB_2g040490	Beta vulgaris subsp. vulgaris	NA	cytosol [GO:0005829]; mitochondrion [GO:0005739]; plasma membrane [GO:0005886]; oxidoreductase activity, acting on a sulfur group of donors, disulfide as acceptor [GO:0016671]; protein disulfide oxidoreductase activity [GO:0015035]; cell redox homeostasis [GO:0045454]; glycerol ether metabolic process [GO:0006662]	GO:0005739; GO:0005829; GO:0005886; GO:0006662; GO:0015035; GO:0016671; GO:0045454	GO:0015035~protein disulfide oxidoreductase activity;GO:0016671~oxidoreductase activity, acting on a sulfur group of donors, disulfide as acceptor	GO:0006662~glycerol ether metabolic process;GO:0045454~cell redox homeostasis	GO:0005739~mitochondrion;GO:0005829~cytosol;GO:0005886~plasma membrane
T2_DN34505_c1_g3_i2	942	tr|M5W7K9|M5W7K9_PRUPE	249	50	118	37.58	47.39	30	3	5	271	132	249	4.1e-19	Uncharacterized protein (Fragment)	PRUPE_ppa020962mg	Prunus persica (Peach) (Amygdalus persica)	NA	mitochondrial intermembrane space [GO:0005758]; 2 iron, 2 sulfur cluster binding [GO:0051537]; metal ion binding [GO:0046872]; iron-sulfur cluster assembly [GO:0016226]	GO:0005758; GO:0016226; GO:0046872; GO:0051537	GO:0046872~metal ion binding;GO:0051537~2 iron, 2 sulfur cluster binding	GO:0016226~iron-sulfur cluster assembly	GO:0005758~mitochondrial intermembrane space
T2_DN31611_c0_g1_i5	1593	tr|A0A0K9R7F8|A0A0K9R7F8_SPIOL	381	74	411	77.4	100	70	3	153	1385	8	381	1.7e-166	Uncharacterized protein	SOVF_098230	Spinacia oleracea (Spinach)	NA	catalytic activity [GO:0003824]	GO:0003824	GO:0003824~catalytic activity	NA	NA
T2_DN33957_c0_g2_i3	1820	tr|A0A0J8CK25|A0A0J8CK25_BETVU	323	75.1	309	50.93	95.67	63	4	267	1193	15	309	1.9e-121	Uncharacterized protein	BVRB_4g078590	Beta vulgaris subsp. vulgaris	NA	NA	NA	NA	NA	NA
T2_DN39160_c0_g4_i10	1137	tr|A0A0K9R238|A0A0K9R238_SPIOL	288	84.3	134	35.36	46.53	20	1	738	1136	124	257	1.8e-53	Uncharacterized protein	SOVF_121120	Spinacia oleracea (Spinach)	NA	NA	NA	NA	NA	NA
T2_DN61107_c0_g1_i1	389	tr|A0A0J8C5N4|A0A0J8C5N4_BETVU	945	53.3	122	94.09	12.91	52	3	33	386	470	590	7.4e-23	Uncharacterized protein	BVRB_6g151180	Beta vulgaris subsp. vulgaris	NA	protein serine/threonine phosphatase activity [GO:0004722]	GO:0004722	GO:0004722~protein serine/threonine phosphatase activity	NA	NA
T2_DN37925_c0_g1_i1	2173	tr|O80013|O80013_SPIOL	495	83.7	252	34.79	50.91	41	0	1045	1800	244	495	6.8e-118	Ribulose-1,5-bisphosphate carboxylase/oxygenase N-methyltransferase (Ribulose-1,5-bisphosphate carboxylase/oxygenase small subunit N-methyltransferase II) (EC 2.1.1.43)	rbcL	Spinacia oleracea (Spinach)	NA	chloroplast [GO:0009507]; [ribulose-bisphosphate carboxylase]-lysine N-methyltransferase activity [GO:0030785]; histone-lysine N-methyltransferase activity [GO:0018024]	GO:0009507; GO:0018024; GO:0030785	GO:0018024~histone-lysine N-methyltransferase activity;GO:0030785~[ribulose-bisphosphate carboxylase]-lysine N-methyltransferase activity	NA	GO:0009507~chloroplast
T2_DN17286_c0_g1_i1	2116	tr|A0A0K9S2E6|A0A0K9S2E6_SPIOL	803	75.4	658	93.29	81.94	147	1	4	1932	145	802	3.7e-286	Uncharacterized protein	SOVF_002210	Spinacia oleracea (Spinach)	NA	endoplasmic reticulum [GO:0005783]; Golgi vesicle transport [GO:0048193]	GO:0005783; GO:0048193	NA	GO:0048193~Golgi vesicle transport	GO:0005783~endoplasmic reticulum
T2_DN37875_c0_g1_i1	961	tr|A0A0K9RL19|A0A0K9RL19_SPIOL	580	73.5	260	81.17	44.83	69	0	84	863	254	513	1.2e-103	Uncharacterized protein	SOVF_054710	Spinacia oleracea (Spinach)	NA	NA	NA	NA	NA	NA
T2_DN36192_c0_g5_i5	885	tr|A0A0K9RBE7|A0A0K9RBE7_SPIOL	241	86.1	158	53.56	65.56	22	0	291	764	50	207	1.6e-73	Uncharacterized protein (Fragment)	SOVF_085390	Spinacia oleracea (Spinach)	NA	cytoplasm [GO:0005737]; translation elongation factor activity [GO:0003746]	GO:0003746; GO:0005737	GO:0003746~translation elongation factor activity	NA	GO:0005737~cytoplasm
T2_DN37369_c0_g1_i6	4257	tr|A0A0J8BB81|A0A0J8BB81_BETVU	1060	76.1	1103	77.73	100	216	7	243	3536	1	1060	0	Uncharacterized protein	BVRB_3g070320	Beta vulgaris subsp. vulgaris	NA	ATP binding [GO:0005524]; ATP-dependent helicase activity [GO:0008026]; nucleic acid binding [GO:0003676]; mRNA processing [GO:0006397]	GO:0003676; GO:0005524; GO:0006397; GO:0008026	GO:0003676~nucleic acid binding;GO:0005524~ATP binding;GO:0008026~ATP-dependent helicase activity	GO:0006397~mRNA processing	NA
T2_DN36956_c0_g1_i21	1096	tr|A0A0J8B3X6|A0A0J8B3X6_BETVU	370	88.3	196	53.65	52.97	23	0	507	1094	50	245	2.3e-90	Uncharacterized protein	BVRB_003990	Beta vulgaris subsp. vulgaris	NA	FMN binding [GO:0010181]; oxidoreductase activity [GO:0016491]	GO:0010181; GO:0016491	GO:0010181~FMN binding;GO:0016491~oxidoreductase activity	NA	NA
T2_DN38879_c0_g3_i1	2096	tr|A0A0J8BCQ7|A0A0J8BCQ7_BETVU	372	76.3	376	53.82	100	63	2	304	1365	1	372	3.4e-154	Uncharacterized protein	BVRB_5g124190	Beta vulgaris subsp. vulgaris	NA	nucleus [GO:0005634]; damaged DNA binding [GO:0003684]; nucleotide-excision repair [GO:0006289]; proteasome-mediated ubiquitin-dependent protein catabolic process [GO:0043161]	GO:0003684; GO:0005634; GO:0006289; GO:0043161	GO:0003684~damaged DNA binding	GO:0006289~nucleotide-excision repair;GO:0043161~proteasome-mediated ubiquitin-dependent protein catabolic process	GO:0005634~nucleus
T2_DN37884_c0_g1_i3	1250	tr|A0A0K9RJY9|A0A0K9RJY9_SPIOL	345	82.1	201	48.24	58.26	36	0	286	888	145	345	3.5e-90	Uncharacterized protein	SOVF_063370	Spinacia oleracea (Spinach)	NA	ATP binding [GO:0005524]; DNA binding [GO:0003677]; DNA-dependent ATPase activity [GO:0008094]; DNA repair [GO:0006281]	GO:0003677; GO:0005524; GO:0006281; GO:0008094	GO:0003677~DNA binding;GO:0005524~ATP binding;GO:0008094~DNA-dependent ATPase activity	GO:0006281~DNA repair	NA
T2_DN38628_c1_g11_i2	1156	tr|A0A0J8CKW5|A0A0J8CKW5_BETVU	1354	81.9	271	70.33	20.01	49	0	342	1154	1	271	4.9e-123	Uncharacterized protein	BVRB_4g079630	Beta vulgaris subsp. vulgaris	NA	integral component of membrane [GO:0016021]; ATP binding [GO:0005524]; ATPase activity [GO:0016887]	GO:0005524; GO:0016021; GO:0016887	GO:0005524~ATP binding;GO:0016887~ATPase activity	NA	GO:0016021~integral component of membrane
T2_DN32700_c0_g4_i1	433	tr|A0A0J8B446|A0A0J8B446_BETVU	481	75.7	103	71.36	21.41	21	1	80	376	232	334	1.2e-37	Uncharacterized protein	BVRB_005340	Beta vulgaris subsp. vulgaris	NA	NA	NA	NA	NA	NA
T2_DN35037_c0_g1_i1	2340	tr|A0A0J8C5T5|A0A0J8C5T5_BETVU	662	82.6	461	59.1	69.64	77	2	629	2002	200	660	1.1e-217	Uncharacterized protein	BVRB_6g136400	Beta vulgaris subsp. vulgaris	NA	asparagine synthase (glutamine-hydrolyzing) activity [GO:0004066]; asparagine biosynthetic process [GO:0006529]	GO:0004066; GO:0006529	GO:0004066~asparagine synthase (glutamine-hydrolyzing) activity	GO:0006529~asparagine biosynthetic process	NA
T2_DN32102_c0_g1_i1	1034	tr|A0A0K9QYJ4|A0A0K9QYJ4_SPIOL	376	51.4	222	64.41	59.04	76	6	198	836	30	228	3.5e-48	Uncharacterized protein	SOVF_126950	Spinacia oleracea (Spinach)	NA	NA	NA	NA	NA	NA
T2_DN30624_c0_g3_i1	379	tr|A0A0K9RIG6|A0A0K9RIG6_SPIOL	874	100	76	60.16	8.7	0	0	148	375	440	515	1.4e-34	Uncharacterized protein	SOVF_068170	Spinacia oleracea (Spinach)	NA	ATP binding [GO:0005524]; metalloendopeptidase activity [GO:0004222]	GO:0004222; GO:0005524	GO:0004222~metalloendopeptidase activity;GO:0005524~ATP binding	NA	NA
T2_DN28298_c0_g1_i1	1114	tr|A0A0K9QAL1|A0A0K9QAL1_SPIOL	225	74.9	227	61.13	100	55	1	117	797	1	225	6.9e-90	Peptidyl-prolyl cis-trans isomerase (PPIase) (EC 5.2.1.8)	SOVF_200700	Spinacia oleracea (Spinach)	NA	peptidyl-prolyl cis-trans isomerase activity [GO:0003755]; protein folding [GO:0006457]	GO:0003755; GO:0006457	GO:0003755~peptidyl-prolyl cis-trans isomerase activity	GO:0006457~protein folding	NA
T2_DN39304_c0_g1_i4	305	tr|A0A0J8CRC3|A0A0J8CRC3_BETVU	939	66.7	69	67.87	7.35	22	1	99	305	320	387	7.3e-18	Uncharacterized protein	BVRB_3g054870	Beta vulgaris subsp. vulgaris	NA	integral component of membrane [GO:0016021]; ATP binding [GO:0005524]; protein kinase activity [GO:0004672]	GO:0004672; GO:0005524; GO:0016021	GO:0004672~protein kinase activity;GO:0005524~ATP binding	NA	GO:0016021~integral component of membrane
T2_DN37874_c2_g1_i9	3192	tr|I3NN21|I3NN21_BETVU	788	58.4	824	77.44	100	286	13	514	2922	1	788	4.2e-241	Bolting time control 1	BTC1	Beta vulgaris subsp. vulgaris	NA	nucleus [GO:0005634]; phosphorelay signal transduction system [GO:0000160]	GO:0000160; GO:0005634	NA	GO:0000160~phosphorelay signal transduction system	GO:0005634~nucleus
T2_DN37287_c0_g1_i2	1969	tr|A0A0K9QUH1|A0A0K9QUH1_SPIOL	529	73.1	531	80.9	100	140	2	187	1776	1	529	3.7e-219	Uncharacterized protein	SOVF_139870	Spinacia oleracea (Spinach)	NA	protein serine/threonine phosphatase activity [GO:0004722]	GO:0004722	GO:0004722~protein serine/threonine phosphatase activity	NA	NA
T2_DN37384_c1_g1_i2	855	tr|A0A0K9R7P6|A0A0K9R7P6_SPIOL	730	85.1	47	16.49	6.44	7	0	408	548	131	177	1.5e-15	Uncharacterized protein (Fragment)	SOVF_097540	Spinacia oleracea (Spinach)	NA	mitotic sister chromatid cohesion [GO:0007064]	GO:0007064	NA	GO:0007064~mitotic sister chromatid cohesion	NA
T2_DN34991_c0_g1_i2	1487	tr|A0A0J8BW12|A0A0J8BW12_BETVU	272	79.4	175	35.31	64.34	32	2	52	573	1	172	1.4e-74	Uncharacterized protein	BVRB_7g166200	Beta vulgaris subsp. vulgaris	NA	integral component of membrane [GO:0016021]	GO:0016021	NA	NA	GO:0016021~integral component of membrane
T2_DN36342_c12_g2_i7	2669	tr|A0A0J8BY56|A0A0J8BY56_BETVU	694	63.8	456	51.26	65.71	139	6	728	2059	250	691	4.6e-156	Uncharacterized protein	BVRB_7g163210	Beta vulgaris subsp. vulgaris	NA	damaged DNA binding [GO:0003684]; DNA-directed DNA polymerase activity [GO:0003887]; error-prone translesion synthesis [GO:0042276]; response to UV-B [GO:0010224]; UV protection [GO:0009650]	GO:0003684; GO:0003887; GO:0009650; GO:0010224; GO:0042276	GO:0003684~damaged DNA binding;GO:0003887~DNA-directed DNA polymerase activity	GO:0009650~UV protection;GO:0010224~response to UV-B;GO:0042276~error-prone translesion synthesis	NA
T2_DN82129_c0_g2_i1	541	tr|B9IGY9|B9IGY9_POPTR	560	87.7	179	99.26	31.96	22	0	3	539	81	259	3.8e-86	Phosphoglycerate mutase family protein	POPTR_0016s14950g	Populus trichocarpa (Western balsam poplar) (Populus balsamifera subsp. trichocarpa)	NA	cytoplasm [GO:0005737]; manganese ion binding [GO:0030145]; phosphoglycerate mutase activity [GO:0004619]; glucose catabolic process [GO:0006007]	GO:0004619; GO:0005737; GO:0006007; GO:0030145	GO:0004619~phosphoglycerate mutase activity;GO:0030145~manganese ion binding	GO:0006007~glucose catabolic process	GO:0005737~cytoplasm
T2_DN35258_c0_g2_i7	1276	tr|A0A0J8B9T0|A0A0J8B9T0_BETVU	551	41.4	297	69.83	53.9	133	10	186	1046	23	288	1.8e-41	Uncharacterized protein	BVRB_4g096060	Beta vulgaris subsp. vulgaris	NA	NA	NA	NA	NA	NA
T2_DN36808_c0_g2_i1	610	tr|A0A0K9RYG1|A0A0K9RYG1_SPIOL	620	64.9	77	37.87	12.42	23	1	168	398	1	73	6.5e-18	Uncharacterized protein	SOVF_014490	Spinacia oleracea (Spinach)	NA	nucleic acid binding [GO:0003676]; nucleotide binding [GO:0000166]; zinc ion binding [GO:0008270]	GO:0000166; GO:0003676; GO:0008270	GO:0000166~nucleotide binding;GO:0003676~nucleic acid binding;GO:0008270~zinc ion binding	NA	NA
T2_DN28426_c0_g2_i1	827	tr|A0A0J8BNI0|A0A0J8BNI0_BETVU	407	46	263	95.41	64.62	125	5	1	789	146	391	1.7e-48	Uncharacterized protein	BVRB_9g215630	Beta vulgaris subsp. vulgaris	NA	NA	NA	NA	NA	NA
T2_DN38384_c1_g1_i1	840	tr|A0A0K9QUP4|A0A0K9QUP4_SPIOL	742	79.5	210	75	28.3	41	2	214	840	299	507	4.7e-91	Uncharacterized protein	SOVF_139120	Spinacia oleracea (Spinach)	NA	integral component of membrane [GO:0016021]; ATP binding [GO:0005524]; protein kinase activity [GO:0004672]	GO:0004672; GO:0005524; GO:0016021	GO:0004672~protein kinase activity;GO:0005524~ATP binding	NA	GO:0016021~integral component of membrane
T2_DN29480_c0_g1_i12	2746	tr|A0A0J8CW21|A0A0J8CW21_BETVU	578	70.1	581	63.47	100	170	3	586	2328	2	578	1.3e-225	Uncharacterized protein	BVRB_2g035420	Beta vulgaris subsp. vulgaris	NA	integral component of membrane [GO:0016021]; transporter activity [GO:0005215]	GO:0005215; GO:0016021	GO:0005215~transporter activity	NA	GO:0016021~integral component of membrane
T2_DN32692_c1_g1_i1	1196	tr|A0A0K9QHL3|A0A0K9QHL3_SPIOL	98	83.1	89	22.32	90.82	15	0	317	583	2	90	1.7e-33	Uncharacterized protein	SOVF_183520	Spinacia oleracea (Spinach)	NA	NA	NA	NA	NA	NA
T2_DN33766_c0_g2_i1	1456	tr|A0A0J8C5Y9|A0A0J8C5Y9_BETVU	320	80.8	193	39.77	60.31	29	4	726	1280	127	319	1.1e-82	Uncharacterized protein	BVRB_6g136850	Beta vulgaris subsp. vulgaris	NA	sequence-specific DNA binding [GO:0043565]; transcription factor activity, sequence-specific DNA binding [GO:0003700]	GO:0003700; GO:0043565	GO:0003700~sequence-specific DNA binding transcription factor activity;GO:0043565~sequence-specific DNA binding	NA	NA
T2_DN87336_c0_g1_i1	681	tr|A0A0J8BUD2|A0A0J8BUD2_BETVU	492	68.9	122	53.74	24.8	37	1	314	679	1	121	1.3e-38	Uncharacterized protein	BVRB_8g191910	Beta vulgaris subsp. vulgaris	NA	ATP binding [GO:0005524]	GO:0005524	GO:0005524~ATP binding	NA	NA
T2_DN35822_c2_g2_i2	2644	tr|A0A0J8C2W7|A0A0J8C2W7_BETVU	665	63.3	547	62.07	82.26	173	7	607	2202	132	665	2.5e-175	Uncharacterized protein	BVRB_7g157720	Beta vulgaris subsp. vulgaris	NA	intracellular [GO:0005622]; intracellular protein transport [GO:0006886]	GO:0005622; GO:0006886	NA	GO:0006886~intracellular protein transport	GO:0005622~intracellular
T2_DN38542_c2_g1_i17	5227	tr|A0A0K9S1P7|A0A0K9S1P7_SPIOL	1720	78.2	802	46.03	46.63	138	2	1893	4265	945	1720	0	Uncharacterized protein	SOVF_002920	Spinacia oleracea (Spinach)	NA	NA	NA	NA	NA	NA
T2_DN39107_c7_g6_i1	614	tr|A0A0J8EHE3|A0A0J8EHE3_BETVU	489	91.4	35	17.1	7.16	3	0	470	574	66	100	9.2e-12	Uncharacterized protein	BVRB_9g203800	Beta vulgaris subsp. vulgaris	NA	oxidoreductase activity [GO:0016491]	GO:0016491	GO:0016491~oxidoreductase activity	NA	NA
T2_DN30895_c1_g1_i1	4059	tr|A0A0K9S3B7|A0A0K9S3B7_SPIOL	1023	79.6	1023	75.61	100	208	1	306	3374	2	1023	0	Calcium-transporting ATPase (EC 3.6.3.8)	SOVF_005080	Spinacia oleracea (Spinach)	NA	integral component of membrane [GO:0016021]; ATP binding [GO:0005524]; calcium-transporting ATPase activity [GO:0005388]; metal ion binding [GO:0046872]	GO:0005388; GO:0005524; GO:0016021; GO:0046872	GO:0005388~calcium-transporting ATPase activity;GO:0005524~ATP binding;GO:0046872~metal ion binding	NA	GO:0016021~integral component of membrane
T2_DN14179_c0_g1_i1	341	tr|A0A178UJY1|A0A178UJY1_ARATH	187	86.1	36	31.67	19.25	5	0	1	108	124	159	1.3e-07	TDT	AXX17_At5g46050	Arabidopsis thaliana (Mouse-ear cress)	NA	integral component of membrane [GO:0016021]; transporter activity [GO:0005215]; sodium ion transport [GO:0006814]; transmembrane transport [GO:0055085]	GO:0005215; GO:0006814; GO:0016021; GO:0055085	GO:0005215~transporter activity	GO:0006814~sodium ion transport;GO:0055085~transmembrane transport	GO:0016021~integral component of membrane
T2_DN61932_c0_g1_i1	337	tr|B9NGV9|B9NGV9_POPTR	801	66.7	111	98.81	13.86	35	1	3	335	523	631	6.5e-36	Serine/threonine-protein kinase (EC 2.7.11.1)	POPTR_0003s21940g	Populus trichocarpa (Western balsam poplar) (Populus balsamifera subsp. trichocarpa)	NA	integral component of membrane [GO:0016021]; plasma membrane [GO:0005886]; ATP binding [GO:0005524]; protein serine/threonine kinase activity [GO:0004674]; protein phosphorylation [GO:0006468]	GO:0004674; GO:0005524; GO:0005886; GO:0006468; GO:0016021	GO:0004674~protein serine/threonine kinase activity;GO:0005524~ATP binding	GO:0006468~protein phosphorylation	GO:0005886~plasma membrane;GO:0016021~integral component of membrane
T2_DN27711_c0_g1_i4	734	tr|A0A0J8CDG7|A0A0J8CDG7_BETVU	198	63.2	182	74.39	91.92	36	1	601	149	1	182	1.1e-54	Auxin-responsive protein	BVRB_5g120300	Beta vulgaris subsp. vulgaris	NA	nucleus [GO:0005634]; auxin-activated signaling pathway [GO:0009734]; regulation of transcription, DNA-templated [GO:0006355]; transcription, DNA-templated [GO:0006351]	GO:0005634; GO:0006351; GO:0006355; GO:0009734	NA	GO:0006351~transcription, DNA-templated;GO:0006355~regulation of transcription, DNA-templated;GO:0009734~auxin-activated signaling pathway	GO:0005634~nucleus
T2_DN33643_c0_g1_i17	2139	tr|A0A0K9QWL4|A0A0K9QWL4_SPIOL	375	74.4	407	57.08	100	70	2	106	1326	3	375	4e-171	Uncharacterized protein	SOVF_133390	Spinacia oleracea (Spinach)	NA	NA	NA	NA	NA	NA
T2_DN33100_c0_g1_i1	1143	tr|A0A0J8B699|A0A0J8B699_BETVU	218	88.1	219	57.48	100	24	2	444	1097	1	218	3.3e-103	Cytokinin riboside 5'-monophosphate phosphoribohydrolase (EC 3.2.2.n1)	BVRB_008410	Beta vulgaris subsp. vulgaris	NA	hydrolase activity, hydrolyzing N-glycosyl compounds [GO:0016799]; cytokinin biosynthetic process [GO:0009691]	GO:0009691; GO:0016799	GO:0016799~hydrolase activity, hydrolyzing N-glycosyl compounds	GO:0009691~cytokinin biosynthetic process	NA
T2_DN37921_c0_g2_i4	3236	tr|A0A0J8CBT7|A0A0J8CBT7_BETVU	1032	90.8	945	87.61	91.57	87	0	400	3234	1	945	0	Uncharacterized protein	BVRB_5g112370	Beta vulgaris subsp. vulgaris	NA	intracellular [GO:0005622]; intracellular protein transport [GO:0006886]	GO:0005622; GO:0006886	NA	GO:0006886~intracellular protein transport	GO:0005622~intracellular
T2_DN22707_c0_g2_i1	499	tr|A0A0J8BEC7|A0A0J8BEC7_BETVU	300	83.6	165	99.2	55	27	0	3	497	108	272	1.8e-74	Uncharacterized protein	BVRB_4g092970	Beta vulgaris subsp. vulgaris	NA	cytoplasm [GO:0005737]; 5'-nucleotidase activity [GO:0008253]; magnesium ion binding [GO:0000287]	GO:0000287; GO:0005737; GO:0008253	GO:0000287~magnesium ion binding;GO:0008253~5'-nucleotidase activity	NA	GO:0005737~cytoplasm
T2_DN26801_c0_g1_i1	342	tr|A0A0K9R2X2|A0A0K9R2X2_SPIOL	833	74.1	112	98.25	13.45	29	0	2	337	104	215	2.5e-35	RING-type E3 ubiquitin transferase (EC 2.3.2.27)	SOVF_112210	Spinacia oleracea (Spinach)	PATHWAY: Protein modification; protein ubiquitination. {ECO:0000256|SAAS:SAAS00512800}.	ubiquitin-protein transferase activity [GO:0004842]	GO:0004842	GO:0004842~ubiquitin-protein transferase activity	NA	NA
T2_DN46753_c0_g1_i1	501	tr|A0A0J8CIA9|A0A0J8CIA9_BETVU	586	92	88	52.69	15.02	7	0	78	341	328	415	7.7e-41	Uncharacterized protein	BVRB_4g085510	Beta vulgaris subsp. vulgaris	NA	integral component of membrane [GO:0016021]; protein transport [GO:0015031]	GO:0015031; GO:0016021	NA	GO:0015031~protein transport	GO:0016021~integral component of membrane
T2_DN56951_c0_g1_i1	1080	tr|A0A0J8BM43|A0A0J8BM43_BETVU	540	84.2	259	71.94	47.96	40	1	297	1070	20	278	4.9e-125	Uncharacterized protein	BVRB_9g206000	Beta vulgaris subsp. vulgaris	NA	ATP binding [GO:0005524]; protein kinase activity [GO:0004672]	GO:0004672; GO:0005524	GO:0004672~protein kinase activity;GO:0005524~ATP binding	NA	NA
T2_DN36162_c0_g1_i5	1222	tr|A0A0J8E2X2|A0A0J8E2X2_BETVU	580	81	58	14.24	10	11	0	1047	1220	183	240	3.1e-19	Uncharacterized protein	BVRB_5g126810	Beta vulgaris subsp. vulgaris	NA	hydrolase activity [GO:0016787]; zinc ion binding [GO:0008270]; DNA mediated transformation [GO:0009294]	GO:0008270; GO:0009294; GO:0016787	GO:0008270~zinc ion binding;GO:0016787~hydrolase activity	GO:0009294~DNA mediated transformation	NA
T2_DN39111_c0_g1_i3	1265	tr|A0A0J8CR42|A0A0J8CR42_BETVU	667	80.4	230	54.55	34.48	42	2	309	992	1	229	8.1e-95	Uncharacterized protein	BVRB_3g052110	Beta vulgaris subsp. vulgaris	NA	ATP binding [GO:0005524]; protein kinase activity [GO:0004672]	GO:0004672; GO:0005524	GO:0004672~protein kinase activity;GO:0005524~ATP binding	NA	NA
T2_DN38541_c0_g2_i1	1794	tr|A5ANU6|A5ANU6_VITVI	1234	44.1	458	76.59	37.12	230	7	439	1794	12	449	5.5e-105	Putative uncharacterized protein	VITISV_013138	Vitis vinifera (Grape)	NA	nucleic acid binding [GO:0003676]; zinc ion binding [GO:0008270]; DNA integration [GO:0015074]	GO:0003676; GO:0008270; GO:0015074	GO:0003676~nucleic acid binding;GO:0008270~zinc ion binding	GO:0015074~DNA integration	NA
T2_DN3150_c0_g1_i1	303	tr|A0A0K9S0F0|A0A0K9S0F0_SPIOL	321	91.7	36	35.64	11.21	3	0	109	2	263	298	1.4e-13	Uncharacterized protein	SOVF_008370	Spinacia oleracea (Spinach)	NA	NA	NA	NA	NA	NA
T2_DN32834_c0_g1_i7	1662	tr|A0A0K9Q883|A0A0K9Q883_SPIOL	286	68.9	289	52.17	100	78	4	196	1038	1	285	1.4e-99	Uncharacterized protein	SOVF_208590	Spinacia oleracea (Spinach)	NA	methyltransferase activity [GO:0008168]	GO:0008168	GO:0008168~methyltransferase activity	NA	NA
T2_DN32966_c0_g1_i1	327	tr|A0A0J8CQN1|A0A0J8CQN1_BETVU	218	76.1	109	100	50	25	1	2	325	94	202	2.7e-42	Uncharacterized protein	BVRB_3g055800	Beta vulgaris subsp. vulgaris	NA	hydrolase activity [GO:0016787]; metabolic process [GO:0008152]	GO:0008152; GO:0016787	GO:0016787~hydrolase activity	GO:0008152~metabolic process	NA
T2_DN26817_c0_g1_i1	1446	tr|A0A0K9QDN1|A0A0K9QDN1_SPIOL	403	66.1	410	85.06	100	129	1	53	1282	4	403	2e-153	Uncharacterized protein	SOVF_190860	Spinacia oleracea (Spinach)	NA	integral component of membrane [GO:0016021]; nucleoside transmembrane transporter activity [GO:0005337]	GO:0005337; GO:0016021	GO:0005337~nucleoside transmembrane transporter activity	NA	GO:0016021~integral component of membrane
T2_DN25167_c0_g1_i1	1465	tr|A0A0J8B6C8|A0A0J8B6C8_BETVU	513	70.6	269	55.09	52.44	79	0	494	1300	245	513	4.5e-105	Uncharacterized protein	BVRB_008050	Beta vulgaris subsp. vulgaris	NA	integral component of membrane [GO:0016021]; heme binding [GO:0020037]; iron ion binding [GO:0005506]; monooxygenase activity [GO:0004497]; oxidoreductase activity, acting on paired donors, with incorporation or reduction of molecular oxygen [GO:0016705]	GO:0004497; GO:0005506; GO:0016021; GO:0016705; GO:0020037	GO:0004497~monooxygenase activity;GO:0005506~iron ion binding;GO:0016705~oxidoreductase activity, acting on paired donors, with incorporation or reduction of molecular oxygen;GO:0020037~heme binding	NA	GO:0016021~integral component of membrane
T2_DN8716_c0_g1_i1	344	tr|A0A087G8K5|A0A087G8K5_ARAAL	329	96.2	26	22.67	7.9	1	0	2	79	16	41	7.2e-06	Uncharacterized protein	AALP_AA8G216400	Arabis alpina (Alpine rock-cress)	NA	catalytic activity [GO:0003824]; coenzyme binding [GO:0050662]	GO:0003824; GO:0050662	GO:0003824~catalytic activity;GO:0050662~coenzyme binding	NA	NA
T2_DN38784_c1_g2_i1	1367	tr|A0A0J8CJS2|A0A0J8CJS2_BETVU	140	68.3	123	26.99	87.86	38	1	362	730	12	133	4.1e-36	Uncharacterized protein	BVRB_5g102840	Beta vulgaris subsp. vulgaris	NA	NA	NA	NA	NA	NA
T2_DN33397_c0_g2_i4	2737	tr|A0A0K9R7B9|A0A0K9R7B9_SPIOL	698	75.7	699	76.62	100	160	6	175	2256	1	694	1e-304	Uncharacterized protein	SOVF_098370	Spinacia oleracea (Spinach)	NA	ATP binding [GO:0005524]; protein kinase activity [GO:0004672]	GO:0004672; GO:0005524	GO:0004672~protein kinase activity;GO:0005524~ATP binding	NA	NA
T2_DN28085_c0_g1_i1	1174	tr|K3ZXK6|K3ZXK6_SETIT	162	69.4	36	9.2	22.22	11	0	1067	1174	31	66	6.5e-06	Eukaryotic translation initiation factor 5A (eIF-5A)	SETIT_031338mg	Setaria italica (Foxtail millet) (Panicum italicum)	NA	ribosome binding [GO:0043022]; translation elongation factor activity [GO:0003746]; positive regulation of translational elongation [GO:0045901]; positive regulation of translational termination [GO:0045905]; translational frameshifting [GO:0006452]	GO:0003746; GO:0006452; GO:0043022; GO:0045901; GO:0045905	GO:0003746~translation elongation factor activity;GO:0043022~ribosome binding	GO:0006452~translational frameshifting;GO:0045901~positive regulation of translational elongation;GO:0045905~positive regulation of translational termination	NA
T2_DN30752_c0_g1_i1	603	tr|V4WF86|V4WF86_9ROSI	279	37.2	94	46.77	33.69	52	1	85	345	171	264	3.5e-11	Uncharacterized protein	CICLE_v10009143mg	Citrus clementina	NA	NA	NA	NA	NA	NA
T2_DN56640_c0_g1_i1	312	tr|A0A1D1Z5S2|A0A1D1Z5S2_9ARAE	230	73.5	102	98.08	44.35	27	0	2	307	105	206	1.2e-36	Elongation factor 1-beta	eef1b_4 g.33167	Anthurium amnicola	NA	eukaryotic translation elongation factor 1 complex [GO:0005853]; translation elongation factor activity [GO:0003746]	GO:0003746; GO:0005853	GO:0003746~translation elongation factor activity	NA	GO:0005853~eukaryotic translation elongation factor 1 complex
T2_DN27964_c0_g1_i1	1156	tr|A0A0K9QVP5|A0A0K9QVP5_SPIOL	433	83.5	230	59.69	53.12	34	3	3	680	204	433	3e-104	Uncharacterized protein	SOVF_136210	Spinacia oleracea (Spinach)	NA	ATP binding [GO:0005524]; protein serine/threonine kinase activity [GO:0004674]	GO:0004674; GO:0005524	GO:0004674~protein serine/threonine kinase activity;GO:0005524~ATP binding	NA	NA
T2_DN5204_c0_g2_i1	1219	tr|A0A0K9RTQ5|A0A0K9RTQ5_SPIOL	321	90	321	79	100	32	0	63	1025	1	321	1.4e-168	Uncharacterized protein	SOVF_036400	Spinacia oleracea (Spinach)	NA	amino acid binding [GO:0016597]; formyltetrahydrofolate deformylase activity [GO:0008864]; hydroxymethyl-, formyl- and related transferase activity [GO:0016742]; 'de novo' IMP biosynthetic process [GO:0006189]	GO:0006189; GO:0008864; GO:0016597; GO:0016742	GO:0008864~formyltetrahydrofolate deformylase activity;GO:0016597~amino acid binding;GO:0016742~hydroxymethyl-, formyl- and related transferase activity	GO:0006189~'de novo' IMP biosynthetic process	NA
T2_DN29486_c0_g1_i1	1175	tr|A0A0K9RCQ0|A0A0K9RCQ0_SPIOL	219	69.9	156	39.83	71.23	43	1	502	957	42	197	1.9e-50	Uncharacterized protein	SOVF_081330	Spinacia oleracea (Spinach)	NA	NA	NA	NA	NA	NA
T2_DN36664_c0_g3_i6	3195	tr|A0A0K9S1C0|A0A0K9S1C0_SPIOL	863	72.4	450	42.25	52.14	111	4	1550	2884	422	863	4.4e-182	Uncharacterized protein	SOVF_005980	Spinacia oleracea (Spinach)	NA	ATP binding [GO:0005524]; protein kinase activity [GO:0004672]	GO:0004672; GO:0005524	GO:0004672~protein kinase activity;GO:0005524~ATP binding	NA	NA
T2_DN28797_c0_g1_i2	2287	tr|A0A0J8D3H4|A0A0J8D3H4_BETVU	372	88.7	372	48.8	100	42	0	692	1807	1	372	1.7e-191	Mitogen-activated protein kinase (EC 2.7.11.24)	BVRB_1g006940	Beta vulgaris subsp. vulgaris	NA	intracellular [GO:0005622]; ATP binding [GO:0005524]; MAP kinase activity [GO:0004707]	GO:0004707; GO:0005524; GO:0005622	GO:0004707~MAP kinase activity;GO:0005524~ATP binding	NA	GO:0005622~intracellular
T2_DN39199_c0_g1_i15	1193	tr|A0A0K9S2D3|A0A0K9S2D3_SPIOL	543	86.4	368	92.54	67.77	32	1	142	1191	47	414	6.9e-189	Uncharacterized protein	SOVF_002330	Spinacia oleracea (Spinach)	NA	Cul4-RING E3 ubiquitin ligase complex [GO:0080008]; nucleus [GO:0005634]; damaged DNA binding [GO:0003684]; DNA repair [GO:0006281]	GO:0003684; GO:0005634; GO:0006281; GO:0080008	GO:0003684~damaged DNA binding	GO:0006281~DNA repair	GO:0005634~nucleus;GO:0080008~Cul4-RING E3 ubiquitin ligase complex
T2_DN10361_c0_g2_i1	302	tr|A0A0K9RQQ6|A0A0K9RQQ6_SPIOL	386	96	25	24.83	6.48	1	0	2	76	333	357	8.3e-06	Uncharacterized protein	SOVF_039250	Spinacia oleracea (Spinach)	NA	integral component of membrane [GO:0016021]	GO:0016021	NA	NA	GO:0016021~integral component of membrane
T2_DN28584_c0_g3_i1	710	tr|A0A0J8BRP7|A0A0J8BRP7_BETVU	213	80.9	136	57.46	63.85	25	1	6	413	79	213	6.4e-57	Uncharacterized protein	BVRB_9g202600	Beta vulgaris subsp. vulgaris	NA	NA	NA	NA	NA	NA
T2_DN35094_c0_g1_i1	3060	tr|A0A0K9R2F3|A0A0K9R2F3_SPIOL	558	80.2	560	54.9	100	96	6	663	2303	1	558	1.3e-255	Uncharacterized protein	SOVF_120710	Spinacia oleracea (Spinach)	NA	integral component of membrane [GO:0016021]	GO:0016021	NA	NA	GO:0016021~integral component of membrane
T2_DN33867_c0_g1_i1	1209	tr|A0A0K9RVC9|A0A0K9RVC9_SPIOL	176	73.5	117	29.03	66.48	30	1	237	584	1	117	1.6e-39	Uncharacterized protein	SOVF_025020	Spinacia oleracea (Spinach)	NA	NA	NA	NA	NA	NA
T2_DN18211_c1_g3_i1	2283	tr|A0A0K9R0C7|A0A0K9R0C7_SPIOL	490	87.8	490	64.39	100	58	1	553	2016	1	490	6.1e-250	Uncharacterized protein	SOVF_121080	Spinacia oleracea (Spinach)	NA	NA	NA	NA	NA	NA
T2_DN21061_c0_g1_i1	650	tr|A0A0J8D4K9|A0A0J8D4K9_BETVU	797	59.9	142	65.54	17.82	53	1	225	650	4	141	2.4e-34	Uncharacterized protein	BVRB_1g007270	Beta vulgaris subsp. vulgaris	NA	cytosol [GO:0005829]; extrinsic component of endoplasmic reticulum membrane [GO:0042406]; ER to Golgi vesicle-mediated transport [GO:0006888]; protein targeting to vacuole [GO:0006623]	GO:0005829; GO:0006623; GO:0006888; GO:0042406	NA	GO:0006623~protein targeting to vacuole;GO:0006888~ER to Golgi vesicle-mediated transport	GO:0005829~cytosol;GO:0042406~extrinsic component of endoplasmic reticulum membrane
T2_DN38069_c0_g2_i5	2716	tr|A0A0J8CIK0|A0A0J8CIK0_BETVU	746	48.4	700	77.32	93.83	315	10	357	2363	62	746	1.3e-158	Uncharacterized protein	BVRB_4g084310	Beta vulgaris subsp. vulgaris	NA	NA	NA	NA	NA	NA
T2_DN37846_c2_g2_i6	2211	tr|A0A0J8FV49|A0A0J8FV49_BETVU	270	57	221	29.99	81.85	74	6	765	1370	52	270	1.3e-50	Uncharacterized protein	BVRB_1g011670	Beta vulgaris subsp. vulgaris	NA	sequence-specific DNA binding [GO:0043565]; transcription factor activity, sequence-specific DNA binding [GO:0003700]	GO:0003700; GO:0043565	GO:0003700~sequence-specific DNA binding transcription factor activity;GO:0043565~sequence-specific DNA binding	NA	NA
T2_DN31445_c0_g1_i2	1566	tr|A0A0J8EC72|A0A0J8EC72_BETVU	453	76.1	309	59.2	68.21	66	4	134	1060	1	301	1.5e-122	Uncharacterized protein	BVRB_9g219160	Beta vulgaris subsp. vulgaris	NA	NA	NA	NA	NA	NA
T2_DN82531_c0_g1_i1	453	tr|A0A0J8D1I0|A0A0J8D1I0_BETVU	526	68	150	99.34	28.52	48	0	3	452	15	164	3.8e-55	Uncharacterized protein	BVRB_2g023390	Beta vulgaris subsp. vulgaris	NA	catalytic activity [GO:0003824]	GO:0003824	GO:0003824~catalytic activity	NA	NA
T2_DN35014_c2_g1_i1	825	tr|A0A103Y9P1|A0A103Y9P1_CYNCS	595	72.5	40	14.55	6.72	5	1	724	825	319	358	6e-06	Glycosyl hydrolase family 100 protein	Ccrd_016596	Cynara cardunculus var. scolymus (Artichoke) (Cynara scolymus)	NA	glycopeptide alpha-N-acetylgalactosaminidase activity [GO:0033926]	GO:0033926	GO:0033926~glycopeptide alpha-N-acetylgalactosaminidase activity	NA	NA
T2_DN27617_c1_g1_i1	374	tr|A0A0J8CG59|A0A0J8CG59_BETVU	389	64.3	98	78.61	25.19	35	0	1	294	290	387	3.6e-27	Uncharacterized protein	BVRB_5g111910	Beta vulgaris subsp. vulgaris	NA	DNA binding [GO:0003677]	GO:0003677	GO:0003677~DNA binding	NA	NA
T2_DN39313_c0_g1_i5	676	tr|A0A0J8BKM6|A0A0J8BKM6_BETVU	397	76.4	191	84.76	48.11	45	0	2	574	143	333	1.5e-76	Uncharacterized protein	BVRB_9g215480	Beta vulgaris subsp. vulgaris	NA	chloroplast [GO:0009507]; integral component of membrane [GO:0016021]; prenyltransferase activity [GO:0004659]; photosynthetic electron transport in photosystem II [GO:0009772]; phylloquinone biosynthetic process [GO:0042372]; plastoquinone biosynthetic process [GO:0010236]	GO:0004659; GO:0009507; GO:0009772; GO:0010236; GO:0016021; GO:0042372	GO:0004659~prenyltransferase activity	GO:0009772~photosynthetic electron transport in photosystem II;GO:0010236~plastoquinone biosynthetic process;GO:0042372~phylloquinone biosynthetic process	GO:0009507~chloroplast;GO:0016021~integral component of membrane
T2_DN36530_c0_g1_i5	1863	tr|A0A0J8D3B5|A0A0J8D3B5_BETVU	437	82.1	435	70.05	99.54	77	1	199	1500	3	437	1.3e-229	Uncharacterized protein	BVRB_2g028020	Beta vulgaris subsp. vulgaris	NA	anchored component of membrane [GO:0031225]; cell growth [GO:0016049]; cellulose microfibril organization [GO:0010215]	GO:0010215; GO:0016049; GO:0031225	NA	GO:0010215~cellulose microfibril organization;GO:0016049~cell growth	GO:0031225~anchored component of membrane
T2_DN31920_c0_g2_i1	810	tr|A0A0J8CRX6|A0A0J8CRX6_BETVU	258	73.5	211	78.15	81.78	55	1	41	670	48	258	8.8e-87	Uncharacterized protein	BVRB_3g055080	Beta vulgaris subsp. vulgaris	NA	integral component of membrane [GO:0016021]	GO:0016021	NA	NA	GO:0016021~integral component of membrane
T2_DN37158_c2_g10_i1	2077	tr|A0A0K9R996|A0A0K9R996_SPIOL	1071	62	665	96.05	62.09	215	15	56	1999	159	802	1.9e-210	Uncharacterized protein	SOVF_091660	Spinacia oleracea (Spinach)	NA	integral component of membrane [GO:0016021]; transmembrane transport [GO:0055085]	GO:0016021; GO:0055085	NA	GO:0055085~transmembrane transport	GO:0016021~integral component of membrane
T2_DN33177_c0_g1_i1	1045	tr|A0A0K9QDT0|A0A0K9QDT0_SPIOL	424	84.3	185	53.11	43.63	29	0	232	786	32	216	1.1e-92	Uncharacterized protein	SOVF_197480	Spinacia oleracea (Spinach)	NA	cysteine-type peptidase activity [GO:0008234]	GO:0008234	GO:0008234~cysteine-type peptidase activity	NA	NA
T2_DN38449_c2_g1_i8	3337	tr|A0A0J8CTE6|A0A0J8CTE6_BETVU	1438	76.9	579	52.05	40.26	134	0	4	1740	482	1060	2.3e-253	Uncharacterized protein	BVRB_2g043420	Beta vulgaris subsp. vulgaris	NA	integral component of membrane [GO:0016021]; ATP binding [GO:0005524]; ATPase activity [GO:0016887]; transport [GO:0006810]	GO:0005524; GO:0006810; GO:0016021; GO:0016887	GO:0005524~ATP binding;GO:0016887~ATPase activity	GO:0006810~transport	GO:0016021~integral component of membrane
T2_DN38075_c2_g9_i10	2415	tr|A0A0J8C9F7|A0A0J8C9F7_BETVU	925	80.2	81	10.06	8.76	16	0	686	928	234	314	1.7e-32	Uncharacterized protein	BVRB_6g139000	Beta vulgaris subsp. vulgaris	NA	NA	NA	NA	NA	NA
T2_DN32695_c0_g1_i1	3141	tr|A0A0K9QPU1|A0A0K9QPU1_SPIOL	730	69.3	734	70.11	100	214	7	451	2631	1	730	3.4e-275	Uncharacterized protein	SOVF_155030	Spinacia oleracea (Spinach)	NA	NA	NA	NA	NA	NA
T2_DN39561_c1_g1_i1	4478	tr|A0A0J8FDL6|A0A0J8FDL6_BETVU	712	77.6	715	47.9	100	149	3	2114	4246	4	711	0	Uncharacterized protein	BVRB_4g077670	Beta vulgaris subsp. vulgaris	NA	zinc ion binding [GO:0008270]	GO:0008270	GO:0008270~zinc ion binding	NA	NA
T2_DN38335_c0_g4_i14	1902	tr|A0A0K9RRP2|A0A0K9RRP2_SPIOL	456	84.2	272	42.9	59.65	43	0	559	1374	185	456	4.6e-126	Uncharacterized protein	SOVF_036060	Spinacia oleracea (Spinach)	NA	integral component of membrane [GO:0016021]	GO:0016021	NA	NA	GO:0016021~integral component of membrane
T2_DN35724_c0_g1_i9	1523	tr|U5FXP5|U5FXP5_POPTR	251	81.5	27	5.32	10.76	5	0	1442	1522	1	27	3.8e-06	Uncharacterized protein (Fragment)	POPTR_0012s15190g	Populus trichocarpa (Western balsam poplar) (Populus balsamifera subsp. trichocarpa)	NA	O-acyltransferase activity [GO:0008374]; lipid metabolic process [GO:0006629]	GO:0006629; GO:0008374	GO:0008374~O-acyltransferase activity	GO:0006629~lipid metabolic process	NA
T2_DN28401_c0_g1_i2	3068	tr|A0A0K9R380|A0A0K9R380_SPIOL	680	84.7	367	35.89	53.97	56	0	1464	2564	314	680	8.6e-183	Uncharacterized protein	SOVF_111750	Spinacia oleracea (Spinach)	NA	integral component of membrane [GO:0016021]; ATP binding [GO:0005524]; protein kinase activity [GO:0004672]	GO:0004672; GO:0005524; GO:0016021	GO:0004672~protein kinase activity;GO:0005524~ATP binding	NA	GO:0016021~integral component of membrane
T2_DN37387_c2_g2_i2	2442	tr|A0A0J8CKU7|A0A0J8CKU7_BETVU	292	95	180	22.11	61.64	6	3	1297	1830	114	292	4.4e-89	Uncharacterized protein	BVRB_4g091200	Beta vulgaris subsp. vulgaris	NA	RNA binding [GO:0003723]	GO:0003723	GO:0003723~RNA binding	NA	NA
T2_DN86154_c0_g1_i1	464	tr|A0A0J8CQU8|A0A0J8CQU8_BETVU	880	85.2	88	56.9	10	13	0	1	264	784	871	2.4e-36	Serine/threonine-protein kinase (EC 2.7.11.1)	BVRB_3g052920	Beta vulgaris subsp. vulgaris	NA	integral component of membrane [GO:0016021]; ATP binding [GO:0005524]; protein serine/threonine kinase activity [GO:0004674]; recognition of pollen [GO:0048544]	GO:0004674; GO:0005524; GO:0016021; GO:0048544	GO:0004674~protein serine/threonine kinase activity;GO:0005524~ATP binding	GO:0048544~recognition of pollen	GO:0016021~integral component of membrane
T2_DN63693_c0_g1_i1	323	tr|A0A072UA82|A0A072UA82_MEDTR	832	61.2	80	74.3	9.62	30	1	305	66	348	426	2e-21	Serine/threonine-protein kinase (EC 2.7.11.1)	MTR_7g056667	Medicago truncatula (Barrel medic) (Medicago tribuloides)	NA	integral component of membrane [GO:0016021]; ATP binding [GO:0005524]; carbohydrate binding [GO:0030246]; protein serine/threonine kinase activity [GO:0004674]; recognition of pollen [GO:0048544]	GO:0004674; GO:0005524; GO:0016021; GO:0030246; GO:0048544	GO:0004674~protein serine/threonine kinase activity;GO:0005524~ATP binding;GO:0030246~carbohydrate binding	GO:0048544~recognition of pollen	GO:0016021~integral component of membrane
T2_DN66818_c0_g1_i1	1090	tr|A0A0J8ER86|A0A0J8ER86_BETVU	467	84.1	239	65.78	51.18	36	1	2	712	229	467	1.6e-120	Uncharacterized protein	BVRB_7g168150	Beta vulgaris subsp. vulgaris	NA	hydrolase activity, hydrolyzing O-glycosyl compounds [GO:0004553]; carbohydrate metabolic process [GO:0005975]	GO:0004553; GO:0005975	GO:0004553~hydrolase activity, hydrolyzing O-glycosyl compounds	GO:0005975~carbohydrate metabolic process	NA
T2_DN32730_c0_g1_i3	1387	tr|A0A0J8C2G8|A0A0J8C2G8_BETVU	410	87.3	371	80.25	90.49	44	2	105	1214	42	410	7.5e-187	Uncharacterized protein	BVRB_6g148100	Beta vulgaris subsp. vulgaris	NA	magnesium ion binding [GO:0000287]; ribose phosphate diphosphokinase activity [GO:0004749]; nucleoside metabolic process [GO:0009116]; nucleotide biosynthetic process [GO:0009165]	GO:0000287; GO:0004749; GO:0009116; GO:0009165	GO:0000287~magnesium ion binding;GO:0004749~ribose phosphate diphosphokinase activity	GO:0009116~nucleoside metabolic process;GO:0009165~nucleotide biosynthetic process	NA
T2_DN39558_c0_g1_i5	773	tr|A0A0K9REW7|A0A0K9REW7_SPIOL	421	76.6	47	18.24	11.16	11	0	108	248	375	421	1.1e-12	Uncharacterized protein	SOVF_074510	Spinacia oleracea (Spinach)	NA	NA	NA	NA	NA	NA
T2_DN10656_c0_g1_i1	407	tr|B9STE8|B9STE8_RICCO	388	52.2	136	100	35.05	64	1	3	407	60	195	4.1e-32	Pectinesterase (EC 3.1.1.11)	RCOM_1318720	Ricinus communis (Castor bean)	PATHWAY: Glycan metabolism; pectin degradation; 2-dehydro-3-deoxy-D-gluconate from pectin: step 1/5. {ECO:0000256|RuleBase:RU000589}.	cell wall [GO:0005618]; integral component of membrane [GO:0016021]; aspartyl esterase activity [GO:0045330]; pectinesterase activity [GO:0030599]; cell wall modification [GO:0042545]; pectin catabolic process [GO:0045490]	GO:0005618; GO:0016021; GO:0030599; GO:0042545; GO:0045330; GO:0045490	GO:0030599~pectinesterase activity;GO:0045330~aspartyl esterase activity	GO:0042545~cell wall modification;GO:0045490~pectin catabolic process	GO:0005618~cell wall;GO:0016021~integral component of membrane
T2_DN45908_c0_g1_i1	417	tr|A0A0K9R4Y7|A0A0K9R4Y7_SPIOL	381	69.9	103	74.1	27.03	31	0	3	311	277	379	3.5e-39	Uncharacterized protein	SOVF_106350	Spinacia oleracea (Spinach)	NA	NA	NA	NA	NA	NA
T2_DN91458_c0_g1_i1	454	tr|E2DMZ9|E2DMZ9_BETVU	1125	91.3	149	98.46	13.24	13	0	2	448	202	350	6.7e-76	Phytochrome	NA	Beta vulgaris (Sugar beet)	NA	intracellular [GO:0005622]; phosphorelay sensor kinase activity [GO:0000155]; photoreceptor activity [GO:0009881]; detection of visible light [GO:0009584]; protein-chromophore linkage [GO:0018298]; protein-tetrapyrrole linkage [GO:0017006]; red, far-red light phototransduction [GO:0009585]; regulation of transcription, DNA-templated [GO:0006355]; transcription, DNA-templated [GO:0006351]	GO:0000155; GO:0005622; GO:0006351; GO:0006355; GO:0009584; GO:0009585; GO:0009881; GO:0017006; GO:0018298	GO:0000155~phosphorelay sensor kinase activity;GO:0009881~photoreceptor activity	GO:0006351~transcription, DNA-templated;GO:0006355~regulation of transcription, DNA-templated;GO:0009584~detection of visible light;GO:0009585~red, far-red light phototransduction;GO:0017006~protein-tetrapyrrole linkage;GO:0018298~protein-chromophore linkage	GO:0005622~intracellular
T2_DN37811_c0_g2_i4	991	tr|A0A0K9R0R4|A0A0K9R0R4_SPIOL	427	66.2	204	61.76	47.78	68	1	224	835	220	422	4.1e-70	Uncharacterized protein	SOVF_125080	Spinacia oleracea (Spinach)	NA	integral component of membrane [GO:0016021]	GO:0016021	NA	NA	GO:0016021~integral component of membrane
T2_DN37274_c0_g4_i6	3667	tr|A0A0J8FMV1|A0A0J8FMV1_BETVU	315	88.1	286	23.4	90.79	34	0	225	1082	30	315	1.1e-149	Uncharacterized protein	BVRB_2g040760	Beta vulgaris subsp. vulgaris	NA	iron ion binding [GO:0005506]; L-ascorbic acid binding [GO:0031418]; oxidoreductase activity, acting on paired donors, with incorporation or reduction of molecular oxygen [GO:0016705]	GO:0005506; GO:0016705; GO:0031418	GO:0005506~iron ion binding;GO:0016705~oxidoreductase activity, acting on paired donors, with incorporation or reduction of molecular oxygen;GO:0031418~L-ascorbic acid binding	NA	NA
T2_DN22159_c0_g2_i1	429	tr|A0A0K9R2D9|A0A0K9R2D9_SPIOL	310	61.7	60	41.96	19.35	21	2	208	387	1	58	9.3e-11	Uncharacterized protein	SOVF_114570	Spinacia oleracea (Spinach)	NA	integral component of membrane [GO:0016021]; transport [GO:0006810]	GO:0006810; GO:0016021	NA	GO:0006810~transport	GO:0016021~integral component of membrane
T2_DN39406_c1_g1_i2	1253	tr|A0A0J8CS00|A0A0J8CS00_BETVU	648	85.6	153	36.63	23.61	22	0	176	634	295	447	3.2e-67	Uncharacterized protein	BVRB_3g048190	Beta vulgaris subsp. vulgaris	NA	hydrolase activity [GO:0016787]; lipid catabolic process [GO:0016042]	GO:0016042; GO:0016787	GO:0016787~hydrolase activity	GO:0016042~lipid catabolic process	NA
T2_DN39286_c0_g3_i5	4238	tr|A0A0K9RKC7|A0A0K9RKC7_SPIOL	1164	76.2	910	64.42	78.18	210	4	1078	3789	256	1164	0	Uncharacterized protein	SOVF_062800	Spinacia oleracea (Spinach)	NA	ATP binding [GO:0005524]; nucleic acid binding [GO:0003676]	GO:0003676; GO:0005524	GO:0003676~nucleic acid binding;GO:0005524~ATP binding	NA	NA
T2_DN37255_c0_g2_i2	933	tr|A0A0J8CBS9|A0A0J8CBS9_BETVU	323	71.2	226	72.67	69.97	57	3	78	731	98	323	1.2e-87	Uncharacterized protein	BVRB_5g109740	Beta vulgaris subsp. vulgaris	NA	chromosome [GO:0005694]; nucleus [GO:0005634]; histone-lysine N-methyltransferase activity [GO:0018024]; zinc ion binding [GO:0008270]	GO:0005634; GO:0005694; GO:0008270; GO:0018024	GO:0008270~zinc ion binding;GO:0018024~histone-lysine N-methyltransferase activity	NA	GO:0005634~nucleus;GO:0005694~chromosome
T2_DN34095_c0_g3_i5	2528	tr|A0A0K9R5B4|A0A0K9R5B4_SPIOL	345	74.5	55	6.53	15.94	13	1	1373	1534	222	276	2.2e-14	Uncharacterized protein	SOVF_110620	Spinacia oleracea (Spinach)	NA	nucleic acid binding [GO:0003676]; nucleotide binding [GO:0000166]	GO:0000166; GO:0003676	GO:0000166~nucleotide binding;GO:0003676~nucleic acid binding	NA	NA
T2_DN39214_c0_g2_i3	1926	tr|A0A0K9S376|A0A0K9S376_SPIOL	964	88.5	235	36.6	24.38	27	0	571	1275	122	356	3.1e-114	Uncharacterized protein	SOVF_004570	Spinacia oleracea (Spinach)	NA	intracellular [GO:0005622]; intracellular protein transport [GO:0006886]	GO:0005622; GO:0006886	NA	GO:0006886~intracellular protein transport	GO:0005622~intracellular
T2_DN31613_c0_g1_i2	2388	tr|A0A0J8BWE0|A0A0J8BWE0_BETVU	236	76.5	226	28.39	95.76	47	2	1350	2024	1	221	4.3e-97	Uncharacterized protein	BVRB_8g183250	Beta vulgaris subsp. vulgaris	NA	integral component of membrane [GO:0016021]; zinc ion binding [GO:0008270]	GO:0008270; GO:0016021	GO:0008270~zinc ion binding	NA	GO:0016021~integral component of membrane
T2_DN24998_c0_g1_i1	1259	tr|A0A0K9QS66|A0A0K9QS66_SPIOL	316	86.4	316	75.3	100	43	0	39	986	1	316	2.4e-155	Peroxidase (EC 1.11.1.7)	SOVF_152660	Spinacia oleracea (Spinach)	NA	extracellular region [GO:0005576]; heme binding [GO:0020037]; metal ion binding [GO:0046872]; peroxidase activity [GO:0004601]; hydrogen peroxide catabolic process [GO:0042744]; response to oxidative stress [GO:0006979]	GO:0004601; GO:0005576; GO:0006979; GO:0020037; GO:0042744; GO:0046872	GO:0004601~peroxidase activity;GO:0020037~heme binding;GO:0046872~metal ion binding	GO:0006979~response to oxidative stress;GO:0042744~hydrogen peroxide catabolic process	GO:0005576~extracellular region
T2_DN33064_c0_g2_i2	2492	tr|A0A0J8BFG0|A0A0J8BFG0_BETVU	544	76.5	544	65.49	100	127	1	560	2191	1	543	1.4e-236	Uncharacterized protein	BVRB_1g021540	Beta vulgaris subsp. vulgaris	NA	regulation of transcription, DNA-templated [GO:0006355]; transcription, DNA-templated [GO:0006351]	GO:0006351; GO:0006355	NA	GO:0006351~transcription, DNA-templated;GO:0006355~regulation of transcription, DNA-templated	NA
T2_DN59885_c0_g1_i1	498	tr|A0A0J8CMU9|A0A0J8CMU9_BETVU	255	62.5	112	67.47	43.92	35	2	177	497	1	110	2e-28	Uncharacterized protein	BVRB_3g061680	Beta vulgaris subsp. vulgaris	NA	nucleus [GO:0005634]; RNA polymerase II regulatory region sequence-specific DNA binding [GO:0000977]; transcription factor activity, sequence-specific DNA binding [GO:0003700]; MAPK cascade [GO:0000165]; negative regulation of flower development [GO:0009910]; negative regulation of short-day photoperiodism, flowering [GO:0048577]; pollen development [GO:0009555]; positive regulation of transcript…	GO:0000165; GO:0000977; GO:0003700; GO:0005634; GO:0006351; GO:0009555; GO:0009910; GO:0045944; GO:0048577	GO:0000977~RNA polymerase II regulatory region sequence-specific DNA binding;GO:0003700~sequence-specific DNA binding transcription factor activity	GO:0000165~MAPK cascade;GO:0006351~transcription, DNA-templated;GO:0009555~pollen development;GO:0009910~negative regulation of flower development;GO:0045944~positive regulation of transcription from RNA polymerase II promoter;GO:0048577~negative regulation of short-day photoperiodism, flowering	GO:0005634~nucleus
T2_DN85361_c0_g1_i1	356	tr|A0A1D1YHK1|A0A1D1YHK1_9ARAE	332	82.2	118	99.44	35.54	21	0	2	355	103	220	2.7e-48	Glyceraldehyde-3-phosphate dehydrogenase (EC 1.2.1.-)	Gapdh2 g.46939	Anthurium amnicola	NA	NAD binding [GO:0051287]; NADP binding [GO:0050661]; oxidoreductase activity, acting on the aldehyde or oxo group of donors, NAD or NADP as acceptor [GO:0016620]; glucose metabolic process [GO:0006006]	GO:0006006; GO:0016620; GO:0050661; GO:0051287	GO:0016620~oxidoreductase activity, acting on the aldehyde or oxo group of donors, NAD or NADP as acceptor;GO:0050661~NADP binding;GO:0051287~NAD binding	GO:0006006~glucose metabolic process	NA
T2_DN34240_c0_g2_i1	2182	tr|A0A0J8BI81|A0A0J8BI81_BETVU	366	66.7	111	15.26	30.33	36	1	1847	2179	223	332	3.1e-33	Uncharacterized protein	BVRB_9g219800	Beta vulgaris subsp. vulgaris	NA	O-methyltransferase activity [GO:0008171]	GO:0008171	GO:0008171~O-methyltransferase activity	NA	NA
T2_DN37116_c0_g1_i26	2959	tr|A0A0K9QQI4|A0A0K9QQI4_SPIOL	476	79.9	319	32.34	67.02	56	1	1013	1969	35	345	1.1e-145	Uncharacterized protein	SOVF_152750	Spinacia oleracea (Spinach)	NA	NA	NA	NA	NA	NA
T2_DN35633_c0_g5_i2	630	tr|A0A0J8CLW1|A0A0J8CLW1_BETVU	232	69.9	73	34.76	31.47	22	0	306	524	1	73	2e-17	Uncharacterized protein	BVRB_4g087180	Beta vulgaris subsp. vulgaris	NA	integral component of membrane [GO:0016021]	GO:0016021	NA	NA	GO:0016021~integral component of membrane
T2_DN38400_c1_g5_i16	2447	tr|A0A0K9QSU7|A0A0K9QSU7_SPIOL	610	74.5	110	13.49	18.03	28	0	647	976	338	447	1.7e-40	Uncharacterized protein	SOVF_150650	Spinacia oleracea (Spinach)	NA	DNA binding [GO:0003677]; nuclease activity [GO:0004518]; DNA repair [GO:0006281]	GO:0003677; GO:0004518; GO:0006281	GO:0003677~DNA binding;GO:0004518~nuclease activity	GO:0006281~DNA repair	NA
T2_DN39191_c5_g4_i1	1453	tr|A0A0K9RTT8|A0A0K9RTT8_SPIOL	1352	83.3	275	56.78	20.34	46	0	23	847	545	819	5.2e-130	DNA-directed RNA polymerase subunit (EC 2.7.7.6)	SOVF_034890	Spinacia oleracea (Spinach)	NA	DNA binding [GO:0003677]; DNA-directed 5'-3' RNA polymerase activity [GO:0003899]; transcription, DNA-templated [GO:0006351]	GO:0003677; GO:0003899; GO:0006351	GO:0003677~DNA binding;GO:0003899~DNA-directed RNA polymerase activity	GO:0006351~transcription, DNA-templated	NA
T2_DN33172_c0_g1_i1	337	tr|A0A0K9QA53|A0A0K9QA53_SPIOL	339	84.8	33	29.38	9.73	5	0	166	264	170	202	8.1e-10	Uncharacterized protein	SOVF_209450	Spinacia oleracea (Spinach)	NA	chitin binding [GO:0008061]; chitinase activity [GO:0004568]; carbohydrate metabolic process [GO:0005975]; cell wall macromolecule catabolic process [GO:0016998]; chitin catabolic process [GO:0006032]	GO:0004568; GO:0005975; GO:0006032; GO:0008061; GO:0016998	GO:0004568~chitinase activity;GO:0008061~chitin binding	GO:0005975~carbohydrate metabolic process;GO:0006032~chitin catabolic process;GO:0016998~cell wall macromolecule catabolic process	NA
T2_DN33440_c0_g1_i1	2960	tr|A0A0V0H0Z2|A0A0V0H0Z2_SOLCH	132	84.9	73	7.4	55.3	11	0	2629	2411	6	78	1.4e-28	Peptidyl-prolyl cis-trans isomerase (EC 5.2.1.8)	NA	Solanum chacoense (Chaco potato)	NA	peptidyl-prolyl cis-trans isomerase activity [GO:0003755]	GO:0003755	GO:0003755~peptidyl-prolyl cis-trans isomerase activity	NA	NA
T2_DN36804_c0_g3_i3	1593	tr|A0A0J8EYK2|A0A0J8EYK2_BETVU	593	74.3	230	43.31	38.79	53	2	364	1053	370	593	4.7e-92	Uncharacterized protein	BVRB_6g142230	Beta vulgaris subsp. vulgaris	NA	integral component of membrane [GO:0016021]; malate transport [GO:0015743]	GO:0015743; GO:0016021	NA	GO:0015743~malate transport	GO:0016021~integral component of membrane
T2_DN11055_c0_g1_i1	329	tr|A0A0J8B8A3|A0A0J8B8A3_BETVU	397	90.9	33	30.09	8.31	3	0	328	230	93	125	1.2e-10	Uncharacterized protein	BVRB_001030	Beta vulgaris subsp. vulgaris	NA	FMN binding [GO:0010181]; oxidoreductase activity [GO:0016491]	GO:0010181; GO:0016491	GO:0010181~FMN binding;GO:0016491~oxidoreductase activity	NA	NA
T2_DN35504_c0_g3_i1	2713	tr|A0A0J8CM00|A0A0J8CM00_BETVU	920	78.2	650	71.88	70.65	140	2	411	2357	272	920	1.2e-292	Uncharacterized protein	BVRB_4g087600	Beta vulgaris subsp. vulgaris	NA	NA	NA	NA	NA	NA
T2_DN35491_c0_g2_i1	1143	tr|A0A0J8CT40|A0A0J8CT40_BETVU	974	95.1	143	37.53	14.68	7	0	370	798	1	143	4.9e-75	Non-lysosomal glucosylceramidase (NLGase) (EC 3.2.1.45)	BVRB_2g044000	Beta vulgaris subsp. vulgaris	NA	membrane [GO:0016020]; glucosylceramidase activity [GO:0004348]; glucosylceramide catabolic process [GO:0006680]	GO:0004348; GO:0006680; GO:0016020	GO:0004348~glucosylceramidase activity	GO:0006680~glucosylceramide catabolic process	GO:0016020~membrane
T2_DN36326_c0_g1_i7	1825	tr|A0A0J8B8L6|A0A0J8B8L6_BETVU	578	80.5	293	48.16	50.69	57	0	530	1408	286	578	2.7e-139	Uncharacterized protein	BVRB_000320	Beta vulgaris subsp. vulgaris	NA	ATP binding [GO:0005524]; protein kinase activity [GO:0004672]	GO:0004672; GO:0005524	GO:0004672~protein kinase activity;GO:0005524~ATP binding	NA	NA
T2_DN20269_c0_g1_i1	860	tr|A0A0J8BUM8|A0A0J8BUM8_BETVU	94	95.7	94	32.79	100	4	0	259	540	1	94	5.2e-45	Ubiquitin-like protein ATG12	BVRB_7g170070	Beta vulgaris subsp. vulgaris	NA	cytoplasm [GO:0005737]; autophagosome assembly [GO:0000045]	GO:0000045; GO:0005737	NA	GO:0000045~autophagic vacuole assembly	GO:0005737~cytoplasm
T2_DN29296_c0_g1_i1	941	tr|A0A0J8B8K2|A0A0J8B8K2_BETVU	1075	67.1	313	99.79	29.12	101	1	1	939	345	655	2.3e-118	Uncharacterized protein	BVRB_000170	Beta vulgaris subsp. vulgaris	NA	NA	NA	NA	NA	NA
T2_DN34048_c0_g1_i3	1385	tr|A0A0K9RF45|A0A0K9RF45_SPIOL	343	96	248	53.72	72.3	10	0	430	1173	96	343	7.4e-134	Uncharacterized protein	SOVF_078290	Spinacia oleracea (Spinach)	NA	1,4-dihydroxy-2-naphthoyl-CoA synthase activity [GO:0008935]; menaquinone biosynthetic process [GO:0009234]	GO:0008935; GO:0009234	GO:0008935~1,4-dihydroxy-2-naphthoyl-CoA synthase activity	GO:0009234~menaquinone biosynthetic process	NA
T2_DN35791_c2_g1_i1	874	tr|A0A0J8CMZ3|A0A0J8CMZ3_BETVU	587	34.3	175	60.07	29.81	87	5	228	674	179	351	3.7e-14	Uncharacterized protein	BVRB_4g084290	Beta vulgaris subsp. vulgaris	NA	nucleus [GO:0005634]; DNA binding [GO:0003677]; regulation of transcription, DNA-templated [GO:0006355]; transcription, DNA-templated [GO:0006351]	GO:0003677; GO:0005634; GO:0006351; GO:0006355	GO:0003677~DNA binding	GO:0006351~transcription, DNA-templated;GO:0006355~regulation of transcription, DNA-templated	GO:0005634~nucleus
T2_DN92734_c0_g1_i1	384	tr|A0A067JMT7|A0A067JMT7_JATCU	345	47.5	122	95.31	35.36	63	1	10	372	204	325	1.1e-26	WAT1-related protein	JCGZ_21791	Jatropha curcas (Barbados nut)	NA	integral component of membrane [GO:0016021]; transmembrane transporter activity [GO:0022857]	GO:0016021; GO:0022857	GO:0022857~transmembrane transporter activity	NA	GO:0016021~integral component of membrane
T2_DN39639_c3_g1_i1	359	tr|A0A0J8F330|A0A0J8F330_BETVU	392	47.1	87	72.7	22.19	38	2	41	283	306	390	1.7e-18	Uncharacterized protein	BVRB_5g118640	Beta vulgaris subsp. vulgaris	NA	NA	NA	NA	NA	NA
T2_DN27897_c0_g1_i2	1546	tr|A0A0J8EP18|A0A0J8EP18_BETVU	378	72.8	338	65.59	89.42	91	1	198	1211	41	377	1.1e-146	Uncharacterized protein	BVRB_7g169310	Beta vulgaris subsp. vulgaris	NA	hydrolase activity, acting on ester bonds [GO:0016788]	GO:0016788	GO:0016788~hydrolase activity, acting on ester bonds	NA	NA
T2_DN37879_c0_g4_i1	824	tr|B9RKH1|B9RKH1_RICCO	522	80.9	47	17.11	9	9	0	105	245	280	326	5e-13	Ceramide glucosyltransferase, putative	RCOM_1049380	Ricinus communis (Castor bean)	NA	integral component of membrane [GO:0016021]; transferase activity, transferring glycosyl groups [GO:0016757]	GO:0016021; GO:0016757	GO:0016757~transferase activity, transferring glycosyl groups	NA	GO:0016021~integral component of membrane
T2_DN1882_c0_g1_i1	509	tr|A0A0J8CY45|A0A0J8CY45_BETVU	88	93.3	30	17.68	34.09	2	0	414	503	9	38	1.1e-07	Uncharacterized protein	BVRB_2g028040	Beta vulgaris subsp. vulgaris	NA	integral component of membrane [GO:0016021]	GO:0016021	NA	NA	GO:0016021~integral component of membrane
T2_DN39107_c5_g1_i10	4351	tr|A0A0J8EMM5|A0A0J8EMM5_BETVU	1200	96.6	892	61.5	74.33	30	0	226	2901	29	920	0	DNA-directed RNA polymerase subunit beta (EC 2.7.7.6)	BVRB_8g183220	Beta vulgaris subsp. vulgaris	NA	cytosol [GO:0005829]; DNA-directed RNA polymerase II, core complex [GO:0005665]; plasmodesma [GO:0009506]; DNA binding [GO:0003677]; DNA-directed 5'-3' RNA polymerase activity [GO:0003899]; ribonucleoside binding [GO:0032549]; transcription, DNA-templated [GO:0006351]	GO:0003677; GO:0003899; GO:0005665; GO:0005829; GO:0006351; GO:0009506; GO:0032549	GO:0003677~DNA binding;GO:0003899~DNA-directed RNA polymerase activity;GO:0032549~ribonucleoside binding	GO:0006351~transcription, DNA-templated	GO:0005665~DNA-directed RNA polymerase II, core complex;GO:0005829~cytosol;GO:0009506~plasmodesma
T2_DN23855_c0_g2_i2	608	tr|A0A0J8FFJ4|A0A0J8FFJ4_BETVU	480	90.3	103	50.82	21.46	10	0	104	412	378	480	1.8e-44	Uncharacterized protein	BVRB_4g073710	Beta vulgaris subsp. vulgaris	NA	hydrolase activity, acting on ester bonds [GO:0016788]; metabolic process [GO:0008152]	GO:0008152; GO:0016788	GO:0016788~hydrolase activity, acting on ester bonds	GO:0008152~metabolic process	NA
T2_DN32350_c0_g1_i1	1762	tr|A0A0K9QTV5|A0A0K9QTV5_SPIOL	947	82	350	59.59	36.96	63	0	86	1135	505	854	2.5e-158	Uncharacterized protein	SOVF_147430	Spinacia oleracea (Spinach)	NA	chromosome [GO:0005694]; ATP binding [GO:0005524]; DNA binding [GO:0003677]; DNA topoisomerase type II (ATP-hydrolyzing) activity [GO:0003918]; DNA topological change [GO:0006265]	GO:0003677; GO:0003918; GO:0005524; GO:0005694; GO:0006265	GO:0003677~DNA binding;GO:0003918~DNA topoisomerase type II (ATP-hydrolyzing) activity;GO:0005524~ATP binding	GO:0006265~DNA topological change	GO:0005694~chromosome
T2_DN37871_c0_g1_i5	2704	tr|A0A0J8B244|A0A0J8B244_BETVU	347	87.6	129	14.31	37.18	16	0	585	971	5	133	6.6e-62	Uncharacterized protein	BVRB_013000	Beta vulgaris subsp. vulgaris	NA	NA	NA	NA	NA	NA
T2_DN36936_c2_g2_i10	4350	tr|A0A0K9RW62|A0A0K9RW62_SPIOL	559	77.8	432	29.79	77.28	87	1	402	1697	1	423	4.8e-195	Uncharacterized protein	SOVF_027580	Spinacia oleracea (Spinach)	NA	NA	NA	NA	NA	NA
T2_DN29184_c0_g1_i1	1409	tr|A0A0J8CRF5|A0A0J8CRF5_BETVU	151	86.8	151	32.15	100	18	1	94	540	1	151	6.7e-66	Uncharacterized protein	BVRB_4g073640	Beta vulgaris subsp. vulgaris	NA	NA	NA	NA	NA	NA
T2_DN36459_c1_g1_i2	1732	tr|A0A175YSU6|A0A175YSU6_DAUCA	645	57.2	383	66.34	59.38	134	7	143	1291	28	380	1e-108	Uncharacterized protein	DCAR_026566	Daucus carota subsp. sativus	NA	NA	NA	NA	NA	NA
T2_DN38957_c2_g8_i2	487	tr|A0A0J8D2S5|A0A0J8D2S5_BETVU	515	46.5	155	95.48	30.1	71	3	58	486	1	155	3.9e-29	Uncharacterized protein	BVRB_1g000810	Beta vulgaris subsp. vulgaris	NA	NA	NA	NA	NA	NA
T2_DN58504_c0_g1_i1	361	tr|A0A151RKD3|A0A151RKD3_CAJCA	1063	45.1	122	100	11.48	47	2	360	7	699	804	4.3e-17	Retrovirus-related Pol polyprotein from transposon TNT 1-94	KK1_035581	Cajanus cajan (Pigeon pea) (Cajanus indicus)	NA	nucleic acid binding [GO:0003676]; DNA integration [GO:0015074]	GO:0003676; GO:0015074	GO:0003676~nucleic acid binding	GO:0015074~DNA integration	NA
T2_DN35942_c4_g1_i2	1685	tr|A0A0J8C2A6|A0A0J8C2A6_BETVU	714	76.7	510	90.8	71.43	118	1	122	1648	205	714	5.2e-214	Uncharacterized protein	BVRB_6g145910	Beta vulgaris subsp. vulgaris	NA	nuclear envelope [GO:0005635]; mitotic spindle assembly checkpoint [GO:0007094]	GO:0005635; GO:0007094	NA	GO:0007094~mitotic spindle assembly checkpoint	GO:0005635~nuclear envelope
T2_DN39124_c0_g1_i1	2090	tr|A0A0K9RB73|A0A0K9RB73_SPIOL	681	75.5	503	72.2	73.86	121	1	582	2090	128	628	1.5e-215	Uncharacterized protein	SOVF_092870	Spinacia oleracea (Spinach)	NA	integral component of membrane [GO:0016021]; ATP binding [GO:0005524]; carbohydrate binding [GO:0030246]; protein kinase activity [GO:0004672]	GO:0004672; GO:0005524; GO:0016021; GO:0030246	GO:0004672~protein kinase activity;GO:0005524~ATP binding;GO:0030246~carbohydrate binding	NA	GO:0016021~integral component of membrane
T2_DN27285_c0_g1_i2	1197	tr|A0A0K9RUB0|A0A0K9RUB0_SPIOL	1176	90.2	174	43.61	14.8	17	0	674	1195	4	177	1.6e-89	Uncharacterized protein	SOVF_027320	Spinacia oleracea (Spinach)	NA	regulation of photoperiodism, flowering [GO:2000028]	GO:2000028	NA	GO:2000028~regulation of photoperiodism, flowering	NA
T2_DN32685_c1_g2_i3	2459	tr|A0A0J8CAD9|A0A0J8CAD9_BETVU	366	87.5	272	33.18	74.32	29	3	477	1289	4	271	5.3e-127	Uncharacterized protein	BVRB_5g116850	Beta vulgaris subsp. vulgaris	NA	plasma membrane [GO:0005886]; plasmodesma [GO:0009506]; ATP binding [GO:0005524]; protein kinase activity [GO:0004672]	GO:0004672; GO:0005524; GO:0005886; GO:0009506	GO:0004672~protein kinase activity;GO:0005524~ATP binding	NA	GO:0005886~plasma membrane;GO:0009506~plasmodesma
T2_DN21310_c0_g1_i1	402	tr|A0A0J8BIK4|A0A0J8BIK4_BETVU	606	64.7	116	86.57	19.14	41	0	54	401	488	603	3.9e-35	Uncharacterized protein	BVRB_1g016850	Beta vulgaris subsp. vulgaris	NA	cytosol [GO:0005829]; transcription corepressor activity [GO:0003714]; transcription, DNA-templated [GO:0006351]	GO:0003714; GO:0005829; GO:0006351	GO:0003714~transcription corepressor activity	GO:0006351~transcription, DNA-templated	GO:0005829~cytosol
T2_DN38283_c1_g1_i1	384	tr|A0A0K9RMS0|A0A0K9RMS0_SPIOL	1038	80	60	46.88	5.78	11	1	33	209	875	934	8.3e-19	Uncharacterized protein	SOVF_049050	Spinacia oleracea (Spinach)	NA	glycogen (starch) synthase activity [GO:0004373]	GO:0004373	GO:0004373~glycogen (starch) synthase activity	NA	NA
T2_DN35732_c0_g2_i1	2776	tr|A0A0J8BFG7|A0A0J8BFG7_BETVU	724	85.9	601	64.95	83.01	83	2	687	2486	125	724	5.4e-293	Uncharacterized protein	BVRB_1g021300	Beta vulgaris subsp. vulgaris	NA	ATP binding [GO:0005524]; protein kinase activity [GO:0004672]	GO:0004672; GO:0005524	GO:0004672~protein kinase activity;GO:0005524~ATP binding	NA	NA
T2_DN20943_c0_g1_i1	397	tr|A0FD18|A0FD18_BETVU	1047	47	132	99.75	12.61	66	1	1	396	325	452	1.7e-27	NBS-LRR type resistance protein	NA	Beta vulgaris (Sugar beet)	NA	ADP binding [GO:0043531]; defense response [GO:0006952]	GO:0006952; GO:0043531	GO:0043531~ADP binding	GO:0006952~defense response	NA
T2_DN38084_c1_g3_i5	3766	tr|A0A0K9RAX2|A0A0K9RAX2_SPIOL	951	86	473	37.68	49.74	63	1	1949	3367	482	951	5.7e-245	Uncharacterized protein	SOVF_087510	Spinacia oleracea (Spinach)	NA	integral component of membrane [GO:0016021]; calcium ion binding [GO:0005509]; oxidoreductase activity, acting on NAD(P)H, oxygen as acceptor [GO:0050664]; peroxidase activity [GO:0004601]	GO:0004601; GO:0005509; GO:0016021; GO:0050664	GO:0004601~peroxidase activity;GO:0005509~calcium ion binding;GO:0050664~oxidoreductase activity, acting on NAD(P)H, oxygen as acceptor	NA	GO:0016021~integral component of membrane
T2_DN6518_c0_g1_i1	416	tr|A0A0J8CHV7|A0A0J8CHV7_BETVU	942	81.3	139	100	14.76	25	1	414	1	108	246	2e-58	Glutamate receptor	BVRB_5g106310	Beta vulgaris subsp. vulgaris	NA	integral component of membrane [GO:0016021]; ionotropic glutamate receptor activity [GO:0004970]	GO:0004970; GO:0016021	GO:0004970~ionotropic glutamate receptor activity	NA	GO:0016021~integral component of membrane
T2_DN39117_c1_g7_i6	1041	tr|A0A0J8CQJ5|A0A0J8CQJ5_BETVU	592	58.5	41	11.82	6.93	17	0	1040	918	346	386	4.4e-06	Uncharacterized protein	BVRB_4g076460	Beta vulgaris subsp. vulgaris	NA	response to stress [GO:0006950]	GO:0006950	NA	GO:0006950~response to stress	NA
T2_DN16762_c0_g1_i1	1513	tr|A0A0K9QZG4|A0A0K9QZG4_SPIOL	388	72.5	389	77.13	100	104	2	126	1292	1	386	6.3e-163	Uncharacterized protein	SOVF_124160	Spinacia oleracea (Spinach)	NA	flavin adenine dinucleotide binding [GO:0050660]; N,N-dimethylaniline monooxygenase activity [GO:0004499]; NADP binding [GO:0050661]	GO:0004499; GO:0050660; GO:0050661	GO:0004499~N,N-dimethylaniline monooxygenase activity;GO:0050660~flavin adenine dinucleotide binding;GO:0050661~NADP binding	NA	NA
T2_DN36208_c0_g1_i4	536	tr|A0A0J8C8Z1|A0A0J8C8Z1_BETVU	234	81.4	70	39.18	29.91	13	0	3	212	165	234	1.9e-29	Uncharacterized protein	BVRB_6g139970	Beta vulgaris subsp. vulgaris	NA	integral component of membrane [GO:0016021]; chloroplast organization [GO:0009658]	GO:0009658; GO:0016021	NA	GO:0009658~chloroplast organization	GO:0016021~integral component of membrane
T2_DN34347_c0_g1_i4	942	tr|A0A0K9RPW9|A0A0K9RPW9_SPIOL	319	51.3	113	35.99	35.42	55	0	8	346	207	319	3.7e-20	Uncharacterized protein	SOVF_047510	Spinacia oleracea (Spinach)	NA	ubiquitin-dependent protein catabolic process [GO:0006511]	GO:0006511	NA	GO:0006511~ubiquitin-dependent protein catabolic process	NA
T2_DN29611_c0_g2_i2	1230	tr|A0A0J8BW31|A0A0J8BW31_BETVU	140	79.6	147	35.85	100	23	1	264	704	1	140	5e-57	Uncharacterized protein	BVRB_7g166340	Beta vulgaris subsp. vulgaris	NA	mitochondrial ribosome [GO:0005761]; structural constituent of ribosome [GO:0003735]; translation [GO:0006412]	GO:0003735; GO:0005761; GO:0006412	GO:0003735~structural constituent of ribosome	GO:0006412~translation	GO:0005761~mitochondrial ribosome
T2_DN37355_c0_g1_i7	1155	tr|A0A0B2SQL3|A0A0B2SQL3_GLYSO	481	65.6	157	40.78	32.64	52	2	100	570	56	210	2.1e-49	Calcium uptake protein 1, mitochondrial	glysoja_022424	Glycine soja (Wild soybean)	NA	calcium ion binding [GO:0005509]	GO:0005509	GO:0005509~calcium ion binding	NA	NA
T2_DN37845_c0_g1_i2	3327	tr|F6HTN0|F6HTN0_VITVI	812	65.9	813	73.31	100	268	6	432	2846	1	812	0	Putative uncharacterized protein	VIT_03s0017g01810	Vitis vinifera (Grape)	NA	nucleus [GO:0005634]; transcription factor activity, sequence-specific DNA binding [GO:0003700]; zinc ion binding [GO:0008270]; far-red light signaling pathway [GO:0010018]; positive regulation of circadian rhythm [GO:0042753]; positive regulation of transcription, DNA-templated [GO:0045893]; red, far-red light phototransduction [GO:0009585]	GO:0003700; GO:0005634; GO:0008270; GO:0009585; GO:0010018; GO:0042753; GO:0045893	GO:0003700~sequence-specific DNA binding transcription factor activity;GO:0008270~zinc ion binding	GO:0009585~red, far-red light phototransduction;GO:0010018~far-red light signaling pathway;GO:0042753~positive regulation of circadian rhythm;GO:0045893~positive regulation of transcription, DNA-templated	GO:0005634~nucleus
T2_DN17999_c0_g1_i1	1358	tr|A0A0J8BSK8|A0A0J8BSK8_BETVU	286	74.2	287	63.4	100	73	1	147	1007	1	286	1.2e-115	Uncharacterized protein	BVRB_8g195570	Beta vulgaris subsp. vulgaris	NA	integral component of membrane [GO:0016021]	GO:0016021	NA	NA	GO:0016021~integral component of membrane
T2_DN23950_c0_g1_i1	974	tr|A0A0K9RS91|A0A0K9RS91_SPIOL	378	93.1	29	8.93	7.67	2	0	887	973	211	239	1.3e-07	Purple acid phosphatase (EC 3.1.3.2)	SOVF_041180	Spinacia oleracea (Spinach)	NA	acid phosphatase activity [GO:0003993]; metal ion binding [GO:0046872]	GO:0003993; GO:0046872	GO:0003993~acid phosphatase activity;GO:0046872~metal ion binding	NA	NA
T2_DN39601_c1_g1_i10	2877	tr|A0A0J8B3V8|A0A0J8B3V8_BETVU	579	79.1	554	57.77	95.68	113	3	314	1969	26	578	9.3e-248	Uncharacterized protein	BVRB_005940	Beta vulgaris subsp. vulgaris	NA	integral component of membrane [GO:0016021]; plasma membrane [GO:0005886]; metal ion binding [GO:0046872]; protein serine/threonine phosphatase activity [GO:0004722]; regulation of meristem structural organization [GO:0009934]; signal transduction [GO:0007165]	GO:0004722; GO:0005886; GO:0007165; GO:0009934; GO:0016021; GO:0046872	GO:0004722~protein serine/threonine phosphatase activity;GO:0046872~metal ion binding	GO:0007165~signal transduction;GO:0009934~regulation of meristem structural organization	GO:0005886~plasma membrane;GO:0016021~integral component of membrane
T2_DN38270_c0_g7_i1	1546	tr|A0A0K9R5B1|A0A0K9R5B1_SPIOL	417	88.6	394	76.46	94.48	42	1	4	1176	24	417	1.9e-194	3-isopropylmalate dehydrogenase (EC 1.1.1.85)	SOVF_111300	Spinacia oleracea (Spinach)	PATHWAY: Amino-acid biosynthesis; L-leucine biosynthesis; L-leucine from 3-methyl-2-oxobutanoate: step 3/4. {ECO:0000256|RuleBase:RU004445}.	cytoplasm [GO:0005737]; 3-isopropylmalate dehydrogenase activity [GO:0003862]; magnesium ion binding [GO:0000287]; NAD binding [GO:0051287]; leucine biosynthetic process [GO:0009098]	GO:0000287; GO:0003862; GO:0005737; GO:0009098; GO:0051287	GO:0000287~magnesium ion binding;GO:0003862~3-isopropylmalate dehydrogenase activity;GO:0051287~NAD binding	GO:0009098~leucine biosynthetic process	GO:0005737~cytoplasm
T2_DN38831_c0_g1_i4	2281	tr|A0A0J8BTH5|A0A0J8BTH5_BETVU	1572	78.9	123	16.18	7.82	26	0	1478	1846	1187	1309	4.4e-51	Cytosine-specific methyltransferase (EC 2.1.1.37)	BVRB_8g198470	Beta vulgaris subsp. vulgaris	NA	chromatin binding [GO:0003682]; DNA (cytosine-5-)-methyltransferase activity [GO:0003886]	GO:0003682; GO:0003886	GO:0003682~chromatin binding;GO:0003886~DNA (cytosine-5-)-methyltransferase activity	NA	NA
T2_DN36494_c1_g1_i5	771	tr|A0A0J8BZQ5|A0A0J8BZQ5_BETVU	199	74.2	62	24.12	31.16	16	0	583	768	80	141	3.6e-21	Uncharacterized protein	BVRB_7g175550	Beta vulgaris subsp. vulgaris	NA	NA	NA	NA	NA	NA
T2_DN15777_c0_g1_i1	1101	tr|A0A0K9RDH0|A0A0K9RDH0_SPIOL	168	57.5	186	50.68	100	56	8	333	884	3	167	2.1e-43	Uncharacterized protein	SOVF_078120	Spinacia oleracea (Spinach)	NA	NA	NA	NA	NA	NA
T2_DN29116_c0_g2_i1	386	tr|A0A0B0NUN8|A0A0B0NUN8_GOSAR	432	83.3	36	27.98	8.33	5	1	280	384	354	389	2.8e-06	Pyruvate dehydrogenase E1 component subunit alpha (EC 1.2.4.1)	F383_21649	Gossypium arboreum (Tree cotton) (Gossypium nanking)	NA	intracellular membrane-bounded organelle [GO:0043231]; pyruvate dehydrogenase (acetyl-transferring) activity [GO:0004739]; acetyl-CoA biosynthetic process from pyruvate [GO:0006086]	GO:0004739; GO:0006086; GO:0043231	GO:0004739~pyruvate dehydrogenase (acetyl-transferring) activity	GO:0006086~acetyl-CoA biosynthetic process from pyruvate	GO:0043231~intracellular membrane-bounded organelle
T2_DN39419_c0_g5_i2	1658	sp|P31839|NU1M_OENBE	331	92.7	331	59.89	100	24	0	325	1317	1	331	2.4e-171	NADH-ubiquinone oxidoreductase chain 1 (EC 1.6.5.3) (NADH dehydrogenase subunit 1)	ND1 NAD1	Oenothera berteroana (Bertero's evening primrose)	NA	integral component of membrane [GO:0016021]; mitochondrial inner membrane [GO:0005743]; respiratory chain [GO:0070469]; NADH dehydrogenase (ubiquinone) activity [GO:0008137]	GO:0005743; GO:0008137; GO:0016021; GO:0070469	GO:0008137~NADH dehydrogenase (ubiquinone) activity	NA	GO:0005743~mitochondrial inner membrane;GO:0016021~integral component of membrane;GO:0070469~respiratory chain
T2_DN66412_c0_g1_i1	499	tr|A0A0K9REU5|A0A0K9REU5_SPIOL	366	79.7	138	82.97	37.7	26	2	2	415	47	182	1.1e-55	Uncharacterized protein	SOVF_074130	Spinacia oleracea (Spinach)	NA	integral component of membrane [GO:0016021]; zinc ion binding [GO:0008270]	GO:0008270; GO:0016021	GO:0008270~zinc ion binding	NA	GO:0016021~integral component of membrane
T2_DN15246_c0_g2_i1	378	tr|A0A0J8C3D5|A0A0J8C3D5_BETVU	629	86.4	125	99.21	19.87	17	0	2	376	433	557	5.1e-53	Uncharacterized protein	BVRB_7g159340	Beta vulgaris subsp. vulgaris	NA	chloroplast envelope [GO:0009941]; integral component of membrane [GO:0016021]; ATP binding [GO:0005524]; ATPase activity, coupled to transmembrane movement of substances [GO:0042626]	GO:0005524; GO:0009941; GO:0016021; GO:0042626	GO:0005524~ATP binding;GO:0042626~ATPase activity, coupled to transmembrane movement of substances	NA	GO:0009941~chloroplast envelope;GO:0016021~integral component of membrane
T2_DN31915_c0_g1_i1	2506	tr|A0A0J8BKA3|A0A0J8BKA3_BETVU	631	77.9	621	74.34	98.42	127	3	75	1910	12	631	2e-283	Uncharacterized protein	BVRB_9g218310	Beta vulgaris subsp. vulgaris	NA	NA	NA	NA	NA	NA
T2_DN39144_c0_g3_i6	1086	tr|A0A0J8FWM4|A0A0J8FWM4_BETVU	575	71.2	160	44.2	27.83	45	1	607	1083	406	565	3.2e-55	Uncharacterized protein	BVRB_1g000750	Beta vulgaris subsp. vulgaris	NA	integral component of membrane [GO:0016021]	GO:0016021	NA	NA	GO:0016021~integral component of membrane
T2_DN38568_c1_g1_i14	3706	tr|A0A0J8CSV2|A0A0J8CSV2_BETVU	859	88.7	806	65.25	93.83	86	1	409	2826	59	859	0	DNA topoisomerase (EC 5.99.1.2)	BVRB_3g065060	Beta vulgaris subsp. vulgaris	NA	DNA binding [GO:0003677]; DNA topoisomerase type I activity [GO:0003917]; mRNA binding [GO:0003729]; DNA topological change [GO:0006265]	GO:0003677; GO:0003729; GO:0003917; GO:0006265	GO:0003677~DNA binding;GO:0003729~mRNA binding;GO:0003917~DNA topoisomerase type I activity	GO:0006265~DNA topological change	NA
T2_DN39117_c1_g5_i18	5217	tr|A0A0J8CUZ4|A0A0J8CUZ4_BETVU	1654	75.2	1085	62.39	65.6	262	5	1592	4837	571	1651	0	Uncharacterized protein	BVRB_2g038790	Beta vulgaris subsp. vulgaris	NA	ATP binding [GO:0005524]; zinc ion binding [GO:0008270]	GO:0005524; GO:0008270	GO:0005524~ATP binding;GO:0008270~zinc ion binding	NA	NA
T2_DN37707_c2_g6_i1	343	tr|A0A0J8CJ79|A0A0J8CJ79_BETVU	569	78.1	32	27.99	5.62	7	0	114	209	298	329	2e-08	Zeta-carotene desaturase (EC 1.3.5.6) (9,9'-di-cis-zeta-carotene desaturase)	BVRB_4g082030	Beta vulgaris subsp. vulgaris	PATHWAY: Carotenoid biosynthesis; lycopene biosynthesis. {ECO:0000256|RuleBase:RU362008}.	chloroplast [GO:0009507]; chromoplast [GO:0009509]; 7,9,9'-tricis-neurosporene:quinone oxidoreductase activity [GO:0052887]; 9,9'-dicis-carotene:quinone oxidoreductase activity [GO:0052886]; carotene 7,8-desaturase activity [GO:0016719]; 9,9'-di-cis-zeta-carotene desaturation to 7,9,7',9'-tetra-cis-lycopene [GO:0052889]; carotenoid biosynthetic process [GO:0016117]	GO:0009507; GO:0009509; GO:0016117; GO:0016719; GO:0052886; GO:0052887; GO:0052889	GO:0016719~carotene 7,8-desaturase activity;GO:0052886~9,9'-dicis-carotene:quinone oxidoreductase activity;GO:0052887~7,9,9'-tricis-neurosporene:quinone oxidoreductase activity	GO:0016117~carotenoid biosynthetic process;GO:0052889~9,9'-di-cis-zeta-carotene desaturation to 7,9,7',9'-tetra-cis-lycopene	GO:0009507~chloroplast;GO:0009509~chromoplast
T2_DN37335_c6_g3_i13	1705	tr|A0A0K9R3E3|A0A0K9R3E3_SPIOL	267	79.1	153	26.92	57.3	32	0	719	1177	114	266	1.2e-64	Uncharacterized protein	SOVF_116860	Spinacia oleracea (Spinach)	NA	NA	NA	NA	NA	NA
T2_DN38532_c2_g3_i7	1303	tr|A0A0J8EAJ7|A0A0J8EAJ7_BETVU	338	94.8	252	58.02	74.56	13	0	181	936	1	252	2.4e-134	Uncharacterized protein	BVRB_1g018930	Beta vulgaris subsp. vulgaris	NA	hydrolase activity, acting on carbon-nitrogen (but not peptide) bonds, in linear amidines [GO:0016813]; metal ion binding [GO:0046872]	GO:0016813; GO:0046872	GO:0016813~hydrolase activity, acting on carbon-nitrogen (but not peptide) bonds, in linear amidines;GO:0046872~metal ion binding	NA	NA
T2_DN29939_c0_g1_i3	929	tr|A0A0K9R8C3|A0A0K9R8C3_SPIOL	261	90	50	16.15	19.16	5	0	540	689	212	261	1.2e-18	Uncharacterized protein	SOVF_095510	Spinacia oleracea (Spinach)	NA	integral component of membrane [GO:0016021]	GO:0016021	NA	NA	GO:0016021~integral component of membrane
T2_DN35572_c0_g4_i3	2286	tr|A0A0J8CMW9|A0A0J8CMW9_BETVU	462	67.9	315	41.34	68.18	64	2	918	1775	156	462	3.2e-126	Uncharacterized protein	BVRB_4g084060	Beta vulgaris subsp. vulgaris	NA	zinc ion binding [GO:0008270]	GO:0008270	GO:0008270~zinc ion binding	NA	NA
T2_DN37454_c1_g1_i5	2110	tr|A0A0J8ETU8|A0A0J8ETU8_BETVU	226	57.8	268	38.1	100	71	7	20	823	1	226	3e-70	Uncharacterized protein	BVRB_7g157790	Beta vulgaris subsp. vulgaris	NA	integral component of membrane [GO:0016021]	GO:0016021	NA	NA	GO:0016021~integral component of membrane
T2_DN33045_c0_g1_i1	2101	tr|A0A0J8D6C7|A0A0J8D6C7_BETVU	391	53.7	391	55.83	100	179	2	197	1366	1	390	2e-114	Uncharacterized protein	BVRB_1g009430	Beta vulgaris subsp. vulgaris	NA	double-stranded DNA binding [GO:0003690]; regulation of transcription, DNA-templated [GO:0006355]	GO:0003690; GO:0006355	GO:0003690~double-stranded DNA binding	GO:0006355~regulation of transcription, DNA-templated	NA
T2_DN26922_c0_g1_i2	1211	tr|A0A0J8CAU6|A0A0J8CAU6_BETVU	1039	36.6	142	35.18	13.67	77	4	450	842	819	958	5.9e-10	Uncharacterized protein	BVRB_5g113770	Beta vulgaris subsp. vulgaris	NA	ADP binding [GO:0043531]; defense response [GO:0006952]	GO:0006952; GO:0043531	GO:0043531~ADP binding	GO:0006952~defense response	NA
T2_DN37352_c0_g3_i2	3830	tr|D7UD32|D7UD32_VITVI	1052	77.6	1052	82.4	100	185	3	190	3192	1	1052	0	Putative uncharacterized protein	VIT_13s0067g01920	Vitis vinifera (Grape)	NA	cytoplasm [GO:0005737]; nuclear pore [GO:0005643]; nuclear export signal receptor activity [GO:0005049]; Ran GTPase binding [GO:0008536]; protein export from nucleus [GO:0006611]	GO:0005049; GO:0005643; GO:0005737; GO:0006611; GO:0008536	GO:0005049~nuclear export signal receptor activity;GO:0008536~Ran GTPase binding	GO:0006611~protein export from nucleus	GO:0005643~nuclear pore;GO:0005737~cytoplasm
T2_DN12393_c0_g2_i1	335	tr|A0A0J8CS21|A0A0J8CS21_BETVU	487	37.6	85	76.12	17.45	41	3	87	335	172	246	5.4e-06	Uncharacterized protein	BVRB_3g055520	Beta vulgaris subsp. vulgaris	NA	NA	NA	NA	NA	NA
T2_DN19453_c0_g1_i1	552	tr|A0A1D6EBB9|A0A1D6EBB9_MAIZE	113	79.2	72	39.13	63.72	10	2	465	262	1	71	2.2e-20	Uncharacterized protein	NA	Zea mays (Maize)	NA	nucleosome [GO:0000786]; nucleus [GO:0005634]; DNA binding [GO:0003677]	GO:0000786; GO:0003677; GO:0005634	GO:0003677~DNA binding	NA	GO:0000786~nucleosome;GO:0005634~nucleus
T2_DN39519_c1_g1_i1	2765	tr|A0A0K9R3N8|A0A0K9R3N8_SPIOL	518	73.2	377	40.9	72.78	90	4	1207	2322	148	518	1.7e-153	Uncharacterized protein	SOVF_110580	Spinacia oleracea (Spinach)	NA	sequence-specific DNA binding [GO:0043565]; transcription factor activity, sequence-specific DNA binding [GO:0003700]	GO:0003700; GO:0043565	GO:0003700~sequence-specific DNA binding transcription factor activity;GO:0043565~sequence-specific DNA binding	NA	NA
T2_DN34609_c0_g1_i1	1538	tr|A0A0J8CQ52|A0A0J8CQ52_BETVU	242	62.1	243	47.4	100	90	2	159	884	1	242	1.2e-73	Uncharacterized protein	BVRB_3g056820	Beta vulgaris subsp. vulgaris	NA	catalytic activity [GO:0003824]; metabolic process [GO:0008152]	GO:0003824; GO:0008152	GO:0003824~catalytic activity	GO:0008152~metabolic process	NA
T2_DN39207_c1_g10_i3	4078	tr|A0A0J8BT17|A0A0J8BT17_BETVU	1069	72.5	444	32.66	41.53	80	4	385	1590	303	746	1.6e-176	Uncharacterized protein	BVRB_7g168730	Beta vulgaris subsp. vulgaris	NA	cytoplasm [GO:0005737]; arginine-tRNA ligase activity [GO:0004814]; ATP binding [GO:0005524]; glycine-tRNA ligase activity [GO:0004820]; arginyl-tRNA aminoacylation [GO:0006420]; glycyl-tRNA aminoacylation [GO:0006426]	GO:0004814; GO:0004820; GO:0005524; GO:0005737; GO:0006420; GO:0006426	GO:0004814~arginine-tRNA ligase activity;GO:0004820~glycine-tRNA ligase activity;GO:0005524~ATP binding	GO:0006420~arginyl-tRNA aminoacylation;GO:0006426~glycyl-tRNA aminoacylation	GO:0005737~cytoplasm
T2_DN39611_c0_g21_i1	679	tr|A0A166IL58|A0A166IL58_DAUCA	775	94.4	36	15.91	4.65	2	0	51	158	128	163	2.1e-12	Uncharacterized protein	DCAR_003903	Daucus carota subsp. sativus	NA	NA	NA	NA	NA	NA
T2_DN38986_c1_g3_i1	3761	tr|A0A0J8ED95|A0A0J8ED95_BETVU	765	71.3	763	60.86	99.74	218	1	787	3075	3	764	1.1e-288	Uncharacterized protein	BVRB_9g222260	Beta vulgaris subsp. vulgaris	NA	integral component of membrane [GO:0016021]; solute:proton antiporter activity [GO:0015299]; potassium ion transport [GO:0006813]	GO:0006813; GO:0015299; GO:0016021	GO:0015299~solute:proton antiporter activity	GO:0006813~potassium ion transport	GO:0016021~integral component of membrane
T2_DN37427_c0_g1_i6	2593	tr|A0A0K9R0N3|A0A0K9R0N3_SPIOL	602	79.1	627	72.54	100	105	3	246	2123	1	602	2.3e-285	Uncharacterized protein	SOVF_120070	Spinacia oleracea (Spinach)	NA	NA	NA	NA	NA	NA
T2_DN14119_c0_g2_i1	306	tr|A0A0K9RE52|A0A0K9RE52_SPIOL	699	57.6	99	97.06	14.16	42	0	3	299	191	289	2.2e-22	Uncharacterized protein	SOVF_076820	Spinacia oleracea (Spinach)	NA	NA	NA	NA	NA	NA
T2_DN34950_c0_g2_i1	842	tr|O82193|O82193_ARATH	519	92.9	42	14.96	8.09	3	0	69	194	429	470	5.5e-15	Expressed protein (Nucleotide-diphospho-sugar transferases superfamily protein)	At2g19880	Arabidopsis thaliana (Mouse-ear cress)	NA	integral component of membrane [GO:0016021]; transferase activity, transferring glycosyl groups [GO:0016757]	GO:0016021; GO:0016757	GO:0016757~transferase activity, transferring glycosyl groups	NA	GO:0016021~integral component of membrane
T2_DN48158_c0_g1_i1	1221	tr|A0A0J8D2M4|A0A0J8D2M4_BETVU	691	61	333	81.82	48.19	120	5	6	983	361	690	1.2e-108	Uncharacterized protein	BVRB_2g026150	Beta vulgaris subsp. vulgaris	NA	glucan endo-1,3-beta-glucanase activity, C-3 substituted reducing group [GO:0052861]	GO:0052861	GO:0052861~glucan endo-1,3-beta-glucanase activity, C-3 substituted reducing group	NA	NA
T2_DN18749_c0_g1_i1	486	tr|A0A0K9Q9J4|A0A0K9Q9J4_SPIOL	237	79.4	34	20.99	14.35	7	0	1	102	161	194	8.4e-08	Uncharacterized protein	SOVF_209930	Spinacia oleracea (Spinach)	NA	heme binding [GO:0020037]; metal ion binding [GO:0046872]; oxygen binding [GO:0019825]; oxygen transporter activity [GO:0005344]	GO:0005344; GO:0019825; GO:0020037; GO:0046872	GO:0005344~oxygen transporter activity;GO:0019825~oxygen binding;GO:0020037~heme binding;GO:0046872~metal ion binding	NA	NA
T2_DN42195_c0_g1_i1	710	tr|B9RDL8|B9RDL8_RICCO	196	46.4	125	52.82	63.78	62	2	218	580	10	133	1e-22	Putative uncharacterized protein	RCOM_1614400	Ricinus communis (Castor bean)	NA	NA	NA	NA	NA	NA
T2_DN38466_c0_g2_i6	955	tr|A0A0K9RYB6|A0A0K9RYB6_SPIOL	487	73.6	239	75.08	49.08	61	2	42	755	217	454	1.3e-92	Uncharacterized protein	SOVF_015580	Spinacia oleracea (Spinach)	NA	integral component of membrane [GO:0016021]; transmembrane transporter activity [GO:0022857]	GO:0016021; GO:0022857	GO:0022857~transmembrane transporter activity	NA	GO:0016021~integral component of membrane
T2_DN37321_c0_g2_i3	703	tr|A0A0K9RDY5|A0A0K9RDY5_SPIOL	580	82.2	45	19.2	7.76	8	0	115	249	536	580	5.1e-14	Uncharacterized protein	SOVF_077510	Spinacia oleracea (Spinach)	NA	integral component of membrane [GO:0016021]; solute:proton antiporter activity [GO:0015299]	GO:0015299; GO:0016021	GO:0015299~solute:proton antiporter activity	NA	GO:0016021~integral component of membrane
T2_DN38003_c1_g2_i11	1660	tr|A0A0K9RMS6|A0A0K9RMS6_SPIOL	173	76.9	169	30.54	97.69	39	0	170	676	1	169	2.5e-72	Uncharacterized protein	SOVF_055280	Spinacia oleracea (Spinach)	NA	integral component of membrane [GO:0016021]	GO:0016021	NA	NA	GO:0016021~integral component of membrane
T2_DN81405_c0_g1_i1	480	tr|A0A0J8E9C1|A0A0J8E9C1_BETVU	1866	81.6	158	98.75	8.47	29	0	5	478	464	621	1.2e-67	Uncharacterized protein	BVRB_1g021340	Beta vulgaris subsp. vulgaris	NA	NA	NA	NA	NA	NA
T2_DN37508_c1_g2_i5	2723	tr|A0A0J8FWZ8|A0A0J8FWZ8_BETVU	641	72.5	40	4.41	6.24	11	0	1353	1472	65	104	3e-06	Uncharacterized protein	BVRB_1g002120	Beta vulgaris subsp. vulgaris	NA	nucleus [GO:0005634]; phosphorelay signal transduction system [GO:0000160]	GO:0000160; GO:0005634	NA	GO:0000160~phosphorelay signal transduction system	GO:0005634~nucleus
T2_DN34507_c1_g1_i1	717	tr|A0A0K9QCA8|A0A0K9QCA8_SPIOL	892	92.6	202	84.52	22.65	15	0	1	606	177	378	2.3e-107	Uncharacterized protein	SOVF_202260	Spinacia oleracea (Spinach)	NA	NA	NA	NA	NA	NA
T2_DN34352_c0_g1_i1	1872	tr|A0A0J8BE89|A0A0J8BE89_BETVU	461	72.1	466	74.68	100	118	6	250	1629	1	460	5.4e-188	Uncharacterized protein	BVRB_1g021750	Beta vulgaris subsp. vulgaris	NA	NA	NA	NA	NA	NA
T2_DN6759_c0_g3_i1	501	tr|A0A0J8BIS6|A0A0J8BIS6_BETVU	98	72.2	97	58.08	98.98	27	0	59	349	1	97	1.1e-34	Uncharacterized protein	BVRB_9g213550	Beta vulgaris subsp. vulgaris	NA	NA	NA	NA	NA	NA
T2_DN37569_c0_g1_i9	917	tr|A0A0K9RV67|A0A0K9RV67_SPIOL	421	69.8	43	14.07	10.21	13	0	678	806	209	251	2.4e-08	Uncharacterized protein	SOVF_031790	Spinacia oleracea (Spinach)	NA	NA	NA	NA	NA	NA
T2_DN94471_c0_g1_i1	337	tr|A0A0J8D776|A0A0J8D776_BETVU	562	59.3	113	100	20.11	43	1	8	337	14	126	4.6e-29	Uncharacterized protein	BVRB_1g000670	Beta vulgaris subsp. vulgaris	NA	mitochondrion [GO:0005739]	GO:0005739	NA	NA	GO:0005739~mitochondrion
T2_DN37963_c0_g2_i6	646	tr|V4SME6|V4SME6_9ROSI	129	91.4	128	59.44	99.22	11	0	59	442	1	128	2.4e-66	Protein yippee-like	CICLE_v10033070mg	Citrus clementina	NA	metal ion binding [GO:0046872]	GO:0046872	GO:0046872~metal ion binding	NA	NA
T2_DN16953_c0_g1_i1	991	tr|A0A0K9QFU1|A0A0K9QFU1_SPIOL	2388	75.5	330	99.9	13.82	80	1	1	990	86	414	3.8e-140	Uncharacterized protein	SOVF_190340	Spinacia oleracea (Spinach)	NA	retrograde vesicle-mediated transport, Golgi to ER [GO:0006890]	GO:0006890	NA	GO:0006890~retrograde vesicle-mediated transport, Golgi to ER	NA
T2_DN38186_c1_g2_i1	2379	tr|A0A0J8CTD5|A0A0J8CTD5_BETVU	489	71.6	490	61.79	100	106	5	169	1542	1	489	4.2e-185	Uncharacterized protein	BVRB_3g063340	Beta vulgaris subsp. vulgaris	NA	NA	NA	NA	NA	NA
T2_DN24398_c0_g1_i1	1762	tr|A0A0J8DWK0|A0A0J8DWK0_BETVU	400	85.2	399	67.93	99.75	59	0	258	1454	2	400	1.1e-201	Uncharacterized protein	BVRB_010730	Beta vulgaris subsp. vulgaris	NA	integral component of membrane [GO:0016021]	GO:0016021	NA	NA	GO:0016021~integral component of membrane
T2_DN24398_c0_g2_i1	1410	tr|A0A0J8DWK0|A0A0J8DWK0_BETVU	400	73.9	399	84.89	99.75	54	1	56	1102	2	400	2.2e-165	Uncharacterized protein	BVRB_010730	Beta vulgaris subsp. vulgaris	NA	integral component of membrane [GO:0016021]	GO:0016021	NA	NA	GO:0016021~integral component of membrane
T2_DN37167_c0_g3_i1	1502	tr|Q6L3N8|Q6L3N8_SOLDE	1333	53.7	54	10.79	4.05	23	1	968	1129	278	329	1.5e-07	Putative gag-pol polyprotein, identical	SDM1_42t00010	Solanum demissum (Wild potato)	NA	nucleic acid binding [GO:0003676]; DNA integration [GO:0015074]	GO:0003676; GO:0015074	GO:0003676~nucleic acid binding	GO:0015074~DNA integration	NA
T2_DN29783_c0_g1_i3	1822	tr|A0A0J8B540|A0A0J8B540_BETVU	554	82.7	289	47.59	52.17	49	1	619	1485	238	525	4.2e-145	Uncharacterized protein	BVRB_9g226140	Beta vulgaris subsp. vulgaris	NA	nucleic acid binding [GO:0003676]; ubiquitin-protein transferase activity [GO:0004842]; zinc ion binding [GO:0008270]	GO:0003676; GO:0004842; GO:0008270	GO:0003676~nucleic acid binding;GO:0004842~ubiquitin-protein transferase activity;GO:0008270~zinc ion binding	NA	NA
T2_DN32383_c0_g1_i1	1006	tr|A0A0J8DWZ6|A0A0J8DWZ6_BETVU	534	86.6	268	79.92	50.19	36	0	89	892	65	332	1.8e-134	Uncharacterized protein	BVRB_008780	Beta vulgaris subsp. vulgaris	NA	ATP binding [GO:0005524]; calcium ion binding [GO:0005509]; protein kinase activity [GO:0004672]	GO:0004672; GO:0005509; GO:0005524	GO:0004672~protein kinase activity;GO:0005509~calcium ion binding;GO:0005524~ATP binding	NA	NA
T2_DN35747_c0_g1_i4	2058	tr|A0A0J8CHY4|A0A0J8CHY4_BETVU	434	50.1	447	65.16	100	182	11	276	1532	1	434	6.5e-102	Uncharacterized protein	BVRB_4g085660	Beta vulgaris subsp. vulgaris	NA	NA	NA	NA	NA	NA
T2_DN39248_c0_g1_i3	2693	tr|A0A0J8CMJ5|A0A0J8CMJ5_BETVU	671	89.7	671	74.75	100	69	0	348	2360	1	671	0	Uncharacterized protein	BVRB_4g084950	Beta vulgaris subsp. vulgaris	NA	DNA binding [GO:0003677]	GO:0003677	GO:0003677~DNA binding	NA	NA
T2_DN37687_c4_g1_i1	2218	tr|A0A0J8CMB9|A0A0J8CMB9_BETVU	608	85.3	484	65.46	79.61	67	2	49	1491	126	608	3.2e-240	Uncharacterized protein	BVRB_4g085790	Beta vulgaris subsp. vulgaris	NA	integral component of membrane [GO:0016021]	GO:0016021	NA	NA	GO:0016021~integral component of membrane
T2_DN35448_c1_g1_i4	2065	tr|A0A0J8D1P6|A0A0J8D1P6_BETVU	424	81.9	392	56.95	92.45	64	3	453	1613	35	424	1.4e-181	Uncharacterized protein	BVRB_1g007920	Beta vulgaris subsp. vulgaris	NA	DNA binding [GO:0003677]	GO:0003677	GO:0003677~DNA binding	NA	NA
T2_DN34265_c0_g1_i3	2669	tr|A0A0J8CRF1|A0A0J8CRF1_BETVU	499	76.1	502	56.43	100	117	2	319	1824	1	499	5.6e-223	Uncharacterized protein	BVRB_4g073590	Beta vulgaris subsp. vulgaris	NA	nucleus [GO:0005634]; DNA binding [GO:0003677]	GO:0003677; GO:0005634	GO:0003677~DNA binding	NA	GO:0005634~nucleus
T2_DN30968_c0_g1_i1	767	tr|A0A0K9S2F7|A0A0K9S2F7_SPIOL	234	78.6	70	27.38	29.91	15	0	78	287	1	70	8.5e-23	Uncharacterized protein	SOVF_007760	Spinacia oleracea (Spinach)	NA	NA	NA	NA	NA	NA
T2_DN37116_c0_g1_i1	1598	tr|A0A0J8D1J9|A0A0J8D1J9_BETVU	482	83.6	298	55.94	61.83	49	0	271	1164	185	482	7.4e-146	Uncharacterized protein	BVRB_1g000260	Beta vulgaris subsp. vulgaris	NA	NA	NA	NA	NA	NA
T2_DN29940_c1_g1_i2	869	tr|A5BA39|A5BA39_VITVI	1099	65.2	69	23.82	6.28	24	0	154	360	1031	1099	1.8e-16	Putative uncharacterized protein	VITISV_041694	Vitis vinifera (Grape)	NA	nucleic acid binding [GO:0003676]; DNA integration [GO:0015074]	GO:0003676; GO:0015074	GO:0003676~nucleic acid binding	GO:0015074~DNA integration	NA
T2_DN31728_c0_g1_i3	1621	tr|A0A0J8BVE0|A0A0J8BVE0_BETVU	372	72.1	365	67.55	98.12	100	2	114	1205	8	371	1.2e-143	Uncharacterized protein	BVRB_7g168070	Beta vulgaris subsp. vulgaris	NA	NA	NA	NA	NA	NA
T2_DN7675_c0_g1_i1	386	tr|A0A0J8BSQ4|A0A0J8BSQ4_BETVU	720	82.1	106	82.38	14.72	19	0	2	319	615	720	1.2e-41	Uncharacterized protein	BVRB_8g182120	Beta vulgaris subsp. vulgaris	NA	NA	NA	NA	NA	NA
T2_DN36342_c0_g1_i1	2429	tr|A0A0K9QNV9|A0A0K9QNV9_SPIOL	357	91.3	357	44.09	100	31	0	316	1386	1	357	4.7e-184	Fructose-bisphosphate aldolase (EC 4.1.2.13)	SOVF_158110	Spinacia oleracea (Spinach)	PATHWAY: Carbohydrate degradation; glycolysis; D-glyceraldehyde 3-phosphate and glycerone phosphate from D-glucose: step 4/4. {ECO:0000256|SAAS:SAAS00336717}.	fructose-bisphosphate aldolase activity [GO:0004332]; glycolytic process [GO:0006096]	GO:0004332; GO:0006096	GO:0004332~fructose-bisphosphate aldolase activity	GO:0006096~glycolytic process	NA
T2_DN35329_c0_g2_i1	1886	tr|O23864|O23864_9ORYZ	1317	75.3	336	53.45	25.51	83	0	1886	879	982	1317	7.2e-148	Polyprotein	NA	Oryza australiensis	NA	nucleic acid binding [GO:0003676]; zinc ion binding [GO:0008270]; DNA integration [GO:0015074]	GO:0003676; GO:0008270; GO:0015074	GO:0003676~nucleic acid binding;GO:0008270~zinc ion binding	GO:0015074~DNA integration	NA
T2_DN38509_c0_g2_i7	3375	tr|A0A0J8E8X3|A0A0J8E8X3_BETVU	831	73.7	579	51.47	69.68	147	1	313	2049	1	574	1.7e-240	Uncharacterized protein	BVRB_1g022740	Beta vulgaris subsp. vulgaris	NA	NA	NA	NA	NA	NA
T2_DN39072_c2_g4_i5	727	tr|A0A0K9RR63|A0A0K9RR63_SPIOL	1263	42.7	234	96.56	18.53	105	7	85	720	281	507	3.3e-32	Uncharacterized protein	SOVF_037950	Spinacia oleracea (Spinach)	NA	DNA binding [GO:0003677]	GO:0003677	GO:0003677~DNA binding	NA	NA
T2_DN25984_c0_g1_i1	339	tr|A0A0J8BVM7|A0A0J8BVM7_BETVU	258	85	60	53.1	23.26	9	0	145	324	2	61	9e-25	Uncharacterized protein	BVRB_7g173240	Beta vulgaris subsp. vulgaris	NA	oxidoreductase activity [GO:0016491]	GO:0016491	GO:0016491~oxidoreductase activity	NA	NA
T2_DN38665_c1_g1_i1	979	tr|A0A0J8CXK4|A0A0J8CXK4_BETVU	128	83.8	130	39.84	100	19	1	99	488	1	128	1.6e-50	Cytochrome b-c1 complex subunit 7	BVRB_2g043200	Beta vulgaris subsp. vulgaris	NA	mitochondrial respiratory chain complex III [GO:0005750]; mitochondrial electron transport, ubiquinol to cytochrome c [GO:0006122]	GO:0005750; GO:0006122	NA	GO:0006122~mitochondrial electron transport, ubiquinol to cytochrome c	GO:0005750~mitochondrial respiratory chain complex III
T2_DN39387_c4_g1_i1	2046	tr|A0A0K9QW47|A0A0K9QW47_SPIOL	554	87.7	227	33.28	40.97	28	0	547	1227	80	306	2.5e-114	Uncharacterized protein	SOVF_139570	Spinacia oleracea (Spinach)	NA	cytoplasm [GO:0005737]; ATP binding [GO:0005524]; methionine-tRNA ligase activity [GO:0004825]; methionyl-tRNA aminoacylation [GO:0006431]	GO:0004825; GO:0005524; GO:0005737; GO:0006431	GO:0004825~methionine-tRNA ligase activity;GO:0005524~ATP binding	GO:0006431~methionyl-tRNA aminoacylation	GO:0005737~cytoplasm
T2_DN82740_c0_g1_i1	344	tr|A0A166A312|A0A166A312_DAUCA	668	79.4	34	29.65	5.09	7	0	110	9	558	591	2.5e-06	Uncharacterized protein	DCAR_009438	Daucus carota subsp. sativus	NA	nucleus [GO:0005634]; ATP binding [GO:0005524]; helicase activity [GO:0004386]; RNA binding [GO:0003723]	GO:0003723; GO:0004386; GO:0005524; GO:0005634	GO:0003723~RNA binding;GO:0004386~helicase activity;GO:0005524~ATP binding	NA	GO:0005634~nucleus
T2_DN27285_c0_g1_i1	840	tr|A0A0K9RUB0|A0A0K9RUB0_SPIOL	1176	90.2	174	62.14	14.8	17	0	317	838	4	177	1.2e-89	Uncharacterized protein	SOVF_027320	Spinacia oleracea (Spinach)	NA	regulation of photoperiodism, flowering [GO:2000028]	GO:2000028	NA	GO:2000028~regulation of photoperiodism, flowering	NA
T2_DN37759_c0_g5_i1	608	tr|A0A0K9QEW2|A0A0K9QEW2_SPIOL	522	80.5	41	20.23	7.85	7	1	355	477	1	40	5.9e-11	Uncharacterized protein	SOVF_193710	Spinacia oleracea (Spinach)	NA	metal ion binding [GO:0046872]	GO:0046872	GO:0046872~metal ion binding	NA	NA
T2_DN25148_c0_g1_i1	544	tr|A0A0K9QE35|A0A0K9QE35_SPIOL	393	77.9	77	42.46	19.59	16	1	1	228	314	390	2.9e-25	Uncharacterized protein	SOVF_189480	Spinacia oleracea (Spinach)	NA	protein serine/threonine phosphatase activity [GO:0004722]	GO:0004722	GO:0004722~protein serine/threonine phosphatase activity	NA	NA
T2_DN34684_c0_g1_i8	2342	tr|A0A0J8CZU9|A0A0J8CZU9_BETVU	595	86.7	399	51.11	67.06	52	1	216	1409	29	427	2.7e-197	Uncharacterized protein	BVRB_1g012490	Beta vulgaris subsp. vulgaris	NA	cytoplasm [GO:0005737]; imidazoleglycerol-phosphate synthase activity [GO:0000107]; oxo-acid-lyase activity [GO:0016833]; histidine biosynthetic process [GO:0000105]	GO:0000105; GO:0000107; GO:0005737; GO:0016833	GO:0000107~imidazoleglycerol-phosphate synthase activity;GO:0016833~oxo-acid-lyase activity	GO:0000105~histidine biosynthetic process	GO:0005737~cytoplasm
T2_DN55733_c0_g1_i1	501	tr|A0A1D1XNL9|A0A1D1XNL9_9ARAE	123	62.1	116	69.46	94.31	44	0	10	357	6	121	2.8e-30	40S ribosomal protein S25 (Fragment)	RpS25_0 g.40070	Anthurium amnicola	NA	ribosome [GO:0005840]	GO:0005840	NA	NA	GO:0005840~ribosome
T2_DN27979_c0_g1_i1	615	tr|K4AK85|K4AK85_SETIT	56	57.1	49	23.9	87.5	20	1	170	316	1	48	5.8e-06	Uncharacterized protein	SETIT_039308mg	Setaria italica (Foxtail millet) (Panicum italicum)	NA	NA	NA	NA	NA	NA
T2_DN28911_c1_g1_i1	762	tr|A0A0J8D730|A0A0J8D730_BETVU	186	65.1	186	73.23	100	65	0	72	629	1	186	3.3e-67	Uncharacterized protein	BVRB_1g001790	Beta vulgaris subsp. vulgaris	NA	integral component of membrane [GO:0016021]; zinc ion binding [GO:0008270]	GO:0008270; GO:0016021	GO:0008270~zinc ion binding	NA	GO:0016021~integral component of membrane
T2_DN35984_c2_g1_i12	825	tr|A0A0R0ENM9|A0A0R0ENM9_SOYBN	549	59.5	215	78.18	39.16	85	1	820	182	180	394	6.3e-64	Uncharacterized protein	GLYMA_19G172200	Glycine max (Soybean) (Glycine hispida)	NA	ATP binding [GO:0005524]	GO:0005524	GO:0005524~ATP binding	NA	NA
T2_DN38196_c0_g1_i20	1505	tr|A0A0J8C297|A0A0J8C297_BETVU	677	86.4	323	64.39	47.71	41	2	2	967	244	564	5e-152	Uncharacterized protein	BVRB_6g145820	Beta vulgaris subsp. vulgaris	NA	ATP binding [GO:0005524]; protein folding [GO:0006457]	GO:0005524; GO:0006457	GO:0005524~ATP binding	GO:0006457~protein folding	NA
T2_DN9724_c0_g1_i1	351	tr|A0A0J8FJT3|A0A0J8FJT3_BETVU	338	87.8	115	98.29	34.02	14	0	2	346	47	161	1.2e-48	Uncharacterized protein	BVRB_3g053170	Beta vulgaris subsp. vulgaris	NA	chloroplast [GO:0009507]	GO:0009507	NA	NA	GO:0009507~chloroplast
T2_DN35649_c0_g1_i4	668	tr|A0A0J8CIM0|A0A0J8CIM0_BETVU	464	49.4	83	37.28	17.89	40	2	264	509	346	427	1.8e-08	Uncharacterized protein	BVRB_4g082780	Beta vulgaris subsp. vulgaris	NA	transcription initiation from RNA polymerase II promoter [GO:0006367]	GO:0006367	NA	GO:0006367~transcription initiation from RNA polymerase II promoter	NA
T2_DN64007_c0_g1_i1	302	tr|A0A0J8BDB5|A0A0J8BDB5_BETVU	630	69.1	68	67.55	10.79	21	0	3	206	563	630	7e-21	Uncharacterized protein	BVRB_4g097130	Beta vulgaris subsp. vulgaris	NA	integral component of membrane [GO:0016021]; ATP binding [GO:0005524]; protein tyrosine kinase activity [GO:0004713]	GO:0004713; GO:0005524; GO:0016021	GO:0004713~protein tyrosine kinase activity;GO:0005524~ATP binding	NA	GO:0016021~integral component of membrane
T2_DN25874_c1_g1_i1	2526	tr|A0A0J8CDZ7|A0A0J8CDZ7_BETVU	335	79.1	350	41.57	100	58	1	629	1678	1	335	7.4e-156	Uncharacterized protein	BVRB_5g104800	Beta vulgaris subsp. vulgaris	NA	protein tyrosine phosphatase activity [GO:0004725]; protein tyrosine/serine/threonine phosphatase activity [GO:0008138]	GO:0004725; GO:0008138	GO:0004725~protein tyrosine phosphatase activity;GO:0008138~protein tyrosine/serine/threonine phosphatase activity	NA	NA
T2_DN69688_c0_g1_i1	323	tr|A0A0J8B4J8|A0A0J8B4J8_BETVU	447	48.1	79	73.37	17.67	41	0	26	262	353	431	2.8e-12	Uncharacterized protein	BVRB_015370	Beta vulgaris subsp. vulgaris	NA	NA	NA	NA	NA	NA
T2_DN27277_c0_g2_i1	372	tr|A0A0J8B8V1|A0A0J8B8V1_BETVU	521	63.8	80	64.52	15.36	29	0	130	369	409	488	2.7e-22	Uncharacterized protein	BVRB_9g225330	Beta vulgaris subsp. vulgaris	NA	DNA binding [GO:0003677]	GO:0003677	GO:0003677~DNA binding	NA	NA
T2_DN39055_c0_g2_i3	801	tr|A0A0J8CSS9|A0A0J8CSS9_BETVU	629	62.4	85	31.84	13.51	32	0	176	430	94	178	9.2e-20	Uncharacterized protein	BVRB_3g062280	Beta vulgaris subsp. vulgaris	NA	N-acetyltransferase activity [GO:0008080]	GO:0008080	GO:0008080~N-acetyltransferase activity	NA	NA
T2_DN70321_c0_g1_i1	571	tr|A0A0J8E5C2|A0A0J8E5C2_BETVU	612	91.2	160	84.06	26.14	14	0	570	91	274	433	4.8e-79	Uncharacterized protein	BVRB_4g093350	Beta vulgaris subsp. vulgaris	NA	NA	NA	NA	NA	NA
T2_DN33522_c0_g4_i3	478	tr|A0A0J8EEL3|A0A0J8EEL3_BETVU	1882	96.6	29	18.2	1.54	1	0	37	123	250	278	3.7e-08	Uncharacterized protein	BVRB_9g214150	Beta vulgaris subsp. vulgaris	NA	plasma membrane [GO:0005886]; ubiquitin-protein transferase activity [GO:0004842]; DNA endoreduplication [GO:0042023]; trichome branching [GO:0010091]	GO:0004842; GO:0005886; GO:0010091; GO:0042023	GO:0004842~ubiquitin-protein transferase activity	GO:0010091~trichome branching;GO:0042023~DNA endoreduplication	GO:0005886~plasma membrane
T2_DN26713_c0_g2_i2	1022	tr|A0A0K9QFY2|A0A0K9QFY2_SPIOL	174	89.2	74	21.72	42.53	8	0	727	948	98	171	5.4e-33	Uncharacterized protein	SOVF_188990	Spinacia oleracea (Spinach)	NA	nucleus [GO:0005634]; DNA binding [GO:0003677]; zinc ion binding [GO:0008270]; positive regulation of transcription, DNA-templated [GO:0045893]	GO:0003677; GO:0005634; GO:0008270; GO:0045893	GO:0003677~DNA binding;GO:0008270~zinc ion binding	GO:0045893~positive regulation of transcription, DNA-templated	GO:0005634~nucleus
T2_DN38330_c0_g1_i2	2883	tr|A0A0J8BZG9|A0A0J8BZG9_BETVU	815	76.9	796	82.83	97.67	183	1	207	2591	20	815	0	Uncharacterized protein	BVRB_7g174780	Beta vulgaris subsp. vulgaris	NA	NA	NA	NA	NA	NA
T2_DN39041_c1_g9_i3	4760	tr|A0A0K9RZ07|A0A0K9RZ07_SPIOL	1425	67.4	1440	90.76	100	418	19	130	4341	1	1425	0	Uncharacterized protein	SOVF_013160	Spinacia oleracea (Spinach)	NA	Golgi membrane [GO:0000139]; COPII vesicle coating [GO:0048208]	GO:0000139; GO:0048208	NA	GO:0048208~COPII vesicle coating	GO:0000139~Golgi membrane
T2_DN36315_c0_g1_i3	1222	tr|A0A0J8BF42|A0A0J8BF42_BETVU	878	87.5	336	82.49	38.27	42	0	149	1156	1	336	2.5e-165	Uncharacterized protein	BVRB_1g018280	Beta vulgaris subsp. vulgaris	NA	ATP binding [GO:0005524]	GO:0005524	GO:0005524~ATP binding	NA	NA
T2_DN77490_c0_g1_i1	416	tr|A0A0J8BNI0|A0A0J8BNI0_BETVU	407	62.9	97	69.95	23.83	32	2	281	3	230	326	1.1e-21	Uncharacterized protein	BVRB_9g215630	Beta vulgaris subsp. vulgaris	NA	NA	NA	NA	NA	NA
T2_DN34161_c0_g1_i1	1769	tr|A0A0J8BC95|A0A0J8BC95_BETVU	325	82	323	54.78	99.38	58	0	192	1160	1	323	4.8e-146	Uncharacterized protein	BVRB_3g066020	Beta vulgaris subsp. vulgaris	NA	ribokinase activity [GO:0004747]; D-ribose metabolic process [GO:0006014]	GO:0004747; GO:0006014	GO:0004747~ribokinase activity	GO:0006014~D-ribose metabolic process	NA
T2_DN38290_c0_g1_i2	2068	tr|A0A0K9QS82|A0A0K9QS82_SPIOL	519	84.5	406	58.9	78.23	63	0	160	1377	42	447	4.1e-205	Uncharacterized protein	SOVF_147200	Spinacia oleracea (Spinach)	NA	integral component of membrane [GO:0016021]; aspartic-type endopeptidase activity [GO:0004190]	GO:0004190; GO:0016021	GO:0004190~aspartic-type endopeptidase activity	NA	GO:0016021~integral component of membrane
T2_DN34359_c0_g1_i1	1159	tr|A0A0K9RLD1|A0A0K9RLD1_SPIOL	845	55.9	295	76.36	34.91	115	2	179	1060	8	288	1e-72	Uncharacterized protein	SOVF_059060	Spinacia oleracea (Spinach)	NA	Golgi transport complex [GO:0017119]; intra-Golgi vesicle-mediated transport [GO:0006891]	GO:0006891; GO:0017119	NA	GO:0006891~intra-Golgi vesicle-mediated transport	GO:0017119~Golgi transport complex
T2_DN36219_c0_g2_i2	2837	tr|A0A0K9QFZ0|A0A0K9QFZ0_SPIOL	357	70.9	344	36.38	96.36	99	1	157	1188	10	352	2.3e-137	Uncharacterized protein (Fragment)	SOVF_183460	Spinacia oleracea (Spinach)	NA	ATP binding [GO:0005524]; protein kinase activity [GO:0004672]	GO:0004672; GO:0005524	GO:0004672~protein kinase activity;GO:0005524~ATP binding	NA	NA
T2_DN35412_c0_g2_i1	800	tr|A0A1D6KNX4|A0A1D6KNX4_MAIZE	834	41.5	265	99.38	31.77	134	2	795	1	384	627	1.4e-55	Uncharacterized protein	NA	Zea mays (Maize)	NA	NA	NA	NA	NA	NA
T2_DN30675_c0_g1_i2	1325	tr|A0A0J8BU46|A0A0J8BU46_BETVU	317	78.2	294	66.57	92.74	60	2	83	952	1	294	2.7e-125	Alkyl transferase (EC 2.5.1.-)	BVRB_7g172260	Beta vulgaris subsp. vulgaris	NA	transferase activity, transferring alkyl or aryl (other than methyl) groups [GO:0016765]	GO:0016765	GO:0016765~transferase activity, transferring alkyl or aryl (other than methyl) groups	NA	NA
T2_DN37846_c1_g2_i2	521	tr|A0A166EGP4|A0A166EGP4_DAUCA	208	76.2	63	36.28	30.29	15	0	217	405	78	140	1.3e-19	Peptidyl-prolyl cis-trans isomerase (PPIase) (EC 5.2.1.8)	DCAR_007378	Daucus carota subsp. sativus	NA	peptidyl-prolyl cis-trans isomerase activity [GO:0003755]; protein folding [GO:0006457]	GO:0003755; GO:0006457	GO:0003755~peptidyl-prolyl cis-trans isomerase activity	GO:0006457~protein folding	NA
T2_DN54303_c0_g1_i1	353	tr|A0A0J8CBG8|A0A0J8CBG8_BETVU	301	89	82	69.69	27.24	9	0	107	352	1	82	1.2e-35	Bidirectional sugar transporter SWEET	BVRB_5g112900	Beta vulgaris subsp. vulgaris	NA	integral component of membrane [GO:0016021]; plasma membrane [GO:0005886]; sucrose transmembrane transporter activity [GO:0008515]	GO:0005886; GO:0008515; GO:0016021	GO:0008515~sucrose transmembrane transporter activity	NA	GO:0005886~plasma membrane;GO:0016021~integral component of membrane
T2_DN33094_c0_g1_i5	1395	tr|A0A0J8CR92|A0A0J8CR92_BETVU	328	70.3	232	49.89	70.73	66	2	416	1111	100	328	1.9e-84	Uncharacterized protein	BVRB_4g072990	Beta vulgaris subsp. vulgaris	NA	catalytic activity [GO:0003824]; coenzyme binding [GO:0050662]	GO:0003824; GO:0050662	GO:0003824~catalytic activity;GO:0050662~coenzyme binding	NA	NA
T2_DN32186_c2_g1_i1	1942	tr|A0A0J8CD79|A0A0J8CD79_BETVU	443	73.4	443	68.43	100	113	2	210	1523	1	443	8.9e-186	Uncharacterized protein	BVRB_5g121260	Beta vulgaris subsp. vulgaris	NA	metal ion binding [GO:0046872]	GO:0046872	GO:0046872~metal ion binding	NA	NA
T2_DN35795_c0_g1_i1	2594	tr|A0A0J8BZJ9|A0A0J8BZJ9_BETVU	594	73.1	409	47.3	68.86	102	2	508	1713	3	410	2.7e-169	Uncharacterized protein	BVRB_7g175760	Beta vulgaris subsp. vulgaris	NA	cytoplasm [GO:0005737]; nucleus [GO:0005634]; ATP binding [GO:0005524]; protein serine/threonine kinase activity [GO:0004674]; protein autophosphorylation [GO:0046777]	GO:0004674; GO:0005524; GO:0005634; GO:0005737; GO:0046777	GO:0004674~protein serine/threonine kinase activity;GO:0005524~ATP binding	GO:0046777~protein autophosphorylation	GO:0005634~nucleus;GO:0005737~cytoplasm
T2_DN37857_c0_g1_i1	374	tr|A0A078J4K6|A0A078J4K6_BRANA	1271	97.1	34	27.27	2.68	1	0	272	373	145	178	6.2e-11	Structural maintenance of chromosomes protein	BnaAnng14600D GSBRNA2T00022266001	Brassica napus (Rape)	NA	cohesin complex [GO:0008278]; nucleus [GO:0005634]; ATP binding [GO:0005524]; chromatin binding [GO:0003682]; DNA repair [GO:0006281]; mitotic sister chromatid cohesion [GO:0007064]	GO:0003682; GO:0005524; GO:0005634; GO:0006281; GO:0007064; GO:0008278	GO:0003682~chromatin binding;GO:0005524~ATP binding	GO:0006281~DNA repair;GO:0007064~mitotic sister chromatid cohesion	GO:0005634~nucleus;GO:0008278~cohesin complex
T2_DN19046_c0_g2_i1	500	tr|A0A0J8C3A3|A0A0J8C3A3_BETVU	147	60.4	106	63.6	72.11	38	3	62	370	1	105	2.3e-24	Uncharacterized protein	BVRB_6g144750	Beta vulgaris subsp. vulgaris	NA	NA	NA	NA	NA	NA
T2_DN39621_c2_g7_i9	1979	tr|A0A0J8CWW3|A0A0J8CWW3_BETVU	152	78.5	130	19.71	85.53	28	0	268	657	1	130	2.7e-52	Uncharacterized protein	BVRB_2g023980	Beta vulgaris subsp. vulgaris	NA	NA	NA	NA	NA	NA
T2_DN27656_c0_g2_i1	546	tr|A0A0K9QAJ2|A0A0K9QAJ2_SPIOL	222	73.7	175	96.15	78.83	43	1	2	517	48	222	8e-76	Uncharacterized protein	SOVF_201080	Spinacia oleracea (Spinach)	NA	NA	NA	NA	NA	NA
T2_DN28816_c0_g1_i1	618	tr|A0A059DB19|A0A059DB19_EUCGR	71	75.4	69	33.5	97.18	17	0	71	277	1	69	5.6e-25	Uncharacterized protein	EUGRSUZ_B03883	Eucalyptus grandis (Flooded gum)	NA	integral component of membrane [GO:0016021]	GO:0016021	NA	NA	GO:0016021~integral component of membrane
T2_DN21542_c0_g1_i1	392	tr|A0A0J8D2S5|A0A0J8D2S5_BETVU	515	62	71	54.34	13.79	24	2	187	390	2	72	5.3e-13	Uncharacterized protein	BVRB_1g000810	Beta vulgaris subsp. vulgaris	NA	NA	NA	NA	NA	NA
T2_DN38452_c0_g3_i13	919	tr|A0A0J8F4J2|A0A0J8F4J2_BETVU	261	67.9	56	18.28	21.46	18	0	359	526	1	56	7.3e-13	Uncharacterized protein	BVRB_5g113840	Beta vulgaris subsp. vulgaris	NA	plasma membrane [GO:0005886]	GO:0005886	NA	NA	GO:0005886~plasma membrane
T2_DN36321_c0_g10_i5	374	tr|A0A067KDB6|A0A067KDB6_JATCU	636	93.3	75	60.16	11.79	5	0	148	372	138	212	4.3e-36	S-acyltransferase (EC 2.3.1.225) (Palmitoyltransferase)	JCGZ_16992	Jatropha curcas (Barbados nut)	NA	integral component of membrane [GO:0016021]; protein-cysteine S-palmitoyltransferase activity [GO:0019706]; zinc ion binding [GO:0008270]	GO:0008270; GO:0016021; GO:0019706	GO:0008270~zinc ion binding;GO:0019706~protein-cysteine S-palmitoyltransferase activity	NA	GO:0016021~integral component of membrane
T2_DN3229_c0_g1_i1	690	tr|A0A0J8C994|A0A0J8C994_BETVU	645	79.1	177	76.96	27.44	31	3	2	523	472	645	4.9e-70	Uncharacterized protein	BVRB_6g138290	Beta vulgaris subsp. vulgaris	NA	NA	NA	NA	NA	NA
T2_DN36309_c0_g1_i1	1829	tr|F6HEA1|F6HEA1_VITVI	521	48.9	503	82.5	96.55	228	6	142	1599	29	519	8e-136	Putative uncharacterized protein	VIT_16s0039g00920	Vitis vinifera (Grape)	NA	membrane [GO:0016020]; heme binding [GO:0020037]; iron ion binding [GO:0005506]; oxidoreductase activity, acting on paired donors, with incorporation or reduction of molecular oxygen, NAD(P)H as one donor, and incorporation of one atom of oxygen [GO:0016709]; secondary metabolite biosynthetic process [GO:0044550]	GO:0005506; GO:0016020; GO:0016709; GO:0020037; GO:0044550	GO:0005506~iron ion binding;GO:0016709~oxidoreductase activity, acting on paired donors, with incorporation or reduction of molecular oxygen, NAD(P)H as one donor, and incorporation of one atom of oxygen;GO:0020037~heme binding	GO:0044550~secondary metabolite biosynthetic process	GO:0016020~membrane
T2_DN33170_c0_g1_i1	1615	tr|A0A0J8CR94|A0A0J8CR94_BETVU	311	61.6	305	56.66	98.07	101	4	162	1067	20	311	1e-94	Uncharacterized protein	BVRB_3g054630	Beta vulgaris subsp. vulgaris	NA	ribosome [GO:0005840]; rRNA binding [GO:0019843]; structural constituent of ribosome [GO:0003735]; translation [GO:0006412]	GO:0003735; GO:0005840; GO:0006412; GO:0019843	GO:0003735~structural constituent of ribosome;GO:0019843~rRNA binding	GO:0006412~translation	GO:0005840~ribosome
T2_DN39039_c3_g3_i20	1986	tr|A0A0J8CN66|A0A0J8CN66_BETVU	424	54.3	385	58.16	90.8	162	4	198	1328	1	379	9.1e-101	Uncharacterized protein	BVRB_3g063030	Beta vulgaris subsp. vulgaris	NA	NA	NA	NA	NA	NA
T2_DN37577_c2_g10_i6	1620	tr|A0A0J8C8A8|A0A0J8C8A8_BETVU	611	90.7	408	75.56	66.78	38	0	21	1244	204	611	5.7e-210	Uncharacterized protein	BVRB_6g128260	Beta vulgaris subsp. vulgaris	NA	cytoplasm [GO:0005737]; acetyl-CoA:L-glutamate N-acetyltransferase activity [GO:0004042]; arginine biosynthetic process [GO:0006526]	GO:0004042; GO:0005737; GO:0006526	GO:0004042~acetyl-CoA:L-glutamate N-acetyltransferase activity	GO:0006526~arginine biosynthetic process	GO:0005737~cytoplasm
T2_DN24355_c1_g1_i1	964	tr|A0A0J8B8H0|A0A0J8B8H0_BETVU	678	85.7	321	99.9	47.35	46	0	2	964	321	641	1.3e-164	Uncharacterized protein	BVRB_002140	Beta vulgaris subsp. vulgaris	NA	integral component of membrane [GO:0016021]; O-acyltransferase activity [GO:0008374]; lipid metabolic process [GO:0006629]	GO:0006629; GO:0008374; GO:0016021	GO:0008374~O-acyltransferase activity	GO:0006629~lipid metabolic process	GO:0016021~integral component of membrane
T2_DN35762_c3_g2_i1	2846	tr|A0A0J8BXG3|A0A0J8BXG3_BETVU	694	85.5	696	73.37	100	99	1	381	2468	1	694	0	Uncharacterized protein	BVRB_7g168770	Beta vulgaris subsp. vulgaris	NA	integral component of membrane [GO:0016021]	GO:0016021	NA	NA	GO:0016021~integral component of membrane
T2_DN38385_c2_g7_i25	1232	tr|A0A022QF26|A0A022QF26_ERYGU	761	90.9	55	13.39	7.23	5	0	836	1000	418	472	4.4e-21	Uncharacterized protein	MIMGU_mgv1a001773mg	Erythranthe guttata (Yellow monkey flower) (Mimulus guttatus)	NA	1-phosphatidylinositol-4-phosphate 5-kinase activity [GO:0016308]; ATP binding [GO:0005524]	GO:0005524; GO:0016308	GO:0005524~ATP binding;GO:0016308~1-phosphatidylinositol-4-phosphate 5-kinase activity	NA	NA
T2_DN35997_c0_g3_i7	2531	tr|A0A0K9QED0|A0A0K9QED0_SPIOL	727	81.9	648	76.81	89.13	111	3	242	2185	1	642	2.2e-301	Uncharacterized protein	SOVF_188720	Spinacia oleracea (Spinach)	NA	NA	NA	NA	NA	NA
T2_DN29873_c0_g1_i1	2409	tr|A0A0J8B6M9|A0A0J8B6M9_BETVU	409	76.3	409	50.93	100	92	3	791	2008	3	409	1.5e-177	Uncharacterized protein	BVRB_8g201090	Beta vulgaris subsp. vulgaris	NA	nucleus [GO:0005634]; sequence-specific DNA binding [GO:0043565]; transcription factor activity, sequence-specific DNA binding [GO:0003700]	GO:0003700; GO:0005634; GO:0043565	GO:0003700~sequence-specific DNA binding transcription factor activity;GO:0043565~sequence-specific DNA binding	NA	GO:0005634~nucleus
T2_DN30315_c0_g1_i3	1767	tr|A0A0J8CS91|A0A0J8CS91_BETVU	339	87.9	91	15.45	26.84	9	1	1120	1392	234	322	3.7e-37	Probable magnesium transporter	BVRB_3g065660	Beta vulgaris subsp. vulgaris	NA	early endosome [GO:0005769]; integral component of membrane [GO:0016021]; plasma membrane [GO:0005886]; magnesium ion transmembrane transporter activity [GO:0015095]	GO:0005769; GO:0005886; GO:0015095; GO:0016021	GO:0015095~magnesium ion transmembrane transporter activity	NA	GO:0005769~early endosome;GO:0005886~plasma membrane;GO:0016021~integral component of membrane
T2_DN33562_c0_g2_i4	1504	tr|A0A0J8D419|A0A0J8D419_BETVU	1107	69.4	98	19.55	8.85	30	0	872	1165	211	308	8.9e-32	Uncharacterized protein	BVRB_2g031330	Beta vulgaris subsp. vulgaris	NA	integral component of membrane [GO:0016021]; hydrolase activity, acting on ester bonds [GO:0016788]	GO:0016021; GO:0016788	GO:0016788~hydrolase activity, acting on ester bonds	NA	GO:0016021~integral component of membrane
T2_DN38092_c0_g3_i1	4183	tr|A0A0J8BHV6|A0A0J8BHV6_BETVU	1013	77	805	57.73	79.47	174	6	427	2835	1	796	0	Uncharacterized protein	BVRB_9g218400	Beta vulgaris subsp. vulgaris	NA	integral component of membrane [GO:0016021]; phosphatidylinositol binding [GO:0035091]	GO:0016021; GO:0035091	GO:0035091~phosphatidylinositol binding	NA	GO:0016021~integral component of membrane
T2_DN57160_c0_g1_i1	502	tr|A0A0J8BRN8|A0A0J8BRN8_BETVU	1295	96	25	14.94	1.93	1	0	76	2	1212	1236	6.2e-06	Uncharacterized protein	BVRB_8g186180	Beta vulgaris subsp. vulgaris	NA	glycogen (starch) synthase activity [GO:0004373]; starch binding [GO:2001070]	GO:0004373; GO:2001070	GO:0004373~glycogen (starch) synthase activity;GO:2001070~starch binding	NA	NA
T2_DN22170_c0_g2_i1	1165	tr|A0A0J8CLH5|A0A0J8CLH5_BETVU	189	66.9	145	37.34	76.72	47	1	162	593	1	145	1.8e-48	Uncharacterized protein	BVRB_4g071330	Beta vulgaris subsp. vulgaris	NA	nucleus [GO:0005634]	GO:0005634	NA	NA	GO:0005634~nucleus
T2_DN38485_c1_g3_i3	2211	tr|A0A0J8BVV2|A0A0J8BVV2_BETVU	441	82.8	442	59.97	100	75	1	162	1487	1	441	3.6e-215	Uncharacterized protein	BVRB_7g174010	Beta vulgaris subsp. vulgaris	NA	zinc ion binding [GO:0008270]	GO:0008270	GO:0008270~zinc ion binding	NA	NA
T2_DN38573_c0_g3_i4	1936	tr|A0A0K9RRQ0|A0A0K9RRQ0_SPIOL	862	76.8	254	39.36	29.47	59	0	1303	542	547	800	4.7e-110	Uncharacterized protein	SOVF_036140	Spinacia oleracea (Spinach)	NA	ATP binding [GO:0005524]; protein kinase activity [GO:0004672]; ubiquitin-protein transferase activity [GO:0004842]	GO:0004672; GO:0004842; GO:0005524	GO:0004672~protein kinase activity;GO:0004842~ubiquitin-protein transferase activity;GO:0005524~ATP binding	NA	NA
T2_DN35137_c0_g1_i1	1563	tr|A0A0K9RTT3|A0A0K9RTT3_SPIOL	318	73.9	329	63.15	100	73	6	110	1090	1	318	8.6e-131	Uncharacterized protein	SOVF_036160	Spinacia oleracea (Spinach)	NA	integral component of membrane [GO:0016021]; iron ion binding [GO:0005506]; oxidoreductase activity [GO:0016491]; fatty acid biosynthetic process [GO:0006633]	GO:0005506; GO:0006633; GO:0016021; GO:0016491	GO:0005506~iron ion binding;GO:0016491~oxidoreductase activity	GO:0006633~fatty acid biosynthetic process	GO:0016021~integral component of membrane
T2_DN31095_c0_g1_i3	2454	tr|A0A0J8CEL2|A0A0J8CEL2_BETVU	355	90.8	217	26.53	61.13	20	0	1379	2029	139	355	4.7e-107	Uncharacterized protein	BVRB_5g099290	Beta vulgaris subsp. vulgaris	NA	integral component of membrane [GO:0016021]; transmembrane transport [GO:0055085]	GO:0016021; GO:0055085	NA	GO:0055085~transmembrane transport	GO:0016021~integral component of membrane
T2_DN30948_c0_g1_i1	412	tr|A0A0K9Q940|A0A0K9Q940_SPIOL	431	81.5	54	39.32	12.53	10	0	250	411	375	428	2.4e-19	Uncharacterized protein	SOVF_205650	Spinacia oleracea (Spinach)	NA	aspartic-type endopeptidase activity [GO:0004190]; lipid metabolic process [GO:0006629]	GO:0004190; GO:0006629	GO:0004190~aspartic-type endopeptidase activity	GO:0006629~lipid metabolic process	NA
T2_DN27791_c0_g2_i1	1040	tr|D7U506|D7U506_VITVI	802	54.9	346	99.81	43.14	156	0	3	1040	154	499	1.9e-105	Putative uncharacterized protein	VIT_03s0038g02870	Vitis vinifera (Grape)	NA	intracellular membrane-bounded organelle [GO:0043231]; endonuclease activity [GO:0004519]; RNA binding [GO:0003723]; zinc ion binding [GO:0008270]; RNA modification [GO:0009451]	GO:0003723; GO:0004519; GO:0008270; GO:0009451; GO:0043231	GO:0003723~RNA binding;GO:0004519~endonuclease activity;GO:0008270~zinc ion binding	GO:0009451~RNA modification	GO:0043231~intracellular membrane-bounded organelle
T2_DN43930_c0_g1_i1	352	tr|A0A0K9QU50|A0A0K9QU50_SPIOL	827	88	117	99.72	14.15	14	0	2	352	467	583	6.8e-52	Uncharacterized protein	SOVF_140470	Spinacia oleracea (Spinach)	NA	integral component of membrane [GO:0016021]	GO:0016021	NA	NA	GO:0016021~integral component of membrane
T2_DN37832_c0_g1_i12	1491	tr|A0A0E0LZ04|A0A0E0LZ04_ORYPU	330	51.2	344	69.22	100	134	4	190	1191	9	328	4.9e-83	Uncharacterized protein	NA	Oryza punctata (Red rice)	NA	NA	NA	NA	NA	NA
T2_DN38029_c1_g3_i8	814	tr|A0A0J8BZX4|A0A0J8BZX4_BETVU	648	86.7	60	22.11	9.26	8	0	566	745	481	540	4.1e-23	Uncharacterized protein	BVRB_6g153790	Beta vulgaris subsp. vulgaris	NA	Golgi apparatus [GO:0005794]; integral component of membrane [GO:0016021]; carbohydrate binding [GO:0030246]; UDP-galactose:N-glycan beta-1,3-galactosyltransferase activity [GO:0010488]; Lewis a epitope biosynthetic process [GO:0010493]; protein glycosylation [GO:0006486]	GO:0005794; GO:0006486; GO:0010488; GO:0010493; GO:0016021; GO:0030246	GO:0010488~UDP-galactose:N-glycan beta-1,3-galactosyltransferase activity;GO:0030246~carbohydrate binding	GO:0006486~protein glycosylation;GO:0010493~Lewis a epitope biosynthetic process	GO:0005794~Golgi apparatus;GO:0016021~integral component of membrane
T2_DN34719_c0_g1_i1	1240	tr|A0A0K9RP91|A0A0K9RP91_SPIOL	432	87.6	226	54.68	52.31	28	0	176	853	207	432	5.5e-112	Uncharacterized protein	SOVF_044150	Spinacia oleracea (Spinach)	NA	NA	NA	NA	NA	NA
T2_DN29571_c0_g1_i1	2928	tr|A0A0K9RLH9|A0A0K9RLH9_SPIOL	652	77.8	652	66.8	100	142	2	420	2366	1	652	2.5e-293	Uncharacterized protein	SOVF_053190	Spinacia oleracea (Spinach)	NA	integral component of membrane [GO:0016021]; transmembrane transport [GO:0055085]	GO:0016021; GO:0055085	NA	GO:0055085~transmembrane transport	GO:0016021~integral component of membrane
T2_DN16591_c0_g1_i1	1409	tr|A0A0J8D3X4|A0A0J8D3X4_BETVU	316	70.5	132	28.11	41.77	38	1	322	714	1	132	3.8e-45	Peroxidase (EC 1.11.1.7)	BVRB_2g029810	Beta vulgaris subsp. vulgaris	NA	extracellular region [GO:0005576]; heme binding [GO:0020037]; metal ion binding [GO:0046872]; peroxidase activity [GO:0004601]; hydrogen peroxide catabolic process [GO:0042744]; response to oxidative stress [GO:0006979]	GO:0004601; GO:0005576; GO:0006979; GO:0020037; GO:0042744; GO:0046872	GO:0004601~peroxidase activity;GO:0020037~heme binding;GO:0046872~metal ion binding	GO:0006979~response to oxidative stress;GO:0042744~hydrogen peroxide catabolic process	GO:0005576~extracellular region
T2_DN30815_c0_g2_i3	1425	tr|A0A0J8CM44|A0A0J8CM44_BETVU	315	81	315	66.32	100	60	0	171	1115	1	315	1.3e-144	Annexin	BVRB_4g073520	Beta vulgaris subsp. vulgaris	NA	calcium ion binding [GO:0005509]; calcium-dependent phospholipid binding [GO:0005544]; response to cold [GO:0009409]; response to heat [GO:0009408]; response to salt stress [GO:0009651]; response to water deprivation [GO:0009414]	GO:0005509; GO:0005544; GO:0009408; GO:0009409; GO:0009414; GO:0009651	GO:0005509~calcium ion binding;GO:0005544~calcium-dependent phospholipid binding	GO:0009408~response to heat;GO:0009409~response to cold;GO:0009414~response to water deprivation;GO:0009651~response to salt stress	NA
T2_DN32553_c0_g1_i3	1790	tr|A0A0J8BAD9|A0A0J8BAD9_BETVU	291	94.2	291	48.77	100	17	0	254	1126	1	291	1.2e-149	Uncharacterized protein	BVRB_7g180450	Beta vulgaris subsp. vulgaris	NA	membrane [GO:0016020]	GO:0016020	NA	NA	GO:0016020~membrane
T2_DN35533_c1_g1_i2	762	tr|A0A0K9S3B9|A0A0K9S3B9_SPIOL	55	85.5	55	21.65	100	8	0	185	349	1	55	3.6e-21	Uncharacterized protein	SOVF_005030	Spinacia oleracea (Spinach)	NA	integral component of membrane [GO:0016021]	GO:0016021	NA	NA	GO:0016021~integral component of membrane
T2_DN32403_c0_g1_i4	1764	tr|A0A0K9S3P8|A0A0K9S3P8_SPIOL	235	84	131	22.28	55.74	21	0	587	979	33	163	5.5e-57	Uncharacterized protein	SOVF_001710	Spinacia oleracea (Spinach)	NA	integral component of membrane [GO:0016021]	GO:0016021	NA	NA	GO:0016021~integral component of membrane
T2_DN37627_c0_g1_i9	1126	tr|A0A0J8BCW5|A0A0J8BCW5_BETVU	390	89.7	117	31.17	30	12	0	775	1125	189	305	3.9e-56	Uncharacterized protein	BVRB_2g047210	Beta vulgaris subsp. vulgaris	NA	3-dehydroquinate synthase activity [GO:0003856]; oxidoreductase activity [GO:0016491]; aromatic amino acid family biosynthetic process [GO:0009073]	GO:0003856; GO:0009073; GO:0016491	GO:0003856~3-dehydroquinate synthase activity;GO:0016491~oxidoreductase activity	GO:0009073~aromatic amino acid family biosynthetic process	NA
T2_DN87610_c0_g1_i1	363	tr|A0A072UXB8|A0A072UXB8_MEDTR	664	69.2	52	42.98	7.83	16	0	1	156	448	499	4.6e-11	GTP-binding protein EngB, putative	MTR_3g466440	Medicago truncatula (Barrel medic) (Medicago tribuloides)	NA	GTP binding [GO:0005525]; magnesium ion binding [GO:0000287]	GO:0000287; GO:0005525	GO:0000287~magnesium ion binding;GO:0005525~GTP binding	NA	NA
T2_DN18613_c0_g1_i1	345	tr|A0A1D5ZZ84|A0A1D5ZZ84_WHEAT	576	42.1	114	99.13	19.79	37	3	1	342	334	418	2.3e-12	Uncharacterized protein	NA	Triticum aestivum (Wheat)	NA	integral component of membrane [GO:0016021]; transporter activity [GO:0005215]; sodium ion transport [GO:0006814]; transmembrane transport [GO:0055085]	GO:0005215; GO:0006814; GO:0016021; GO:0055085	GO:0005215~transporter activity	GO:0006814~sodium ion transport;GO:0055085~transmembrane transport	GO:0016021~integral component of membrane
T2_DN33604_c1_g1_i4	594	tr|F6HS67|F6HS67_VITVI	610	89.4	161	81.31	26.39	17	0	27	509	50	210	6.3e-82	Putative uncharacterized protein	VIT_05s0051g00830	Vitis vinifera (Grape)	NA	chloroplast stroma [GO:0009570]; copper ion binding [GO:0005507]; dihydroxy-acid dehydratase activity [GO:0004160]; branched-chain amino acid biosynthetic process [GO:0009082]; embryo sac development [GO:0009553]; pollen development [GO:0009555]; response to salt stress [GO:0009651]; root development [GO:0048364]	GO:0004160; GO:0005507; GO:0009082; GO:0009553; GO:0009555; GO:0009570; GO:0009651; GO:0048364	GO:0004160~dihydroxy-acid dehydratase activity;GO:0005507~copper ion binding	GO:0009082~branched-chain amino acid biosynthetic process;GO:0009553~embryo sac development;GO:0009555~pollen development;GO:0009651~response to salt stress;GO:0048364~root development	GO:0009570~chloroplast stroma
T2_DN26646_c0_g2_i2	919	tr|A0A1D6HEP0|A0A1D6HEP0_MAIZE	682	60.2	103	33.62	15.1	31	1	611	919	486	578	1.5e-26	Uncharacterized protein	NA	Zea mays (Maize)	NA	NA	NA	NA	NA	NA
T2_DN45751_c0_g1_i1	367	tr|K4A1T1|K4A1T1_SETIT	606	55	60	49.05	9.9	27	0	9	188	289	348	2.5e-09	Uncharacterized protein	SETIT_032826mg	Setaria italica (Foxtail millet) (Panicum italicum)	NA	NA	NA	NA	NA	NA
T2_DN2873_c0_g1_i1	748	tr|A0A0J8EHQ1|A0A0J8EHQ1_BETVU	383	42.4	245	98.26	63.97	131	3	15	737	139	377	2.5e-43	Uncharacterized protein	BVRB_9g204500	Beta vulgaris subsp. vulgaris	NA	NA	NA	NA	NA	NA
T2_DN35393_c0_g1_i4	2026	tr|A0A0K9QRG4|A0A0K9QRG4_SPIOL	705	47.3	353	52.27	50.07	178	5	340	1377	18	369	2e-79	Uncharacterized protein	SOVF_149430	Spinacia oleracea (Spinach)	NA	ATP binding [GO:0005524]	GO:0005524	GO:0005524~ATP binding	NA	NA
T2_DN27858_c0_g1_i5	864	tr|A0A0K9S250|A0A0K9S250_SPIOL	324	87.4	119	41.32	36.73	15	0	133	489	138	256	2.2e-51	Uncharacterized protein	SOVF_008650	Spinacia oleracea (Spinach)	NA	integral component of membrane [GO:0016021]	GO:0016021	NA	NA	GO:0016021~integral component of membrane
T2_DN31450_c0_g5_i10	2925	tr|A0A0J8B2Q3|A0A0J8B2Q3_BETVU	420	78.1	256	26.26	60.95	56	0	630	1397	154	409	1.9e-115	Uncharacterized protein	BVRB_008570	Beta vulgaris subsp. vulgaris	NA	plasma membrane [GO:0005886]; phosphoric diester hydrolase activity [GO:0008081]; lipid metabolic process [GO:0006629]	GO:0005886; GO:0006629; GO:0008081	GO:0008081~phosphoric diester hydrolase activity	GO:0006629~lipid metabolic process	GO:0005886~plasma membrane
T2_DN39531_c0_g2_i2	2245	tr|A0A0K9RC95|A0A0K9RC95_SPIOL	664	84.4	218	29.13	32.83	31	2	518	1168	80	295	2e-104	Uncharacterized protein	SOVF_082990	Spinacia oleracea (Spinach)	NA	endoplasmic reticulum membrane [GO:0005789]; integral component of membrane [GO:0016021]; sulfuric ester hydrolase activity [GO:0008484]; transferase activity [GO:0016740]; GPI anchor biosynthetic process [GO:0006506]	GO:0005789; GO:0006506; GO:0008484; GO:0016021; GO:0016740	GO:0008484~sulfuric ester hydrolase activity;GO:0016740~transferase activity	GO:0006506~GPI anchor biosynthetic process	GO:0005789~endoplasmic reticulum membrane;GO:0016021~integral component of membrane
T2_DN38669_c0_g1_i1	758	tr|A0A0D3EX77|A0A0D3EX77_9ORYZ	568	75.6	131	51.85	23.06	32	0	343	735	70	200	2.4e-49	Uncharacterized protein	NA	Oryza barthii	NA	ATP binding [GO:0005524]; protein serine/threonine kinase activity [GO:0004674]	GO:0004674; GO:0005524	GO:0004674~protein serine/threonine kinase activity;GO:0005524~ATP binding	NA	NA
T2_DN36333_c0_g2_i4	1661	tr|A0A0K9RM71|A0A0K9RM71_SPIOL	384	71.6	141	25.47	36.72	38	2	952	1371	237	376	7.2e-51	Uncharacterized protein	SOVF_056390	Spinacia oleracea (Spinach)	NA	integral component of membrane [GO:0016021]	GO:0016021	NA	NA	GO:0016021~integral component of membrane
T2_DN30235_c0_g2_i1	366	tr|A0A059BGL8|A0A059BGL8_EUCGR	386	85.7	35	28.69	9.07	5	0	262	366	349	383	1.7e-08	Uncharacterized protein	EUGRSUZ_G02550	Eucalyptus grandis (Flooded gum)	NA	NA	NA	NA	NA	NA
T2_DN39004_c0_g4_i24	2799	tr|A0A0B0NU41|A0A0B0NU41_GOSAR	741	68.6	51	5.47	6.88	14	1	444	590	404	454	2e-08	Methylcrotonoyl-CoA carboxylase subunit alpha, mitochondrial	F383_17786	Gossypium arboreum (Tree cotton) (Gossypium nanking)	NA	ATP binding [GO:0005524]; biotin carboxylase activity [GO:0004075]; metal ion binding [GO:0046872]	GO:0004075; GO:0005524; GO:0046872	GO:0004075~biotin carboxylase activity;GO:0005524~ATP binding;GO:0046872~metal ion binding	NA	NA
T2_DN4163_c0_g1_i1	604	tr|A0A1D1YTG6|A0A1D1YTG6_9ARAE	409	98	199	98.84	48.66	4	0	7	603	171	369	5e-111	Tubulin alpha chain (Fragment)	alphaTub84B g.98079	Anthurium amnicola	NA	microtubule [GO:0005874]; GTP binding [GO:0005525]; GTPase activity [GO:0003924]; structural constituent of cytoskeleton [GO:0005200]; microtubule-based process [GO:0007017]	GO:0003924; GO:0005200; GO:0005525; GO:0005874; GO:0007017	GO:0003924~GTPase activity;GO:0005200~structural constituent of cytoskeleton;GO:0005525~GTP binding	GO:0007017~microtubule-based process	GO:0005874~microtubule
T2_DN26904_c0_g1_i1	597	tr|A0A0J8CXJ9|A0A0J8CXJ9_BETVU	303	70.6	170	85.43	56.11	34	5	93	596	1	156	4.2e-54	Uncharacterized protein	BVRB_2g026080	Beta vulgaris subsp. vulgaris	NA	GTP binding [GO:0005525]; GTPase activity [GO:0003924]; magnesium ion binding [GO:0000287]	GO:0000287; GO:0003924; GO:0005525	GO:0000287~magnesium ion binding;GO:0003924~GTPase activity;GO:0005525~GTP binding	NA	NA
T2_DN35191_c0_g3_i7	1219	tr|A0A0J8BC60|A0A0J8BC60_BETVU	192	92.7	192	47.25	100	14	0	296	871	1	192	4.7e-100	Anaphase-promoting complex subunit 10	BVRB_4g091840	Beta vulgaris subsp. vulgaris	NA	anaphase-promoting complex [GO:0005680]; nuclear body [GO:0016604]; anaphase-promoting complex-dependent catabolic process [GO:0031145]; cell division [GO:0051301]; cell proliferation [GO:0008283]; mitotic nuclear division [GO:0007067]; negative regulation of DNA endoreduplication [GO:0032876]; phloem or xylem histogenesis [GO:0010087]; regulation of mitotic metaphase/anaphase transition [GO:0030…	GO:0005680; GO:0007067; GO:0008283; GO:0010087; GO:0016604; GO:0030071; GO:0031145; GO:0032876; GO:0051301	NA	GO:0007067~mitotic nuclear division;GO:0008283~cell proliferation;GO:0010087~phloem or xylem histogenesis;GO:0030071~regulation of mitotic metaphase/anaphase transition;GO:0031145~anaphase-promoting complex-dependent proteasomal ubiquitin-dependent protein catabolic process;GO:0032876~negative regulation of DNA endoreduplication;GO:0051301~cell division	GO:0005680~anaphase-promoting complex;GO:0016604~nuclear body
T2_DN38155_c0_g2_i5	912	tr|A0A0J8DZE5|A0A0J8DZE5_BETVU	146	78.2	87	28.62	59.59	19	0	264	524	1	87	4.1e-32	Uncharacterized protein	BVRB_000530	Beta vulgaris subsp. vulgaris	NA	NA	NA	NA	NA	NA
T2_DN31896_c0_g1_i2	1360	tr|A0A0K9QVN7|A0A0K9QVN7_SPIOL	290	82.2	264	58.24	91.03	46	1	159	947	19	282	1.6e-120	Uncharacterized protein	SOVF_136230	Spinacia oleracea (Spinach)	NA	intracellular [GO:0005622]; intracellular protein transport [GO:0006886]	GO:0005622; GO:0006886	NA	GO:0006886~intracellular protein transport	GO:0005622~intracellular
T2_DN27071_c0_g1_i1	873	tr|A0A0J8BCS4|A0A0J8BCS4_BETVU	372	68.2	66	22.68	17.74	21	0	2	199	306	371	2.1e-17	Uncharacterized protein	BVRB_5g123950	Beta vulgaris subsp. vulgaris	NA	membrane [GO:0016020]; ubiquitin-protein transferase activity [GO:0004842]; zinc ion binding [GO:0008270]; megagametogenesis [GO:0009561]; microgametogenesis [GO:0055046]; proteasomal protein catabolic process [GO:0010498]; regulation of cell cycle [GO:0051726]	GO:0004842; GO:0008270; GO:0009561; GO:0010498; GO:0016020; GO:0051726; GO:0055046	GO:0004842~ubiquitin-protein transferase activity;GO:0008270~zinc ion binding	GO:0009561~megagametogenesis;GO:0010498~proteasomal protein catabolic process;GO:0051726~regulation of cell cycle;GO:0055046~microgametogenesis	GO:0016020~membrane
T2_DN35849_c0_g1_i1	2043	tr|A0A1D6GGV4|A0A1D6GGV4_MAIZE	685	43.6	140	20.56	20.44	53	2	1785	1366	515	628	1.9e-21	Uncharacterized protein	NA	Zea mays (Maize)	NA	NA	NA	NA	NA	NA
T2_DN34875_c0_g1_i1	1688	tr|A0A0K9RJJ1|A0A0K9RJJ1_SPIOL	316	69	326	57.94	100	91	2	355	1332	1	316	1.1e-120	Uncharacterized protein	SOVF_059350	Spinacia oleracea (Spinach)	NA	phosphatase activity [GO:0016791]	GO:0016791	GO:0016791~phosphatase activity	NA	NA
T2_DN70894_c0_g1_i1	373	tr|A0A0K9RTD2|A0A0K9RTD2_SPIOL	451	94.7	94	75.6	20.84	5	0	88	369	345	438	9.5e-44	Uncharacterized protein	SOVF_037270	Spinacia oleracea (Spinach)	NA	NA	NA	NA	NA	NA
T2_DN30333_c0_g1_i1	504	tr|A5AVX7|A5AVX7_VITVI	777	35.5	141	83.93	18.15	84	3	8	430	177	310	7.8e-17	Putative uncharacterized protein	VITISV_004703	Vitis vinifera (Grape)	NA	nucleic acid binding [GO:0003676]; zinc ion binding [GO:0008270]	GO:0003676; GO:0008270	GO:0003676~nucleic acid binding;GO:0008270~zinc ion binding	NA	NA
T2_DN30170_c0_g1_i2	346	tr|A0A061EWE9|A0A061EWE9_THECC	333	86.2	87	75.43	26.13	12	0	66	326	247	333	1.3e-39	Peroxisomal membrane 22 kDa family protein isoform 2	TCM_023800	Theobroma cacao (Cacao) (Cocoa)	NA	integral component of membrane [GO:0016021]	GO:0016021	NA	NA	GO:0016021~integral component of membrane
T2_DN22705_c0_g1_i1	362	tr|A0A0K9R9Y2|A0A0K9R9Y2_SPIOL	655	91.6	119	98.62	18.17	10	0	6	362	21	139	7.2e-57	Uncharacterized protein (Fragment)	SOVF_090570	Spinacia oleracea (Spinach)	NA	Ku70:Ku80 complex [GO:0043564]; ATP-dependent DNA helicase activity [GO:0004003]; damaged DNA binding [GO:0003684]; telomeric DNA binding [GO:0042162]; DNA recombination [GO:0006310]; double-strand break repair via nonhomologous end joining [GO:0006303]; telomere maintenance [GO:0000723]	GO:0000723; GO:0003684; GO:0004003; GO:0006303; GO:0006310; GO:0042162; GO:0043564	GO:0003684~damaged DNA binding;GO:0004003~ATP-dependent DNA helicase activity;GO:0042162~telomeric DNA binding	GO:0000723~telomere maintenance;GO:0006303~double-strand break repair via nonhomologous end joining;GO:0006310~DNA recombination	GO:0043564~Ku70:Ku80 complex
T2_DN16090_c0_g1_i1	444	tr|A0A0J8B812|A0A0J8B812_BETVU	792	82.7	98	66.22	12.37	17	0	150	443	466	563	7.5e-40	Uncharacterized protein	BVRB_6g155420	Beta vulgaris subsp. vulgaris	NA	cytoplasm [GO:0005737]; ATP binding [GO:0005524]; glutamine-tRNA ligase activity [GO:0004819]; glutaminyl-tRNA aminoacylation [GO:0006425]	GO:0004819; GO:0005524; GO:0005737; GO:0006425	GO:0004819~glutamine-tRNA ligase activity;GO:0005524~ATP binding	GO:0006425~glutaminyl-tRNA aminoacylation	GO:0005737~cytoplasm
T2_DN26214_c0_g1_i1	891	tr|A0A0J8B6C6|A0A0J8B6C6_BETVU	149	75.2	149	50.17	100	37	0	91	537	1	149	1.9e-58	Uncharacterized protein	BVRB_008990	Beta vulgaris subsp. vulgaris	NA	NA	NA	NA	NA	NA
T2_DN27689_c0_g1_i3	1515	tr|A0A0J8BGY7|A0A0J8BGY7_BETVU	382	84.4	379	75.05	99.21	55	1	209	1333	1	379	1.2e-180	Uncharacterized protein	BVRB_2g045990	Beta vulgaris subsp. vulgaris	NA	ATP binding [GO:0005524]; protein serine/threonine kinase activity [GO:0004674]	GO:0004674; GO:0005524	GO:0004674~protein serine/threonine kinase activity;GO:0005524~ATP binding	NA	NA
T2_DN14108_c0_g2_i1	926	tr|A0A0J8B4L3|A0A0J8B4L3_BETVU	104	75	96	31.1	92.31	24	0	211	498	5	100	4.6e-31	Uncharacterized protein	BVRB_001700	Beta vulgaris subsp. vulgaris	NA	integral component of membrane [GO:0016021]; mitochondrial outer membrane [GO:0005741]; intracellular protein transport [GO:0006886]	GO:0005741; GO:0006886; GO:0016021	NA	GO:0006886~intracellular protein transport	GO:0005741~mitochondrial outer membrane;GO:0016021~integral component of membrane
T2_DN35676_c0_g1_i2	1222	tr|A0A0K9RPM2|A0A0K9RPM2_SPIOL	695	79.2	197	48.36	28.35	41	0	282	872	497	693	8.6e-86	Uncharacterized protein	SOVF_042820	Spinacia oleracea (Spinach)	NA	methyltransferase activity [GO:0008168]; protein methylation [GO:0006479]	GO:0006479; GO:0008168	GO:0008168~methyltransferase activity	GO:0006479~protein methylation	NA
T2_DN35661_c0_g2_i3	2538	tr|A0A0J8DX36|A0A0J8DX36_BETVU	685	83.8	690	81.56	100	104	3	67	2127	1	685	0	Translation factor GUF1 homolog, chloroplastic (EC 3.6.5.n1) (Elongation factor 4 homolog) (EF-4) (GTPase GUF1 homolog) (Ribosomal back-translocase)	BVRB_008250	Beta vulgaris subsp. vulgaris	NA	chloroplast [GO:0009507]; GTP binding [GO:0005525]; GTPase activity [GO:0003924]; positive regulation of translation [GO:0045727]; translation [GO:0006412]	GO:0003924; GO:0005525; GO:0006412; GO:0009507; GO:0045727	GO:0003924~GTPase activity;GO:0005525~GTP binding	GO:0006412~translation;GO:0045727~positive regulation of translation	GO:0009507~chloroplast
T2_DN34469_c0_g3_i2	1583	tr|V4LW48|V4LW48_EUTSA	186	90.5	63	11.94	33.87	6	0	289	477	1	63	9e-27	Uncharacterized protein	EUTSA_v10006256mg	Eutrema salsugineum (Saltwater cress) (Sisymbrium salsugineum)	NA	NA	NA	NA	NA	NA
T2_DN39002_c1_g1_i3	1070	tr|B9RHH0|B9RHH0_RICCO	441	52.8	180	50.47	40.82	78	2	547	1068	1	179	9.1e-39	Arginine/serine rich splicing factor sf4/14, putative	RCOM_1526370	Ricinus communis (Castor bean)	NA	RNA binding [GO:0003723]; RNA processing [GO:0006396]	GO:0003723; GO:0006396	GO:0003723~RNA binding	GO:0006396~RNA processing	NA
T2_DN24275_c0_g1_i1	643	tr|A0A0K9RSY7|A0A0K9RSY7_SPIOL	385	40.9	132	61.59	34.29	70	3	172	558	177	303	8.8e-13	Uncharacterized protein	SOVF_032790	Spinacia oleracea (Spinach)	NA	NA	NA	NA	NA	NA
T2_DN36702_c0_g5_i3	2055	tr|A0A0J8C0E9|A0A0J8C0E9_BETVU	425	77.1	398	58.1	93.65	82	3	536	1705	1	397	2.8e-169	Uncharacterized protein	BVRB_6g148730	Beta vulgaris subsp. vulgaris	NA	ATP binding [GO:0005524]; pantothenate kinase activity [GO:0004594]; coenzyme A biosynthetic process [GO:0015937]	GO:0004594; GO:0005524; GO:0015937	GO:0004594~pantothenate kinase activity;GO:0005524~ATP binding	GO:0015937~coenzyme A biosynthetic process	NA
T2_DN18841_c0_g1_i1	513	tr|A0A0K9QMJ0|A0A0K9QMJ0_SPIOL	1459	74.4	168	98.25	11.51	41	1	3	506	640	805	3.6e-70	Uncharacterized protein	SOVF_162410	Spinacia oleracea (Spinach)	NA	integral component of membrane [GO:0016021]; ATP binding [GO:0005524]; ATPase activity [GO:0016887]; transport [GO:0006810]	GO:0005524; GO:0006810; GO:0016021; GO:0016887	GO:0005524~ATP binding;GO:0016887~ATPase activity	GO:0006810~transport	GO:0016021~integral component of membrane
T2_DN23794_c0_g1_i1	306	tr|M5VZK9|M5VZK9_PRUPE	270	75.8	91	89.22	33.7	22	0	1	273	176	266	3.6e-33	Uncharacterized protein	PRUPE_ppa009959mg	Prunus persica (Peach) (Amygdalus persica)	NA	oxidoreductase activity [GO:0016491]	GO:0016491	GO:0016491~oxidoreductase activity	NA	NA
T2_DN34484_c0_g2_i6	939	tr|A0A0K9RIW7|A0A0K9RIW7_SPIOL	313	90.2	244	77.96	77.96	23	1	104	832	1	244	1.5e-122	Uncharacterized protein	SOVF_067480	Spinacia oleracea (Spinach)	NA	zinc ion binding [GO:0008270]; DNA-templated transcription, initiation [GO:0006352]; regulation of transcription, DNA-templated [GO:0006355]	GO:0006352; GO:0006355; GO:0008270	GO:0008270~zinc ion binding	GO:0006352~DNA-templated transcription, initiation;GO:0006355~regulation of transcription, DNA-templated	NA
T2_DN25231_c0_g2_i1	1045	tr|A0A0J8CY50|A0A0J8CY50_BETVU	930	70.6	262	75.22	28.17	77	0	145	930	183	444	8.1e-101	Uncharacterized protein	BVRB_2g043470	Beta vulgaris subsp. vulgaris	NA	NA	NA	NA	NA	NA
T2_DN35375_c1_g3_i1	742	tr|A0A0J8E235|A0A0J8E235_BETVU	937	48.6	245	99.06	26.15	116	2	6	740	530	764	2.4e-54	Uncharacterized protein	BVRB_7g178330	Beta vulgaris subsp. vulgaris	NA	integral component of membrane [GO:0016021]; cellular response to salicylic acid stimulus [GO:0071446]; regulation of defense response [GO:0031347]; regulation of salicylic acid mediated signaling pathway [GO:2000031]	GO:0016021; GO:0031347; GO:0071446; GO:2000031	NA	GO:0031347~regulation of defense response;GO:0071446~cellular response to salicylic acid stimulus;GO:2000031~regulation of salicylic acid mediated signaling pathway	GO:0016021~integral component of membrane
T2_DN31869_c0_g1_i6	1430	tr|A0A0K9RLI9|A0A0K9RLI9_SPIOL	128	71.6	116	24.34	90.62	2	1	446	793	44	128	3.1e-34	Uncharacterized protein	SOVF_053290	Spinacia oleracea (Spinach)	NA	intracellular ribonucleoprotein complex [GO:0030529]; nuclear-transcribed mRNA catabolic process [GO:0000956]	GO:0000956; GO:0030529	NA	GO:0000956~nuclear-transcribed mRNA catabolic process	GO:0030529~ribonucleoprotein complex
T2_DN38130_c0_g1_i11	3909	tr|A0A0J8B8L0|A0A0J8B8L0_BETVU	1017	78.1	778	59.71	76.5	161	6	1139	3457	244	1017	0	Uncharacterized protein	BVRB_001590	Beta vulgaris subsp. vulgaris	NA	nucleic acid binding [GO:0003676]; nucleotide binding [GO:0000166]; zinc ion binding [GO:0008270]	GO:0000166; GO:0003676; GO:0008270	GO:0000166~nucleotide binding;GO:0003676~nucleic acid binding;GO:0008270~zinc ion binding	NA	NA
T2_DN31515_c0_g1_i4	2330	tr|A0A0J8BP35|A0A0J8BP35_BETVU	570	77.1	597	76.87	100	110	1	17	1807	1	570	3.2e-270	Uncharacterized protein	BVRB_9g211700	Beta vulgaris subsp. vulgaris	NA	RNA binding [GO:0003723]; RNA methyltransferase activity [GO:0008173]; response to cold [GO:0009409]; RNA processing [GO:0006396]	GO:0003723; GO:0006396; GO:0008173; GO:0009409	GO:0003723~RNA binding;GO:0008173~RNA methyltransferase activity	GO:0006396~RNA processing;GO:0009409~response to cold	NA
T2_DN36299_c0_g1_i5	3496	tr|A0A0J8CAF0|A0A0J8CAF0_BETVU	889	67.8	762	65.39	85.71	231	4	367	2625	133	889	6.6e-288	Uncharacterized protein	BVRB_6g132960	Beta vulgaris subsp. vulgaris	NA	chloroplast [GO:0009507]; nucleus [GO:0005634]; damaged DNA binding [GO:0003684]; nucleotide-excision repair [GO:0006289]	GO:0003684; GO:0005634; GO:0006289; GO:0009507	GO:0003684~damaged DNA binding	GO:0006289~nucleotide-excision repair	GO:0005634~nucleus;GO:0009507~chloroplast
T2_DN39545_c0_g1_i16	3870	tr|A0A0K9RBV0|A0A0K9RBV0_SPIOL	1387	69	758	58.76	54.65	225	3	141	2405	5	755	8.6e-297	DNA ligase (EC 6.5.1.1)	SOVF_088680	Spinacia oleracea (Spinach)	NA	ATP binding [GO:0005524]; DNA binding [GO:0003677]; DNA ligase (ATP) activity [GO:0003910]; DNA biosynthetic process [GO:0071897]; DNA ligation involved in DNA repair [GO:0051103]; DNA recombination [GO:0006310]; DNA replication [GO:0006260]	GO:0003677; GO:0003910; GO:0005524; GO:0006260; GO:0006310; GO:0051103; GO:0071897	GO:0003677~DNA binding;GO:0003910~DNA ligase (ATP) activity;GO:0005524~ATP binding	GO:0006260~DNA replication;GO:0006310~DNA recombination;GO:0051103~DNA ligation involved in DNA repair;GO:0071897~DNA biosynthetic process	NA
T2_DN38535_c0_g2_i3	2004	tr|A0A0J8F7J7|A0A0J8F7J7_BETVU	442	70.4	230	34.43	52.04	66	2	369	1058	1	228	2.5e-82	Uncharacterized protein	BVRB_5g098850	Beta vulgaris subsp. vulgaris	NA	integral component of membrane [GO:0016021]; protein insertion into membrane [GO:0051205]	GO:0016021; GO:0051205	NA	GO:0051205~protein insertion into membrane	GO:0016021~integral component of membrane
T2_DN30895_c0_g4_i1	1964	tr|A0A0K9RW17|A0A0K9RW17_SPIOL	288	79.8	302	46.13	100	43	3	104	997	1	288	1.4e-130	Ubiquitin thioesterase (EC 3.4.19.12)	SOVF_021560	Spinacia oleracea (Spinach)	NA	nucleus [GO:0005634]; NEDD8-specific protease activity [GO:0019784]; thiol-dependent ubiquitin-specific protease activity [GO:0004843]; protein K48-linked deubiquitination [GO:0071108]	GO:0004843; GO:0005634; GO:0019784; GO:0071108	GO:0004843~ubiquitin-specific protease activity;GO:0019784~NEDD8-specific protease activity	GO:0071108~protein K48-linked deubiquitination	GO:0005634~nucleus
T2_DN39228_c1_g4_i1	550	tr|A0A0K9R3G1|A0A0K9R3G1_SPIOL	480	81.9	72	39.27	15	13	0	1	216	408	479	1.2e-23	Uncharacterized protein	SOVF_111150	Spinacia oleracea (Spinach)	NA	catalytic activity [GO:0003824]; pyridoxal phosphate binding [GO:0030170]; biosynthetic process [GO:0009058]	GO:0003824; GO:0009058; GO:0030170	GO:0003824~catalytic activity;GO:0030170~pyridoxal phosphate binding	GO:0009058~biosynthetic process	NA
T2_DN36603_c0_g1_i2	2294	tr|A0A0J8EPV6|A0A0J8EPV6_BETVU	765	93.2	619	80.95	80.92	42	0	191	2047	147	765	0	Uncharacterized protein	BVRB_7g171610	Beta vulgaris subsp. vulgaris	NA	chloroplast [GO:0009507]; cytosol [GO:0005829]; 5-methyltetrahydropteroyltriglutamate-homocysteine S-methyltransferase activity [GO:0003871]; methionine synthase activity [GO:0008705]; zinc ion binding [GO:0008270]	GO:0003871; GO:0005829; GO:0008270; GO:0008705; GO:0009507	GO:0003871~5-methyltetrahydropteroyltriglutamate-homocysteine S-methyltransferase activity;GO:0008270~zinc ion binding;GO:0008705~methionine synthase activity	NA	GO:0005829~cytosol;GO:0009507~chloroplast
T2_DN38910_c0_g1_i10	1620	tr|A0A0K9Q7E5|A0A0K9Q7E5_SPIOL	432	69.8	431	79.81	99.77	100	3	172	1374	1	431	3.4e-170	Serine/threonine-protein phosphatase (EC 3.1.3.16)	SOVF_212170	Spinacia oleracea (Spinach)	NA	phosphoprotein phosphatase activity [GO:0004721]	GO:0004721	GO:0004721~phosphoprotein phosphatase activity	NA	NA
T2_DN35633_c0_g9_i2	1181	tr|A0A0K9RV42|A0A0K9RV42_SPIOL	177	47.6	208	52.84	100	78	2	155	778	1	177	2.1e-44	Uncharacterized protein	SOVF_025200	Spinacia oleracea (Spinach)	NA	integral component of membrane [GO:0016021]	GO:0016021	NA	NA	GO:0016021~integral component of membrane
T2_DN37961_c0_g1_i1	1347	tr|A0A0K9QYT1|A0A0K9QYT1_SPIOL	250	81.5	248	55.23	99.2	46	0	199	942	1	248	4.1e-113	Nicotinamide-nucleotide adenylyltransferase (EC 2.7.7.1) (EC 2.7.7.18) (Nicotinate-nucleotide adenylyltransferase)	SOVF_126120	Spinacia oleracea (Spinach)	PATHWAY: Cofactor biosynthesis; NAD(+) biosynthesis; NAD(+) from nicotinamide D-ribonucleotide: step 1/1. {ECO:0000256|RuleBase:RU362021}.	ATP binding [GO:0005524]; nicotinamide-nucleotide adenylyltransferase activity [GO:0000309]; nicotinate-nucleotide adenylyltransferase activity [GO:0004515]; NAD biosynthetic process [GO:0009435]	GO:0000309; GO:0004515; GO:0005524; GO:0009435	GO:0000309~nicotinamide-nucleotide adenylyltransferase activity;GO:0004515~nicotinate-nucleotide adenylyltransferase activity;GO:0005524~ATP binding	GO:0009435~NAD biosynthetic process	NA
T2_DN33819_c0_g2_i1	802	tr|D7L9W2|D7L9W2_ARALL	308	55.8	86	32.17	27.92	27	1	3	227	41	126	4.7e-16	Organic anion transporter	ARALYDRAFT_478471	Arabidopsis lyrata subsp. lyrata (Lyre-leaved rock-cress)	NA	endoplasmic reticulum [GO:0005783]; Golgi apparatus [GO:0005794]; integral component of membrane [GO:0016021]	GO:0005783; GO:0005794; GO:0016021	NA	NA	GO:0005783~endoplasmic reticulum;GO:0005794~Golgi apparatus;GO:0016021~integral component of membrane
T2_DN39662_c0_g2_i10	12100	tr|A0A0K9QCX0|A0A0K9QCX0_SPIOL	3580	86.6	2840	70.41	79.33	342	6	3062	11548	767	3578	0	Uncharacterized protein	SOVF_198690	Spinacia oleracea (Spinach)	NA	NA	NA	NA	NA	NA
T2_DN19345_c1_g1_i1	469	tr|A0A0J8CG00|A0A0J8CG00_BETVU	307	64.5	155	99.15	50.49	55	0	3	467	102	256	1.3e-53	Uncharacterized protein	BVRB_4g087880	Beta vulgaris subsp. vulgaris	NA	NA	NA	NA	NA	NA
T2_DN79345_c0_g1_i1	481	tr|A0A0J8CD31|A0A0J8CD31_BETVU	471	67.9	56	34.93	11.89	18	0	263	96	355	410	9.1e-15	Uncharacterized protein	BVRB_5g118820	Beta vulgaris subsp. vulgaris	NA	oxidoreductase activity [GO:0016491]	GO:0016491	GO:0016491~oxidoreductase activity	NA	NA
T2_DN38322_c0_g1_i6	1519	tr|A0A0J8BP41|A0A0J8BP41_BETVU	1077	83.5	413	81.57	38.35	68	0	280	1518	548	960	2e-193	Uncharacterized protein	BVRB_8g197060	Beta vulgaris subsp. vulgaris	NA	plasma membrane [GO:0005886]; ATP binding [GO:0005524]; metal ion binding [GO:0046872]; phosphoprotein phosphatase activity [GO:0004721]; protein kinase activity [GO:0004672]	GO:0004672; GO:0004721; GO:0005524; GO:0005886; GO:0046872	GO:0004672~protein kinase activity;GO:0004721~phosphoprotein phosphatase activity;GO:0005524~ATP binding;GO:0046872~metal ion binding	NA	GO:0005886~plasma membrane
T2_DN11594_c0_g2_i1	535	tr|F4NCG6|F4NCG6_BETVU	1389	38.4	138	77.38	9.94	83	2	414	4	1148	1284	5.6e-21	Uncharacterized protein	NA	Beta vulgaris subsp. vulgaris	NA	nucleic acid binding [GO:0003676]	GO:0003676	GO:0003676~nucleic acid binding	NA	NA
T2_DN37080_c0_g1_i3	1132	tr|A0A0K9QXW2|A0A0K9QXW2_SPIOL	745	61	254	67.31	34.09	66	2	389	1132	80	306	2.9e-75	Uncharacterized protein	SOVF_135830	Spinacia oleracea (Spinach)	NA	integral component of membrane [GO:0016021]; ATP binding [GO:0005524]; protein kinase activity [GO:0004672]	GO:0004672; GO:0005524; GO:0016021	GO:0004672~protein kinase activity;GO:0005524~ATP binding	NA	GO:0016021~integral component of membrane
T2_DN32724_c0_g1_i4	1305	tr|A0A0J8BHX9|A0A0J8BHX9_BETVU	203	66.3	163	37.47	80.3	54	1	659	1147	42	203	9.6e-51	Uncharacterized protein	BVRB_9g222710	Beta vulgaris subsp. vulgaris	NA	integral component of membrane [GO:0016021]	GO:0016021	NA	NA	GO:0016021~integral component of membrane
T2_DN31924_c0_g1_i2	1396	tr|A0A0K9RUL3|A0A0K9RUL3_SPIOL	331	81.8	269	57.81	81.27	49	0	299	1105	61	329	1.3e-130	Uncharacterized protein	SOVF_026750	Spinacia oleracea (Spinach)	NA	nucleic acid binding [GO:0003676]	GO:0003676	GO:0003676~nucleic acid binding	NA	NA
T2_DN39621_c2_g7_i15	1785	tr|A0A0J8CWW3|A0A0J8CWW3_BETVU	152	78.5	130	21.85	85.53	28	0	268	657	1	130	2.4e-52	Uncharacterized protein	BVRB_2g023980	Beta vulgaris subsp. vulgaris	NA	NA	NA	NA	NA	NA
T2_DN39537_c0_g3_i1	1303	tr|A5BA39|A5BA39_VITVI	1099	77.9	244	56.18	22.2	54	0	279	1010	233	476	1.7e-111	Putative uncharacterized protein	VITISV_041694	Vitis vinifera (Grape)	NA	nucleic acid binding [GO:0003676]; DNA integration [GO:0015074]	GO:0003676; GO:0015074	GO:0003676~nucleic acid binding	GO:0015074~DNA integration	NA
T2_DN35110_c0_g2_i1	446	tr|A0A0J8BU90|A0A0J8BU90_BETVU	707	47.9	119	80.04	16.83	23	2	51	386	1	87	8.7e-20	Uncharacterized protein	BVRB_7g168940	Beta vulgaris subsp. vulgaris	NA	integral component of membrane [GO:0016021]; ATP binding [GO:0005524]; protein kinase activity [GO:0004672]	GO:0004672; GO:0005524; GO:0016021	GO:0004672~protein kinase activity;GO:0005524~ATP binding	NA	GO:0016021~integral component of membrane
T2_DN35462_c0_g1_i3	2885	tr|A0A0K9QYB8|A0A0K9QYB8_SPIOL	831	75.5	831	86.41	100	194	4	151	2619	3	831	0	Uncharacterized protein	SOVF_127660	Spinacia oleracea (Spinach)	NA	integral component of membrane [GO:0016021]; ATP binding [GO:0005524]; cation-transporting ATPase activity [GO:0019829]; metal ion binding [GO:0046872]	GO:0005524; GO:0016021; GO:0019829; GO:0046872	GO:0005524~ATP binding;GO:0019829~cation-transporting ATPase activity;GO:0046872~metal ion binding	NA	GO:0016021~integral component of membrane
T2_DN35016_c0_g3_i1	2015	tr|A0A0K9QUF9|A0A0K9QUF9_SPIOL	461	80.8	448	66.7	97.18	82	2	461	1792	14	461	6e-209	Uncharacterized protein	SOVF_147410	Spinacia oleracea (Spinach)	NA	polygalacturonase activity [GO:0004650]; carbohydrate metabolic process [GO:0005975]	GO:0004650; GO:0005975	GO:0004650~polygalacturonase activity	GO:0005975~carbohydrate metabolic process	NA
T2_DN37775_c4_g2_i2	857	tr|A0A0J8CR25|A0A0J8CR25_BETVU	971	90	40	14	4.12	4	0	428	309	737	776	2.2e-11	Uncharacterized protein	BVRB_4g072380	Beta vulgaris subsp. vulgaris	NA	integral component of membrane [GO:0016021]; cation-transporting ATPase activity [GO:0019829]; copper ion binding [GO:0005507]; nucleotide binding [GO:0000166]; metal ion transport [GO:0030001]	GO:0000166; GO:0005507; GO:0016021; GO:0019829; GO:0030001	GO:0000166~nucleotide binding;GO:0005507~copper ion binding;GO:0019829~cation-transporting ATPase activity	GO:0030001~metal ion transport	GO:0016021~integral component of membrane
T2_DN2203_c0_g2_i1	433	tr|Q8VWP7|Q8VWP7_BETVU	237	77.8	72	49.88	30.38	16	0	216	431	70	141	2.3e-25	Peroxidase (EC 1.11.1.7) (Fragment)	per2	Beta vulgaris (Sugar beet)	NA	heme binding [GO:0020037]; metal ion binding [GO:0046872]; peroxidase activity [GO:0004601]; hydrogen peroxide catabolic process [GO:0042744]; response to oxidative stress [GO:0006979]	GO:0004601; GO:0006979; GO:0020037; GO:0042744; GO:0046872	GO:0004601~peroxidase activity;GO:0020037~heme binding;GO:0046872~metal ion binding	GO:0006979~response to oxidative stress;GO:0042744~hydrogen peroxide catabolic process	NA
T2_DN33833_c5_g1_i1	798	tr|A0A0J8E5Y8|A0A0J8E5Y8_BETVU	168	91.1	101	37.97	60.12	9	0	123	425	22	122	7.4e-46	Uncharacterized protein	BVRB_3g070180	Beta vulgaris subsp. vulgaris	NA	NA	NA	NA	NA	NA
T2_DN34970_c0_g3_i2	1282	tr|A0A0K9QGP1|A0A0K9QGP1_SPIOL	298	83.5	303	70.9	100	45	2	170	1078	1	298	2.7e-138	Uncharacterized protein	SOVF_186390	Spinacia oleracea (Spinach)	NA	NA	NA	NA	NA	NA
T2_DN45837_c0_g1_i1	975	tr|A0A0K9QQY8|A0A0K9QQY8_SPIOL	388	51.4	325	100	83.76	156	2	3	974	55	378	7.1e-83	Uncharacterized protein	SOVF_152010	Spinacia oleracea (Spinach)	NA	NA	NA	NA	NA	NA
T2_DN39531_c0_g1_i9	1504	tr|A0A0J8B1W3|A0A0J8B1W3_BETVU	983	84.2	386	76.99	39.27	61	0	252	1409	598	983	8.8e-181	Uncharacterized protein	BVRB_013220	Beta vulgaris subsp. vulgaris	NA	endoplasmic reticulum membrane [GO:0005789]; integral component of membrane [GO:0016021]; transferase activity [GO:0016740]; GPI anchor biosynthetic process [GO:0006506]	GO:0005789; GO:0006506; GO:0016021; GO:0016740	GO:0016740~transferase activity	GO:0006506~GPI anchor biosynthetic process	GO:0005789~endoplasmic reticulum membrane;GO:0016021~integral component of membrane
T2_DN38957_c2_g8_i10	1942	tr|A0A0J8D2S5|A0A0J8D2S5_BETVU	515	50.9	529	81.72	100	224	10	166	1698	1	511	2e-124	Uncharacterized protein	BVRB_1g000810	Beta vulgaris subsp. vulgaris	NA	NA	NA	NA	NA	NA
T2_DN39349_c1_g4_i11	890	tr|A0A0J8B563|A0A0J8B563_BETVU	163	61.2	67	22.58	41.1	25	1	485	682	21	87	3.1e-16	Uncharacterized protein	BVRB_013570	Beta vulgaris subsp. vulgaris	NA	integral component of membrane [GO:0016021]; transmembrane transport [GO:0055085]	GO:0016021; GO:0055085	NA	GO:0055085~transmembrane transport	GO:0016021~integral component of membrane
T2_DN29732_c0_g2_i3	1332	tr|A0A0J8E3V5|A0A0J8E3V5_BETVU	241	55.2	96	21.62	39.83	40	1	181	459	103	198	7.6e-19	Uncharacterized protein	BVRB_5g123620	Beta vulgaris subsp. vulgaris	NA	NA	NA	NA	NA	NA
T2_DN37465_c0_g2_i3	2071	tr|A0A0K9QNY1|A0A0K9QNY1_SPIOL	511	95.7	301	43.6	58.9	13	0	684	1586	211	511	6.2e-161	Uncharacterized protein	SOVF_162980	Spinacia oleracea (Spinach)	NA	inositol-3-phosphate synthase activity [GO:0004512]; inositol biosynthetic process [GO:0006021]; phospholipid biosynthetic process [GO:0008654]	GO:0004512; GO:0006021; GO:0008654	GO:0004512~inositol-3-phosphate synthase activity	GO:0006021~inositol biosynthetic process;GO:0008654~phospholipid biosynthetic process	NA
T2_DN36458_c0_g2_i1	404	tr|A0A072UWD7|A0A072UWD7_MEDTR	468	89.3	28	20.79	5.98	3	0	3	86	262	289	4.1e-08	WRKY1b transcription factor	MTR_3g053330	Medicago truncatula (Barrel medic) (Medicago tribuloides)	NA	sequence-specific DNA binding [GO:0043565]; transcription factor activity, sequence-specific DNA binding [GO:0003700]	GO:0003700; GO:0043565	GO:0003700~sequence-specific DNA binding transcription factor activity;GO:0043565~sequence-specific DNA binding	NA	NA
T2_DN17954_c0_g2_i1	368	tr|A0A0K9QC81|A0A0K9QC81_SPIOL	374	52.5	120	97.83	32.09	55	2	9	365	1	119	1.1e-25	Uncharacterized protein (Fragment)	SOVF_201010	Spinacia oleracea (Spinach)	NA	NA	NA	NA	NA	NA
T2_DN4386_c0_g2_i1	857	tr|A0A0J8D1G2|A0A0J8D1G2_BETVU	207	75.6	209	73.16	100	47	2	42	668	1	205	1.4e-82	Uncharacterized protein	BVRB_1g010290	Beta vulgaris subsp. vulgaris	NA	chloroplast [GO:0009507]; oxidoreductase activity, acting on NAD(P)H, quinone or similar compound as acceptor [GO:0016655]; NADH dehydrogenase complex (plastoquinone) assembly [GO:0010258]	GO:0009507; GO:0010258; GO:0016655	GO:0016655~oxidoreductase activity, acting on NAD(P)H, quinone or similar compound as acceptor	GO:0010258~NADH dehydrogenase complex (plastoquinone) assembly	GO:0009507~chloroplast
T2_DN39126_c0_g2_i5	654	tr|M0TF61|M0TF61_MUSAM	304	100	91	41.74	29.93	0	0	247	519	1	91	2.7e-46	Serine/threonine-protein phosphatase (EC 3.1.3.16)	NA	Musa acuminata subsp. malaccensis (Wild banana) (Musa malaccensis)	NA	phosphoprotein phosphatase activity [GO:0004721]	GO:0004721	GO:0004721~phosphoprotein phosphatase activity	NA	NA
T2_DN23677_c0_g1_i1	1427	tr|A0A0J8B940|A0A0J8B940_BETVU	301	90.6	298	62.65	99	28	0	186	1079	4	301	8.4e-165	Uncharacterized protein	BVRB_9g224860	Beta vulgaris subsp. vulgaris	NA	NA	NA	NA	NA	NA
T2_DN28673_c0_g2_i1	374	tr|M4FB01|M4FB01_BRARP	137	100	55	44.12	40.15	0	0	3	167	83	137	1e-21	Histone H2B	NA	Brassica rapa subsp. pekinensis (Chinese cabbage) (Brassica pekinensis)	NA	nucleosome [GO:0000786]; nucleus [GO:0005634]; DNA binding [GO:0003677]	GO:0000786; GO:0003677; GO:0005634	GO:0003677~DNA binding	NA	GO:0000786~nucleosome;GO:0005634~nucleus
T2_DN60219_c0_g1_i1	309	tr|A0A0J8CU09|A0A0J8CU09_BETVU	643	80.2	101	98.06	15.71	20	0	6	308	214	314	4.9e-38	Uncharacterized protein	BVRB_3g058760	Beta vulgaris subsp. vulgaris	NA	NA	NA	NA	NA	NA
T2_DN26077_c0_g1_i1	1598	tr|A0A0J8C7P8|A0A0J8C7P8_BETVU	237	71.6	141	26.47	59.49	35	3	287	706	1	137	8.8e-46	Uncharacterized protein	BVRB_6g127180	Beta vulgaris subsp. vulgaris	NA	chloroplast [GO:0009507]; cell redox homeostasis [GO:0045454]	GO:0009507; GO:0045454	NA	GO:0045454~cell redox homeostasis	GO:0009507~chloroplast
T2_DN38522_c0_g2_i15	2771	tr|A0A0J8ERH4|A0A0J8ERH4_BETVU	700	73	705	76.33	100	176	4	370	2457	1	700	4.3e-290	Uncharacterized protein	BVRB_7g166890	Beta vulgaris subsp. vulgaris	NA	NA	NA	NA	NA	NA
T2_DN29888_c0_g1_i1	980	tr|M5VX34|M5VX34_PRUPE	572	66.7	60	18.37	10.49	18	1	1	180	381	438	1.9e-11	Peptidylprolyl isomerase (EC 5.2.1.8)	PRUPE_ppa003471mg	Prunus persica (Peach) (Amygdalus persica)	NA	peptidyl-prolyl cis-trans isomerase activity [GO:0003755]	GO:0003755	GO:0003755~peptidyl-prolyl cis-trans isomerase activity	NA	NA
T2_DN14330_c0_g1_i1	482	tr|A0A0J8B891|A0A0J8B891_BETVU	877	57.5	127	79.05	14.48	40	4	129	482	7	128	2.4e-31	Uncharacterized protein	BVRB_5g126500	Beta vulgaris subsp. vulgaris	NA	catalytic activity [GO:0003824]	GO:0003824	GO:0003824~catalytic activity	NA	NA
T2_DN36812_c0_g1_i1	1741	tr|A0A0K9QW79|A0A0K9QW79_SPIOL	471	78.8	288	49.63	61.15	53	2	98	961	3	282	1e-116	Uncharacterized protein	SOVF_134520	Spinacia oleracea (Spinach)	NA	cysteine desulfurase activity [GO:0031071]; pyridoxal phosphate binding [GO:0030170]; cysteine metabolic process [GO:0006534]	GO:0006534; GO:0030170; GO:0031071	GO:0030170~pyridoxal phosphate binding;GO:0031071~cysteine desulfurase activity	GO:0006534~cysteine metabolic process	NA
T2_DN20258_c0_g1_i1	442	tr|A0A0J8FFY5|A0A0J8FFY5_BETVU	582	63.6	44	29.86	7.56	16	0	179	310	462	505	1.3e-07	Uncharacterized protein	BVRB_4g075020	Beta vulgaris subsp. vulgaris	NA	chloroplast [GO:0009507]; 5-amino-6-(5-phosphoribosylamino)uracil reductase activity [GO:0008703]; diaminohydroxyphosphoribosylaminopyrimidine deaminase activity [GO:0008835]; hydrolase activity, hydrolyzing N-glycosyl compounds [GO:0016799]; NADP binding [GO:0050661]; zinc ion binding [GO:0008270]; carbohydrate derivative metabolic process [GO:1901135]; chloroplast organization [GO:0009658]; FAD…	GO:0008270; GO:0008703; GO:0008835; GO:0009231; GO:0009507; GO:0009644; GO:0009658; GO:0016799; GO:0046443; GO:0050661; GO:1901135	GO:0008270~zinc ion binding;GO:0008703~5-amino-6-(5-phosphoribosylamino)uracil reductase activity;GO:0008835~diaminohydroxyphosphoribosylaminopyrimidine deaminase activity;GO:0016799~hydrolase activity, hydrolyzing N-glycosyl compounds;GO:0050661~NADP binding	GO:0009231~riboflavin biosynthetic process;GO:0009644~response to high light intensity;GO:0009658~chloroplast organization;GO:0046443~FAD metabolic process;GO:1901135~carbohydrate derivative metabolic process	GO:0009507~chloroplast
T2_DN47644_c0_g1_i1	520	tr|A0A0K9RXI0|A0A0K9RXI0_SPIOL	689	93.9	115	66.35	16.69	7	0	3	347	575	689	4.4e-55	Uncharacterized protein	SOVF_017680	Spinacia oleracea (Spinach)	NA	exocyst [GO:0000145]; exocytosis [GO:0006887]	GO:0000145; GO:0006887	NA	GO:0006887~exocytosis	GO:0000145~exocyst
T2_DN77540_c0_g1_i1	373	tr|A0A0K9QQ16|A0A0K9QQ16_SPIOL	622	82	133	100	21.38	14	1	3	371	368	500	2.9e-53	Uncharacterized protein	SOVF_154220	Spinacia oleracea (Spinach)	NA	integral component of membrane [GO:0016021]	GO:0016021	NA	NA	GO:0016021~integral component of membrane
T2_DN37317_c1_g1_i3	1245	tr|A0A0J8D2C9|A0A0J8D2C9_BETVU	325	48.1	206	49.64	63.38	106	1	320	937	30	234	1.5e-48	Uncharacterized protein	BVRB_2g025050	Beta vulgaris subsp. vulgaris	NA	NA	NA	NA	NA	NA
T2_DN27180_c0_g1_i1	1243	tr|A0A0J8FPQ9|A0A0J8FPQ9_BETVU	236	89	236	56.96	100	26	0	209	916	1	236	1e-118	Proteasome subunit beta type (EC 3.4.25.1)	BVRB_2g035270	Beta vulgaris subsp. vulgaris	NA	cytoplasm [GO:0005737]; nucleus [GO:0005634]; proteasome core complex [GO:0005839]; threonine-type endopeptidase activity [GO:0004298]; proteolysis involved in cellular protein catabolic process [GO:0051603]	GO:0004298; GO:0005634; GO:0005737; GO:0005839; GO:0051603	GO:0004298~threonine-type endopeptidase activity	GO:0051603~proteolysis involved in cellular protein catabolic process	GO:0005634~nucleus;GO:0005737~cytoplasm;GO:0005839~proteasome core complex
T2_DN14326_c0_g1_i1	566	tr|A0A0K9RKR9|A0A0K9RKR9_SPIOL	677	36.6	112	59.36	16.54	71	0	564	229	563	674	5.2e-17	Uncharacterized protein	SOVF_059630	Spinacia oleracea (Spinach)	NA	nucleic acid binding [GO:0003676]; RNA-DNA hybrid ribonuclease activity [GO:0004523]; zinc ion binding [GO:0008270]	GO:0003676; GO:0004523; GO:0008270	GO:0003676~nucleic acid binding;GO:0004523~RNA-DNA hybrid ribonuclease activity;GO:0008270~zinc ion binding	NA	NA
T2_DN37054_c0_g1_i2	2519	tr|A0A0K9RSJ1|A0A0K9RSJ1_SPIOL	649	42.9	643	76.58	99.08	295	13	442	2310	56	646	6.3e-123	Uncharacterized protein	SOVF_040220	Spinacia oleracea (Spinach)	NA	peroxisome [GO:0005777]; nucleic acid binding [GO:0003676]; zinc ion binding [GO:0008270]; regulation of gene expression [GO:0010468]	GO:0003676; GO:0005777; GO:0008270; GO:0010468	GO:0003676~nucleic acid binding;GO:0008270~zinc ion binding	GO:0010468~regulation of gene expression	GO:0005777~peroxisome
T2_DN16903_c0_g1_i2	1400	tr|A0A0K9QRC0|A0A0K9QRC0_SPIOL	312	59.8	234	50.14	75	76	3	420	1115	94	311	6.2e-64	Uncharacterized protein	SOVF_149990	Spinacia oleracea (Spinach)	NA	NA	NA	NA	NA	NA
T2_DN37771_c2_g3_i13	2648	tr|A0A0J8CYS3|A0A0J8CYS3_BETVU	249	84.1	246	27.87	98.8	38	1	193	930	1	245	2.6e-119	Uncharacterized protein	BVRB_2g028870	Beta vulgaris subsp. vulgaris	NA	methyltransferase activity [GO:0008168]	GO:0008168	GO:0008168~methyltransferase activity	NA	NA
T2_DN39097_c0_g1_i2	1736	tr|A0A0J8CJ23|A0A0J8CJ23_BETVU	393	69.5	190	32.83	48.35	40	2	338	907	3	174	2.5e-70	S-acyltransferase (EC 2.3.1.225) (Palmitoyltransferase)	BVRB_4g083190	Beta vulgaris subsp. vulgaris	NA	integral component of membrane [GO:0016021]; protein-cysteine S-palmitoyltransferase activity [GO:0019706]; zinc ion binding [GO:0008270]	GO:0008270; GO:0016021; GO:0019706	GO:0008270~zinc ion binding;GO:0019706~protein-cysteine S-palmitoyltransferase activity	NA	GO:0016021~integral component of membrane
T2_DN23527_c0_g1_i1	1688	tr|A0A0J8BBT9|A0A0J8BBT9_BETVU	574	69.7	574	100	100	152	3	14	1669	1	574	1.4e-224	Uncharacterized protein	BVRB_3g069020	Beta vulgaris subsp. vulgaris	NA	NA	NA	NA	NA	NA
T2_DN70220_c0_g1_i1	395	tr|A0A0K9R7X0|A0A0K9R7X0_SPIOL	906	74.1	54	41.01	5.96	11	1	162	10	627	680	1.6e-12	Uncharacterized protein	SOVF_096800	Spinacia oleracea (Spinach)	NA	small-subunit processome [GO:0032040]; rRNA processing [GO:0006364]	GO:0006364; GO:0032040	NA	GO:0006364~rRNA processing	GO:0032040~small-subunit processome
T2_DN26574_c0_g1_i1	2178	tr|A0A0K9RI73|A0A0K9RI73_SPIOL	362	89.2	361	49.72	99.72	38	1	591	1673	1	360	2.1e-183	Uncharacterized protein	SOVF_068890	Spinacia oleracea (Spinach)	NA	sequence-specific DNA binding [GO:0043565]; transcription factor activity, sequence-specific DNA binding [GO:0003700]; transcription, DNA-templated [GO:0006351]	GO:0003700; GO:0006351; GO:0043565	GO:0003700~sequence-specific DNA binding transcription factor activity;GO:0043565~sequence-specific DNA binding	GO:0006351~transcription, DNA-templated	NA
T2_DN38315_c0_g3_i11	3134	tr|A0A0J8C7B6|A0A0J8C7B6_BETVU	929	83.9	566	54.18	60.93	88	2	1212	2900	363	928	1e-284	Non-lysosomal glucosylceramidase (NLGase) (EC 3.2.1.45)	BVRB_6g145220	Beta vulgaris subsp. vulgaris	NA	membrane [GO:0016020]; glucosylceramidase activity [GO:0004348]; glucosylceramide catabolic process [GO:0006680]	GO:0004348; GO:0006680; GO:0016020	GO:0004348~glucosylceramidase activity	GO:0006680~glucosylceramide catabolic process	GO:0016020~membrane
T2_DN20472_c0_g1_i1	319	tr|A0A0K9QVG8|A0A0K9QVG8_SPIOL	783	50.8	63	59.25	8.05	27	2	87	272	133	192	3e-06	Uncharacterized protein	SOVF_136770	Spinacia oleracea (Spinach)	NA	condensin complex [GO:0000796]; mitotic chromosome condensation [GO:0007076]	GO:0000796; GO:0007076	NA	GO:0007076~mitotic chromosome condensation	GO:0000796~condensin complex
T2_DN37758_c0_g1_i4	2607	tr|A0A0K9QFQ9|A0A0K9QFQ9_SPIOL	237	42.4	210	24.17	88.61	84	5	1861	2391	32	237	2.1e-28	Uncharacterized protein (Fragment)	SOVF_189590	Spinacia oleracea (Spinach)	NA	NA	NA	NA	NA	NA
T2_DN41834_c0_g1_i1	311	tr|A0A0K9QXS4|A0A0K9QXS4_SPIOL	628	65.2	69	66.56	10.99	24	0	103	309	1	69	2.7e-20	Uncharacterized protein	SOVF_129280	Spinacia oleracea (Spinach)	NA	integral component of membrane [GO:0016021]; ATP binding [GO:0005524]; protein kinase activity [GO:0004672]	GO:0004672; GO:0005524; GO:0016021	GO:0004672~protein kinase activity;GO:0005524~ATP binding	NA	GO:0016021~integral component of membrane
T2_DN38698_c2_g3_i10	6188	tr|A0A0J8B7D8|A0A0J8B7D8_BETVU	1393	64.9	820	39.75	58.87	271	7	1386	3794	396	1215	1.1e-285	Uncharacterized protein	BVRB_005740	Beta vulgaris subsp. vulgaris	NA	cytosol [GO:0005829]; nucleus [GO:0005634]; calcium ion binding [GO:0005509]; regulation of transcription, DNA-templated [GO:0006355]; sodium ion homeostasis [GO:0055078]	GO:0005509; GO:0005634; GO:0005829; GO:0006355; GO:0055078	GO:0005509~calcium ion binding	GO:0006355~regulation of transcription, DNA-templated;GO:0055078~sodium ion homeostasis	GO:0005634~nucleus;GO:0005829~cytosol
T2_DN30014_c3_g2_i3	1229	tr|A0A0J8C777|A0A0J8C777_BETVU	216	91.1	169	41.25	78.24	15	0	483	989	48	216	3e-78	Uncharacterized protein	BVRB_6g143370	Beta vulgaris subsp. vulgaris	NA	cell plate [GO:0009504]; cytosol [GO:0005829]; endosome [GO:0005768]; plasma membrane [GO:0005886]; GTP binding [GO:0005525]; cytokinesis by cell plate formation [GO:0000911]; small GTPase mediated signal transduction [GO:0007264]	GO:0000911; GO:0005525; GO:0005768; GO:0005829; GO:0005886; GO:0007264; GO:0009504	GO:0005525~GTP binding	GO:0000911~cytokinesis by cell plate formation;GO:0007264~small GTPase mediated signal transduction	GO:0005768~endosome;GO:0005829~cytosol;GO:0005886~plasma membrane;GO:0009504~cell plate
T2_DN42150_c0_g1_i1	625	tr|A0A151T9A1|A0A151T9A1_CAJCA	320	47.1	191	91.68	59.69	97	2	572	6	1	189	1.4e-39	Retrovirus-related Pol polyprotein from transposon TNT 1-94	KK1_018185	Cajanus cajan (Pigeon pea) (Cajanus indicus)	NA	nucleic acid binding [GO:0003676]; DNA integration [GO:0015074]	GO:0003676; GO:0015074	GO:0003676~nucleic acid binding	GO:0015074~DNA integration	NA
T2_DN33228_c0_g1_i1	877	tr|A0A0J8C7Z8|A0A0J8C7Z8_BETVU	390	70.6	68	23.26	17.44	20	0	871	668	8	75	1.1e-21	Uncharacterized protein	BVRB_6g140680	Beta vulgaris subsp. vulgaris	NA	NA	NA	NA	NA	NA
T2_DN35327_c1_g1_i3	2898	tr|M4DBU6|M4DBU6_BRARP	732	61.5	590	61.08	80.6	176	5	634	2379	175	721	6.1e-223	Beta-galactosidase (EC 3.2.1.23)	NA	Brassica rapa subsp. pekinensis (Chinese cabbage) (Brassica pekinensis)	NA	beta-galactosidase activity [GO:0004565]; carbohydrate metabolic process [GO:0005975]	GO:0004565; GO:0005975	GO:0004565~beta-galactosidase activity	GO:0005975~carbohydrate metabolic process	NA
T2_DN6781_c0_g1_i1	1532	tr|A0A075D3V9|A0A075D3V9_9BRYO	522	54.2	511	100	97.89	227	4	3	1517	9	518	4.8e-142	Cytochrome c oxidase subunit 1 (EC 1.9.3.1)	cox1 HyimM_p01	Hypnum imponens	PATHWAY: Energy metabolism; oxidative phosphorylation. {ECO:0000256|RuleBase:RU000369, ECO:0000256|SAAS:SAAS00696599}.	integral component of membrane [GO:0016021]; mitochondrial inner membrane [GO:0005743]; plasma membrane [GO:0005886]; respiratory chain complex IV [GO:0045277]; copper ion binding [GO:0005507]; cytochrome-c oxidase activity [GO:0004129]; heme binding [GO:0020037]; iron ion binding [GO:0005506]; aerobic respiration [GO:0009060]; electron transport chain [GO:0022900]; oxidative phosphorylation [GO:…	GO:0004129; GO:0005506; GO:0005507; GO:0005743; GO:0005886; GO:0006119; GO:0009060; GO:0016021; GO:0020037; GO:0022900; GO:0045277	GO:0004129~cytochrome-c oxidase activity;GO:0005506~iron ion binding;GO:0005507~copper ion binding;GO:0020037~heme binding	GO:0006119~oxidative phosphorylation;GO:0009060~aerobic respiration;GO:0022900~electron transport chain	GO:0005743~mitochondrial inner membrane;GO:0005886~plasma membrane;GO:0016021~integral component of membrane;GO:0045277~respiratory chain complex IV
T2_DN5182_c0_g1_i1	324	tr|A0A0K9QM82|A0A0K9QM82_SPIOL	707	85.2	27	25	3.82	4	0	243	323	449	475	4e-06	Uncharacterized protein	SOVF_163130	Spinacia oleracea (Spinach)	NA	NA	NA	NA	NA	NA
T2_DN1020_c0_g1_i1	672	tr|A0A0J8BV95|A0A0J8BV95_BETVU	433	81.2	32	14.29	7.39	6	0	577	672	1	32	2e-07	Uncharacterized protein	BVRB_7g176250	Beta vulgaris subsp. vulgaris	NA	Golgi apparatus [GO:0005794]; integral component of membrane [GO:0016021]; sialyltransferase activity [GO:0008373]; protein glycosylation [GO:0006486]	GO:0005794; GO:0006486; GO:0008373; GO:0016021	GO:0008373~sialyltransferase activity	GO:0006486~protein glycosylation	GO:0005794~Golgi apparatus;GO:0016021~integral component of membrane
T2_DN60078_c0_g1_i1	302	tr|A9T316|A9T316_PHYPA	185	58.4	101	100	54.59	41	1	301	2	81	181	4.1e-21	Predicted protein (Fragment)	PHYPADRAFT_18212	Physcomitrella patens subsp. patens (Moss)	NA	NA	NA	NA	NA	NA
T2_DN35924_c1_g1_i1	1740	tr|A0A0K9QGR3|A0A0K9QGR3_SPIOL	373	70.8	356	61.38	95.44	102	1	142	1203	18	373	8.7e-156	Uncharacterized protein	SOVF_187580	Spinacia oleracea (Spinach)	NA	integral component of membrane [GO:0016021]; polysaccharide binding [GO:0030247]; zinc ion binding [GO:0008270]	GO:0008270; GO:0016021; GO:0030247	GO:0008270~zinc ion binding;GO:0030247~polysaccharide binding	NA	GO:0016021~integral component of membrane
T2_DN32766_c0_g1_i6	317	tr|A0A0J8C6E6|A0A0J8C6E6_BETVU	769	81.5	65	61.51	8.45	12	0	3	197	236	300	2.9e-25	Uncharacterized protein	BVRB_6g132390	Beta vulgaris subsp. vulgaris	NA	embryo development ending in seed dormancy [GO:0009793]	GO:0009793	NA	GO:0009793~embryo development ending in seed dormancy	NA
T2_DN34554_c0_g1_i1	1360	tr|A0A0J8D0Y5|A0A0J8D0Y5_BETVU	258	70.5	254	56.03	98.45	60	1	143	904	20	258	9.6e-94	Uncharacterized protein	BVRB_2g033250	Beta vulgaris subsp. vulgaris	NA	BRCA1-A complex [GO:0070531]; BRISC complex [GO:0070552]; positive regulation of DNA repair [GO:0045739]	GO:0045739; GO:0070531; GO:0070552	NA	GO:0045739~positive regulation of DNA repair	GO:0070531~BRCA1-A complex;GO:0070552~BRISC complex
T2_DN36746_c0_g3_i1	3038	tr|K3ZQH4|K3ZQH4_SETIT	927	61.6	703	69.42	75.84	246	5	605	2680	235	924	5.8e-248	Non-lysosomal glucosylceramidase (NLGase) (EC 3.2.1.45)	SETIT_028854mg	Setaria italica (Foxtail millet) (Panicum italicum)	NA	membrane [GO:0016020]; glucosylceramidase activity [GO:0004348]; glucosylceramide catabolic process [GO:0006680]	GO:0004348; GO:0006680; GO:0016020	GO:0004348~glucosylceramidase activity	GO:0006680~glucosylceramide catabolic process	GO:0016020~membrane
T2_DN59745_c0_g1_i1	454	tr|A0A0K9RSG6|A0A0K9RSG6_SPIOL	423	86.6	67	44.27	15.84	9	0	2	202	150	216	4.9e-26	Uncharacterized protein	SOVF_039410	Spinacia oleracea (Spinach)	NA	nucleus [GO:0005634]; DNA binding [GO:0003677]; regulation of transcription, DNA-templated [GO:0006355]; transcription, DNA-templated [GO:0006351]	GO:0003677; GO:0005634; GO:0006351; GO:0006355	GO:0003677~DNA binding	GO:0006351~transcription, DNA-templated;GO:0006355~regulation of transcription, DNA-templated	GO:0005634~nucleus
T2_DN23796_c0_g1_i1	2125	tr|F4NCI7|F4NCI7_BETVU	1362	46.1	269	37.98	19.75	141	2	271	1065	796	1064	8.9e-62	Uncharacterized protein	NA	Beta vulgaris subsp. vulgaris	NA	nucleic acid binding [GO:0003676]	GO:0003676	GO:0003676~nucleic acid binding	NA	NA
T2_DN39463_c1_g1_i3	6395	tr|A0A0K9RQ46|A0A0K9RQ46_SPIOL	1904	88.7	1904	89.32	100	209	4	229	5919	1	1904	0	Uncharacterized protein	SOVF_046960	Spinacia oleracea (Spinach)	NA	1,3-beta-D-glucan synthase complex [GO:0000148]; integral component of membrane [GO:0016021]; 1,3-beta-D-glucan synthase activity [GO:0003843]; (1->3)-beta-D-glucan biosynthetic process [GO:0006075]	GO:0000148; GO:0003843; GO:0006075; GO:0016021	GO:0003843~1,3-beta-D-glucan synthase activity	GO:0006075~(1->3)-beta-D-glucan biosynthetic process	GO:0000148~1,3-beta-D-glucan synthase complex;GO:0016021~integral component of membrane
T2_DN26586_c0_g2_i1	1826	tr|A0A0J8ESE4|A0A0J8ESE4_BETVU	448	80.4	404	66.37	90.18	78	1	337	1548	46	448	1.4e-185	Uncharacterized protein	BVRB_7g163860	Beta vulgaris subsp. vulgaris	NA	NA	NA	NA	NA	NA
T2_DN29940_c1_g2_i1	886	tr|A5CBQ4|A5CBQ4_VITVI	1178	46.2	160	54.18	13.58	60	3	400	831	1029	1178	2.3e-24	Putative uncharacterized protein	VITISV_013115	Vitis vinifera (Grape)	NA	nucleic acid binding [GO:0003676]; DNA integration [GO:0015074]	GO:0003676; GO:0015074	GO:0003676~nucleic acid binding	GO:0015074~DNA integration	NA
T2_DN4403_c0_g2_i1	364	tr|A0A0K9S415|A0A0K9S415_SPIOL	736	56.8	88	72.53	11.96	35	2	103	357	30	117	5.8e-22	Uncharacterized protein	SOVF_001490	Spinacia oleracea (Spinach)	NA	integral component of membrane [GO:0016021]; ATP binding [GO:0005524]; polysaccharide binding [GO:0030247]; protein kinase activity [GO:0004672]	GO:0004672; GO:0005524; GO:0016021; GO:0030247	GO:0004672~protein kinase activity;GO:0005524~ATP binding;GO:0030247~polysaccharide binding	NA	GO:0016021~integral component of membrane
T2_DN37635_c1_g2_i2	728	tr|A8IJ84|A8IJ84_BETVU	905	88.6	35	14.42	3.87	4	0	178	282	1	35	6e-10	Nitrate reductase	NR	Beta vulgaris (Sugar beet)	NA	heme binding [GO:0020037]; molybdenum ion binding [GO:0030151]; molybdopterin cofactor binding [GO:0043546]; nitrate reductase (NADPH) activity [GO:0050464]; nitrate assimilation [GO:0042128]; nitric oxide biosynthetic process [GO:0006809]	GO:0006809; GO:0020037; GO:0030151; GO:0042128; GO:0043546; GO:0050464	GO:0020037~heme binding;GO:0030151~molybdenum ion binding;GO:0043546~molybdopterin cofactor binding;GO:0050464~nitrate reductase (NADPH) activity	GO:0006809~nitric oxide biosynthetic process;GO:0042128~nitrate assimilation	NA
T2_DN76962_c0_g1_i1	360	tr|A0A0J8BJ70|A0A0J8BJ70_BETVU	688	65.1	43	35.83	6.25	14	1	1	129	646	687	2e-06	Uncharacterized protein	BVRB_9g222970	Beta vulgaris subsp. vulgaris	NA	membrane [GO:0016020]; damaged DNA binding [GO:0003684]; DNA-directed DNA polymerase activity [GO:0003887]; DNA repair [GO:0006281]	GO:0003684; GO:0003887; GO:0006281; GO:0016020	GO:0003684~damaged DNA binding;GO:0003887~DNA-directed DNA polymerase activity	GO:0006281~DNA repair	GO:0016020~membrane
T2_DN71731_c0_g1_i1	459	tr|A0A0K9S1L5|A0A0K9S1L5_SPIOL	362	46.4	138	90.2	38.12	66	1	458	45	183	312	6.6e-31	Uncharacterized protein	SOVF_010200	Spinacia oleracea (Spinach)	NA	NAD+ ADP-ribosyltransferase activity [GO:0003950]	GO:0003950	GO:0003950~NAD+ ADP-ribosyltransferase activity	NA	NA
T2_DN34554_c1_g1_i1	2152	tr|A0A0K9RUD6|A0A0K9RUD6_SPIOL	504	87.5	504	70.26	100	63	0	304	1815	1	504	5.2e-251	Inosine-5'-monophosphate dehydrogenase (IMP dehydrogenase) (IMPD) (IMPDH) (EC 1.1.1.205)	SOVF_027690	Spinacia oleracea (Spinach)	PATHWAY: Purine metabolism; XMP biosynthesis via de novo pathway; XMP from IMP: step 1/1. {ECO:0000256|HAMAP-Rule:MF_03156, ECO:0000256|RuleBase:RU003928}.	cytoplasm [GO:0005737]; IMP dehydrogenase activity [GO:0003938]; metal ion binding [GO:0046872]; nucleotide binding [GO:0000166]; GMP biosynthetic process [GO:0006177]	GO:0000166; GO:0003938; GO:0005737; GO:0006177; GO:0046872	GO:0000166~nucleotide binding;GO:0003938~IMP dehydrogenase activity;GO:0046872~metal ion binding	GO:0006177~GMP biosynthetic process	GO:0005737~cytoplasm
T2_DN57124_c0_g1_i1	730	tr|A0A0K9RZ59|A0A0K9RZ59_SPIOL	776	81.2	154	63.29	19.85	29	0	3	464	622	775	3.3e-69	Uncharacterized protein	SOVF_012070	Spinacia oleracea (Spinach)	NA	serine-type endopeptidase activity [GO:0004252]	GO:0004252	GO:0004252~serine-type endopeptidase activity	NA	NA
T2_DN39556_c0_g2_i1	3833	tr|A0A0J8FSU7|A0A0J8FSU7_BETVU	1051	77.8	1048	82.02	99.71	233	0	215	3358	1	1048	0	Uncharacterized protein	BVRB_2g029000	Beta vulgaris subsp. vulgaris	NA	plasmodesma [GO:0009506]; Smc5-Smc6 complex [GO:0030915]; double-strand break repair via homologous recombination [GO:0000724]; sister chromatid cohesion [GO:0007062]	GO:0000724; GO:0007062; GO:0009506; GO:0030915	NA	GO:0000724~double-strand break repair via homologous recombination;GO:0007062~sister chromatid cohesion	GO:0009506~plasmodesma;GO:0030915~Smc5-Smc6 complex
T2_DN29846_c0_g1_i4	1816	tr|A0A0K9RLX5|A0A0K9RLX5_SPIOL	315	63.9	316	52.2	100	107	3	731	1666	1	313	1.6e-104	Uncharacterized protein	SOVF_051690	Spinacia oleracea (Spinach)	NA	NA	NA	NA	NA	NA
T2_DN32202_c0_g3_i2	860	tr|A0A0K9QE89|A0A0K9QE89_SPIOL	232	83	53	18.49	22.84	9	0	365	523	172	224	3.4e-20	Uncharacterized protein	SOVF_188950	Spinacia oleracea (Spinach)	NA	nucleus [GO:0005634]; DNA binding [GO:0003677]	GO:0003677; GO:0005634	GO:0003677~DNA binding	NA	GO:0005634~nucleus
T2_DN25787_c0_g2_i1	656	tr|A0A0B0MTD5|A0A0B0MTD5_GOSAR	468	89.5	86	39.33	18.38	6	1	270	518	36	121	4.4e-36	3-isopropylmalate dehydratase-like protein	F383_25379	Gossypium arboreum (Tree cotton) (Gossypium nanking)	NA	3-isopropylmalate dehydratase activity [GO:0003861]; metabolic process [GO:0008152]	GO:0003861; GO:0008152	GO:0003861~3-isopropylmalate dehydratase activity	GO:0008152~metabolic process	NA
T2_DN29733_c0_g1_i2	879	tr|A0A0K9RKQ3|A0A0K9RKQ3_SPIOL	179	73	178	60.75	99.44	47	1	170	700	1	178	3e-72	Uncharacterized protein	SOVF_055680	Spinacia oleracea (Spinach)	NA	NA	NA	NA	NA	NA
T2_DN37183_c1_g11_i2	739	tr|A0A0J8BQZ3|A0A0J8BQZ3_BETVU	342	80.6	67	27.2	19.59	13	0	539	739	143	209	2.8e-23	3-hydroxyisobutyrate dehydrogenase (HIBADH) (EC 1.1.1.31)	BVRB_8g187780	Beta vulgaris subsp. vulgaris	PATHWAY: Amino-acid degradation; L-valine degradation. {ECO:0000256|RuleBase:RU910714}.	3-hydroxyisobutyrate dehydrogenase activity [GO:0008442]; NAD binding [GO:0051287]; phosphogluconate dehydrogenase (decarboxylating) activity [GO:0004616]; valine catabolic process [GO:0006574]	GO:0004616; GO:0006574; GO:0008442; GO:0051287	GO:0004616~phosphogluconate dehydrogenase (decarboxylating) activity;GO:0008442~3-hydroxyisobutyrate dehydrogenase activity;GO:0051287~NAD binding	GO:0006574~valine catabolic process	NA
T2_DN30966_c0_g1_i1	3409	tr|A0A0J8BWS5|A0A0J8BWS5_BETVU	1462	73.2	833	73.31	56.98	171	3	333	2831	565	1345	0	Uncharacterized protein	BVRB_7g167580	Beta vulgaris subsp. vulgaris	NA	integral component of membrane [GO:0016021]; ATP binding [GO:0005524]; protein kinase activity [GO:0004672]	GO:0004672; GO:0005524; GO:0016021	GO:0004672~protein kinase activity;GO:0005524~ATP binding	NA	GO:0016021~integral component of membrane
T2_DN70832_c0_g1_i1	386	tr|A0A0J8D871|A0A0J8D871_BETVU	127	58.6	58	45.08	45.67	24	0	217	44	70	127	7.6e-12	Uncharacterized protein	BVRB_1g005230	Beta vulgaris subsp. vulgaris	NA	nucleus [GO:0005634]; transcription factor activity, sequence-specific DNA binding [GO:0003700]	GO:0003700; GO:0005634	GO:0003700~sequence-specific DNA binding transcription factor activity	NA	GO:0005634~nucleus
T2_DN32444_c0_g1_i8	1650	tr|A0A0J8CRE6|A0A0J8CRE6_BETVU	348	70.4	362	65.82	100	81	2	172	1257	12	347	2.1e-135	Uncharacterized protein	BVRB_3g055070	Beta vulgaris subsp. vulgaris	NA	ubiquitin-dependent protein catabolic process [GO:0006511]	GO:0006511	NA	GO:0006511~ubiquitin-dependent protein catabolic process	NA
T2_DN2794_c0_g1_i1	687	tr|A0A0J8CWE1|A0A0J8CWE1_BETVU	348	88.1	194	84.72	55.75	23	0	12	593	146	339	1.3e-94	Uncharacterized protein	BVRB_2g032090	Beta vulgaris subsp. vulgaris	NA	catalytic activity [GO:0003824]; nucleoside metabolic process [GO:0009116]	GO:0003824; GO:0009116	GO:0003824~catalytic activity	GO:0009116~nucleoside metabolic process	NA
T2_DN24096_c0_g1_i5	432	tr|J3M1J7|J3M1J7_ORYBR	484	67.4	43	29.86	8.88	13	1	134	262	209	250	1.4e-06	Uncharacterized protein	NA	Oryza brachyantha	NA	oxidoreductase activity [GO:0016491]	GO:0016491	GO:0016491~oxidoreductase activity	NA	NA
T2_DN36586_c0_g1_i2	710	tr|A0A0K9S1I8|A0A0K9S1I8_SPIOL	250	96.2	26	10.99	10.4	1	0	3	80	170	195	3e-06	Uncharacterized protein	SOVF_010430	Spinacia oleracea (Spinach)	NA	nucleic acid binding [GO:0003676]; nucleotide binding [GO:0000166]	GO:0000166; GO:0003676	GO:0000166~nucleotide binding;GO:0003676~nucleic acid binding	NA	NA
T2_DN38963_c0_g1_i6	1332	tr|A0A0K9QFB5|A0A0K9QFB5_SPIOL	514	69.6	247	55.63	48.05	72	3	103	843	1	244	1.2e-85	Uncharacterized protein	SOVF_185540	Spinacia oleracea (Spinach)	NA	double-stranded DNA binding [GO:0003690]; regulation of transcription, DNA-templated [GO:0006355]	GO:0003690; GO:0006355	GO:0003690~double-stranded DNA binding	GO:0006355~regulation of transcription, DNA-templated	NA
T2_DN57553_c0_g1_i1	810	tr|A0A0J8FNB4|A0A0J8FNB4_BETVU	161	78.1	160	59.26	99.38	34	1	172	651	3	161	8.3e-69	Uncharacterized protein	BVRB_2g040050	Beta vulgaris subsp. vulgaris	NA	electron carrier activity [GO:0009055]	GO:0009055	GO:0009055~electron carrier activity	NA	NA
T2_DN38620_c0_g4_i10	1569	tr|A0A1D5ZIJ5|A0A1D5ZIJ5_WHEAT	407	32.6	95	18.16	23.34	63	1	312	28	302	395	1.6e-07	Uncharacterized protein	NA	Triticum aestivum (Wheat)	NA	nucleic acid binding [GO:0003676]	GO:0003676	GO:0003676~nucleic acid binding	NA	NA
T2_DN20954_c0_g1_i1	970	tr|A0A0K9QCH7|A0A0K9QCH7_SPIOL	238	60.3	239	73.92	100	91	3	40	750	1	237	1.9e-72	Uncharacterized protein	SOVF_200220	Spinacia oleracea (Spinach)	NA	NA	NA	NA	NA	NA
T2_DN20240_c0_g1_i1	870	tr|A0A0J8D349|A0A0J8D349_BETVU	193	56.6	196	67.59	100	82	1	71	658	1	193	2.9e-51	Uncharacterized protein	BVRB_1g002080	Beta vulgaris subsp. vulgaris	NA	chloroplast envelope [GO:0009941]; chloroplast photosystem I [GO:0030093]; plastid chromosome [GO:0009508]; photosynthetic electron transport in photosystem I [GO:0009773]; response to abscisic acid [GO:0009737]	GO:0009508; GO:0009737; GO:0009773; GO:0009941; GO:0030093	NA	GO:0009737~response to abscisic acid;GO:0009773~photosynthetic electron transport in photosystem I	GO:0009508~plastid chromosome;GO:0009941~chloroplast envelope;GO:0030093~chloroplast photosystem I
T2_DN38194_c4_g3_i2	4920	tr|A0A0J8CW03|A0A0J8CW03_BETVU	653	87.8	294	17.93	45.02	33	2	2245	3117	360	653	1.1e-144	Uncharacterized protein	BVRB_3g054180	Beta vulgaris subsp. vulgaris	NA	chloroplast membrane [GO:0031969]; chloroplast stroma [GO:0009570]; vacuolar membrane [GO:0005774]; single-stranded RNA binding [GO:0003727]; mRNA processing [GO:0006397]; negative regulation of exoribonuclease activity [GO:1901918]; plastid organization [GO:0009657]; regulation of translation [GO:0006417]; response to red light [GO:0010114]	GO:0003727; GO:0005774; GO:0006397; GO:0006417; GO:0009570; GO:0009657; GO:0010114; GO:0031969; GO:1901918	GO:0003727~single-stranded RNA binding	GO:0006397~mRNA processing;GO:0006417~regulation of translation;GO:0009657~plastid organization;GO:0010114~response to red light;GO:1901918~negative regulation of exoribonuclease activity	GO:0005774~vacuolar membrane;GO:0009570~chloroplast stroma;GO:0031969~chloroplast membrane
T2_DN26041_c0_g1_i3	2247	tr|A0A0K9QN91|A0A0K9QN91_SPIOL	399	64.5	338	45.13	84.71	83	8	349	1338	1	309	8.1e-106	Uncharacterized protein	SOVF_160250	Spinacia oleracea (Spinach)	NA	integral component of membrane [GO:0016021]; serine-type peptidase activity [GO:0008236]	GO:0008236; GO:0016021	GO:0008236~serine-type peptidase activity	NA	GO:0016021~integral component of membrane
T2_DN34191_c0_g1_i1	1255	tr|A0A068VEJ3|A0A068VEJ3_COFCA	285	79.8	109	26.06	38.25	22	0	557	883	176	284	9.9e-45	Uncharacterized protein	GSCOC_T00001034001	Coffea canephora (Robusta coffee)	NA	NA	NA	NA	NA	NA
T2_DN35316_c0_g2_i3	686	tr|A0A0J8CTD8|A0A0J8CTD8_BETVU	1050	67.4	132	57.73	12.57	41	1	10	405	304	433	9.9e-39	Uncharacterized protein	BVRB_3g063370	Beta vulgaris subsp. vulgaris	NA	chloroplast thylakoid membrane [GO:0009535]; ATP binding [GO:0005524]	GO:0005524; GO:0009535	GO:0005524~ATP binding	NA	GO:0009535~chloroplast thylakoid membrane
T2_DN34867_c0_g1_i1	3388	tr|A0A0J8E174|A0A0J8E174_BETVU	862	68	387	34.27	44.9	119	3	344	1498	1	384	1.5e-140	Uncharacterized protein	BVRB_8g199260	Beta vulgaris subsp. vulgaris	NA	plasma membrane [GO:0005886]; ADP binding [GO:0043531]; defense response to bacterium [GO:0042742]; detection of bacterium [GO:0016045]; plant-type hypersensitive response [GO:0009626]	GO:0005886; GO:0009626; GO:0016045; GO:0042742; GO:0043531	GO:0043531~ADP binding	GO:0009626~plant-type hypersensitive response;GO:0016045~detection of bacterium;GO:0042742~defense response to bacterium	GO:0005886~plasma membrane
T2_DN37085_c0_g3_i13	1280	tr|A0A151S711|A0A151S711_CAJCA	499	58.7	276	64.69	55.31	99	3	223	1047	1	262	5.1e-81	Polypyrimidine tract-binding protein isogeny 3	KK1_027638	Cajanus cajan (Pigeon pea) (Cajanus indicus)	NA	nucleic acid binding [GO:0003676]; nucleotide binding [GO:0000166]	GO:0000166; GO:0003676	GO:0000166~nucleotide binding;GO:0003676~nucleic acid binding	NA	NA
T2_DN30461_c0_g1_i1	801	tr|A0A0K9QEB3|A0A0K9QEB3_SPIOL	154	61.2	134	50.19	87.01	52	0	238	639	21	154	4.5e-43	Uncharacterized protein	SOVF_195480	Spinacia oleracea (Spinach)	NA	NA	NA	NA	NA	NA
T2_DN23502_c0_g1_i3	1220	tr|A0A0K9QXH0|A0A0K9QXH0_SPIOL	412	82.1	279	68.61	67.72	44	1	1	837	140	412	2.3e-139	Uncharacterized protein	SOVF_137340	Spinacia oleracea (Spinach)	NA	integral component of membrane [GO:0016021]	GO:0016021	NA	NA	GO:0016021~integral component of membrane
T2_DN28845_c0_g1_i1	1911	tr|A0A0K9RV95|A0A0K9RV95_SPIOL	452	80.1	457	71.74	100	83	3	191	1561	1	449	2.6e-206	Uncharacterized protein	SOVF_024690	Spinacia oleracea (Spinach)	NA	integral component of membrane [GO:0016021]; metal ion transmembrane transporter activity [GO:0046873]	GO:0016021; GO:0046873	GO:0046873~metal ion transmembrane transporter activity	NA	GO:0016021~integral component of membrane
T2_DN50101_c0_g1_i1	786	tr|A0A0J8BXZ8|A0A0J8BXZ8_BETVU	706	92.3	261	99.62	36.97	20	0	2	784	74	334	1.6e-141	Uncharacterized protein	BVRB_7g160820	Beta vulgaris subsp. vulgaris	NA	cytosol [GO:0005829]	GO:0005829	NA	NA	GO:0005829~cytosol
T2_DN19685_c0_g1_i1	364	tr|A0A0J8E2Z9|A0A0J8E2Z9_BETVU	461	72	93	76.65	20.17	18	2	1	267	347	435	1.9e-28	Uncharacterized protein	BVRB_5g126700	Beta vulgaris subsp. vulgaris	NA	nucleus [GO:0005634]; DNA binding [GO:0003677]; regulation of transcription, DNA-templated [GO:0006355]; transcription, DNA-templated [GO:0006351]	GO:0003677; GO:0005634; GO:0006351; GO:0006355	GO:0003677~DNA binding	GO:0006351~transcription, DNA-templated;GO:0006355~regulation of transcription, DNA-templated	GO:0005634~nucleus
T2_DN38592_c0_g2_i2	396	tr|A0A0J8BT79|A0A0J8BT79_BETVU	520	64.8	54	40.91	10.38	18	1	169	327	393	446	2.3e-11	Uncharacterized protein	BVRB_8g197480	Beta vulgaris subsp. vulgaris	NA	tRNA A64-2'-O-ribosylphosphate transferase activity [GO:0043399]; charged-tRNA amino acid modification [GO:0019988]	GO:0019988; GO:0043399	GO:0043399~tRNA A64-2'-O-ribosylphosphate transferase activity	GO:0019988~charged-tRNA amino acid modification	NA
T2_DN36007_c0_g4_i3	1555	tr|A0A0J8CSS3|A0A0J8CSS3_BETVU	430	82.1	363	70.03	84.42	65	0	270	1358	68	430	1.7e-171	Uncharacterized protein	BVRB_3g062200	Beta vulgaris subsp. vulgaris	NA	integral component of membrane [GO:0016021]; phospho-N-acetylmuramoyl-pentapeptide-transferase activity [GO:0008963]; UDP-N-acetylglucosamine-dolichyl-phosphate N-acetylglucosaminephosphotransferase activity [GO:0003975]; dolichol-linked oligosaccharide biosynthetic process [GO:0006488]; protein N-linked glycosylation [GO:0006487]	GO:0003975; GO:0006487; GO:0006488; GO:0008963; GO:0016021	GO:0003975~UDP-N-acetylglucosamine-dolichyl-phosphate N-acetylglucosaminephosphotransferase activity;GO:0008963~phospho-N-acetylmuramoyl-pentapeptide-transferase activity	GO:0006487~protein N-linked glycosylation;GO:0006488~dolichol-linked oligosaccharide biosynthetic process	GO:0016021~integral component of membrane
T2_DN37930_c0_g4_i29	2556	tr|A0A0K9QZG5|A0A0K9QZG5_SPIOL	394	80.6	355	41.67	90.1	61	2	318	1382	1	347	1.1e-162	Uncharacterized protein	SOVF_124170	Spinacia oleracea (Spinach)	NA	molybdopterin synthase complex [GO:0019008]; 4 iron, 4 sulfur cluster binding [GO:0051539]; catalytic activity [GO:0003824]; metal ion binding [GO:0046872]; Mo-molybdopterin cofactor biosynthetic process [GO:0006777]	GO:0003824; GO:0006777; GO:0019008; GO:0046872; GO:0051539	GO:0003824~catalytic activity;GO:0046872~metal ion binding;GO:0051539~4 iron, 4 sulfur cluster binding	GO:0006777~Mo-molybdopterin cofactor biosynthetic process	GO:0019008~molybdopterin synthase complex
T2_DN77219_c0_g1_i1	1252	tr|A0A0J8E749|A0A0J8E749_BETVU	248	61.8	246	58.95	99.19	94	0	342	1079	3	248	1.9e-72	Uncharacterized protein	BVRB_3g066030	Beta vulgaris subsp. vulgaris	NA	NA	NA	NA	NA	NA
T2_DN12081_c0_g1_i1	306	tr|A0A0J8B9V0|A0A0J8B9V0_BETVU	444	90.9	66	64.71	14.86	6	0	1	198	132	197	4.9e-30	Uncharacterized protein	BVRB_4g095870	Beta vulgaris subsp. vulgaris	NA	endoplasmic reticulum [GO:0005783]; oxidoreductase activity, acting on a sulfur group of donors, disulfide as acceptor [GO:0016671]; protein disulfide isomerase activity [GO:0003756]	GO:0003756; GO:0005783; GO:0016671	GO:0003756~protein disulfide isomerase activity;GO:0016671~oxidoreductase activity, acting on a sulfur group of donors, disulfide as acceptor	NA	GO:0005783~endoplasmic reticulum
T2_DN37094_c0_g2_i6	1678	tr|A0A0J8CUM1|A0A0J8CUM1_BETVU	474	87.4	191	34.15	40.3	24	0	520	1092	37	227	4.1e-102	Uncharacterized protein	BVRB_3g056290	Beta vulgaris subsp. vulgaris	NA	endoplasmic reticulum [GO:0005783]; integral component of membrane [GO:0016021]; oxidoreductase activity, acting on a sulfur group of donors, disulfide as acceptor [GO:0016671]; protein disulfide isomerase activity [GO:0003756]	GO:0003756; GO:0005783; GO:0016021; GO:0016671	GO:0003756~protein disulfide isomerase activity;GO:0016671~oxidoreductase activity, acting on a sulfur group of donors, disulfide as acceptor	NA	GO:0005783~endoplasmic reticulum;GO:0016021~integral component of membrane
T2_DN18729_c0_g2_i1	477	tr|J3SDF5|J3SDF5_BETVU	1631	69.4	134	84.28	8.22	41	0	476	75	1162	1295	6.6e-50	Ty3/gypsy retrotransposon protein	NA	Beta vulgaris subsp. vulgaris	NA	nucleic acid binding [GO:0003676]; DNA integration [GO:0015074]	GO:0003676; GO:0015074	GO:0003676~nucleic acid binding	GO:0015074~DNA integration	NA
T2_DN19588_c0_g1_i1	655	tr|A0A0J8C189|A0A0J8C189_BETVU	464	89.3	169	77.4	36.42	18	0	149	655	259	427	7.9e-86	Uncharacterized protein	BVRB_6g148660	Beta vulgaris subsp. vulgaris	NA	extracellular region [GO:0005576]; polygalacturonase activity [GO:0004650]; carbohydrate metabolic process [GO:0005975]; cell wall organization [GO:0071555]	GO:0004650; GO:0005576; GO:0005975; GO:0071555	GO:0004650~polygalacturonase activity	GO:0005975~carbohydrate metabolic process;GO:0071555~cell wall organization	GO:0005576~extracellular region
T2_DN40061_c0_g1_i1	452	tr|A0A0J8C3E3|A0A0J8C3E3_BETVU	182	65.5	87	57.74	47.8	30	0	450	190	96	182	3.8e-23	Uncharacterized protein	BVRB_6g141770	Beta vulgaris subsp. vulgaris	NA	NA	NA	NA	NA	NA
T2_DN17303_c0_g2_i1	2844	tr|A0A0J8BSV3|A0A0J8BSV3_BETVU	941	84.2	928	97.89	98.62	144	1	59	2842	1	925	0	Uncharacterized protein	BVRB_8g182640	Beta vulgaris subsp. vulgaris	NA	zinc ion binding [GO:0008270]	GO:0008270	GO:0008270~zinc ion binding	NA	NA
T2_DN27767_c0_g1_i1	2008	tr|A0A0K9RUJ8|A0A0K9RUJ8_SPIOL	483	89.1	476	71.12	98.55	52	0	22	1449	1	476	2.7e-246	Uncharacterized protein	SOVF_026830	Spinacia oleracea (Spinach)	NA	ATP binding [GO:0005524]; protein kinase activity [GO:0004672]	GO:0004672; GO:0005524	GO:0004672~protein kinase activity;GO:0005524~ATP binding	NA	NA
T2_DN36067_c0_g1_i5	1533	tr|A0A0K9QN93|A0A0K9QN93_SPIOL	409	69.6	250	48.92	61.12	73	2	106	849	11	259	1.6e-89	Uncharacterized protein	SOVF_160220	Spinacia oleracea (Spinach)	NA	NA	NA	NA	NA	NA
T2_DN39255_c0_g1_i12	4373	tr|A0A0K9RXI8|A0A0K9RXI8_SPIOL	544	71.1	305	20.92	56.07	88	0	1696	2610	28	332	9.6e-111	Sodium/hydrogen exchanger	SOVF_023400	Spinacia oleracea (Spinach)	NA	integral component of membrane [GO:0016021]; sodium:proton antiporter activity [GO:0015385]; regulation of pH [GO:0006885]	GO:0006885; GO:0015385; GO:0016021	GO:0015385~sodium:proton antiporter activity	GO:0006885~regulation of pH	GO:0016021~integral component of membrane
T2_DN72556_c0_g1_i1	342	tr|A0A0J8D1P0|A0A0J8D1P0_BETVU	1227	69.4	111	97.37	9.05	34	0	2	334	178	288	1.6e-34	Uncharacterized protein	BVRB_1g007870	Beta vulgaris subsp. vulgaris	NA	NA	NA	NA	NA	NA
T2_DN12261_c0_g1_i1	869	tr|A0A067K2F2|A0A067K2F2_JATCU	522	42.5	80	27.62	15.33	44	1	576	815	65	142	8.5e-11	Uncharacterized protein	JCGZ_17157	Jatropha curcas (Barbados nut)	NA	NA	NA	NA	NA	NA
T2_DN10289_c0_g1_i1	636	tr|A0A0K9Q7Y1|A0A0K9Q7Y1_SPIOL	599	61.5	208	98.11	34.72	73	1	3	605	187	394	9.7e-65	Uncharacterized protein (Fragment)	SOVF_217000	Spinacia oleracea (Spinach)	NA	integral component of membrane [GO:0016021]	GO:0016021	NA	NA	GO:0016021~integral component of membrane
T2_DN37543_c0_g1_i7	1009	tr|M0SZ67|M0SZ67_MUSAM	217	86.6	82	24.38	37.79	11	0	128	373	134	215	5.2e-36	Uncharacterized protein	NA	Musa acuminata subsp. malaccensis (Wild banana) (Musa malaccensis)	NA	NA	NA	NA	NA	NA
T2_DN38270_c0_g7_i4	1052	tr|A0A0J8EC56|A0A0J8EC56_BETVU	411	88.6	315	89.83	76.64	31	2	16	951	24	336	1.2e-155	3-isopropylmalate dehydrogenase (EC 1.1.1.85)	BVRB_9g219010	Beta vulgaris subsp. vulgaris	PATHWAY: Amino-acid biosynthesis; L-leucine biosynthesis; L-leucine from 3-methyl-2-oxobutanoate: step 3/4. {ECO:0000256|RuleBase:RU004445}.	cytoplasm [GO:0005737]; 3-isopropylmalate dehydrogenase activity [GO:0003862]; magnesium ion binding [GO:0000287]; NAD binding [GO:0051287]; leucine biosynthetic process [GO:0009098]	GO:0000287; GO:0003862; GO:0005737; GO:0009098; GO:0051287	GO:0000287~magnesium ion binding;GO:0003862~3-isopropylmalate dehydrogenase activity;GO:0051287~NAD binding	GO:0009098~leucine biosynthetic process	GO:0005737~cytoplasm
T2_DN26852_c1_g2_i1	387	tr|A0A067KMY2|A0A067KMY2_JATCU	533	72	125	96.9	23.45	35	0	386	12	39	163	7.2e-47	Uncharacterized protein	JCGZ_09768	Jatropha curcas (Barbados nut)	NA	flavin adenine dinucleotide binding [GO:0050660]; oxidoreductase activity, acting on CH-OH group of donors [GO:0016614]	GO:0016614; GO:0050660	GO:0016614~oxidoreductase activity, acting on CH-OH group of donors;GO:0050660~flavin adenine dinucleotide binding	NA	NA
T2_DN38320_c2_g1_i6	1586	tr|A0A0K9R774|A0A0K9R774_SPIOL	250	84.9	106	20.05	42.4	15	1	564	878	145	250	3e-46	Uncharacterized protein	SOVF_099060	Spinacia oleracea (Spinach)	NA	oxidoreductase activity, acting on single donors with incorporation of molecular oxygen, incorporation of two atoms of oxygen [GO:0016702]	GO:0016702	GO:0016702~oxidoreductase activity, acting on single donors with incorporation of molecular oxygen, incorporation of two atoms of oxygen	NA	NA
T2_DN38562_c0_g1_i4	3213	tr|A0A0J8CAZ2|A0A0J8CAZ2_BETVU	714	78	523	48.83	73.25	114	1	1054	2619	188	710	1.7e-242	Uncharacterized protein	BVRB_5g114380	Beta vulgaris subsp. vulgaris	NA	integral component of membrane [GO:0016021]	GO:0016021	NA	NA	GO:0016021~integral component of membrane
T2_DN37054_c0_g2_i1	2884	tr|A0A0J8C8Z2|A0A0J8C8Z2_BETVU	614	60.2	354	36.82	57.65	128	5	190	1242	1	344	3e-105	Uncharacterized protein	BVRB_5g122630	Beta vulgaris subsp. vulgaris	NA	peroxisome [GO:0005777]; regulation of gene expression [GO:0010468]	GO:0005777; GO:0010468	NA	GO:0010468~regulation of gene expression	GO:0005777~peroxisome
T2_DN38578_c0_g1_i4	1368	tr|A0A0J8D049|A0A0J8D049_BETVU	666	93.4	319	69.96	47.9	21	0	108	1064	346	664	4.1e-169	Uncharacterized protein	BVRB_2g034760	Beta vulgaris subsp. vulgaris	NA	ATP binding [GO:0005524]; protein kinase activity [GO:0004672]	GO:0004672; GO:0005524	GO:0004672~protein kinase activity;GO:0005524~ATP binding	NA	NA
T2_DN33442_c0_g1_i7	663	tr|A0A0J8EHK4|A0A0J8EHK4_BETVU	414	89.2	166	75.11	40.1	18	0	152	649	249	414	2.8e-83	Lipase	BVRB_9g204320	Beta vulgaris subsp. vulgaris	NA	hydrolase activity, acting on ester bonds [GO:0016788]; lipid catabolic process [GO:0016042]	GO:0016042; GO:0016788	GO:0016788~hydrolase activity, acting on ester bonds	GO:0016042~lipid catabolic process	NA
T2_DN52136_c0_g1_i1	319	tr|D0VBC5|D0VBC5_VITVI	548	79.5	78	73.35	14.23	16	0	318	85	222	299	1.1e-29	Phospho-2-dehydro-3-deoxyheptonate aldolase (EC 2.5.1.54)	NA	Vitis vinifera (Grape)	PATHWAY: Metabolic intermediate biosynthesis; chorismate biosynthesis; chorismate from D-erythrose 4-phosphate and phosphoenolpyruvate: step 1/7. {ECO:0000256|RuleBase:RU363071}.	chloroplast [GO:0009507]; 3-deoxy-7-phosphoheptulonate synthase activity [GO:0003849]; aromatic amino acid family biosynthetic process [GO:0009073]	GO:0003849; GO:0009073; GO:0009507	GO:0003849~3-deoxy-7-phosphoheptulonate synthase activity	GO:0009073~aromatic amino acid family biosynthetic process	GO:0009507~chloroplast
T2_DN7370_c0_g1_i1	603	tr|A0A0J8B4C8|A0A0J8B4C8_BETVU	355	65	40	19.9	11.27	14	0	292	411	28	67	5.2e-07	Uncharacterized protein	BVRB_004520	Beta vulgaris subsp. vulgaris	NA	integral component of membrane [GO:0016021]	GO:0016021	NA	NA	GO:0016021~integral component of membrane
T2_DN33856_c0_g2_i1	742	tr|A0A0J8CEH1|A0A0J8CEH1_BETVU	386	79.6	216	87.33	55.96	41	1	95	742	1	213	8.9e-94	Uncharacterized protein	BVRB_5g101530	Beta vulgaris subsp. vulgaris	NA	RNA binding [GO:0003723]	GO:0003723	GO:0003723~RNA binding	NA	NA
T2_DN19494_c0_g2_i1	1198	tr|A0A0J8C8S1|A0A0J8C8S1_BETVU	174	56.1	171	42.82	98.28	62	6	405	884	4	172	1.5e-37	Uncharacterized protein	BVRB_5g118480	Beta vulgaris subsp. vulgaris	NA	NA	NA	NA	NA	NA
T2_DN35920_c0_g1_i2	1479	tr|A0A0J8FFH3|A0A0J8FFH3_BETVU	1718	75.5	200	40.57	11.64	49	0	619	1218	1	200	1.7e-83	Uncharacterized protein	BVRB_4g073460	Beta vulgaris subsp. vulgaris	NA	nucleus [GO:0005634]; plasmodesma [GO:0009506]; ATP binding [GO:0005524]; ATP-dependent helicase activity [GO:0008026]; nucleic acid binding [GO:0003676]	GO:0003676; GO:0005524; GO:0005634; GO:0008026; GO:0009506	GO:0003676~nucleic acid binding;GO:0005524~ATP binding;GO:0008026~ATP-dependent helicase activity	NA	GO:0005634~nucleus;GO:0009506~plasmodesma
T2_DN37384_c1_g2_i2	1203	tr|A0A0J8C878|A0A0J8C878_BETVU	333	98.5	196	48.88	58.86	3	0	597	1184	138	333	4.5e-111	Uncharacterized protein	BVRB_6g127880	Beta vulgaris subsp. vulgaris	NA	ATP binding [GO:0005524]; protein serine/threonine kinase activity [GO:0004674]	GO:0004674; GO:0005524	GO:0004674~protein serine/threonine kinase activity;GO:0005524~ATP binding	NA	NA
T2_DN74749_c0_g1_i1	419	tr|A0A0J8CCL2|A0A0J8CCL2_BETVU	452	69.8	43	30.79	9.51	13	0	415	287	219	261	5.9e-10	Uncharacterized protein	BVRB_5g106750	Beta vulgaris subsp. vulgaris	NA	transferase activity, transferring acyl groups other than amino-acyl groups [GO:0016747]	GO:0016747	GO:0016747~transferase activity, transferring acyl groups other than amino-acyl groups	NA	NA
T2_DN23959_c1_g6_i1	983	tr|B2MW80|B2MW80_9CARY	966	87.1	31	9.46	3.21	4	0	15	107	325	355	4.2e-06	Phosphoenolpyruvate carboxylase	NA	Suaeda glauca	NA	phosphoenolpyruvate carboxylase activity [GO:0008964]; carbon fixation [GO:0015977]; tricarboxylic acid cycle [GO:0006099]	GO:0006099; GO:0008964; GO:0015977	GO:0008964~phosphoenolpyruvate carboxylase activity	GO:0006099~tricarboxylic acid cycle;GO:0015977~carbon fixation	NA
T2_DN64091_c0_g1_i1	429	tr|A0A0J8B5D8|A0A0J8B5D8_BETVU	269	91.5	82	57.34	30.48	7	0	182	427	7	88	1.5e-37	Xyloglucan endotransglucosylase/hydrolase (EC 2.4.1.207)	BVRB_013300	Beta vulgaris subsp. vulgaris	NA	apoplast [GO:0048046]; cell wall [GO:0005618]; hydrolase activity, hydrolyzing O-glycosyl compounds [GO:0004553]; xyloglucan:xyloglucosyl transferase activity [GO:0016762]; cell wall biogenesis [GO:0042546]; cell wall organization [GO:0071555]; xyloglucan metabolic process [GO:0010411]	GO:0004553; GO:0005618; GO:0010411; GO:0016762; GO:0042546; GO:0048046; GO:0071555	GO:0004553~hydrolase activity, hydrolyzing O-glycosyl compounds;GO:0016762~xyloglucan:xyloglucosyl transferase activity	GO:0010411~xyloglucan metabolic process;GO:0042546~cell wall biogenesis;GO:0071555~cell wall organization	GO:0005618~cell wall;GO:0048046~apoplast
T2_DN14643_c0_g1_i1	308	tr|A0A0K9RL75|A0A0K9RL75_SPIOL	455	76	50	48.7	10.99	12	0	246	97	282	331	5.6e-18	Uncharacterized protein	SOVF_059900	Spinacia oleracea (Spinach)	NA	methyltransferase activity [GO:0008168]; tRNA processing [GO:0008033]	GO:0008033; GO:0008168	GO:0008168~methyltransferase activity	GO:0008033~tRNA processing	NA
T2_DN39018_c3_g1_i8	4370	tr|A0A0K9RUG2|A0A0K9RUG2_SPIOL	1201	78.6	1214	83.34	100	229	2	163	3804	19	1201	0	Uncharacterized protein	SOVF_027550	Spinacia oleracea (Spinach)	NA	carbohydrate binding [GO:0030246]	GO:0030246	GO:0030246~carbohydrate binding	NA	NA
T2_DN39390_c0_g2_i15	1464	tr|A0A0J8BHG4|A0A0J8BHG4_BETVU	549	69.1	421	86.27	76.68	112	5	252	1463	81	500	1.1e-151	Uncharacterized protein	BVRB_9g221240	Beta vulgaris subsp. vulgaris	NA	RNA binding [GO:0003723]	GO:0003723	GO:0003723~RNA binding	NA	NA
T2_DN37032_c5_g5_i12	1558	tr|A0A0J8CDH0|A0A0J8CDH0_BETVU	326	90.7	108	20.8	33.13	10	0	649	972	218	325	4.4e-50	Uncharacterized protein	BVRB_5g109510	Beta vulgaris subsp. vulgaris	NA	mitochondrion [GO:0005739]; nucleus [GO:0005634]; pollen tube [GO:0090406]; regulation of translation [GO:0006417]; response to cold [GO:0009409]; response to heat [GO:0009408]	GO:0005634; GO:0005739; GO:0006417; GO:0009408; GO:0009409; GO:0090406	NA	GO:0006417~regulation of translation;GO:0009408~response to heat;GO:0009409~response to cold	GO:0005634~nucleus;GO:0005739~mitochondrion;GO:0090406~pollen tube
T2_DN34487_c1_g1_i6	779	tr|A0A0L9VQI5|A0A0L9VQI5_PHAAN	604	71.1	38	14.63	6.29	11	0	462	575	289	326	5.6e-06	Malic enzyme	LR48_Vigan11g036900	Phaseolus angularis (Azuki bean) (Vigna angularis)	NA	malate dehydrogenase (decarboxylating) (NAD+) activity [GO:0004471]; metal ion binding [GO:0046872]; NAD binding [GO:0051287]; malate metabolic process [GO:0006108]	GO:0004471; GO:0006108; GO:0046872; GO:0051287	GO:0004471~malate dehydrogenase (decarboxylating) (NAD+) activity;GO:0046872~metal ion binding;GO:0051287~NAD binding	GO:0006108~malate metabolic process	NA
T2_DN36378_c0_g1_i1	1119	tr|A0A0K9QMY9|A0A0K9QMY9_SPIOL	248	79.8	248	66.49	100	49	1	160	900	1	248	1.1e-106	Uncharacterized protein	SOVF_161190	Spinacia oleracea (Spinach)	NA	chloroplast [GO:0009507]; isomerase activity [GO:0016853]	GO:0009507; GO:0016853	GO:0016853~isomerase activity	NA	GO:0009507~chloroplast
T2_DN3693_c0_g1_i1	1128	tr|A0A0K9RZ79|A0A0K9RZ79_SPIOL	284	74.6	283	75.27	99.65	71	1	44	889	1	283	2.4e-114	Uncharacterized protein	SOVF_012300	Spinacia oleracea (Spinach)	NA	NA	NA	NA	NA	NA
T2_DN35989_c0_g1_i6	1440	tr|A0A0J8BBF9|A0A0J8BBF9_BETVU	277	81.1	127	26.46	45.85	22	1	312	692	103	227	4.2e-55	Uncharacterized protein	BVRB_6g156380	Beta vulgaris subsp. vulgaris	NA	NA	NA	NA	NA	NA
T2_DN16037_c0_g1_i1	565	tr|A0A0K9R827|A0A0K9R827_SPIOL	598	82.9	187	99.29	31.27	32	0	3	563	224	410	3.1e-91	Uncharacterized protein	SOVF_096380	Spinacia oleracea (Spinach)	NA	integral component of membrane [GO:0016021]	GO:0016021	NA	NA	GO:0016021~integral component of membrane
T2_DN29338_c0_g1_i2	1155	tr|A0A0K9RVN6|A0A0K9RVN6_SPIOL	363	77.6	272	70.65	74.93	59	1	141	950	1	272	6.4e-115	Uncharacterized protein	SOVF_028950	Spinacia oleracea (Spinach)	NA	NA	NA	NA	NA	NA
T2_DN39130_c4_g1_i8	4364	tr|A0A0J8FJI4|A0A0J8FJI4_BETVU	1176	68.8	750	51.56	63.78	222	6	1671	3905	434	1176	1.4e-292	Uncharacterized protein	BVRB_3g052100	Beta vulgaris subsp. vulgaris	NA	NA	NA	NA	NA	NA
T2_DN32379_c0_g2_i3	1166	tr|A0A103Y7Y0|A0A103Y7Y0_CYNCS	602	81.8	181	46.57	30.07	33	0	12	554	343	523	8e-81	3-hydroxy-3-methylglutaryl coenzyme A reductase (HMG-CoA reductase) (EC 1.1.1.34)	Ccrd_017513	Cynara cardunculus var. scolymus (Artichoke) (Cynara scolymus)	PATHWAY: Metabolic intermediate biosynthesis; (R)-mevalonate biosynthesis; (R)-mevalonate from acetyl-CoA: step 3/3. {ECO:0000256|RuleBase:RU361219}.	endoplasmic reticulum membrane [GO:0005789]; integral component of membrane [GO:0016021]; hydroxymethylglutaryl-CoA reductase (NADPH) activity [GO:0004420]; NADP binding [GO:0050661]; coenzyme A metabolic process [GO:0015936]; isoprenoid biosynthetic process [GO:0008299]	GO:0004420; GO:0005789; GO:0008299; GO:0015936; GO:0016021; GO:0050661	GO:0004420~hydroxymethylglutaryl-CoA reductase (NADPH) activity;GO:0050661~NADP binding	GO:0008299~isoprenoid biosynthetic process;GO:0015936~coenzyme A metabolic process	GO:0005789~endoplasmic reticulum membrane;GO:0016021~integral component of membrane
T2_DN39251_c2_g1_i17	904	tr|A0A0K9QP38|A0A0K9QP38_SPIOL	253	68.3	60	19.91	23.72	19	0	725	904	111	170	2.6e-18	Uncharacterized protein (Fragment)	SOVF_157600	Spinacia oleracea (Spinach)	NA	NA	NA	NA	NA	NA
T2_DN9947_c0_g1_i1	315	tr|A0A0J8CQ49|A0A0J8CQ49_BETVU	405	75	104	99.05	25.68	24	1	3	314	121	222	2.2e-41	Uncharacterized protein	BVRB_3g055780	Beta vulgaris subsp. vulgaris	NA	hydrolase activity [GO:0016787]; metabolic process [GO:0008152]	GO:0008152; GO:0016787	GO:0016787~hydrolase activity	GO:0008152~metabolic process	NA
T2_DN39575_c1_g1_i8	382	tr|A0A059B5K2|A0A059B5K2_EUCGR	640	82.9	41	32.2	6.41	7	0	258	380	304	344	1.1e-10	Uncharacterized protein	EUGRSUZ_H04128	Eucalyptus grandis (Flooded gum)	NA	NA	NA	NA	NA	NA
T2_DN47207_c0_g1_i1	418	tr|A0A0B2R2U8|A0A0B2R2U8_GLYSO	540	54.9	71	50.96	13.15	32	0	1	213	190	260	1.4e-16	Uncharacterized protein (Fragment)	glysoja_035500	Glycine soja (Wild soybean)	NA	NA	NA	NA	NA	NA
T2_DN37424_c0_g4_i3	1105	tr|A0A0J8BJN5|A0A0J8BJN5_BETVU	235	68	50	13.57	21.28	16	0	9	158	186	235	4.8e-11	Uncharacterized protein	BVRB_1g016480	Beta vulgaris subsp. vulgaris	NA	NA	NA	NA	NA	NA
T2_DN38840_c0_g1_i6	1215	tr|A0A0K9RDB7|A0A0K9RDB7_SPIOL	557	95.3	86	21.23	15.44	4	0	957	1214	98	183	3.9e-38	Uncharacterized protein	SOVF_079740	Spinacia oleracea (Spinach)	NA	nicotinate phosphoribosyltransferase activity [GO:0004516]; nicotinate-nucleotide diphosphorylase (carboxylating) activity [GO:0004514]; NAD biosynthetic process [GO:0009435]; nicotinate nucleotide salvage [GO:0019358]	GO:0004514; GO:0004516; GO:0009435; GO:0019358	GO:0004514~nicotinate-nucleotide diphosphorylase (carboxylating) activity;GO:0004516~nicotinate phosphoribosyltransferase activity	GO:0009435~NAD biosynthetic process;GO:0019358~nicotinate nucleotide salvage	NA
T2_DN29536_c0_g2_i1	1572	tr|A0A0J8FUD2|A0A0J8FUD2_BETVU	923	82.3	479	91.41	51.9	83	1	134	1570	1	477	8.4e-227	Uncharacterized protein	BVRB_1g013070	Beta vulgaris subsp. vulgaris	NA	thiol-dependent ubiquitin-specific protease activity [GO:0004843]; protein deubiquitination [GO:0016579]; ubiquitin-dependent protein catabolic process [GO:0006511]	GO:0004843; GO:0006511; GO:0016579	GO:0004843~ubiquitin-specific protease activity	GO:0006511~ubiquitin-dependent protein catabolic process;GO:0016579~protein deubiquitination	NA
T2_DN27785_c0_g1_i1	720	tr|B1N668|B1N668_SOLLC	1307	77.6	174	72.5	13.31	39	0	720	199	445	618	1.6e-79	Copia LTR rider	LYC_68t000004 SUNLYC_67t000007	Solanum lycopersicum (Tomato) (Lycopersicon esculentum)	NA	nucleic acid binding [GO:0003676]; zinc ion binding [GO:0008270]; DNA integration [GO:0015074]	GO:0003676; GO:0008270; GO:0015074	GO:0003676~nucleic acid binding;GO:0008270~zinc ion binding	GO:0015074~DNA integration	NA
T2_DN39014_c0_g1_i1	1482	tr|A0A0K9S1T8|A0A0K9S1T8_SPIOL	256	70.7	256	51.82	100	69	2	472	1221	1	256	4e-93	Uncharacterized protein	SOVF_003310	Spinacia oleracea (Spinach)	NA	NA	NA	NA	NA	NA
T2_DN37729_c1_g9_i1	377	tr|A0A022QB84|A0A022QB84_ERYGU	1524	41.7	84	66.84	5.51	40	1	147	371	1387	1470	1.7e-08	Uncharacterized protein	MIMGU_mgv1a019692mg	Erythranthe guttata (Yellow monkey flower) (Mimulus guttatus)	NA	NA	NA	NA	NA	NA
T2_DN39058_c5_g5_i1	3358	tr|A0A0K9QZW3|A0A0K9QZW3_SPIOL	1009	61.1	961	85.85	95.24	293	15	42	2729	65	1009	1.1e-292	Uncharacterized protein	SOVF_122690	Spinacia oleracea (Spinach)	NA	NA	NA	NA	NA	NA
T2_DN30370_c0_g1_i1	2002	tr|A0A0J8CLM2|A0A0J8CLM2_BETVU	477	94.6	464	69.53	97.27	25	0	210	1601	14	477	8.1e-267	Uncharacterized protein	BVRB_4g071860	Beta vulgaris subsp. vulgaris	NA	nucleolus [GO:0005730]	GO:0005730	NA	NA	GO:0005730~nucleolus
T2_DN35775_c0_g1_i1	646	tr|A0A0J8E650|A0A0J8E650_BETVU	236	79.5	44	20.43	18.64	9	0	151	282	188	231	1e-13	Uncharacterized protein	BVRB_3g069900	Beta vulgaris subsp. vulgaris	NA	plasma membrane [GO:0005886]	GO:0005886	NA	NA	GO:0005886~plasma membrane
T2_DN37575_c0_g1_i14	2025	tr|A0A0J8B363|A0A0J8B363_BETVU	346	80	345	51.11	99.71	69	0	410	1444	1	345	2.7e-153	Probable magnesium transporter	BVRB_008310	Beta vulgaris subsp. vulgaris	NA	early endosome [GO:0005769]; integral component of membrane [GO:0016021]; plasma membrane [GO:0005886]; magnesium ion transmembrane transporter activity [GO:0015095]	GO:0005769; GO:0005886; GO:0015095; GO:0016021	GO:0015095~magnesium ion transmembrane transporter activity	NA	GO:0005769~early endosome;GO:0005886~plasma membrane;GO:0016021~integral component of membrane
T2_DN38551_c0_g1_i1	829	tr|A0A0K9RDR6|A0A0K9RDR6_SPIOL	837	86.7	218	78.89	26.05	29	0	21	674	203	420	1.4e-103	Urease (EC 3.5.1.5) (Urea amidohydrolase)	SOVF_078280	Spinacia oleracea (Spinach)	PATHWAY: Nitrogen metabolism; urea degradation; CO(2) and NH(3) from urea (urease route): step 1/1. {ECO:0000256|PIRNR:PIRNR001222}.	nickel cation binding [GO:0016151]; urease activity [GO:0009039]; urea catabolic process [GO:0043419]	GO:0009039; GO:0016151; GO:0043419	GO:0009039~urease activity;GO:0016151~nickel cation binding	GO:0043419~urea catabolic process	NA
T2_DN15459_c0_g2_i1	828	tr|A0A0K9RTA3|A0A0K9RTA3_SPIOL	391	54	187	67.75	47.83	65	5	525	1	89	266	3.5e-38	Uncharacterized protein	SOVF_037490	Spinacia oleracea (Spinach)	NA	NA	NA	NA	NA	NA
T2_DN44795_c0_g1_i1	305	tr|A0A0J8CWA4|A0A0J8CWA4_BETVU	1202	62	100	98.36	8.32	38	0	3	302	1012	1111	6.6e-27	Uncharacterized protein	BVRB_3g055140	Beta vulgaris subsp. vulgaris	NA	integral component of membrane [GO:0016021]	GO:0016021	NA	NA	GO:0016021~integral component of membrane
T2_DN39117_c1_g5_i5	5525	tr|A0A0J8CUZ4|A0A0J8CUZ4_BETVU	1654	73.3	860	46.7	52	228	2	1592	4168	571	1429	0	Uncharacterized protein	BVRB_2g038790	Beta vulgaris subsp. vulgaris	NA	ATP binding [GO:0005524]; zinc ion binding [GO:0008270]	GO:0005524; GO:0008270	GO:0005524~ATP binding;GO:0008270~zinc ion binding	NA	NA
T2_DN11023_c0_g1_i1	316	tr|A0A0B0NCJ6|A0A0B0NCJ6_GOSAR	106	90.9	55	52.22	51.89	5	0	150	314	47	101	2.5e-29	Gibberellin-regulated 4-like protein	F383_14330	Gossypium arboreum (Tree cotton) (Gossypium nanking)	NA	NA	NA	NA	NA	NA
T2_DN39443_c0_g4_i2	711	tr|I6M4E1|I6M4E1_BETVU	403	48.7	189	79.75	46.9	96	1	146	709	55	243	4.9e-41	BED finger-NBS resistance protein (Fragment)	BNL1	Beta vulgaris subsp. vulgaris	NA	ADP binding [GO:0043531]	GO:0043531	GO:0043531~ADP binding	NA	NA
T2_DN38283_c1_g1_i9	3890	tr|A0A0J8B523|A0A0J8B523_BETVU	1041	76.8	950	73.26	91.26	203	5	93	2930	1	937	0	Uncharacterized protein	BVRB_002560	Beta vulgaris subsp. vulgaris	NA	chloroplast [GO:0009507]; glycogen (starch) synthase activity [GO:0004373]; starch metabolic process [GO:0005982]	GO:0004373; GO:0005982; GO:0009507	GO:0004373~glycogen (starch) synthase activity	GO:0005982~starch metabolic process	GO:0009507~chloroplast
T2_DN37970_c0_g1_i5	11631	tr|A0A0J8D442|A0A0J8D442_BETVU	3124	83.7	2855	73.64	91.39	457	2	2563	11112	272	3124	0	Uncharacterized protein	BVRB_1g005590	Beta vulgaris subsp. vulgaris	NA	NA	NA	NA	NA	NA
T2_DN30405_c0_g1_i1	886	tr|K7VUB7|K7VUB7_MAIZE	461	73.3	30	10.16	6.51	8	0	797	886	142	171	8.4e-06	Serine hydroxymethyltransferase (EC 2.1.2.1)	ZEAMMB73_198484	Zea mays (Maize)	PATHWAY: One-carbon metabolism; tetrahydrofolate interconversion. {ECO:0000256|RuleBase:RU000585}.	glycine hydroxymethyltransferase activity [GO:0004372]; pyridoxal phosphate binding [GO:0030170]; glycine metabolic process [GO:0006544]; L-serine metabolic process [GO:0006563]; tetrahydrofolate interconversion [GO:0035999]	GO:0004372; GO:0006544; GO:0006563; GO:0030170; GO:0035999	GO:0004372~glycine hydroxymethyltransferase activity;GO:0030170~pyridoxal phosphate binding	GO:0006544~glycine metabolic process;GO:0006563~L-serine metabolic process;GO:0035999~tetrahydrofolate interconversion	NA
T2_DN34281_c0_g1_i3	2029	tr|A0A0K9RYT5|A0A0K9RYT5_SPIOL	454	65.5	293	43.32	64.54	89	4	317	1195	1	281	4.3e-98	Uncharacterized protein	SOVF_013580	Spinacia oleracea (Spinach)	NA	integral component of membrane [GO:0016021]	GO:0016021	NA	NA	GO:0016021~integral component of membrane
T2_DN36825_c2_g3_i13	1154	tr|A0A022RP68|A0A022RP68_ERYGU	232	48.7	279	72.53	100	87	7	75	884	1	232	3.5e-52	Peptidylprolyl isomerase (EC 5.2.1.8)	MIMGU_mgv1a013048mg	Erythranthe guttata (Yellow monkey flower) (Mimulus guttatus)	NA	peptidyl-prolyl cis-trans isomerase activity [GO:0003755]	GO:0003755	GO:0003755~peptidyl-prolyl cis-trans isomerase activity	NA	NA
T2_DN38942_c3_g8_i2	2725	tr|A0A0J8CMA3|A0A0J8CMA3_BETVU	293	85.3	293	32.26	100	43	0	131	1009	1	293	7e-136	Uncharacterized protein	BVRB_4g086880	Beta vulgaris subsp. vulgaris	NA	peroxisome [GO:0005777]; 3-hydroxyacyl-CoA dehydrogenase activity [GO:0003857]; NAD+ binding [GO:0070403]; fatty acid metabolic process [GO:0006631]	GO:0003857; GO:0005777; GO:0006631; GO:0070403	GO:0003857~3-hydroxyacyl-CoA dehydrogenase activity;GO:0070403~NAD+ binding	GO:0006631~fatty acid metabolic process	GO:0005777~peroxisome
T2_DN38943_c2_g6_i4	762	tr|A0A0K9RSU1|A0A0K9RSU1_SPIOL	698	74.5	94	37.01	13.47	24	0	286	567	169	262	2.2e-31	Uncharacterized protein (Fragment)	SOVF_038250	Spinacia oleracea (Spinach)	NA	catalytic activity [GO:0003824]; metabolic process [GO:0008152]	GO:0003824; GO:0008152	GO:0003824~catalytic activity	GO:0008152~metabolic process	NA
T2_DN93835_c0_g1_i1	312	tr|A0A0J8BA27|A0A0J8BA27_BETVU	400	71.4	91	87.5	22.75	24	2	43	312	1	90	8.3e-25	Uncharacterized protein	BVRB_8g200420	Beta vulgaris subsp. vulgaris	NA	NA	NA	NA	NA	NA
T2_DN39640_c0_g2_i2	3031	tr|A0A0J8BKI4|A0A0J8BKI4_BETVU	641	61.8	296	29.3	46.18	107	3	1451	2326	344	637	4.6e-88	Uncharacterized protein	BVRB_9g218720	Beta vulgaris subsp. vulgaris	NA	nuclear chromosome [GO:0000228]	GO:0000228	NA	NA	GO:0000228~nuclear chromosome
T2_DN36153_c0_g1_i1	1316	tr|A0A0J8F133|A0A0J8F133_BETVU	985	61.3	367	83.66	37.26	141	1	218	1315	475	841	4.3e-115	Uncharacterized protein	BVRB_6g133660	Beta vulgaris subsp. vulgaris	NA	endoplasmic reticulum [GO:0005783]; integral component of membrane [GO:0016021]; catalytic activity [GO:0003824]; metabolic process [GO:0008152]	GO:0003824; GO:0005783; GO:0008152; GO:0016021	GO:0003824~catalytic activity	GO:0008152~metabolic process	GO:0005783~endoplasmic reticulum;GO:0016021~integral component of membrane
T2_DN69598_c0_g1_i1	495	tr|W8EEX0|W8EEX0_9ROSA	368	83.4	163	98.79	44.29	27	0	3	491	23	185	4.7e-75	Mitogen-activated protein kinase (EC 2.7.11.24)	MAPK7 L484_003624	Morus notabilis	NA	intracellular [GO:0005622]; ATP binding [GO:0005524]; MAP kinase activity [GO:0004707]	GO:0004707; GO:0005524; GO:0005622	GO:0004707~MAP kinase activity;GO:0005524~ATP binding	NA	GO:0005622~intracellular
T2_DN30830_c0_g1_i1	1371	tr|A0A0J8CM03|A0A0J8CM03_BETVU	299	73	278	60.83	92.98	66	2	261	1085	28	299	2.4e-108	Uncharacterized protein	BVRB_3g065260	Beta vulgaris subsp. vulgaris	NA	plastid [GO:0009536]	GO:0009536	NA	NA	GO:0009536~plastid
T2_DN37419_c1_g2_i1	1534	tr|A0A0J8BG81|A0A0J8BG81_BETVU	446	89.9	79	15.45	17.71	8	0	930	1166	368	446	6e-36	Uncharacterized protein	BVRB_3g066240	Beta vulgaris subsp. vulgaris	NA	metal ion binding [GO:0046872]	GO:0046872	GO:0046872~metal ion binding	NA	NA
T2_DN67065_c0_g1_i1	308	tr|A0A0J8F6N9|A0A0J8F6N9_BETVU	275	44.8	96	93.51	34.91	53	0	296	9	44	139	5.8e-15	Uncharacterized protein	BVRB_5g109300	Beta vulgaris subsp. vulgaris	NA	integral component of membrane [GO:0016021]	GO:0016021	NA	NA	GO:0016021~integral component of membrane
T2_DN27524_c0_g1_i2	1846	tr|A0A0K9QVV7|A0A0K9QVV7_SPIOL	459	83.6	427	69.39	93.03	69	1	69	1346	33	459	5.1e-199	Dihydroorotate dehydrogenase (quinone), mitochondrial (DHOdehase) (EC 1.3.5.2)	SOVF_135410	Spinacia oleracea (Spinach)	PATHWAY: Pyrimidine metabolism; UMP biosynthesis via de novo pathway; orotate from (S)-dihydroorotate (quinone route): step 1/1. {ECO:0000256|RuleBase:RU361255}.	mitochondrial inner membrane [GO:0005743]; dihydroorotate dehydrogenase activity [GO:0004152]; 'de novo' pyrimidine nucleobase biosynthetic process [GO:0006207]; 'de novo' UMP biosynthetic process [GO:0044205]	GO:0004152; GO:0005743; GO:0006207; GO:0044205	GO:0004152~dihydroorotate dehydrogenase activity	GO:0006207~'de novo' pyrimidine nucleobase biosynthetic process;GO:0044205~'de novo' UMP biosynthetic process	GO:0005743~mitochondrial inner membrane
T2_DN32472_c0_g2_i1	523	tr|A0A0K9QC81|A0A0K9QC81_SPIOL	374	41.6	173	99.24	46.26	85	6	5	523	101	257	1.5e-26	Uncharacterized protein (Fragment)	SOVF_201010	Spinacia oleracea (Spinach)	NA	NA	NA	NA	NA	NA
T2_DN38102_c0_g2_i3	2266	tr|A0A0J8CZW6|A0A0J8CZW6_BETVU	503	78.9	247	32.7	49.11	48	2	273	1007	1	245	1.6e-106	Uncharacterized protein	BVRB_1g012660	Beta vulgaris subsp. vulgaris	NA	nucleic acid binding [GO:0003676]; nucleotide binding [GO:0000166]	GO:0000166; GO:0003676	GO:0000166~nucleotide binding;GO:0003676~nucleic acid binding	NA	NA
T2_DN37006_c0_g2_i1	2141	tr|A0A0K9QNH8|A0A0K9QNH8_SPIOL	1248	80	534	74.82	42.79	107	0	37	1638	542	1075	1.7e-249	Uncharacterized protein	SOVF_159450	Spinacia oleracea (Spinach)	NA	integral component of membrane [GO:0016021]; ATP binding [GO:0005524]; ATPase activity [GO:0016887]	GO:0005524; GO:0016021; GO:0016887	GO:0005524~ATP binding;GO:0016887~ATPase activity	NA	GO:0016021~integral component of membrane
T2_DN39476_c0_g1_i7	2165	tr|A0A0K9RMW6|A0A0K9RMW6_SPIOL	2344	83.6	470	65.13	20.05	76	1	574	1983	213	681	7.1e-232	Uncharacterized protein	SOVF_054890	Spinacia oleracea (Spinach)	NA	double-strand break repair [GO:0006302]	GO:0006302	NA	GO:0006302~double-strand break repair	NA
T2_DN3822_c0_g1_i1	479	tr|A0A0K9QA15|A0A0K9QA15_SPIOL	149	91.9	37	23.17	24.83	3	0	294	404	53	89	4.7e-11	Uncharacterized protein	SOVF_202730	Spinacia oleracea (Spinach)	NA	nucleus [GO:0005634]; DNA binding [GO:0003677]	GO:0003677; GO:0005634	GO:0003677~DNA binding	NA	GO:0005634~nucleus
T2_DN59198_c0_g1_i1	929	tr|A0A0J8FIG1|A0A0J8FIG1_BETVU	998	69.6	46	14.85	4.61	13	1	3	137	952	997	1.2e-07	Uncharacterized protein	BVRB_3g056540	Beta vulgaris subsp. vulgaris	NA	NA	NA	NA	NA	NA
T2_DN58277_c0_g1_i1	329	tr|M5XG55|M5XG55_PRUPE	228	48.8	82	74.77	35.96	31	1	84	329	5	75	8.4e-12	Uncharacterized protein	PRUPE_ppa010972mg	Prunus persica (Peach) (Amygdalus persica)	NA	NA	NA	NA	NA	NA
T2_DN36935_c1_g2_i4	1025	tr|A0A0J8CWL1|A0A0J8CWL1_BETVU	466	75	340	99.51	72.96	83	1	6	1025	32	369	1.3e-151	Flavin-containing monooxygenase (EC 1.-.-.-)	BVRB_3g054900	Beta vulgaris subsp. vulgaris	NA	flavin adenine dinucleotide binding [GO:0050660]; N,N-dimethylaniline monooxygenase activity [GO:0004499]; NADP binding [GO:0050661]	GO:0004499; GO:0050660; GO:0050661	GO:0004499~N,N-dimethylaniline monooxygenase activity;GO:0050660~flavin adenine dinucleotide binding;GO:0050661~NADP binding	NA	NA
T2_DN33789_c0_g1_i1	960	tr|A0A0J8EHG0|A0A0J8EHG0_BETVU	222	60.4	159	49.69	71.62	60	2	267	734	64	222	2.1e-42	Uncharacterized protein	BVRB_9g203900	Beta vulgaris subsp. vulgaris	NA	ribosome [GO:0005840]; nucleotide binding [GO:0000166]; structural constituent of ribosome [GO:0003735]; translation [GO:0006412]	GO:0000166; GO:0003735; GO:0005840; GO:0006412	GO:0000166~nucleotide binding;GO:0003735~structural constituent of ribosome	GO:0006412~translation	GO:0005840~ribosome
T2_DN36502_c0_g3_i3	1619	tr|A0A0K9R3F6|A0A0K9R3F6_SPIOL	292	80.2	167	30.95	57.19	32	1	128	628	1	166	1.2e-69	Uncharacterized protein	SOVF_111180	Spinacia oleracea (Spinach)	NA	NA	NA	NA	NA	NA
T2_DN32379_c0_g2_i4	988	tr|A0A0Y0BVX1|A0A0Y0BVX1_TARKO	586	82.8	192	58.3	32.76	33	0	193	768	389	580	1.2e-82	3-hydroxy-3-methylglutaryl coenzyme A reductase (HMG-CoA reductase) (EC 1.1.1.34)	HMGR1	Taraxacum kok-saghyz (Russian dandelion)	PATHWAY: Metabolic intermediate biosynthesis; (R)-mevalonate biosynthesis; (R)-mevalonate from acetyl-CoA: step 3/3. {ECO:0000256|RuleBase:RU361219}.	endoplasmic reticulum membrane [GO:0005789]; integral component of membrane [GO:0016021]; hydroxymethylglutaryl-CoA reductase (NADPH) activity [GO:0004420]; NADP binding [GO:0050661]; coenzyme A metabolic process [GO:0015936]; isoprenoid biosynthetic process [GO:0008299]	GO:0004420; GO:0005789; GO:0008299; GO:0015936; GO:0016021; GO:0050661	GO:0004420~hydroxymethylglutaryl-CoA reductase (NADPH) activity;GO:0050661~NADP binding	GO:0008299~isoprenoid biosynthetic process;GO:0015936~coenzyme A metabolic process	GO:0005789~endoplasmic reticulum membrane;GO:0016021~integral component of membrane
T2_DN38902_c1_g1_i3	5020	tr|A0A0J8ELR5|A0A0J8ELR5_BETVU	1628	87.6	1319	78.82	81.02	162	1	971	4924	310	1628	0	Uncharacterized protein	BVRB_8g187450	Beta vulgaris subsp. vulgaris	NA	integral component of membrane [GO:0016021]; ATP binding [GO:0005524]; ATPase activity, coupled to transmembrane movement of substances [GO:0042626]	GO:0005524; GO:0016021; GO:0042626	GO:0005524~ATP binding;GO:0042626~ATPase activity, coupled to transmembrane movement of substances	NA	GO:0016021~integral component of membrane
T2_DN71289_c0_g1_i1	366	tr|E5GBG5|E5GBG5_CUCME	1038	56.7	120	98.36	11.56	52	0	360	1	98	217	2.3e-34	Ty1-copia retrotransposon protein	NA	Cucumis melo subsp. melo	NA	nucleic acid binding [GO:0003676]; zinc ion binding [GO:0008270]; DNA integration [GO:0015074]	GO:0003676; GO:0008270; GO:0015074	GO:0003676~nucleic acid binding;GO:0008270~zinc ion binding	GO:0015074~DNA integration	NA
T2_DN55997_c0_g1_i1	821	tr|A0A0J8BMK5|A0A0J8BMK5_BETVU	894	88.3	223	81.49	24.94	26	0	2	670	672	894	5.2e-111	Uncharacterized protein	BVRB_9g204290	Beta vulgaris subsp. vulgaris	NA	nucleic acid binding [GO:0003676]	GO:0003676	GO:0003676~nucleic acid binding	NA	NA
T2_DN17271_c0_g1_i1	404	tr|A0A0J8CZQ4|A0A0J8CZQ4_BETVU	384	67.7	99	73.51	25.78	29	1	1	297	207	302	6.7e-27	Branched-chain-amino-acid aminotransferase (EC 2.6.1.42)	BVRB_1g014510	Beta vulgaris subsp. vulgaris	NA	L-isoleucine transaminase activity [GO:0052656]; L-leucine transaminase activity [GO:0052654]; L-valine transaminase activity [GO:0052655]; branched-chain amino acid biosynthetic process [GO:0009082]	GO:0009082; GO:0052654; GO:0052655; GO:0052656	GO:0052654~L-leucine transaminase activity;GO:0052655~L-valine transaminase activity;GO:0052656~L-isoleucine transaminase activity	GO:0009082~branched-chain amino acid biosynthetic process	NA
T2_DN36751_c2_g1_i2	1975	tr|A0A0J8EAK1|A0A0J8EAK1_BETVU	517	85.5	519	78.84	100	73	2	115	1671	1	517	1.4e-250	3-phosphoshikimate 1-carboxyvinyltransferase (EC 2.5.1.19)	BVRB_1g018980	Beta vulgaris subsp. vulgaris	PATHWAY: Metabolic intermediate biosynthesis; chorismate biosynthesis; chorismate from D-erythrose 4-phosphate and phosphoenolpyruvate: step 6/7. {ECO:0000256|RuleBase:RU004164}.	3-phosphoshikimate 1-carboxyvinyltransferase activity [GO:0003866]; aromatic amino acid family biosynthetic process [GO:0009073]; chorismate biosynthetic process [GO:0009423]	GO:0003866; GO:0009073; GO:0009423	GO:0003866~3-phosphoshikimate 1-carboxyvinyltransferase activity	GO:0009073~aromatic amino acid family biosynthetic process;GO:0009423~chorismate biosynthetic process	NA
T2_DN64028_c0_g1_i1	415	tr|F4NCJ4|F4NCJ4_BETVU	1357	62.3	138	99.76	10.17	52	0	1	414	409	546	2.3e-46	Uncharacterized protein	NA	Beta vulgaris subsp. vulgaris	NA	nucleic acid binding [GO:0003676]	GO:0003676	GO:0003676~nucleic acid binding	NA	NA
T2_DN34839_c1_g1_i1	1910	tr|A0A0J8B2Z1|A0A0J8B2Z1_BETVU	470	71.6	465	73.04	98.94	100	4	239	1633	36	468	1.5e-185	Uncharacterized protein	BVRB_007770	Beta vulgaris subsp. vulgaris	NA	NA	NA	NA	NA	NA
T2_DN30465_c0_g1_i1	1521	tr|A0A0J8BLP8|A0A0J8BLP8_BETVU	363	85	366	72.19	100	51	2	51	1148	1	362	7.5e-180	Uncharacterized protein	BVRB_9g205500	Beta vulgaris subsp. vulgaris	NA	O-methyltransferase activity [GO:0008171]	GO:0008171	GO:0008171~O-methyltransferase activity	NA	NA
T2_DN30517_c0_g2_i1	309	tr|A0A0K9RPW8|A0A0K9RPW8_SPIOL	454	41.2	102	99.03	22.47	56	2	8	307	130	229	8.7e-11	Uncharacterized protein	SOVF_042450	Spinacia oleracea (Spinach)	NA	NA	NA	NA	NA	NA
T2_DN35245_c0_g1_i2	1289	tr|A0A0K9REJ5|A0A0K9REJ5_SPIOL	292	81.3	289	67.26	98.97	51	1	117	974	1	289	3.9e-121	Uncharacterized protein	SOVF_075860	Spinacia oleracea (Spinach)	NA	nucleic acid binding [GO:0003676]; nucleotide binding [GO:0000166]	GO:0000166; GO:0003676	GO:0000166~nucleotide binding;GO:0003676~nucleic acid binding	NA	NA
T2_DN39662_c0_g2_i7	441	tr|A0A0K9QCX0|A0A0K9QCX0_SPIOL	3580	72.1	61	41.5	1.7	17	0	113	295	196	256	1.4e-17	Uncharacterized protein	SOVF_198690	Spinacia oleracea (Spinach)	NA	NA	NA	NA	NA	NA
T2_DN33319_c0_g1_i3	1640	tr|A0A0K9Q9R8|A0A0K9Q9R8_SPIOL	349	70	270	49.39	77.36	76	2	201	995	1	270	8.8e-102	Uncharacterized protein	SOVF_203580	Spinacia oleracea (Spinach)	NA	metal ion binding [GO:0046872]; oxidoreductase activity [GO:0016491]	GO:0016491; GO:0046872	GO:0016491~oxidoreductase activity;GO:0046872~metal ion binding	NA	NA
T2_DN32303_c0_g1_i1	964	tr|A0A0K9R074|A0A0K9R074_SPIOL	2242	85.1	121	37.66	5.4	18	0	541	903	410	530	3.4e-53	Uncharacterized protein (Fragment)	SOVF_121890	Spinacia oleracea (Spinach)	NA	NA	NA	NA	NA	NA
T2_DN29232_c0_g1_i1	1705	tr|A0A0J8EMF7|A0A0J8EMF7_BETVU	405	84.2	405	71.26	100	57	4	493	1704	1	399	6.9e-198	Hexosyltransferase (EC 2.4.1.-)	BVRB_8g186140	Beta vulgaris subsp. vulgaris	NA	Golgi membrane [GO:0000139]; integral component of membrane [GO:0016021]; galactosyltransferase activity [GO:0008378]; protein glycosylation [GO:0006486]	GO:0000139; GO:0006486; GO:0008378; GO:0016021	GO:0008378~galactosyltransferase activity	GO:0006486~protein glycosylation	GO:0000139~Golgi membrane;GO:0016021~integral component of membrane
T2_DN25599_c0_g1_i4	451	tr|A0A0K9QX99|A0A0K9QX99_SPIOL	365	75.9	54	35.92	14.79	8	1	303	449	137	190	1.9e-14	Uncharacterized protein	SOVF_138120	Spinacia oleracea (Spinach)	NA	NA	NA	NA	NA	NA
T2_DN40460_c0_g1_i1	462	tr|A0A0J8CLI4|A0A0J8CLI4_BETVU	193	86.6	119	77.27	61.66	16	0	1	357	75	193	1.9e-54	Dirigent protein	BVRB_4g071420	Beta vulgaris subsp. vulgaris	NA	apoplast [GO:0048046]	GO:0048046	NA	NA	GO:0048046~apoplast
T2_DN16278_c0_g1_i1	672	tr|A0A0J8CUA4|A0A0J8CUA4_BETVU	393	70.9	223	99.55	56.74	65	0	3	671	154	376	1.8e-85	Uncharacterized protein	BVRB_3g056250	Beta vulgaris subsp. vulgaris	NA	carbohydrate binding [GO:0030246]; catalytic activity [GO:0003824]; carbohydrate metabolic process [GO:0005975]	GO:0003824; GO:0005975; GO:0030246	GO:0003824~catalytic activity;GO:0030246~carbohydrate binding	GO:0005975~carbohydrate metabolic process	NA
T2_DN37041_c6_g5_i9	636	tr|A0A0J8BZA1|A0A0J8BZA1_BETVU	3575	61.9	97	45.75	2.71	36	1	297	7	3001	3096	1.6e-22	Uncharacterized protein	BVRB_6g151870	Beta vulgaris subsp. vulgaris	NA	NA	NA	NA	NA	NA
T2_DN35336_c1_g2_i4	538	tr|A0A0K9RT74|A0A0K9RT74_SPIOL	416	46	150	83.64	36.06	55	2	30	473	285	410	4.1e-24	Uncharacterized protein	SOVF_037860	Spinacia oleracea (Spinach)	NA	NA	NA	NA	NA	NA
T2_DN2715_c0_g1_i1	561	tr|A0A0K9QTI6|A0A0K9QTI6_SPIOL	423	53.2	62	33.16	14.66	23	2	287	114	40	99	4.8e-07	Uncharacterized protein	SOVF_148270	Spinacia oleracea (Spinach)	NA	NA	NA	NA	NA	NA
T2_DN20067_c0_g1_i1	312	tr|A0A0K9RFH5|A0A0K9RFH5_SPIOL	1045	80	75	72.12	7.18	15	0	86	310	1	75	4.2e-29	Uncharacterized protein	SOVF_072490	Spinacia oleracea (Spinach)	NA	NA	NA	NA	NA	NA
T2_DN35666_c0_g1_i3	2151	tr|A0A0K9R6W4|A0A0K9R6W4_SPIOL	238	89.3	28	3.91	11.76	3	0	2068	2151	80	107	1.1e-06	Uncharacterized protein	SOVF_099900	Spinacia oleracea (Spinach)	NA	integral component of membrane [GO:0016021]	GO:0016021	NA	NA	GO:0016021~integral component of membrane
T2_DN34981_c0_g1_i5	1592	tr|A0A0J8D7U9|A0A0J8D7U9_BETVU	266	71.1	266	50.13	100	77	0	162	959	1	266	4.3e-101	Uncharacterized protein	BVRB_1g004330	Beta vulgaris subsp. vulgaris	NA	integral component of membrane [GO:0016021]	GO:0016021	NA	NA	GO:0016021~integral component of membrane
T2_DN8263_c0_g1_i1	653	tr|A0A0K9Q8H9|A0A0K9Q8H9_SPIOL	617	64.3	157	72.13	25.45	49	2	181	651	1	150	6.1e-46	Uncharacterized protein	SOVF_208030	Spinacia oleracea (Spinach)	NA	NA	NA	NA	NA	NA
T2_DN30943_c0_g1_i1	2163	tr|A0A0J8B4H2|A0A0J8B4H2_BETVU	476	80.4	341	47.3	71.64	67	0	628	1650	135	475	1.3e-153	Uncharacterized protein	BVRB_015830	Beta vulgaris subsp. vulgaris	NA	nucleic acid binding [GO:0003676]; nucleotide binding [GO:0000166]	GO:0000166; GO:0003676	GO:0000166~nucleotide binding;GO:0003676~nucleic acid binding	NA	NA
T2_DN11769_c0_g2_i1	1468	tr|A0A0J8EBG4|A0A0J8EBG4_BETVU	1061	94.3	386	78.88	36.38	22	0	2	1159	122	507	4.7e-203	Uncharacterized protein	BVRB_9g216780	Beta vulgaris subsp. vulgaris	NA	ATP binding [GO:0005524]; microtubule motor activity [GO:0003777]; zinc ion binding [GO:0008270]; microtubule-based movement [GO:0007018]	GO:0003777; GO:0005524; GO:0007018; GO:0008270	GO:0003777~microtubule motor activity;GO:0005524~ATP binding;GO:0008270~zinc ion binding	GO:0007018~microtubule-based movement	NA
T2_DN36664_c0_g3_i1	3108	tr|A0A0K9S1C0|A0A0K9S1C0_SPIOL	863	62.3	536	51.74	62.11	189	7	143	1726	28	558	7.6e-171	Uncharacterized protein	SOVF_005980	Spinacia oleracea (Spinach)	NA	ATP binding [GO:0005524]; protein kinase activity [GO:0004672]	GO:0004672; GO:0005524	GO:0004672~protein kinase activity;GO:0005524~ATP binding	NA	NA
T2_DN49619_c0_g1_i1	342	tr|A0A0J8FGS7|A0A0J8FGS7_BETVU	451	71.7	113	99.12	25.06	32	0	2	340	196	308	2.6e-40	Glycosyltransferase (EC 2.4.1.-)	BVRB_3g061830	Beta vulgaris subsp. vulgaris	NA	transferase activity, transferring hexosyl groups [GO:0016758]; metabolic process [GO:0008152]	GO:0008152; GO:0016758	GO:0016758~transferase activity, transferring hexosyl groups	GO:0008152~metabolic process	NA
T2_DN38786_c0_g1_i4	1666	tr|A0A0K9QNL0|A0A0K9QNL0_SPIOL	370	66.8	292	52.58	78.92	90	3	94	954	1	290	3.4e-109	Uncharacterized protein	SOVF_165230	Spinacia oleracea (Spinach)	NA	metal ion binding [GO:0046872]; oxidoreductase activity [GO:0016491]	GO:0016491; GO:0046872	GO:0016491~oxidoreductase activity;GO:0046872~metal ion binding	NA	NA
T2_DN14873_c0_g2_i1	327	tr|A0A0J8CLG0|A0A0J8CLG0_BETVU	298	59	78	71.56	26.17	32	0	90	323	1	78	3.5e-18	Uncharacterized protein	BVRB_4g073350	Beta vulgaris subsp. vulgaris	NA	embryo development ending in seed dormancy [GO:0009793]; endosperm development [GO:0009960]	GO:0009793; GO:0009960	NA	GO:0009793~embryo development ending in seed dormancy;GO:0009960~endosperm development	NA
T2_DN79405_c0_g1_i1	920	tr|A0A072TDQ4|A0A072TDQ4_MEDTR	320	36.4	140	45.65	43.75	83	5	497	913	38	172	9.6e-13	No-apical-meristem-associated carboxy-terminal domain protein	MTR_0867s0010	Medicago truncatula (Barrel medic) (Medicago tribuloides)	NA	DNA binding [GO:0003677]	GO:0003677	GO:0003677~DNA binding	NA	NA
T2_DN21589_c0_g1_i1	476	tr|A0A0J8D398|A0A0J8D398_BETVU	514	67.4	46	28.99	8.95	15	0	162	299	20	65	1.1e-09	Uncharacterized protein	BVRB_1g002610	Beta vulgaris subsp. vulgaris	NA	NA	NA	NA	NA	NA
T2_DN29906_c1_g2_i1	723	tr|A0A0K9RGW4|A0A0K9RGW4_SPIOL	701	72.2	133	55.19	18.97	29	1	134	532	577	701	7.2e-48	Uncharacterized protein	SOVF_067400	Spinacia oleracea (Spinach)	NA	ATP binding [GO:0005524]; ATP-dependent helicase activity [GO:0008026]; nucleic acid binding [GO:0003676]	GO:0003676; GO:0005524; GO:0008026	GO:0003676~nucleic acid binding;GO:0005524~ATP binding;GO:0008026~ATP-dependent helicase activity	NA	NA
T2_DN34975_c0_g2_i1	2410	tr|A0A0J8C3Q7|A0A0J8C3Q7_BETVU	705	70.7	645	80.29	91.49	172	7	13	1917	58	695	2.3e-263	Uncharacterized protein	BVRB_6g152180	Beta vulgaris subsp. vulgaris	NA	catalytic activity [GO:0003824]; metabolic process [GO:0008152]	GO:0003824; GO:0008152	GO:0003824~catalytic activity	GO:0008152~metabolic process	NA
T2_DN17643_c0_g3_i1	1981	tr|Q5QHT3|Q5QHT3_VIGRA	648	58.6	486	73.6	75	195	4	1	1449	139	621	1.9e-154	70 kDa heat shock cognate protein 2	NA	Vigna radiata (Mung bean)	NA	ATP binding [GO:0005524]	GO:0005524	GO:0005524~ATP binding	NA	NA
T2_DN63705_c0_g1_i1	429	tr|A0A0J8CQM6|A0A0J8CQM6_BETVU	456	63.4	112	78.32	24.56	40	1	97	429	2	113	4.8e-31	Uncharacterized protein	BVRB_3g055750	Beta vulgaris subsp. vulgaris	NA	NA	NA	NA	NA	NA
T2_DN35553_c0_g1_i13	1584	tr|A0A0K9QQW7|A0A0K9QQW7_SPIOL	441	84.8	302	57.2	68.48	46	0	455	1360	133	434	1.7e-142	Uncharacterized protein	SOVF_151550	Spinacia oleracea (Spinach)	NA	integral component of membrane [GO:0016021]	GO:0016021	NA	NA	GO:0016021~integral component of membrane
T2_DN28616_c0_g1_i7	1729	tr|A0A0J8ERS0|A0A0J8ERS0_BETVU	414	67.6	37	6.42	8.94	12	0	88	198	344	380	1.9e-06	Uncharacterized protein	BVRB_7g166350	Beta vulgaris subsp. vulgaris	NA	ribokinase activity [GO:0004747]; D-ribose metabolic process [GO:0006014]	GO:0004747; GO:0006014	GO:0004747~ribokinase activity	GO:0006014~D-ribose metabolic process	NA
T2_DN69018_c0_g1_i1	397	tr|B8BB78|B8BB78_ORYSI	937	48.3	120	90.68	12.81	62	0	36	395	80	199	3.8e-27	Putative uncharacterized protein	OsI_28021	Oryza sativa subsp. indica (Rice)	NA	ATP binding [GO:0005524]; DNA helicase activity [GO:0003678]; DNA repair [GO:0006281]; telomere maintenance [GO:0000723]	GO:0000723; GO:0003678; GO:0005524; GO:0006281	GO:0003678~DNA helicase activity;GO:0005524~ATP binding	GO:0000723~telomere maintenance;GO:0006281~DNA repair	NA
T2_DN67294_c0_g1_i1	794	tr|A0A0J8CMA8|A0A0J8CMA8_BETVU	217	84.4	199	75.19	91.71	31	0	130	726	18	216	7.3e-94	Uncharacterized protein	BVRB_4g086930	Beta vulgaris subsp. vulgaris	NA	extracellular region [GO:0005576]; manganese ion binding [GO:0030145]; nutrient reservoir activity [GO:0045735]	GO:0005576; GO:0030145; GO:0045735	GO:0030145~manganese ion binding;GO:0045735~nutrient reservoir activity	NA	GO:0005576~extracellular region
T2_DN36498_c0_g2_i13	1746	tr|A0A0K9QDS7|A0A0K9QDS7_SPIOL	208	44	109	18.73	52.4	30	1	1058	1384	131	208	1.4e-12	Uncharacterized protein	SOVF_195910	Spinacia oleracea (Spinach)	NA	nucleus [GO:0005634]; DNA binding [GO:0003677]	GO:0003677; GO:0005634	GO:0003677~DNA binding	NA	GO:0005634~nucleus
T2_DN27889_c1_g1_i1	1751	tr|A0A0J8CGY6|A0A0J8CGY6_BETVU	449	81.3	450	77.1	100	58	4	281	1555	1	449	4.2e-211	Uncharacterized protein	BVRB_4g089150	Beta vulgaris subsp. vulgaris	NA	NA	NA	NA	NA	NA
T2_DN38502_c1_g1_i1	377	tr|A0A0J8FMI3|A0A0J8FMI3_BETVU	1168	45	129	100	11.04	67	1	1	375	457	585	9.3e-23	Uncharacterized protein	BVRB_2g042280	Beta vulgaris subsp. vulgaris	NA	ADP binding [GO:0043531]; defense response [GO:0006952]	GO:0006952; GO:0043531	GO:0043531~ADP binding	GO:0006952~defense response	NA
T2_DN34595_c0_g2_i2	1174	tr|A0A0J8C385|A0A0J8C385_BETVU	528	49.8	271	69.25	51.33	129	3	3	800	249	517	1.1e-64	Uncharacterized protein	BVRB_7g157070	Beta vulgaris subsp. vulgaris	NA	ATP binding [GO:0005524]; DNA binding [GO:0003677]; DNA topoisomerase type II (ATP-hydrolyzing) activity [GO:0003918]; DNA topological change [GO:0006265]	GO:0003677; GO:0003918; GO:0005524; GO:0006265	GO:0003677~DNA binding;GO:0003918~DNA topoisomerase type II (ATP-hydrolyzing) activity;GO:0005524~ATP binding	GO:0006265~DNA topological change	NA
T2_DN37992_c1_g1_i6	698	tr|A0A0K9RPP6|A0A0K9RPP6_SPIOL	290	95.9	97	41.69	33.45	4	0	408	698	134	230	1.6e-47	Uncharacterized protein	SOVF_043050	Spinacia oleracea (Spinach)	NA	integral component of membrane [GO:0016021]; iron ion binding [GO:0005506]; L-ascorbic acid binding [GO:0031418]; oxidoreductase activity, acting on paired donors, with incorporation or reduction of molecular oxygen [GO:0016705]	GO:0005506; GO:0016021; GO:0016705; GO:0031418	GO:0005506~iron ion binding;GO:0016705~oxidoreductase activity, acting on paired donors, with incorporation or reduction of molecular oxygen;GO:0031418~L-ascorbic acid binding	NA	GO:0016021~integral component of membrane
T2_DN24206_c0_g1_i1	1599	tr|A0A0J8CG00|A0A0J8CG00_BETVU	307	79.7	276	51.78	89.9	55	1	500	1327	28	302	4e-131	Uncharacterized protein	BVRB_4g087880	Beta vulgaris subsp. vulgaris	NA	NA	NA	NA	NA	NA
T2_DN33739_c1_g3_i2	717	tr|A0A0J8CG36|A0A0J8CG36_BETVU	293	68	103	43.1	35.15	33	0	328	636	1	103	1.3e-36	1-acyl-sn-glycerol-3-phosphate acyltransferase (EC 2.3.1.51)	BVRB_4g088260	Beta vulgaris subsp. vulgaris	NA	integral component of membrane [GO:0016021]; 1-acylglycerol-3-phosphate O-acyltransferase activity [GO:0003841]; phospholipid biosynthetic process [GO:0008654]	GO:0003841; GO:0008654; GO:0016021	GO:0003841~1-acylglycerol-3-phosphate O-acyltransferase activity	GO:0008654~phospholipid biosynthetic process	GO:0016021~integral component of membrane
T2_DN36015_c0_g2_i1	6076	tr|A0A0J8E3K5|A0A0J8E3K5_BETVU	753	67.3	764	37.72	100	224	8	3223	5472	1	752	5e-291	Uncharacterized protein	BVRB_5g124500	Beta vulgaris subsp. vulgaris	NA	NA	NA	NA	NA	NA
T2_DN13092_c0_g1_i1	679	tr|A0A0J8EPW1|A0A0J8EPW1_BETVU	649	85.7	210	92.78	32.36	30	0	50	679	1	210	5.5e-98	Uncharacterized protein	BVRB_7g171660	Beta vulgaris subsp. vulgaris	NA	cytosol [GO:0005829]; molybdenum ion binding [GO:0030151]; auxin-activated signaling pathway [GO:0009734]; Mo-molybdopterin cofactor biosynthetic process [GO:0006777]; molybdopterin cofactor biosynthetic process [GO:0032324]	GO:0005829; GO:0006777; GO:0009734; GO:0030151; GO:0032324	GO:0030151~molybdenum ion binding	GO:0006777~Mo-molybdopterin cofactor biosynthetic process;GO:0009734~auxin-activated signaling pathway;GO:0032324~molybdopterin cofactor biosynthetic process	GO:0005829~cytosol
T2_DN59968_c0_g1_i1	584	tr|I7K8L3|I7K8L3_9ROSA	986	73.9	46	23.63	4.67	12	0	140	3	867	912	1.3e-10	T4.15 protein	T4.15	Malus x robusta	NA	NA	NA	NA	NA	NA
T2_DN18872_c0_g1_i1	312	tr|V4U393|V4U393_9ROSI	710	61.4	101	97.12	14.23	38	1	3	302	561	661	3.2e-29	Uncharacterized protein	CICLE_v10014441mg	Citrus clementina	NA	ATP binding [GO:0005524]; protein serine/threonine kinase activity [GO:0004674]	GO:0004674; GO:0005524	GO:0004674~protein serine/threonine kinase activity;GO:0005524~ATP binding	NA	NA
T2_DN28378_c0_g1_i1	948	tr|A0A0K9RMD5|A0A0K9RMD5_SPIOL	294	95.1	185	58.54	62.93	9	0	172	726	110	294	1.6e-95	Uncharacterized protein	SOVF_050360	Spinacia oleracea (Spinach)	NA	integral component of membrane [GO:0016021]	GO:0016021	NA	NA	GO:0016021~integral component of membrane
T2_DN37436_c0_g1_i17	3410	tr|A0A0J8DYT3|A0A0J8DYT3_BETVU	627	74.3	470	41.35	74.96	116	2	1132	2532	160	627	8.1e-190	Uncharacterized protein	BVRB_002790	Beta vulgaris subsp. vulgaris	NA	Cdc73/Paf1 complex [GO:0016593]; cytosol [GO:0005829]; histone modification [GO:0016570]; negative regulation of flower development [GO:0009910]; transcription elongation from RNA polymerase II promoter [GO:0006368]; vernalization response [GO:0010048]	GO:0005829; GO:0006368; GO:0009910; GO:0010048; GO:0016570; GO:0016593	NA	GO:0006368~transcription elongation from RNA polymerase II promoter;GO:0009910~negative regulation of flower development;GO:0010048~vernalization response;GO:0016570~histone modification	GO:0005829~cytosol;GO:0016593~Cdc73/Paf1 complex
T2_DN49990_c0_g1_i1	377	tr|A0A0J8BN04|A0A0J8BN04_BETVU	360	61.4	57	45.36	15.83	22	0	1	171	304	360	3.3e-12	Uncharacterized protein	BVRB_8g193210	Beta vulgaris subsp. vulgaris	NA	metal ion binding [GO:0046872]; oxidoreductase activity [GO:0016491]	GO:0016491; GO:0046872	GO:0016491~oxidoreductase activity;GO:0046872~metal ion binding	NA	NA
T2_DN35441_c0_g6_i1	663	tr|A0A0J8CE24|A0A0J8CE24_BETVU	202	97.2	108	48.87	53.47	3	0	1	324	30	137	2.1e-54	Uncharacterized protein	BVRB_5g105030	Beta vulgaris subsp. vulgaris	NA	intracellular [GO:0005622]; GTP binding [GO:0005525]; small GTPase mediated signal transduction [GO:0007264]	GO:0005525; GO:0005622; GO:0007264	GO:0005525~GTP binding	GO:0007264~small GTPase mediated signal transduction	GO:0005622~intracellular
T2_DN33929_c0_g1_i1	3307	tr|A0A0J8BKM8|A0A0J8BKM8_BETVU	948	89.2	462	41.91	48.73	50	0	157	1542	38	499	1.7e-245	Uncharacterized protein	BVRB_9g208980	Beta vulgaris subsp. vulgaris	NA	intracellular [GO:0005622]; zinc ion binding [GO:0008270]; gravitropism [GO:0009630]; intracellular protein transport [GO:0006886]; vesicle-mediated transport [GO:0016192]	GO:0005622; GO:0006886; GO:0008270; GO:0009630; GO:0016192	GO:0008270~zinc ion binding	GO:0006886~intracellular protein transport;GO:0009630~gravitropism;GO:0016192~vesicle-mediated transport	GO:0005622~intracellular
T2_DN37907_c3_g5_i5	2519	tr|A0A0K9RFD8|A0A0K9RFD8_SPIOL	738	77.4	521	62.05	70.6	92	5	193	1677	216	736	1.5e-220	Uncharacterized protein	SOVF_073000	Spinacia oleracea (Spinach)	NA	integral component of membrane [GO:0016021]; ATP binding [GO:0005524]; ATPase activity [GO:0016887]	GO:0005524; GO:0016021; GO:0016887	GO:0005524~ATP binding;GO:0016887~ATPase activity	NA	GO:0016021~integral component of membrane
T2_DN36063_c0_g2_i9	2893	tr|A0A0J8BFR1|A0A0J8BFR1_BETVU	633	71.9	519	53.82	81.99	109	5	911	2419	136	633	2.3e-201	Uncharacterized protein	BVRB_1g020290	Beta vulgaris subsp. vulgaris	NA	integral component of membrane [GO:0016021]; plastid envelope [GO:0009526]; chloroplast fission [GO:0010020]; transmembrane transport [GO:0055085]	GO:0009526; GO:0010020; GO:0016021; GO:0055085	NA	GO:0010020~chloroplast fission;GO:0055085~transmembrane transport	GO:0009526~plastid envelope;GO:0016021~integral component of membrane
T2_DN34324_c0_g1_i2	2183	tr|A0A0J8BWT0|A0A0J8BWT0_BETVU	248	83.4	247	33.94	99.6	41	0	302	1042	1	247	1.6e-122	Uncharacterized protein	BVRB_8g180940	Beta vulgaris subsp. vulgaris	NA	oxidoreductase activity, acting on single donors with incorporation of molecular oxygen, incorporation of two atoms of oxygen [GO:0016702]	GO:0016702	GO:0016702~oxidoreductase activity, acting on single donors with incorporation of molecular oxygen, incorporation of two atoms of oxygen	NA	NA
T2_DN37834_c2_g4_i15	1098	tr|A0A0K9RPL0|A0A0K9RPL0_SPIOL	303	74.7	245	66.94	80.86	59	1	159	884	1	245	5e-93	Uncharacterized protein	SOVF_043480	Spinacia oleracea (Spinach)	NA	catalytic activity [GO:0003824]; metabolic process [GO:0008152]	GO:0003824; GO:0008152	GO:0003824~catalytic activity	GO:0008152~metabolic process	NA
T2_DN25954_c0_g1_i1	2183	tr|A0A0J8CPJ6|A0A0J8CPJ6_BETVU	676	85	468	64.32	69.23	68	1	505	1908	211	676	1.3e-233	Uncharacterized protein	BVRB_4g077930	Beta vulgaris subsp. vulgaris	NA	nucleus [GO:0005634]; zinc ion binding [GO:0008270]; anther wall tapetum morphogenesis [GO:0048655]; cellular response to brassinosteroid stimulus [GO:0071367]; microgametogenesis [GO:0055046]; pollen germination [GO:0009846]; pollen wall assembly [GO:0010208]; positive regulation of transcription, DNA-templated [GO:0045893]	GO:0005634; GO:0008270; GO:0009846; GO:0010208; GO:0045893; GO:0048655; GO:0055046; GO:0071367	GO:0008270~zinc ion binding	GO:0009846~pollen germination;GO:0010208~pollen wall assembly;GO:0045893~positive regulation of transcription, DNA-templated;GO:0048655~anther wall tapetum morphogenesis;GO:0055046~microgametogenesis;GO:0071367~cellular response to brassinosteroid stimulus	GO:0005634~nucleus
T2_DN36674_c7_g5_i2	635	tr|A0A0J8CWR1|A0A0J8CWR1_BETVU	464	68.8	32	15.12	6.9	10	0	512	607	152	183	7.8e-06	Uncharacterized protein	BVRB_3g048100	Beta vulgaris subsp. vulgaris	NA	NA	NA	NA	NA	NA
T2_DN38279_c2_g1_i5	2078	tr|A0A0J8BV90|A0A0J8BV90_BETVU	374	39.2	332	47.93	88.77	182	4	747	1727	27	343	5.1e-62	Uncharacterized protein	BVRB_8g187340	Beta vulgaris subsp. vulgaris	NA	nucleic acid binding [GO:0003676]; zinc ion binding [GO:0008270]	GO:0003676; GO:0008270	GO:0003676~nucleic acid binding;GO:0008270~zinc ion binding	NA	NA
T2_DN39662_c0_g2_i9	428	tr|A0A0J8CDD7|A0A0J8CDD7_BETVU	3573	67	103	72.2	2.88	31	1	127	426	375	477	4.1e-27	Uncharacterized protein	BVRB_5g120020	Beta vulgaris subsp. vulgaris	NA	NA	NA	NA	NA	NA
T2_DN35832_c0_g1_i1	2070	tr|A0A0J8E2S6|A0A0J8E2S6_BETVU	412	89.9	238	34.49	57.77	18	1	280	993	1	232	1.2e-114	Uncharacterized protein	BVRB_6g155430	Beta vulgaris subsp. vulgaris	NA	NA	NA	NA	NA	NA
T2_DN26193_c0_g1_i1	1639	tr|A0A0J7YLV8|A0A0J7YLV8_BETVU	239	46.1	232	42.46	97.07	120	2	430	1122	1	228	2.1e-50	Uncharacterized protein (Fragment)	BVRB_018210	Beta vulgaris subsp. vulgaris	NA	NA	NA	NA	NA	NA
T2_DN17563_c0_g2_i1	1171	tr|A0A0K9RF77|A0A0K9RF77_SPIOL	646	90.3	62	15.88	9.6	6	0	506	321	459	520	1.5e-23	Uncharacterized protein	SOVF_078670	Spinacia oleracea (Spinach)	NA	integral component of membrane [GO:0016021]; transmembrane transport [GO:0055085]	GO:0016021; GO:0055085	NA	GO:0055085~transmembrane transport	GO:0016021~integral component of membrane
T2_DN32955_c0_g1_i2	912	tr|A0A0J8E1P6|A0A0J8E1P6_BETVU	98	80.8	99	32.57	100	18	1	136	432	1	98	9.1e-40	Uncharacterized protein	BVRB_7g179620	Beta vulgaris subsp. vulgaris	NA	integral component of membrane [GO:0016021]	GO:0016021	NA	NA	GO:0016021~integral component of membrane
T2_DN36439_c0_g1_i2	1073	tr|A0A0J8ECY4|A0A0J8ECY4_BETVU	359	83.2	190	53.12	52.92	32	0	267	836	165	354	6.2e-88	Uncharacterized protein	BVRB_9g221440	Beta vulgaris subsp. vulgaris	NA	ADP binding [GO:0043531]; UDP-glucose:hexose-1-phosphate uridylyltransferase activity [GO:0008108]; zinc ion binding [GO:0008270]; galactose metabolic process [GO:0006012]; positive regulation of cellular response to phosphate starvation [GO:0080040]	GO:0006012; GO:0008108; GO:0008270; GO:0043531; GO:0080040	GO:0008108~UDP-glucose:hexose-1-phosphate uridylyltransferase activity;GO:0008270~zinc ion binding;GO:0043531~ADP binding	GO:0006012~galactose metabolic process;GO:0080040~positive regulation of cellular response to phosphate starvation	NA
T2_DN37006_c0_g2_i8	2153	tr|A0A0K9QNH8|A0A0K9QNH8_SPIOL	1248	80.7	534	74.41	42.79	103	0	37	1638	542	1075	8.8e-251	Uncharacterized protein	SOVF_159450	Spinacia oleracea (Spinach)	NA	integral component of membrane [GO:0016021]; ATP binding [GO:0005524]; ATPase activity [GO:0016887]	GO:0005524; GO:0016021; GO:0016887	GO:0005524~ATP binding;GO:0016887~ATPase activity	NA	GO:0016021~integral component of membrane
T2_DN37302_c1_g1_i1	7336	tr|A0A0J8FLZ5|A0A0J8FLZ5_BETVU	2199	81.5	2202	90.05	100	377	9	450	6971	1	2199	0	Uncharacterized protein	BVRB_2g043710	Beta vulgaris subsp. vulgaris	NA	integral component of membrane [GO:0016021]	GO:0016021	NA	NA	GO:0016021~integral component of membrane
T2_DN33158_c0_g1_i1	3149	tr|A0A0J8FK73|A0A0J8FK73_BETVU	714	67.1	684	65.16	95.8	196	5	506	2482	1	680	1.8e-260	Uncharacterized protein	BVRB_3g054640	Beta vulgaris subsp. vulgaris	NA	integral component of membrane [GO:0016021]	GO:0016021	NA	NA	GO:0016021~integral component of membrane
T2_DN37545_c2_g3_i10	2090	tr|A0A0J8CSH4|A0A0J8CSH4_BETVU	484	83.6	110	15.79	22.73	18	0	1404	1733	44	153	1.2e-47	Uncharacterized protein	BVRB_3g064370	Beta vulgaris subsp. vulgaris	NA	integral component of membrane [GO:0016021]; transmembrane transport [GO:0055085]	GO:0016021; GO:0055085	NA	GO:0055085~transmembrane transport	GO:0016021~integral component of membrane
T2_DN35996_c0_g1_i1	1417	tr|A0A0J8EFQ8|A0A0J8EFQ8_BETVU	153	100	153	32.39	100	0	0	209	667	1	153	1e-82	Uncharacterized protein	BVRB_9g210270	Beta vulgaris subsp. vulgaris	NA	ATP binding [GO:0005524]	GO:0005524	GO:0005524~ATP binding	NA	NA
T2_DN28879_c0_g1_i2	1962	tr|A0A0J8B931|A0A0J8B931_BETVU	393	72.5	207	31.65	52.67	46	6	389	1000	1	199	2.7e-73	Uncharacterized protein	BVRB_5g123760	Beta vulgaris subsp. vulgaris	NA	nucleus [GO:0005634]; DNA binding [GO:0003677]; regulation of transcription, DNA-templated [GO:0006355]; transcription, DNA-templated [GO:0006351]	GO:0003677; GO:0005634; GO:0006351; GO:0006355	GO:0003677~DNA binding	GO:0006351~transcription, DNA-templated;GO:0006355~regulation of transcription, DNA-templated	GO:0005634~nucleus
T2_DN39540_c0_g3_i14	4061	tr|A0A0J8BTD9|A0A0J8BTD9_BETVU	890	74.2	322	23.79	36.18	79	3	2	961	110	429	6.5e-130	RNA-dependent RNA polymerase (EC 2.7.7.48)	BVRB_8g197270	Beta vulgaris subsp. vulgaris	NA	RNA binding [GO:0003723]; RNA-directed 5'-3' RNA polymerase activity [GO:0003968]; gene silencing by RNA [GO:0031047]	GO:0003723; GO:0003968; GO:0031047	GO:0003723~RNA binding;GO:0003968~RNA-directed RNA polymerase activity	GO:0031047~gene silencing by RNA	NA
T2_DN38972_c0_g2_i5	585	tr|A0A0J8C0Z9|A0A0J8C0Z9_BETVU	1036	72.5	153	78.46	14.77	42	0	56	514	10	162	8.4e-63	Uncharacterized protein	BVRB_6g150600	Beta vulgaris subsp. vulgaris	NA	integral component of membrane [GO:0016021]; intracellular [GO:0005622]; plasma membrane [GO:0005886]; phosphorelay sensor kinase activity [GO:0000155]; cellular response to abscisic acid stimulus [GO:0071215]; cellular response to cold [GO:0070417]; cellular response to phosphate starvation [GO:0016036]; cellular response to sucrose stimulus [GO:0071329]; defense response to bacterium [GO:004274…	GO:0000155; GO:0005622; GO:0005886; GO:0009116; GO:0009414; GO:0009651; GO:0009909; GO:0010029; GO:0010087; GO:0010150; GO:0010271; GO:0016021; GO:0016036; GO:0034757; GO:0042742; GO:0048509; GO:0070417; GO:0071215; GO:0071329; GO:0080117	GO:0000155~phosphorelay sensor kinase activity	GO:0009116~nucleoside metabolic process;GO:0009414~response to water deprivation;GO:0009651~response to salt stress;GO:0009909~regulation of flower development;GO:0010029~regulation of seed germination;GO:0010087~phloem or xylem histogenesis;GO:0010150~leaf senescence;GO:0010271~regulation of chlorophyll catabolic process;GO:0016036~cellular response to phosphate starvation;GO:0034757~negative re…	GO:0005622~intracellular;GO:0005886~plasma membrane;GO:0016021~integral component of membrane
T2_DN37832_c0_g1_i10	1384	tr|A0A0J8BWG4|A0A0J8BWG4_BETVU	302	91.6	143	31	47.35	12	0	662	1090	160	302	1.2e-72	Phosphoglycolate phosphatase (EC 3.1.3.18)	BVRB_8g184280	Beta vulgaris subsp. vulgaris	NA	chloroplast [GO:0009507]; phosphoglycolate phosphatase activity [GO:0008967]	GO:0008967; GO:0009507	GO:0008967~phosphoglycolate phosphatase activity	NA	GO:0009507~chloroplast
T2_DN37393_c0_g1_i1	3283	tr|A0A0J8CVU7|A0A0J8CVU7_BETVU	707	78.4	684	62.5	96.75	147	1	193	2241	24	707	0	Uncharacterized protein	BVRB_2g036570	Beta vulgaris subsp. vulgaris	NA	NA	NA	NA	NA	NA
T2_DN37877_c0_g1_i1	2808	tr|A0A0K9R0H8|A0A0K9R0H8_SPIOL	494	86.1	361	38.57	73.08	49	1	605	1684	75	435	3.4e-186	Uncharacterized protein	SOVF_127310	Spinacia oleracea (Spinach)	NA	peptidase activity [GO:0008233]	GO:0008233	GO:0008233~peptidase activity	NA	NA
T2_DN38317_c1_g2_i3	935	tr|A0A0J8D2A8|A0A0J8D2A8_BETVU	156	67.7	155	49.73	99.36	27	2	195	590	1	155	5.8e-50	Uncharacterized protein	BVRB_2g024820	Beta vulgaris subsp. vulgaris	NA	NA	NA	NA	NA	NA
T2_DN27848_c0_g1_i1	591	tr|I1LHS1|I1LHS1_SOYBN	154	90	70	35.53	45.45	7	0	60	269	37	106	2.1e-29	Uncharacterized protein	GLYMA_11G068200	Glycine max (Soybean) (Glycine hispida)	NA	iron-sulfur cluster assembly [GO:0016226]	GO:0016226	NA	GO:0016226~iron-sulfur cluster assembly	NA
T2_DN37426_c0_g2_i3	1173	tr|A0A0J8C846|A0A0J8C846_BETVU	181	81.6	103	26.34	56.91	19	0	355	663	50	152	6.7e-43	Uncharacterized protein	BVRB_6g127430	Beta vulgaris subsp. vulgaris	NA	intracellular [GO:0005622]; GTP binding [GO:0005525]; small GTPase mediated signal transduction [GO:0007264]	GO:0005525; GO:0005622; GO:0007264	GO:0005525~GTP binding	GO:0007264~small GTPase mediated signal transduction	GO:0005622~intracellular
T2_DN37488_c0_g1_i2	1547	tr|A0A0J8CAE8|A0A0J8CAE8_BETVU	323	62.3	284	55.07	87.93	83	3	427	1278	64	323	8.7e-91	CASP-like protein	BVRB_5g116990	Beta vulgaris subsp. vulgaris	NA	integral component of membrane [GO:0016021]; plasma membrane [GO:0005886]	GO:0005886; GO:0016021	NA	NA	GO:0005886~plasma membrane;GO:0016021~integral component of membrane
T2_DN33236_c0_g2_i2	829	tr|A0A0J8B4D7|A0A0J8B4D7_BETVU	135	58.3	168	60.8	100	36	2	324	827	1	134	2.1e-43	Uncharacterized protein	BVRB_002630	Beta vulgaris subsp. vulgaris	NA	endoplasmic reticulum [GO:0005783]; Golgi apparatus [GO:0005794]; vacuole [GO:0005773]; electron carrier activity [GO:0009055]; protein disulfide oxidoreductase activity [GO:0015035]; cell redox homeostasis [GO:0045454]	GO:0005773; GO:0005783; GO:0005794; GO:0009055; GO:0015035; GO:0045454	GO:0009055~electron carrier activity;GO:0015035~protein disulfide oxidoreductase activity	GO:0045454~cell redox homeostasis	GO:0005773~vacuole;GO:0005783~endoplasmic reticulum;GO:0005794~Golgi apparatus
T2_DN36155_c1_g1_i6	2947	tr|A0A0J8FFN9|A0A0J8FFN9_BETVU	493	84.3	490	49.88	99.39	77	0	1141	2610	1	490	1.7e-228	Uncharacterized protein	BVRB_4g074090	Beta vulgaris subsp. vulgaris	NA	actin filament organization [GO:0007015]; regulation of stomatal movement [GO:0010119]	GO:0007015; GO:0010119	NA	GO:0007015~actin filament organization;GO:0010119~regulation of stomatal movement	NA
T2_DN34300_c0_g1_i14	1561	tr|A0A0J8BNS1|A0A0J8BNS1_BETVU	497	71.9	385	73.99	77.46	62	4	2	1105	28	383	9.8e-143	Uncharacterized protein	BVRB_9g211240	Beta vulgaris subsp. vulgaris	NA	catalytic activity [GO:0003824]; metabolic process [GO:0008152]	GO:0003824; GO:0008152	GO:0003824~catalytic activity	GO:0008152~metabolic process	NA
T2_DN32763_c0_g1_i1	1257	tr|A0A0K9QNP0|A0A0K9QNP0_SPIOL	186	52.8	199	47.49	100	71	5	90	656	1	186	3.6e-47	Uncharacterized protein	SOVF_158720	Spinacia oleracea (Spinach)	NA	NA	NA	NA	NA	NA
T2_DN85413_c0_g1_i1	1008	tr|B6SI06|B6SI06_MAIZE	268	78.2	238	70.83	88.81	52	0	181	894	31	268	8.4e-103	60S ribosomal protein L7a	NA	Zea mays (Maize)	NA	ribosome [GO:0005840]; ribosome biogenesis [GO:0042254]	GO:0005840; GO:0042254	NA	GO:0042254~ribosome biogenesis	GO:0005840~ribosome
T2_DN39679_c3_g1_i5	1112	tr|A0A0K9RUI4|A0A0K9RUI4_SPIOL	1234	60.6	165	44.51	13.37	57	3	641	1111	1	165	6.3e-43	Uncharacterized protein	SOVF_027130	Spinacia oleracea (Spinach)	NA	NA	NA	NA	NA	NA
T2_DN37178_c1_g3_i1	1053	tr|A0A0J8C5S2|A0A0J8C5S2_BETVU	582	89.6	67	19.09	11.51	7	0	852	1052	302	368	2.9e-29	Uncharacterized protein	BVRB_6g132130	Beta vulgaris subsp. vulgaris	NA	NA	NA	NA	NA	NA
T2_DN38303_c1_g1_i3	2285	tr|A0A0J8B7B6|A0A0J8B7B6_BETVU	1134	78.6	463	60.79	40.83	79	4	357	1706	679	1134	1.6e-202	Uncharacterized protein	BVRB_004360	Beta vulgaris subsp. vulgaris	NA	ATP binding [GO:0005524]	GO:0005524	GO:0005524~ATP binding	NA	NA
T2_DN38586_c3_g1_i1	2933	tr|A0A0J8EJ83|A0A0J8EJ83_BETVU	523	82.6	380	38.87	72.66	65	1	92	1231	1	379	3.7e-175	Uncharacterized protein	BVRB_8g195930	Beta vulgaris subsp. vulgaris	NA	chloroplast stroma [GO:0009570]; ATP binding [GO:0005524]; iron-sulfur cluster binding [GO:0051536]; iron-sulfur cluster assembly [GO:0016226]	GO:0005524; GO:0009570; GO:0016226; GO:0051536	GO:0005524~ATP binding;GO:0051536~iron-sulfur cluster binding	GO:0016226~iron-sulfur cluster assembly	GO:0009570~chloroplast stroma
T2_DN35718_c1_g4_i21	815	tr|A0A0K9RKE1|A0A0K9RKE1_SPIOL	685	90.4	167	61.47	24.38	16	0	235	735	466	632	4.3e-89	Uncharacterized protein	SOVF_056580	Spinacia oleracea (Spinach)	NA	O-acyltransferase activity [GO:0008374]; lipid metabolic process [GO:0006629]	GO:0006629; GO:0008374	GO:0008374~O-acyltransferase activity	GO:0006629~lipid metabolic process	NA
T2_DN17659_c0_g1_i1	898	tr|A0A0J8BUT0|A0A0J8BUT0_BETVU	344	73.3	45	15.03	13.08	6	1	861	727	255	293	5.3e-08	Uncharacterized protein	BVRB_7g174600	Beta vulgaris subsp. vulgaris	NA	integral component of membrane [GO:0016021]; transmembrane transport [GO:0055085]	GO:0016021; GO:0055085	NA	GO:0055085~transmembrane transport	GO:0016021~integral component of membrane
T2_DN39240_c1_g1_i29	1775	tr|A0A0J8BHK2|A0A0J8BHK2_BETVU	3466	64.4	343	57.97	9.9	78	3	73	1029	55	377	1.5e-115	Uncharacterized protein	BVRB_1g023160	Beta vulgaris subsp. vulgaris	NA	NA	NA	NA	NA	NA
T2_DN35386_c0_g1_i3	1235	tr|A0A0K9RSP4|A0A0K9RSP4_SPIOL	332	90.6	191	46.4	57.53	18	0	188	760	1	191	4.2e-96	Uncharacterized protein	SOVF_039730	Spinacia oleracea (Spinach)	NA	nitronate monooxygenase activity [GO:0018580]	GO:0018580	GO:0018580~nitronate monooxygenase activity	NA	NA
T2_DN37725_c1_g2_i1	3187	tr|A0A0J8ETE8|A0A0J8ETE8_BETVU	232	77.1	227	21.37	97.84	52	0	1798	2478	6	232	7.5e-97	Uncharacterized protein	BVRB_7g161300	Beta vulgaris subsp. vulgaris	NA	NA	NA	NA	NA	NA
T2_DN35062_c3_g3_i1	1125	tr|K4D4Y1|K4D4Y1_SOLLC	113	85.9	71	18.93	62.83	10	0	148	360	1	71	3.8e-27	Uncharacterized protein	NA	Solanum lycopersicum (Tomato) (Lycopersicon esculentum)	NA	apoplast [GO:0048046]; chloroplast [GO:0009507]; cytoplasm [GO:0005737]; transition metal ion binding [GO:0046914]; cellular copper ion homeostasis [GO:0006878]; cellular transition metal ion homeostasis [GO:0046916]; metal ion transport [GO:0030001]; response to cadmium ion [GO:0046686]; response to salt stress [GO:0009651]	GO:0005737; GO:0006878; GO:0009507; GO:0009651; GO:0030001; GO:0046686; GO:0046914; GO:0046916; GO:0048046	GO:0046914~transition metal ion binding	GO:0006878~cellular copper ion homeostasis;GO:0009651~response to salt stress;GO:0030001~metal ion transport;GO:0046686~response to cadmium ion;GO:0046916~cellular transition metal ion homeostasis	GO:0005737~cytoplasm;GO:0009507~chloroplast;GO:0048046~apoplast
T2_DN25068_c0_g1_i1	1434	tr|A0A0K9RFN9|A0A0K9RFN9_SPIOL	1091	75.4	293	61.3	26.86	72	0	12	890	675	967	6.5e-125	Uncharacterized protein	SOVF_078380	Spinacia oleracea (Spinach)	NA	NA	NA	NA	NA	NA
T2_DN31531_c0_g1_i1	968	tr|A0A0J8BAH7|A0A0J8BAH7_BETVU	142	96.9	131	40.6	92.25	4	0	203	595	1	131	2.5e-64	Uncharacterized protein	BVRB_4g097450	Beta vulgaris subsp. vulgaris	NA	ribosome [GO:0005840]; structural constituent of ribosome [GO:0003735]; translation [GO:0006412]	GO:0003735; GO:0005840; GO:0006412	GO:0003735~structural constituent of ribosome	GO:0006412~translation	GO:0005840~ribosome
T2_DN39661_c0_g1_i20	2300	tr|A0A0J8CIX5|A0A0J8CIX5_BETVU	943	48.8	703	91.7	74.55	275	11	1	2109	323	940	3.9e-156	Uncharacterized protein	BVRB_4g082800	Beta vulgaris subsp. vulgaris	NA	ADP binding [GO:0043531]; defense response [GO:0006952]	GO:0006952; GO:0043531	GO:0043531~ADP binding	GO:0006952~defense response	NA
T2_DN38226_c0_g3_i9	1376	tr|A0A0J8B4H9|A0A0J8B4H9_BETVU	537	56.9	51	11.12	9.5	22	0	684	836	8	58	5.8e-06	Uncharacterized protein	BVRB_002010	Beta vulgaris subsp. vulgaris	NA	NA	NA	NA	NA	NA
T2_DN33316_c0_g1_i1	1864	tr|A0A0K9QF49|A0A0K9QF49_SPIOL	310	76	279	44.9	90	67	0	306	1142	31	309	3.7e-120	Uncharacterized protein	SOVF_186260	Spinacia oleracea (Spinach)	NA	pseudouridine synthase activity [GO:0009982]; RNA binding [GO:0003723]; pseudouridine synthesis [GO:0001522]	GO:0001522; GO:0003723; GO:0009982	GO:0003723~RNA binding;GO:0009982~pseudouridine synthase activity	GO:0001522~pseudouridine synthesis	NA
T2_DN34790_c0_g1_i9	2028	tr|A0A0J8ENK1|A0A0J8ENK1_BETVU	565	86.1	526	77.81	93.1	69	1	409	1986	20	541	1.7e-256	Uncharacterized protein	BVRB_8g182130	Beta vulgaris subsp. vulgaris	NA	NA	NA	NA	NA	NA
T2_DN943_c0_g2_i1	390	tr|A0A0J8CNQ5|A0A0J8CNQ5_BETVU	1350	73.8	130	100	9.63	34	0	1	390	820	949	1.4e-45	Condensin complex subunit 1	BVRB_3g062660	Beta vulgaris subsp. vulgaris	NA	nucleus [GO:0005634]; cell division [GO:0051301]; mitotic chromosome condensation [GO:0007076]	GO:0005634; GO:0007076; GO:0051301	NA	GO:0007076~mitotic chromosome condensation;GO:0051301~cell division	GO:0005634~nucleus
T2_DN34256_c0_g1_i1	1546	tr|A0A0K9QSU9|A0A0K9QSU9_SPIOL	357	55.4	381	73.93	100	109	8	1087	56	1	357	3e-99	Uncharacterized protein	SOVF_145420	Spinacia oleracea (Spinach)	NA	NA	NA	NA	NA	NA
T2_DN36447_c0_g1_i1	1801	tr|A0A0K9QH24|A0A0K9QH24_SPIOL	373	79	371	61.8	99.46	72	2	322	1416	1	371	4.6e-168	Uncharacterized protein	SOVF_180100	Spinacia oleracea (Spinach)	NA	protein serine/threonine phosphatase activity [GO:0004722]	GO:0004722	GO:0004722~protein serine/threonine phosphatase activity	NA	NA
T2_DN29154_c0_g1_i1	856	tr|A0A0J8B9S0|A0A0J8B9S0_BETVU	255	83.5	170	59.58	66.67	28	0	153	662	86	255	7.9e-86	Uncharacterized protein	BVRB_8g201320	Beta vulgaris subsp. vulgaris	NA	integral component of membrane [GO:0016021]; hydrolase activity, acting on carbon-nitrogen (but not peptide) bonds, in linear amides [GO:0016811]; ceramide metabolic process [GO:0006672]	GO:0006672; GO:0016021; GO:0016811	GO:0016811~hydrolase activity, acting on carbon-nitrogen (but not peptide) bonds, in linear amides	GO:0006672~ceramide metabolic process	GO:0016021~integral component of membrane
T2_DN12444_c0_g1_i1	1165	tr|A0A0K9QKQ5|A0A0K9QKQ5_SPIOL	1021	78.1	334	86.01	32.71	53	7	194	1165	1	324	1.6e-137	Uncharacterized protein	SOVF_168270	Spinacia oleracea (Spinach)	NA	nucleus [GO:0005634]; nucleic acid binding [GO:0003676]	GO:0003676; GO:0005634	GO:0003676~nucleic acid binding	NA	GO:0005634~nucleus
T2_DN37270_c0_g2_i6	2839	tr|A0A0K9QIZ4|A0A0K9QIZ4_SPIOL	599	49.4	650	68.69	100	270	13	127	2052	1	599	5.7e-157	Uncharacterized protein	SOVF_173910	Spinacia oleracea (Spinach)	NA	NA	NA	NA	NA	NA
T2_DN54646_c0_g1_i1	424	tr|A0A0J8CM20|A0A0J8CM20_BETVU	305	66.9	127	89.86	41.64	41	1	47	424	1	127	3.4e-37	Uncharacterized protein	BVRB_3g065400	Beta vulgaris subsp. vulgaris	NA	NA	NA	NA	NA	NA
T2_DN37869_c0_g1_i3	1612	tr|A0A0J8BH03|A0A0J8BH03_BETVU	365	74.2	365	67.93	100	93	1	149	1243	1	364	2.5e-157	Uncharacterized protein	BVRB_1g016280	Beta vulgaris subsp. vulgaris	NA	metal ion binding [GO:0046872]; oxidoreductase activity [GO:0016491]	GO:0016491; GO:0046872	GO:0016491~oxidoreductase activity;GO:0046872~metal ion binding	NA	NA
T2_DN3674_c0_g1_i1	409	tr|A0FD18|A0FD18_BETVU	1047	55.3	123	90.22	11.75	52	2	35	397	153	274	5.4e-32	NBS-LRR type resistance protein	NA	Beta vulgaris (Sugar beet)	NA	ADP binding [GO:0043531]; defense response [GO:0006952]	GO:0006952; GO:0043531	GO:0043531~ADP binding	GO:0006952~defense response	NA
T2_DN34427_c0_g1_i1	3567	tr|A0A0K9S2T8|A0A0K9S2T8_SPIOL	499	85.7	497	41.8	99.6	70	1	255	1745	1	496	2.6e-247	ATP-dependent 6-phosphofructokinase (ATP-PFK) (Phosphofructokinase) (EC 2.7.1.11) (Phosphohexokinase)	PFK SOVF_000610	Spinacia oleracea (Spinach)	PATHWAY: Carbohydrate degradation; glycolysis; D-glyceraldehyde 3-phosphate and glycerone phosphate from D-glucose: step 3/4. {ECO:0000256|HAMAP-Rule:MF_03186}.	cytoplasm [GO:0005737]; 6-phosphofructokinase activity [GO:0003872]; ATP binding [GO:0005524]; metal ion binding [GO:0046872]; fructose 6-phosphate metabolic process [GO:0006002]	GO:0003872; GO:0005524; GO:0005737; GO:0006002; GO:0046872	GO:0003872~6-phosphofructokinase activity;GO:0005524~ATP binding;GO:0046872~metal ion binding	GO:0006002~fructose 6-phosphate metabolic process	GO:0005737~cytoplasm
T2_DN38929_c0_g2_i2	2357	tr|A0A0J8BJL4|A0A0J8BJL4_BETVU	373	67.2	122	15.53	32.71	40	0	1929	2294	248	369	5.4e-36	Uncharacterized protein	BVRB_1g016240	Beta vulgaris subsp. vulgaris	NA	NA	NA	NA	NA	NA
T2_DN31895_c0_g1_i1	678	tr|A0A0J8FLT3|A0A0J8FLT3_BETVU	285	92.7	178	78.76	62.46	13	0	141	674	13	190	5.6e-95	Chlorophyll a-b binding protein, chloroplastic	BVRB_2g043310	Beta vulgaris subsp. vulgaris	NA	chloroplast thylakoid membrane [GO:0009535]; integral component of membrane [GO:0016021]; photosystem I [GO:0009522]; photosystem II [GO:0009523]; chlorophyll binding [GO:0016168]; photosynthesis, light harvesting [GO:0009765]; protein-chromophore linkage [GO:0018298]	GO:0009522; GO:0009523; GO:0009535; GO:0009765; GO:0016021; GO:0016168; GO:0018298	GO:0016168~chlorophyll binding	GO:0009765~photosynthesis, light harvesting;GO:0018298~protein-chromophore linkage	GO:0009522~photosystem I;GO:0009523~photosystem II;GO:0009535~chloroplast thylakoid membrane;GO:0016021~integral component of membrane
T2_DN39468_c0_g1_i10	1688	tr|A0A0J8CXD7|A0A0J8CXD7_BETVU	498	48.3	118	20.97	23.69	56	3	706	1056	150	263	1.1e-17	Uncharacterized protein	BVRB_2g024320	Beta vulgaris subsp. vulgaris	NA	NA	NA	NA	NA	NA
T2_DN79695_c0_g1_i1	540	tr|A0A0K9QHH5|A0A0K9QHH5_SPIOL	127	57.1	56	31.11	44.09	22	1	352	513	57	112	2.5e-08	Uncharacterized protein	SOVF_178740	Spinacia oleracea (Spinach)	NA	NA	NA	NA	NA	NA
T2_DN37944_c0_g5_i8	1276	tr|I3SXX2|I3SXX2_MEDTR	200	76.7	60	14.11	30	14	0	1097	1276	69	128	1.1e-19	Uncharacterized protein	NA	Medicago truncatula (Barrel medic) (Medicago tribuloides)	NA	cytoplasm [GO:0005737]; ATP binding [GO:0005524]; serine-tRNA ligase activity [GO:0004828]; seryl-tRNA aminoacylation [GO:0006434]	GO:0004828; GO:0005524; GO:0005737; GO:0006434	GO:0004828~serine-tRNA ligase activity;GO:0005524~ATP binding	GO:0006434~seryl-tRNA aminoacylation	GO:0005737~cytoplasm
T2_DN36281_c0_g2_i1	2864	tr|A0A0K9RG32|A0A0K9RG32_SPIOL	647	86.1	647	67.77	100	80	3	168	2078	1	647	0	Uncharacterized protein	SOVF_075420	Spinacia oleracea (Spinach)	NA	peptidyl-prolyl cis-trans isomerase activity [GO:0003755]; protein folding [GO:0006457]	GO:0003755; GO:0006457	GO:0003755~peptidyl-prolyl cis-trans isomerase activity	GO:0006457~protein folding	NA
T2_DN36206_c0_g1_i3	1800	tr|A0A0J8CIT9|A0A0J8CIT9_BETVU	939	78.9	370	61.67	39.4	73	1	186	1295	1	365	1.7e-167	Uncharacterized protein	BVRB_5g099600	Beta vulgaris subsp. vulgaris	NA	integral component of membrane [GO:0016021]; catalytic activity [GO:0003824]; metabolic process [GO:0008152]	GO:0003824; GO:0008152; GO:0016021	GO:0003824~catalytic activity	GO:0008152~metabolic process	GO:0016021~integral component of membrane
T2_DN33352_c0_g1_i2	1006	tr|A0A0J8FFW0|A0A0J8FFW0_BETVU	1117	70.4	159	47.42	14.23	46	1	476	3	30	188	6.3e-58	Uncharacterized protein	BVRB_4g074780	Beta vulgaris subsp. vulgaris	NA	integral component of membrane [GO:0016021]; ATP binding [GO:0005524]; protein serine/threonine kinase activity [GO:0004674]	GO:0004674; GO:0005524; GO:0016021	GO:0004674~protein serine/threonine kinase activity;GO:0005524~ATP binding	NA	GO:0016021~integral component of membrane
T2_DN38711_c0_g1_i1	328	tr|A0A0J8BPZ7|A0A0J8BPZ7_BETVU	497	73.1	52	47.56	10.46	14	0	172	327	404	455	6.9e-14	Sulfotransferase (EC 2.8.2.-)	BVRB_9g207780	Beta vulgaris subsp. vulgaris	NA	integral component of membrane [GO:0016021]; sulfotransferase activity [GO:0008146]	GO:0008146; GO:0016021	GO:0008146~sulfotransferase activity	NA	GO:0016021~integral component of membrane
T2_DN16662_c0_g1_i1	966	tr|A0A0J8CPG8|A0A0J8CPG8_BETVU	188	82	189	58.7	100	30	2	80	637	1	188	1.2e-79	Vesicle transport protein	BVRB_4g077690	Beta vulgaris subsp. vulgaris	NA	integral component of membrane [GO:0016021]; protein transport [GO:0015031]; vesicle-mediated transport [GO:0016192]	GO:0015031; GO:0016021; GO:0016192	NA	GO:0015031~protein transport;GO:0016192~vesicle-mediated transport	GO:0016021~integral component of membrane
T2_DN24186_c0_g1_i1	433	tr|M5WNM1|M5WNM1_PRUPE	197	35.4	96	66.51	48.73	61	1	107	391	13	108	4e-09	Uncharacterized protein (Fragment)	PRUPE_ppa017108mg	Prunus persica (Peach) (Amygdalus persica)	NA	nucleic acid binding [GO:0003676]; RNA-DNA hybrid ribonuclease activity [GO:0004523]	GO:0003676; GO:0004523	GO:0003676~nucleic acid binding;GO:0004523~RNA-DNA hybrid ribonuclease activity	NA	NA
T2_DN39029_c2_g2_i1	905	tr|I1JGI8|I1JGI8_SOYBN	257	53.1	81	26.85	31.52	36	1	195	431	134	214	1.2e-15	Uncharacterized protein	NA	Glycine max (Soybean) (Glycine hispida)	NA	integral component of membrane [GO:0016021]; nucleic acid binding [GO:0003676]; nucleotide binding [GO:0000166]	GO:0000166; GO:0003676; GO:0016021	GO:0000166~nucleotide binding;GO:0003676~nucleic acid binding	NA	GO:0016021~integral component of membrane
T2_DN37116_c0_g1_i4	2085	tr|A0A0J8D1J9|A0A0J8D1J9_BETVU	482	80.3	142	20.43	29.46	28	0	1226	1651	341	482	7.4e-61	Uncharacterized protein	BVRB_1g000260	Beta vulgaris subsp. vulgaris	NA	NA	NA	NA	NA	NA
T2_DN34871_c0_g4_i5	1869	tr|A0A0K9QPB2|A0A0K9QPB2_SPIOL	548	71.6	514	82.5	93.8	142	3	170	1708	38	548	4.2e-209	Uncharacterized protein	SOVF_161430	Spinacia oleracea (Spinach)	NA	nucleus [GO:0005634]; DNA binding [GO:0003677]; DNA-directed DNA polymerase activity [GO:0003887]; DNA repair [GO:0006281]	GO:0003677; GO:0003887; GO:0005634; GO:0006281	GO:0003677~DNA binding;GO:0003887~DNA-directed DNA polymerase activity	GO:0006281~DNA repair	GO:0005634~nucleus
T2_DN38809_c0_g3_i10	1089	tr|A0A0K9R3D2|A0A0K9R3D2_SPIOL	416	61.3	225	61.98	54.09	61	5	233	904	19	218	1.1e-63	Uncharacterized protein (Fragment)	SOVF_109630	Spinacia oleracea (Spinach)	NA	integral component of membrane [GO:0016021]; prenyltransferase activity [GO:0004659]; ubiquinone biosynthetic process [GO:0006744]	GO:0004659; GO:0006744; GO:0016021	GO:0004659~prenyltransferase activity	GO:0006744~ubiquinone biosynthetic process	GO:0016021~integral component of membrane
T2_DN35823_c0_g1_i2	2076	tr|A0A0K9QGM3|A0A0K9QGM3_SPIOL	518	73.8	519	75	100	104	5	519	1982	1	518	2.5e-210	Uncharacterized protein	SOVF_181460	Spinacia oleracea (Spinach)	NA	NA	NA	NA	NA	NA
T2_DN39346_c4_g5_i2	1511	tr|A0A0K9QT89|A0A0K9QT89_SPIOL	344	65.1	281	55.79	81.69	62	3	3	845	100	344	1.8e-93	Uncharacterized protein	SOVF_144130	Spinacia oleracea (Spinach)	NA	metal ion binding [GO:0046872]; protein serine/threonine phosphatase activity [GO:0004722]	GO:0004722; GO:0046872	GO:0004722~protein serine/threonine phosphatase activity;GO:0046872~metal ion binding	NA	NA
T2_DN36763_c0_g1_i4	2020	tr|A0A0J8E042|A0A0J8E042_BETVU	331	59.8	386	57.33	100	100	9	668	1825	1	331	5.4e-109	Auxin-responsive protein	BVRB_9g224630	Beta vulgaris subsp. vulgaris	NA	nucleus [GO:0005634]; auxin-activated signaling pathway [GO:0009734]; regulation of transcription, DNA-templated [GO:0006355]; transcription, DNA-templated [GO:0006351]	GO:0005634; GO:0006351; GO:0006355; GO:0009734	NA	GO:0006351~transcription, DNA-templated;GO:0006355~regulation of transcription, DNA-templated;GO:0009734~auxin-activated signaling pathway	GO:0005634~nucleus
T2_DN37245_c0_g2_i4	1558	tr|A0A0J8BYM5|A0A0J8BYM5_BETVU	587	92.3	235	45.25	40.03	18	0	107	811	353	587	2.4e-120	Uncharacterized protein	BVRB_7g172430	Beta vulgaris subsp. vulgaris	NA	anthranilate synthase activity [GO:0004049]; tryptophan biosynthetic process [GO:0000162]	GO:0000162; GO:0004049	GO:0004049~anthranilate synthase activity	GO:0000162~tryptophan biosynthetic process	NA
T2_DN70543_c0_g1_i1	409	tr|A0A1D1XTP4|A0A1D1XTP4_9ARAE	433	68.3	126	92.42	29.1	39	1	26	403	3	127	2.6e-42	Elongation factor 1-gamma (Fragment)	EF1G_1 g.29800	Anthurium amnicola	NA	translation elongation factor activity [GO:0003746]	GO:0003746	GO:0003746~translation elongation factor activity	NA	NA
T2_DN37693_c4_g1_i3	2967	tr|A0A0K9RET3|A0A0K9RET3_SPIOL	667	91.4	616	62.29	92.35	53	0	1018	2865	52	667	0	Acyl-coenzyme A oxidase	SOVF_080620	Spinacia oleracea (Spinach)	NA	peroxisome [GO:0005777]; acyl-CoA dehydrogenase activity [GO:0003995]; acyl-CoA oxidase activity [GO:0003997]; flavin adenine dinucleotide binding [GO:0050660]; fatty acid beta-oxidation [GO:0006635]	GO:0003995; GO:0003997; GO:0005777; GO:0006635; GO:0050660	GO:0003995~acyl-CoA dehydrogenase activity;GO:0003997~acyl-CoA oxidase activity;GO:0050660~flavin adenine dinucleotide binding	GO:0006635~fatty acid beta-oxidation	GO:0005777~peroxisome
T2_DN18912_c0_g1_i1	1080	tr|A0A0K9Q6Z1|A0A0K9Q6Z1_SPIOL	237	50.9	108	30	45.57	53	0	944	621	86	193	6.8e-26	Uncharacterized protein (Fragment)	SOVF_214550	Spinacia oleracea (Spinach)	NA	NA	NA	NA	NA	NA
T2_DN38598_c0_g1_i19	2762	tr|A0A0J8B821|A0A0J8B821_BETVU	724	80	584	63.43	80.66	109	3	122	1855	2	583	3.3e-258	Uncharacterized protein	BVRB_6g155350	Beta vulgaris subsp. vulgaris	NA	integral component of membrane [GO:0016021]; ATP binding [GO:0005524]; ATPase activity, coupled to transmembrane movement of substances [GO:0042626]	GO:0005524; GO:0016021; GO:0042626	GO:0005524~ATP binding;GO:0042626~ATPase activity, coupled to transmembrane movement of substances	NA	GO:0016021~integral component of membrane
T2_DN38432_c0_g1_i7	1334	tr|A0A0K9RZD8|A0A0K9RZD8_SPIOL	601	87.4	350	78.71	58.24	38	2	220	1263	1	346	2.2e-183	Uncharacterized protein	SOVF_011830	Spinacia oleracea (Spinach)	NA	integral component of membrane [GO:0016021]; methyltransferase activity [GO:0008168]	GO:0008168; GO:0016021	GO:0008168~methyltransferase activity	NA	GO:0016021~integral component of membrane
T2_DN31423_c0_g1_i5	5543	tr|A0A0J8C0B0|A0A0J8C0B0_BETVU	1381	78.8	1205	65.22	87.26	241	8	1275	4859	176	1376	0	Uncharacterized protein	BVRB_6g155220	Beta vulgaris subsp. vulgaris	NA	nucleus [GO:0005634]; regulation of transcription, DNA-templated [GO:0006355]	GO:0005634; GO:0006355	NA	GO:0006355~regulation of transcription, DNA-templated	GO:0005634~nucleus
T2_DN18643_c0_g2_i1	814	tr|A0A0K9S2F9|A0A0K9S2F9_SPIOL	320	81.1	74	27.27	23.12	14	0	417	196	247	320	2.1e-27	Uncharacterized protein	SOVF_002070	Spinacia oleracea (Spinach)	NA	peptidyl-prolyl cis-trans isomerase activity [GO:0003755]; protein folding [GO:0006457]	GO:0003755; GO:0006457	GO:0003755~peptidyl-prolyl cis-trans isomerase activity	GO:0006457~protein folding	NA
T2_DN9071_c0_g2_i1	459	tr|A0A0J8CNF8|A0A0J8CNF8_BETVU	471	85.5	62	40.52	13.16	9	0	2	187	105	166	5.1e-23	Uncharacterized protein	BVRB_4g083330	Beta vulgaris subsp. vulgaris	NA	integral component of membrane [GO:0016021]; substrate-specific transmembrane transporter activity [GO:0022891]	GO:0016021; GO:0022891	GO:0022891~substrate-specific transmembrane transporter activity	NA	GO:0016021~integral component of membrane
T2_DN36790_c0_g1_i3	2653	tr|A0A0K9QEA5|A0A0K9QEA5_SPIOL	589	68.8	362	40.93	61.46	91	5	1323	2342	228	589	4.4e-127	Uncharacterized protein	SOVF_188900	Spinacia oleracea (Spinach)	NA	nucleus [GO:0005634]; DNA binding [GO:0003677]; transcription factor activity, sequence-specific DNA binding [GO:0003700]; multicellular organism development [GO:0007275]; transcription, DNA-templated [GO:0006351]	GO:0003677; GO:0003700; GO:0005634; GO:0006351; GO:0007275	GO:0003677~DNA binding;GO:0003700~sequence-specific DNA binding transcription factor activity	GO:0006351~transcription, DNA-templated;GO:0007275~multicellular organismal development	GO:0005634~nucleus
T2_DN37664_c1_g4_i1	4339	tr|A0A0J8C379|A0A0J8C379_BETVU	1242	84	1245	86.08	100	190	4	76	3798	1	1240	0	Uncharacterized protein	BVRB_6g142570	Beta vulgaris subsp. vulgaris	NA	nucleus [GO:0005634]; iron ion binding [GO:0005506]; ubiquitin protein ligase activity [GO:0061630]; zinc ion binding [GO:0008270]; cellular response to iron ion starvation [GO:0010106]; multicellular organismal iron ion homeostasis [GO:0060586]	GO:0005506; GO:0005634; GO:0008270; GO:0010106; GO:0060586; GO:0061630	GO:0005506~iron ion binding;GO:0008270~zinc ion binding;GO:0061630~ubiquitin protein ligase activity	GO:0010106~cellular response to iron ion starvation;GO:0060586~multicellular organismal iron ion homeostasis	GO:0005634~nucleus
T2_DN62718_c0_g1_i1	318	tr|C7J4H9|C7J4H9_ORYSJ	1790	65.5	55	51.89	3.07	19	0	298	134	855	909	1.3e-12	Os07g0113000 protein	Os07g0113000	Oryza sativa subsp. japonica (Rice)	NA	DNA helicase activity [GO:0003678]; DNA repair [GO:0006281]; telomere maintenance [GO:0000723]	GO:0000723; GO:0003678; GO:0006281	GO:0003678~DNA helicase activity	GO:0000723~telomere maintenance;GO:0006281~DNA repair	NA
T2_DN23646_c0_g1_i2	567	tr|A0A0J8D041|A0A0J8D041_BETVU	322	93.3	60	31.75	18.63	4	0	90	269	263	322	1.1e-24	Uncharacterized protein	BVRB_2g036590	Beta vulgaris subsp. vulgaris	NA	NA	NA	NA	NA	NA
T2_DN35561_c0_g4_i5	1629	tr|A0A0J8CFW2|A0A0J8CFW2_BETVU	343	56.1	367	67.59	100	132	8	115	1200	1	343	2.2e-92	Uncharacterized protein	BVRB_5g113160	Beta vulgaris subsp. vulgaris	NA	NA	NA	NA	NA	NA
T2_DN38552_c0_g3_i1	4974	tr|A0A0K9S194|A0A0K9S194_SPIOL	683	70	671	40.47	98.24	198	2	2763	4775	1	668	1.1e-272	Uncharacterized protein	SOVF_011440	Spinacia oleracea (Spinach)	NA	integral component of membrane [GO:0016021]	GO:0016021	NA	NA	GO:0016021~integral component of membrane
T2_DN33024_c1_g2_i4	1099	tr|A0A0K9RVA4|A0A0K9RVA4_SPIOL	176	76.1	176	48.04	100	42	0	254	781	1	176	2.1e-70	Uncharacterized protein	SOVF_031510	Spinacia oleracea (Spinach)	NA	MAP kinase tyrosine/serine/threonine phosphatase activity [GO:0017017]	GO:0017017	GO:0017017~MAP kinase tyrosine/serine/threonine phosphatase activity	NA	NA
T2_DN30238_c0_g2_i2	771	tr|A0A0J8F7I0|A0A0J8F7I0_BETVU	555	82.9	82	31.91	14.77	14	0	352	597	124	205	2.4e-33	Uncharacterized protein	BVRB_5g098730	Beta vulgaris subsp. vulgaris	NA	NA	NA	NA	NA	NA
T2_DN39515_c0_g1_i5	7824	tr|A0A0J8EAF6|A0A0J8EAF6_BETVU	2388	80.9	1947	74.65	81.53	358	7	164	5965	1	1947	0	Uncharacterized protein	BVRB_1g018420	Beta vulgaris subsp. vulgaris	NA	NA	NA	NA	NA	NA
T2_DN37930_c0_g4_i30	3046	tr|A0A0K9QZG5|A0A0K9QZG5_SPIOL	394	81.1	402	39.59	100	68	2	963	2168	1	394	6.3e-186	Uncharacterized protein	SOVF_124170	Spinacia oleracea (Spinach)	NA	molybdopterin synthase complex [GO:0019008]; 4 iron, 4 sulfur cluster binding [GO:0051539]; catalytic activity [GO:0003824]; metal ion binding [GO:0046872]; Mo-molybdopterin cofactor biosynthetic process [GO:0006777]	GO:0003824; GO:0006777; GO:0019008; GO:0046872; GO:0051539	GO:0003824~catalytic activity;GO:0046872~metal ion binding;GO:0051539~4 iron, 4 sulfur cluster binding	GO:0006777~Mo-molybdopterin cofactor biosynthetic process	GO:0019008~molybdopterin synthase complex
T2_DN34654_c0_g1_i2	987	tr|A0A0J8B718|A0A0J8B718_BETVU	281	81.8	137	41.64	48.75	25	0	141	551	144	280	4.3e-59	Uncharacterized protein	BVRB_005300	Beta vulgaris subsp. vulgaris	NA	chloroplast stroma [GO:0009570]; nucleus [GO:0005634]; adenylate kinase activity [GO:0004017]; ATP binding [GO:0005524]; cellular amino acid biosynthetic process [GO:0008652]; root development [GO:0048364]; shoot system development [GO:0048367]	GO:0004017; GO:0005524; GO:0005634; GO:0008652; GO:0009570; GO:0048364; GO:0048367	GO:0004017~adenylate kinase activity;GO:0005524~ATP binding	GO:0008652~cellular amino acid biosynthetic process;GO:0048364~root development;GO:0048367~shoot system development	GO:0005634~nucleus;GO:0009570~chloroplast stroma
T2_DN37542_c2_g1_i1	3042	tr|A0A0J8EME3|A0A0J8EME3_BETVU	467	85.4	451	44.48	96.57	61	4	195	1532	17	467	1.5e-219	Uncharacterized protein	BVRB_8g186000	Beta vulgaris subsp. vulgaris	NA	cell [GO:0005623]; oxidoreductase activity, acting on a sulfur group of donors, disulfide as acceptor [GO:0016671]; cell redox homeostasis [GO:0045454]; sulfate reduction [GO:0019419]	GO:0005623; GO:0016671; GO:0019419; GO:0045454	GO:0016671~oxidoreductase activity, acting on a sulfur group of donors, disulfide as acceptor	GO:0019419~sulfate reduction;GO:0045454~cell redox homeostasis	GO:0005623~cell
T2_DN38633_c3_g1_i2	807	tr|A0A0D2W6E0|A0A0D2W6E0_GOSRA	225	87.1	139	51.67	61.78	18	0	103	519	87	225	4.6e-59	Uncharacterized protein	B456_013G154100	Gossypium raimondii (New World cotton)	NA	nucleosome [GO:0000786]; nucleus [GO:0005634]; DNA binding [GO:0003677]	GO:0000786; GO:0003677; GO:0005634	GO:0003677~DNA binding	NA	GO:0000786~nucleosome;GO:0005634~nucleus
[truncated: 49,410 more rows]
